# Supplementary material for: Brains in Metamorphosis: Temporal Transcriptome Dynamics in Hatchery-Reared Flatfishes
Source: Biology (Basel). 2021 Dec 2;10(12):1256. doi: 10.3390/biology10121256 (PMC8698573; doi:10.3390/biology10121256)
Supplement: Supplementary file 1 [file biology-10-01256-s001.zip]

Archive with 17 entries (17 files):
- Supplementary Table S1.csv
- Supplementary Table S10.csv
- Supplementary Table S11.csv
- Supplementary Table S12.csv
- Supplementary Table S13.csv
- Supplementary Table S14.csv
- Supplementary Table S15.csv
- Supplementary Table S16.csv
- Supplementary Table S17.xlsx
- Supplementary Table S2.csv
- Supplementary Table S3.csv
- Supplementary Table S4.csv
- Supplementary Table S5.csv
- Supplementary Table S6.csv
- Supplementary Table S7.csv
- Supplementary Table S8.csv
- Supplementary Table S9.csv
