# Supplementary material for: Brains in Metamorphosis: Temporal Transcriptome Dynamics in Hatchery-Reared Flatfishes
Source: Biology (Basel). 2021 Dec 2;10(12):1256. doi: 10.3390/biology10121256 (PMC8698573; doi:10.3390/biology10121256)
Supplement: Supplementary file 1 [file biology-10-01256-s001.zip › Supplementary Table S1.csv]

Ensembl ID	Gene name	Forward	Reverse
ENSSMAG00000011856	chit3	CGGGGAAGGGAAGTTGACGCC	TGGTCACCGGGAATCAGCTCA
ENSSMAG00000016789	epd	ACCATCAGCCTTGTCATTCGCCT	GGTGTTGGTGGGAAAGGTCTCGT
ENSSMAG00000012345	ifih1	GCACCGCGTCAATGTCACAT	ATCATCGCACCCCACCTCTG
ENSSMAG00000017730	thraa	TCAGAGCTGCCTTGTGAAGA	TTCAGCTGCTCACGTTTCAC
ENSSMAG00000009273	tshba	GTCGGTCAACAGGCGTGATC	CCGTCAAAACACACACCGCA
