# Supplementary material for: Brains in Metamorphosis: Temporal Transcriptome Dynamics in Hatchery-Reared Flatfishes
Source: Biology (Basel). 2021 Dec 2;10(12):1256. doi: 10.3390/biology10121256 (PMC8698573; doi:10.3390/biology10121256)
Supplement: Supplementary file 1 [file biology-10-01256-s001.zip › Supplementary Table S10.csv]

	ID	Description	GeneRatio	BgRatio	pvalue	p.adjust	qvalue	geneID	Count
BP	GO:0006955	immune response	22/416	182/18292	1.81E-10	2.25E-07	2.07E-07	ENSSMAG00000000242/ENSSMAG00000001522/ENSSMAG00000002612/ENSSMAG00000002837/ENSSMAG00000003214/ENSSMAG00000003251/ENSSMAG00000003306/ENSSMAG00000003960/ENSSMAG00000004702/ENSSMAG00000004713/ENSSMAG00000006449/ENSSMAG00000007946/ENSSMAG00000007951/ENSSMAG00000009138/ENSSMAG00000010380/ENSSMAG00000010672/ENSSMAG00000012687/ENSSMAG00000013562/ENSSMAG00000013677/ENSSMAG00000014583/ENSSMAG00000015780/…	22
BP	GO:0060048	cardiac muscle contraction	12/416	74/18292	1.00E-07	6.24E-05	5.74E-05	ENSSMAG00000000778/ENSSMAG00000001145/ENSSMAG00000003888/ENSSMAG00000006105/ENSSMAG00000006211/ENSSMAG00000006288/ENSSMAG00000008539/ENSSMAG00000008840/ENSSMAG00000009717/ENSSMAG00000016387/ENSSMAG00000017882/ENSSMAG00000020308	12
BP	GO:0030198	extracellular matrix organization	21/416	245/18292	2.13E-07	8.81E-05	8.10E-05	ENSSMAG00000001039/ENSSMAG00000001511/ENSSMAG00000002406/ENSSMAG00000002422/ENSSMAG00000002623/ENSSMAG00000003109/ENSSMAG00000004063/ENSSMAG00000005426/ENSSMAG00000007985/ENSSMAG00000008146/ENSSMAG00000008836/ENSSMAG00000011709/ENSSMAG00000013511/ENSSMAG00000013637/ENSSMAG00000013748/ENSSMAG00000014097/ENSSMAG00000014779/ENSSMAG00000016118/ENSSMAG00000017480/ENSSMAG00000017577/ENSSMAG00000020324	21
BP	GO:0003009	skeletal muscle contraction	9/416	54/18292	3.21E-06	0.000996781	0.000916716	ENSSMAG00000001145/ENSSMAG00000002492/ENSSMAG00000003888/ENSSMAG00000006105/ENSSMAG00000006211/ENSSMAG00000006288/ENSSMAG00000008539/ENSSMAG00000009717/ENSSMAG00000017882	9
BP	GO:0006936	muscle contraction	13/416	133/18292	1.09E-05	0.002710654	0.002492925	ENSSMAG00000001145/ENSSMAG00000006105/ENSSMAG00000006211/ENSSMAG00000006288/ENSSMAG00000008539/ENSSMAG00000012360/ENSSMAG00000014374/ENSSMAG00000014934/ENSSMAG00000015212/ENSSMAG00000016387/ENSSMAG00000016826/ENSSMAG00000017882/ENSSMAG00000021113	13
BP	GO:0006954	inflammatory response	15/416	185/18292	2.26E-05	0.004672419	0.004297114	ENSSMAG00000001039/ENSSMAG00000004702/ENSSMAG00000004713/ENSSMAG00000005123/ENSSMAG00000005794/ENSSMAG00000006449/ENSSMAG00000008466/ENSSMAG00000010672/ENSSMAG00000013088/ENSSMAG00000013562/ENSSMAG00000014556/ENSSMAG00000015780/ENSSMAG00000016108/ENSSMAG00000019595/ENSSMAG00000020424	15
BP	GO:0055010	ventricular cardiac muscle tissue morphogenesis	8/416	55/18292	3.20E-05	0.005674189	0.005218418	ENSSMAG00000000778/ENSSMAG00000001145/ENSSMAG00000003888/ENSSMAG00000008539/ENSSMAG00000008840/ENSSMAG00000013748/ENSSMAG00000016118/ENSSMAG00000016387	8
BP	GO:0006729	tetrahydrobiopterin biosynthetic process	5/416	20/18292	6.94E-05	0.010789995	0.009923305	ENSSMAG00000003292/ENSSMAG00000004540/ENSSMAG00000010620/ENSSMAG00000021034/ENSSMAG00000021035	5
BP	GO:0050853	B cell receptor signaling pathway	8/416	64/18292	9.72E-05	0.013424644	0.01234633	ENSSMAG00000007232/ENSSMAG00000008393/ENSSMAG00000009120/ENSSMAG00000010275/ENSSMAG00000016397/ENSSMAG00000017851/ENSSMAG00000019308/ENSSMAG00000020982	8
BP	GO:0045214	sarcomere organization	12/416	145/18292	0.00012122	0.013915672	0.012797917	ENSSMAG00000002947/ENSSMAG00000004763/ENSSMAG00000006288/ENSSMAG00000010620/ENSSMAG00000014374/ENSSMAG00000014934/ENSSMAG00000015212/ENSSMAG00000016387/ENSSMAG00000017882/ENSSMAG00000018521/ENSSMAG00000018615/ENSSMAG00000021113	12
BP	GO:0006935	chemotaxis	9/416	85/18292	0.000133519	0.013915672	0.012797917	ENSSMAG00000000011/ENSSMAG00000004702/ENSSMAG00000004713/ENSSMAG00000007951/ENSSMAG00000010672/ENSSMAG00000011835/ENSSMAG00000013088/ENSSMAG00000016936/ENSSMAG00000019595	9
BP	GO:0055003	cardiac myofibril assembly	9/416	86/18292	0.000146179	0.013915672	0.012797917	ENSSMAG00000000778/ENSSMAG00000008840/ENSSMAG00000009717/ENSSMAG00000014374/ENSSMAG00000014934/ENSSMAG00000015212/ENSSMAG00000016387/ENSSMAG00000020871/ENSSMAG00000021113	9
BP	GO:0051607	defense response to virus	9/416	87/18292	0.000159826	0.013915672	0.012797917	ENSSMAG00000008317/ENSSMAG00000008329/ENSSMAG00000008850/ENSSMAG00000010672/ENSSMAG00000012654/ENSSMAG00000014601/ENSSMAG00000014637/ENSSMAG00000017362/ENSSMAG00000020982	9
BP	GO:0040011	locomotion	4/416	13/18292	0.000160183	0.013915672	0.012797917	ENSSMAG00000001834/ENSSMAG00000008025/ENSSMAG00000009564/ENSSMAG00000018466	4
BP	GO:0007519	skeletal muscle tissue development	13/416	174/18292	0.000179484	0.013915672	0.012797917	ENSSMAG00000002947/ENSSMAG00000004755/ENSSMAG00000004763/ENSSMAG00000005103/ENSSMAG00000008515/ENSSMAG00000008758/ENSSMAG00000009542/ENSSMAG00000010457/ENSSMAG00000012687/ENSSMAG00000014374/ENSSMAG00000014934/ENSSMAG00000015212/ENSSMAG00000021318	13
BP	GO:0009612	response to mechanical stimulus	7/416	53/18292	0.000187024	0.013915672	0.012797917	ENSSMAG00000004248/ENSSMAG00000008146/ENSSMAG00000008214/ENSSMAG00000011709/ENSSMAG00000013511/ENSSMAG00000013620/ENSSMAG00000017480	7
BP	GO:0030199	collagen fibril organization	9/416	89/18292	0.000190319	0.013915672	0.012797917	ENSSMAG00000000904/ENSSMAG00000003548/ENSSMAG00000008146/ENSSMAG00000011709/ENSSMAG00000013511/ENSSMAG00000013748/ENSSMAG00000014097/ENSSMAG00000016118/ENSSMAG00000017480	9
BP	GO:0045109	intermediate filament organization	5/416	25/18292	0.000216693	0.014681943	0.013502638	ENSSMAG00000001246/ENSSMAG00000001834/ENSSMAG00000008025/ENSSMAG00000017851/ENSSMAG00000018466	5
BP	GO:0030240	skeletal muscle thin filament assembly	8/416	72/18292	0.000224422	0.014681943	0.013502638	ENSSMAG00000009717/ENSSMAG00000010620/ENSSMAG00000014374/ENSSMAG00000014934/ENSSMAG00000015212/ENSSMAG00000019154/ENSSMAG00000020871/ENSSMAG00000021113	8
BP	GO:0042742	defense response to bacterium	8/416	85/18292	0.000698484	0.043212243	0.039741285	ENSSMAG00000001357/ENSSMAG00000001511/ENSSMAG00000002623/ENSSMAG00000005426/ENSSMAG00000006274/ENSSMAG00000015557/ENSSMAG00000016691/ENSSMAG00000016702	8
BP	GO:0006952	defense response	6/416	48/18292	0.000730054	0.043212243	0.039741285	ENSSMAG00000002623/ENSSMAG00000003306/ENSSMAG00000005426/ENSSMAG00000016108/ENSSMAG00000017996/ENSSMAG00000020424	6
BP	GO:0030239	myofibril assembly	9/416	110/18292	0.000915652	0.049566017	0.045584701	ENSSMAG00000006105/ENSSMAG00000006211/ENSSMAG00000006288/ENSSMAG00000010457/ENSSMAG00000010620/ENSSMAG00000014374/ENSSMAG00000014934/ENSSMAG00000015212/ENSSMAG00000016826	9
BP	GO:0048738	cardiac muscle tissue development	8/416	89/18292	0.000947573	0.049566017	0.045584701	ENSSMAG00000005103/ENSSMAG00000009542/ENSSMAG00000013930/ENSSMAG00000014374/ENSSMAG00000014934/ENSSMAG00000015212/ENSSMAG00000018615/ENSSMAG00000018725	8
BP	GO:0007155	cell adhesion	19/416	373/18292	0.000957027	0.049566017	0.045584701	ENSSMAG00000000430/ENSSMAG00000003621/ENSSMAG00000004063/ENSSMAG00000004294/ENSSMAG00000004443/ENSSMAG00000004660/ENSSMAG00000005794/ENSSMAG00000008193/ENSSMAG00000009241/ENSSMAG00000010043/ENSSMAG00000010096/ENSSMAG00000010345/ENSSMAG00000010755/ENSSMAG00000013748/ENSSMAG00000014097/ENSSMAG00000014341/ENSSMAG00000016118/ENSSMAG00000017577/ENSSMAG00000018384	19
BP	GO:0010460	positive regulation of heart rate	4/416	21/18292	0.001160847	0.057274874	0.052674356	ENSSMAG00000004540/ENSSMAG00000020308/ENSSMAG00000021034/ENSSMAG00000021035	4
BP	GO:0019885	antigen processing and presentation of endogenous peptide antigen via MHC class I	3/416	10/18292	0.001244104	0.057274874	0.052674356	ENSSMAG00000011433/ENSSMAG00000016419/ENSSMAG00000017420	3
BP	GO:2000121	regulation of removal of superoxide radicals	3/416	10/18292	0.001244104	0.057274874	0.052674356	ENSSMAG00000004540/ENSSMAG00000021034/ENSSMAG00000021035	3
BP	GO:0042416	dopamine biosynthetic process	4/416	22/18292	0.001393566	0.061864376	0.056895213	ENSSMAG00000004540/ENSSMAG00000020885/ENSSMAG00000021034/ENSSMAG00000021035	4
BP	GO:0030282	bone mineralization	7/416	74/18292	0.001451987	0.062235157	0.057236211	ENSSMAG00000002406/ENSSMAG00000002422/ENSSMAG00000004248/ENSSMAG00000006777/ENSSMAG00000007283/ENSSMAG00000013511/ENSSMAG00000013620	7
BP	GO:0019896	axonal transport of mitochondrion	3/416	11/18292	0.001681898	0.067438689	0.062021777	ENSSMAG00000001834/ENSSMAG00000008025/ENSSMAG00000018466	3
BP	GO:0098735	positive regulation of the force of heart contraction	3/416	11/18292	0.001681898	0.067438689	0.062021777	ENSSMAG00000000778/ENSSMAG00000008840/ENSSMAG00000020308	3
BP	GO:0010002	cardioblast differentiation	4/416	24/18292	0.001953018	0.07586255	0.069769004	ENSSMAG00000005213/ENSSMAG00000012231/ENSSMAG00000018681/ENSSMAG00000019959	4
BP	GO:0001816	cytokine production	5/416	40/18292	0.002029293	0.076436706	0.070297043	ENSSMAG00000005123/ENSSMAG00000010275/ENSSMAG00000012349/ENSSMAG00000016793/ENSSMAG00000019595	5
BP	GO:0008090	retrograde axonal transport	3/416	12/18292	0.002204891	0.078305131	0.072015389	ENSSMAG00000001834/ENSSMAG00000008025/ENSSMAG00000018466	3
BP	GO:0060052	neurofilament cytoskeleton organization	3/416	12/18292	0.002204891	0.078305131	0.072015389	ENSSMAG00000001834/ENSSMAG00000008025/ENSSMAG00000018466	3
BP	GO:0006958	complement activation, classical pathway	4/416	25/18292	0.002283747	0.078852702	0.072518977	ENSSMAG00000003102/ENSSMAG00000003109/ENSSMAG00000003122/ENSSMAG00000011433	4
BP	GO:0014883	transition between fast and slow fiber	3/416	13/18292	0.002818303	0.089824388	0.082609379	ENSSMAG00000001145/ENSSMAG00000003888/ENSSMAG00000008539	3
BP	GO:0046654	tetrahydrofolate biosynthetic process	3/416	13/18292	0.002818303	0.089824388	0.082609379	ENSSMAG00000004540/ENSSMAG00000021034/ENSSMAG00000021035	3
BP	GO:0090394	negative regulation of excitatory postsynaptic potential	3/416	13/18292	0.002818303	0.089824388	0.082609379	ENSSMAG00000014140/ENSSMAG00000014598/ENSSMAG00000017570	3
BP	GO:0030241	skeletal muscle myosin thick filament assembly	6/416	63/18292	0.003038851	0.092039991	0.084647017	ENSSMAG00000009717/ENSSMAG00000010620/ENSSMAG00000014374/ENSSMAG00000014934/ENSSMAG00000015212/ENSSMAG00000021113	6
BP	GO:0045087	innate immune response	10/416	156/18292	0.003066989	0.092039991	0.084647017	ENSSMAG00000002180/ENSSMAG00000006449/ENSSMAG00000008850/ENSSMAG00000012654/ENSSMAG00000013085/ENSSMAG00000014556/ENSSMAG00000015557/ENSSMAG00000015780/ENSSMAG00000016691/ENSSMAG00000017362	10
BP	GO:0048769	sarcomerogenesis	5/416	44/18292	0.003109959	0.092039991	0.084647017	ENSSMAG00000009717/ENSSMAG00000010620/ENSSMAG00000014374/ENSSMAG00000014934/ENSSMAG00000015212	5
BP	GO:0035987	endodermal cell differentiation	5/416	45/18292	0.003434562	0.093274344	0.085782222	ENSSMAG00000004537/ENSSMAG00000008027/ENSSMAG00000008836/ENSSMAG00000013748/ENSSMAG00000016118	5
BP	GO:0043434	response to peptide hormone	4/416	28/18292	0.003503336	0.093274344	0.085782222	ENSSMAG00000002987/ENSSMAG00000017763/ENSSMAG00000017996/ENSSMAG00000019322	4
BP	GO:0009113	purine nucleobase biosynthetic process	3/416	14/18292	0.003526866	0.093274344	0.085782222	ENSSMAG00000001834/ENSSMAG00000008025/ENSSMAG00000018466	3
BP	GO:0021796	cerebral cortex regionalization	3/416	14/18292	0.003526866	0.093274344	0.085782222	ENSSMAG00000005213/ENSSMAG00000012231/ENSSMAG00000019959	3
BP	GO:0060074	synapse maturation	3/416	14/18292	0.003526866	0.093274344	0.085782222	ENSSMAG00000001834/ENSSMAG00000008025/ENSSMAG00000018466	3
BP	GO:0061564	axon development	4/416	30/18292	0.004524663	0.117169922	0.107758425	ENSSMAG00000001834/ENSSMAG00000008025/ENSSMAG00000016283/ENSSMAG00000018466	4
BP	GO:0014823	response to activity	4/416	31/18292	0.005103205	0.122735588	0.112877037	ENSSMAG00000002492/ENSSMAG00000003888/ENSSMAG00000015011/ENSSMAG00000015016	4
BP	GO:0042102	positive regulation of T cell proliferation	4/416	31/18292	0.005103205	0.122735588	0.112877037	ENSSMAG00000005426/ENSSMAG00000013234/ENSSMAG00000018134/ENSSMAG00000018863	4
BP	GO:0050829	defense response to Gram-negative bacterium	4/416	31/18292	0.005103205	0.122735588	0.112877037	ENSSMAG00000000011/ENSSMAG00000001357/ENSSMAG00000002180/ENSSMAG00000018951	4
BP	GO:0001568	blood vessel development	9/416	142/18292	0.005233615	0.122735588	0.112877037	ENSSMAG00000000923/ENSSMAG00000006808/ENSSMAG00000008146/ENSSMAG00000011071/ENSSMAG00000011709/ENSSMAG00000013511/ENSSMAG00000013748/ENSSMAG00000016118/ENSSMAG00000017480	9
BP	GO:0050884	neuromuscular process controlling posture	3/416	16/18292	0.005246058	0.122735588	0.112877037	ENSSMAG00000004540/ENSSMAG00000021034/ENSSMAG00000021035	3
BP	GO:0007015	actin filament organization	13/416	253/18292	0.005425078	0.122735588	0.112877037	ENSSMAG00000009319/ENSSMAG00000009603/ENSSMAG00000010457/ENSSMAG00000014374/ENSSMAG00000014934/ENSSMAG00000015212/ENSSMAG00000016387/ENSSMAG00000016631/ENSSMAG00000016826/ENSSMAG00000018764/ENSSMAG00000020091/ENSSMAG00000020871/ENSSMAG00000021113	13
BP	GO:0030890	positive regulation of B cell proliferation	5/416	50/18292	0.005430778	0.122735588	0.112877037	ENSSMAG00000009241/ENSSMAG00000010275/ENSSMAG00000013234/ENSSMAG00000019308/ENSSMAG00000020982	5
BP	GO:0030574	collagen catabolic process	5/416	51/18292	0.005911098	0.128903428	0.118549454	ENSSMAG00000002406/ENSSMAG00000002422/ENSSMAG00000008836/ENSSMAG00000009946/ENSSMAG00000014097	5
BP	GO:0071688	striated muscle myosin thick filament assembly	5/416	51/18292	0.005911098	0.128903428	0.118549454	ENSSMAG00000014374/ENSSMAG00000014934/ENSSMAG00000015212/ENSSMAG00000019154/ENSSMAG00000021113	5
BP	GO:0001714	endodermal cell fate specification	3/416	17/18292	0.006263914	0.130552059	0.120065661	ENSSMAG00000005213/ENSSMAG00000012231/ENSSMAG00000019959	3
BP	GO:0030388	fructose 1,6-bisphosphate metabolic process	3/416	17/18292	0.006263914	0.130552059	0.120065661	ENSSMAG00000002590/ENSSMAG00000013413/ENSSMAG00000016591	3
BP	GO:0007017	microtubule-based process	6/416	73/18292	0.006301789	0.130552059	0.120065661	ENSSMAG00000010457/ENSSMAG00000011795/ENSSMAG00000011813/ENSSMAG00000018081/ENSSMAG00000018764/ENSSMAG00000018769	6
BP	GO:0014866	skeletal myofibril assembly	5/416	52/18292	0.006420554	0.130831936	0.120323058	ENSSMAG00000010620/ENSSMAG00000014934/ENSSMAG00000015212/ENSSMAG00000016387/ENSSMAG00000016826	5
BP	GO:0030150	protein import into mitochondrial matrix	4/416	34/18292	0.00713056	0.137127271	0.126112729	ENSSMAG00000008317/ENSSMAG00000008329/ENSSMAG00000014601/ENSSMAG00000014637	4
BP	GO:0009615	response to virus	6/416	75/18292	0.007178317	0.137127271	0.126112729	ENSSMAG00000012349/ENSSMAG00000012654/ENSSMAG00000013562/ENSSMAG00000014470/ENSSMAG00000017420/ENSSMAG00000020091	6
BP	GO:0021895	cerebral cortex neuron differentiation	3/416	18/18292	0.007391414	0.137127271	0.126112729	ENSSMAG00000005213/ENSSMAG00000012231/ENSSMAG00000019959	3
BP	GO:0055005	ventricular cardiac myofibril assembly	3/416	18/18292	0.007391414	0.137127271	0.126112729	ENSSMAG00000002571/ENSSMAG00000018615/ENSSMAG00000019154	3
BP	GO:0070885	negative regulation of calcineurin-NFAT signaling cascade	3/416	18/18292	0.007391414	0.137127271	0.126112729	ENSSMAG00000002121/ENSSMAG00000002947/ENSSMAG00000019639	3
BP	GO:0097535	lymphoid lineage cell migration into thymus	3/416	18/18292	0.007391414	0.137127271	0.126112729	ENSSMAG00000010672/ENSSMAG00000018147/ENSSMAG00000020109	3
BP	GO:0050731	positive regulation of peptidyl-tyrosine phosphorylation	6/416	76/18292	0.007648147	0.139803622	0.128574106	ENSSMAG00000002837/ENSSMAG00000004318/ENSSMAG00000009241/ENSSMAG00000013930/ENSSMAG00000016397/ENSSMAG00000020982	6
BP	GO:0048382	mesendoderm development	4/416	35/18292	0.007908873	0.142474339	0.131030302	ENSSMAG00000005213/ENSSMAG00000006455/ENSSMAG00000012231/ENSSMAG00000019959	4
BP	GO:0007204	positive regulation of cytosolic calcium ion concentration	8/416	127/18292	0.008563582	0.152064747	0.139850375	ENSSMAG00000001741/ENSSMAG00000004702/ENSSMAG00000004713/ENSSMAG00000007951/ENSSMAG00000010672/ENSSMAG00000013088/ENSSMAG00000013354/ENSSMAG00000016936	8
BP	GO:0019722	calcium-mediated signaling	7/416	102/18292	0.008691131	0.152155991	0.13993429	ENSSMAG00000004702/ENSSMAG00000004713/ENSSMAG00000007951/ENSSMAG00000010672/ENSSMAG00000013088/ENSSMAG00000016936/ENSSMAG00000018141	7
BP	GO:0001503	ossification	7/416	104/18292	0.00962236	0.161194366	0.148246671	ENSSMAG00000004248/ENSSMAG00000007283/ENSSMAG00000008146/ENSSMAG00000008214/ENSSMAG00000011709/ENSSMAG00000013620/ENSSMAG00000017480	7
BP	GO:0060326	cell chemotaxis	6/416	80/18292	0.009750493	0.161194366	0.148246671	ENSSMAG00000004702/ENSSMAG00000004713/ENSSMAG00000007951/ENSSMAG00000010672/ENSSMAG00000013088/ENSSMAG00000016936	6
BP	GO:0032729	positive regulation of interferon-gamma production	3/416	20/18292	0.009985492	0.161194366	0.148246671	ENSSMAG00000013234/ENSSMAG00000016397/ENSSMAG00000016793	3
BP	GO:0032964	collagen biosynthetic process	3/416	20/18292	0.009985492	0.161194366	0.148246671	ENSSMAG00000013748/ENSSMAG00000016118/ENSSMAG00000017480	3
BP	GO:0050801	ion homeostasis	3/416	20/18292	0.009985492	0.161194366	0.148246671	ENSSMAG00000003254/ENSSMAG00000003395/ENSSMAG00000017763	3
BP	GO:0050862	positive regulation of T cell receptor signaling pathway	3/416	20/18292	0.009985492	0.161194366	0.148246671	ENSSMAG00000009241/ENSSMAG00000010672/ENSSMAG00000016793	3
BP	GO:0048739	cardiac muscle fiber development	5/416	58/18292	0.01013767	0.161552868	0.148576377	ENSSMAG00000009717/ENSSMAG00000014374/ENSSMAG00000014934/ENSSMAG00000015212/ENSSMAG00000021113	5
BP	GO:0030278	regulation of ossification	4/416	38/18292	0.010571891	0.166340004	0.152978993	ENSSMAG00000008146/ENSSMAG00000011709/ENSSMAG00000013511/ENSSMAG00000017480	4
BP	GO:0006241	CTP biosynthetic process	3/416	21/18292	0.011456266	0.173321768	0.159399958	ENSSMAG00000010453/ENSSMAG00000014780/ENSSMAG00000017321	3
BP	GO:0060396	growth hormone receptor signaling pathway	3/416	21/18292	0.011456266	0.173321768	0.159399958	ENSSMAG00000002987/ENSSMAG00000008515/ENSSMAG00000021187	3
BP	GO:0070098	chemokine-mediated signaling pathway	3/416	21/18292	0.011456266	0.173321768	0.159399958	ENSSMAG00000001522/ENSSMAG00000003306/ENSSMAG00000013562	3
BP	GO:0034614	cellular response to reactive oxygen species	4/416	39/18292	0.011573376	0.173321768	0.159399958	ENSSMAG00000008515/ENSSMAG00000008836/ENSSMAG00000010453/ENSSMAG00000016387	4
BP	GO:0035025	positive regulation of Rho protein signal transduction	5/416	61/18292	0.012457925	0.184347633	0.169540187	ENSSMAG00000006455/ENSSMAG00000008785/ENSSMAG00000009408/ENSSMAG00000010367/ENSSMAG00000020430	5
BP	GO:0048706	embryonic skeletal system development	6/416	85/18292	0.012919638	0.18638018	0.171409472	ENSSMAG00000008146/ENSSMAG00000011709/ENSSMAG00000013511/ENSSMAG00000015011/ENSSMAG00000015016/ENSSMAG00000017480	6
BP	GO:0035584	calcium-mediated signaling using intracellular calcium source	3/416	22/18292	0.013045113	0.18638018	0.171409472	ENSSMAG00000017570/ENSSMAG00000020308/ENSSMAG00000020982	3
BP	GO:0051000	positive regulation of nitric-oxide synthase activity	3/416	22/18292	0.013045113	0.18638018	0.171409472	ENSSMAG00000004540/ENSSMAG00000021034/ENSSMAG00000021035	3
BP	GO:0060348	bone development	5/416	62/18292	0.013304931	0.18793215	0.172836783	ENSSMAG00000004248/ENSSMAG00000005229/ENSSMAG00000006777/ENSSMAG00000011061/ENSSMAG00000013620	5
BP	GO:0035914	skeletal muscle cell differentiation	6/416	86/18292	0.013630717	0.189963382	0.174704859	ENSSMAG00000005213/ENSSMAG00000007628/ENSSMAG00000010620/ENSSMAG00000012231/ENSSMAG00000019959/ENSSMAG00000020885	6
BP	GO:0033334	fin morphogenesis	4/416	41/18292	0.013754388	0.189963382	0.174704859	ENSSMAG00000008146/ENSSMAG00000011709/ENSSMAG00000013511/ENSSMAG00000017480	4
BP	GO:0055008	cardiac muscle tissue morphogenesis	6/416	87/18292	0.014368687	0.196266796	0.18050196	ENSSMAG00000009717/ENSSMAG00000014374/ENSSMAG00000014934/ENSSMAG00000015212/ENSSMAG00000020871/ENSSMAG00000021113	6
BP	GO:0006937	regulation of muscle contraction	3/416	23/18292	0.014753337	0.197187076	0.181348321	ENSSMAG00000002492/ENSSMAG00000003888/ENSSMAG00000017882	3
BP	GO:0034612	response to tumor necrosis factor	3/416	23/18292	0.014753337	0.197187076	0.181348321	ENSSMAG00000004540/ENSSMAG00000021034/ENSSMAG00000021035	3
BP	GO:0030500	regulation of bone mineralization	4/416	43/18292	0.016180021	0.213954964	0.196769353	ENSSMAG00000004248/ENSSMAG00000004318/ENSSMAG00000013315/ENSSMAG00000013620	4
BP	GO:0003429	growth plate cartilage chondrocyte morphogenesis	5/416	66/18292	0.01707978	0.223475441	0.205525113	ENSSMAG00000001511/ENSSMAG00000008027/ENSSMAG00000013748/ENSSMAG00000014779/ENSSMAG00000016118	5
BP	GO:0038063	collagen-activated tyrosine kinase receptor signaling pathway	3/416	25/18292	0.01853171	0.236824036	0.217801501	ENSSMAG00000008146/ENSSMAG00000011709/ENSSMAG00000017480	3
BP	GO:0010811	positive regulation of cell-substrate adhesion	4/416	46/18292	0.020293732	0.236824036	0.217801501	ENSSMAG00000001511/ENSSMAG00000017019/ENSSMAG00000017577/ENSSMAG00000021187	4
BP	GO:0050830	defense response to Gram-positive bacterium	4/416	46/18292	0.020293732	0.236824036	0.217801501	ENSSMAG00000000011/ENSSMAG00000001357/ENSSMAG00000008214/ENSSMAG00000018951	4
BP	GO:0019372	lipoxygenase pathway	2/416	10/18292	0.020576827	0.236824036	0.217801501	ENSSMAG00000015167/ENSSMAG00000015217	2
BP	GO:0030913	paranodal junction assembly	2/416	10/18292	0.020576827	0.236824036	0.217801501	ENSSMAG00000009241/ENSSMAG00000010096	2
BP	GO:0034134	toll-like receptor 2 signaling pathway	2/416	10/18292	0.020576827	0.236824036	0.217801501	ENSSMAG00000002837/ENSSMAG00000006449	2
BP	GO:0034499	late endosome to Golgi transport	2/416	10/18292	0.020576827	0.236824036	0.217801501	ENSSMAG00000005034/ENSSMAG00000010767	2
BP	GO:0043651	linoleic acid metabolic process	2/416	10/18292	0.020576827	0.236824036	0.217801501	ENSSMAG00000015167/ENSSMAG00000015217	2
BP	GO:0044267	cellular protein metabolic process	2/416	10/18292	0.020576827	0.236824036	0.217801501	ENSSMAG00000002406/ENSSMAG00000002422	2
BP	GO:0050869	negative regulation of B cell activation	2/416	10/18292	0.020576827	0.236824036	0.217801501	ENSSMAG00000013234/ENSSMAG00000019639	2
BP	GO:0051122	hepoxilin biosynthetic process	2/416	10/18292	0.020576827	0.236824036	0.217801501	ENSSMAG00000015167/ENSSMAG00000015217	2
BP	GO:0099151	regulation of postsynaptic density assembly	2/416	10/18292	0.020576827	0.236824036	0.217801501	ENSSMAG00000014140/ENSSMAG00000014598	2
BP	GO:2000058	regulation of ubiquitin-dependent protein catabolic process	2/416	10/18292	0.020576827	0.236824036	0.217801501	ENSSMAG00000002908/ENSSMAG00000004318	2
BP	GO:0007166	cell surface receptor signaling pathway	8/416	150/18292	0.021536778	0.245598303	0.225870989	ENSSMAG00000000572/ENSSMAG00000002474/ENSSMAG00000004755/ENSSMAG00000007283/ENSSMAG00000011835/ENSSMAG00000012150/ENSSMAG00000012698/ENSSMAG00000012971	8
BP	GO:0032496	response to lipopolysaccharide	6/416	96/18292	0.022295496	0.251939101	0.231702472	ENSSMAG00000004540/ENSSMAG00000008214/ENSSMAG00000009408/ENSSMAG00000010672/ENSSMAG00000021034/ENSSMAG00000021035	6
BP	GO:0005979	regulation of glycogen biosynthetic process	2/416	11/18292	0.0247757	0.262299302	0.241230505	ENSSMAG00000017568/ENSSMAG00000020029	2
BP	GO:0018022	peptidyl-lysine methylation	2/416	11/18292	0.0247757	0.262299302	0.241230505	ENSSMAG00000001556/ENSSMAG00000021318	2
BP	GO:0034440	lipid oxidation	2/416	11/18292	0.0247757	0.262299302	0.241230505	ENSSMAG00000015167/ENSSMAG00000015217	2
BP	GO:0045060	negative thymic T cell selection	2/416	11/18292	0.0247757	0.262299302	0.241230505	ENSSMAG00000010672/ENSSMAG00000020982	2
BP	GO:0071286	cellular response to magnesium ion	2/416	11/18292	0.0247757	0.262299302	0.241230505	ENSSMAG00000007883/ENSSMAG00000013413	2
BP	GO:0090594	inflammatory response to wounding	2/416	11/18292	0.0247757	0.262299302	0.241230505	ENSSMAG00000002623/ENSSMAG00000005426	2
BP	GO:0002224	toll-like receptor signaling pathway	4/416	49/18292	0.024996414	0.262299302	0.241230505	ENSSMAG00000003214/ENSSMAG00000006449/ENSSMAG00000015780/ENSSMAG00000017362	4
BP	GO:0042531	positive regulation of tyrosine phosphorylation of STAT protein	3/416	28/18292	0.025111518	0.262299302	0.241230505	ENSSMAG00000002987/ENSSMAG00000006455/ENSSMAG00000017763	3
BP	GO:0048872	homeostasis of number of cells	3/416	28/18292	0.025111518	0.262299302	0.241230505	ENSSMAG00000004702/ENSSMAG00000004713/ENSSMAG00000010672	3
BP	GO:0042552	myelination	6/416	100/18292	0.026611464	0.274258945	0.252229508	ENSSMAG00000002330/ENSSMAG00000007283/ENSSMAG00000007650/ENSSMAG00000009360/ENSSMAG00000016283/ENSSMAG00000018081	6
BP	GO:0006096	glycolytic process	4/416	50/18292	0.026697773	0.274258945	0.252229508	ENSSMAG00000009643/ENSSMAG00000011551/ENSSMAG00000012692/ENSSMAG00000016591	4
BP	GO:0008089	anterograde axonal transport	3/416	29/18292	0.02754839	0.278395523	0.256033821	ENSSMAG00000001834/ENSSMAG00000008025/ENSSMAG00000018466	3
BP	GO:0045429	positive regulation of nitric oxide biosynthetic process	3/416	29/18292	0.02754839	0.278395523	0.256033821	ENSSMAG00000004540/ENSSMAG00000021034/ENSSMAG00000021035	3
BP	GO:0043588	skin development	5/416	75/18292	0.028002865	0.280706142	0.258158843	ENSSMAG00000008146/ENSSMAG00000011709/ENSSMAG00000013748/ENSSMAG00000016118/ENSSMAG00000017480	5
BP	GO:0003417	growth plate cartilage development	2/416	12/18292	0.029289862	0.284432017	0.261585443	ENSSMAG00000002406/ENSSMAG00000002422	2
BP	GO:0022617	extracellular matrix disassembly	2/416	12/18292	0.029289862	0.284432017	0.261585443	ENSSMAG00000002406/ENSSMAG00000002422	2
BP	GO:0045654	positive regulation of megakaryocyte differentiation	2/416	12/18292	0.029289862	0.284432017	0.261585443	ENSSMAG00000001839/ENSSMAG00000013930	2
BP	GO:0099170	postsynaptic modulation of chemical synaptic transmission	2/416	12/18292	0.029289862	0.284432017	0.261585443	ENSSMAG00000002006/ENSSMAG00000017570	2
BP	GO:0019882	antigen processing and presentation	3/416	30/18292	0.030106582	0.287865245	0.264742902	ENSSMAG00000002837/ENSSMAG00000013677/ENSSMAG00000018314	3
BP	GO:0048592	eye morphogenesis	3/416	30/18292	0.030106582	0.287865245	0.264742902	ENSSMAG00000011709/ENSSMAG00000013748/ENSSMAG00000016118	3
BP	GO:0007157	heterophilic cell-cell adhesion via plasma membrane cell adhesion molecules	4/416	53/18292	0.032209678	0.305623125	0.281074407	ENSSMAG00000006884/ENSSMAG00000014140/ENSSMAG00000014598/ENSSMAG00000018863	4
BP	GO:0006029	proteoglycan metabolic process	2/416	13/18292	0.034102872	0.316342316	0.290932595	ENSSMAG00000013748/ENSSMAG00000016118	2
BP	GO:0006942	regulation of striated muscle contraction	2/416	13/18292	0.034102872	0.316342316	0.290932595	ENSSMAG00000006288/ENSSMAG00000017882	2
BP	GO:0071404	cellular response to low-density lipoprotein particle stimulus	2/416	13/18292	0.034102872	0.316342316	0.290932595	ENSSMAG00000009241/ENSSMAG00000010096	2
BP	GO:0060047	heart contraction	8/416	167/18292	0.037421671	0.344556569	0.316880581	ENSSMAG00000009717/ENSSMAG00000010457/ENSSMAG00000010620/ENSSMAG00000014374/ENSSMAG00000014934/ENSSMAG00000015212/ENSSMAG00000018615/ENSSMAG00000020871	8
BP	GO:0002320	lymphoid progenitor cell differentiation	2/416	14/18292	0.039198873	0.3455617	0.317804976	ENSSMAG00000012349/ENSSMAG00000020109	2
BP	GO:0006228	UTP biosynthetic process	2/416	14/18292	0.039198873	0.3455617	0.317804976	ENSSMAG00000010453/ENSSMAG00000014780	2
BP	GO:0031667	response to nutrient levels	2/416	14/18292	0.039198873	0.3455617	0.317804976	ENSSMAG00000002987/ENSSMAG00000017763	2
BP	GO:0042694	muscle cell fate specification	2/416	14/18292	0.039198873	0.3455617	0.317804976	ENSSMAG00000000778/ENSSMAG00000008840	2
BP	GO:0097154	GABAergic neuron differentiation	2/416	14/18292	0.039198873	0.3455617	0.317804976	ENSSMAG00000004537/ENSSMAG00000013930	2
BP	GO:1900454	positive regulation of long-term synaptic depression	2/416	14/18292	0.039198873	0.3455617	0.317804976	ENSSMAG00000014140/ENSSMAG00000014598	2
BP	GO:0006941	striated muscle contraction	4/416	58/18292	0.042771665	0.363079346	0.333915543	ENSSMAG00000014374/ENSSMAG00000014934/ENSSMAG00000015212/ENSSMAG00000021113	4
BP	GO:0001649	osteoblast differentiation	6/416	113/18292	0.044330244	0.363079346	0.333915543	ENSSMAG00000002121/ENSSMAG00000004248/ENSSMAG00000011061/ENSSMAG00000013620/ENSSMAG00000017480/ENSSMAG00000017577	6
BP	GO:0010862	positive regulation of pathway-restricted SMAD protein phosphorylation	5/416	85/18292	0.044419918	0.363079346	0.333915543	ENSSMAG00000004537/ENSSMAG00000009917/ENSSMAG00000012687/ENSSMAG00000017444/ENSSMAG00000020885	5
BP	GO:0005980	glycogen catabolic process	2/416	15/18292	0.04456257	0.363079346	0.333915543	ENSSMAG00000004446/ENSSMAG00000011237	2
BP	GO:0007041	lysosomal transport	2/416	15/18292	0.04456257	0.363079346	0.333915543	ENSSMAG00000009313/ENSSMAG00000016575	2
BP	GO:0007051	spindle organization	2/416	15/18292	0.04456257	0.363079346	0.333915543	ENSSMAG00000003021/ENSSMAG00000015625	2
BP	GO:0017183	peptidyl-diphthamide biosynthetic process from peptidyl-histidine	2/416	15/18292	0.04456257	0.363079346	0.333915543	ENSSMAG00000003548/ENSSMAG00000018147	2
BP	GO:0031295	T cell costimulation	2/416	15/18292	0.04456257	0.363079346	0.333915543	ENSSMAG00000005426/ENSSMAG00000018134	2
BP	GO:0090026	positive regulation of monocyte chemotaxis	2/416	15/18292	0.04456257	0.363079346	0.333915543	ENSSMAG00000004702/ENSSMAG00000004713	2
BP	GO:0006821	chloride transport	3/416	35/18292	0.044691183	0.363079346	0.333915543	ENSSMAG00000004959/ENSSMAG00000012360/ENSSMAG00000016575	3
BP	GO:0021772	olfactory bulb development	3/416	35/18292	0.044691183	0.363079346	0.333915543	ENSSMAG00000005213/ENSSMAG00000012231/ENSSMAG00000019959	3
BP	GO:0032720	negative regulation of tumor necrosis factor production	3/416	35/18292	0.044691183	0.363079346	0.333915543	ENSSMAG00000008214/ENSSMAG00000013184/ENSSMAG00000014341	3
BP	GO:0000226	microtubule cytoskeleton organization	9/416	207/18292	0.047638243	0.382968947	0.352207542	ENSSMAG00000001834/ENSSMAG00000008025/ENSSMAG00000011551/ENSSMAG00000011795/ENSSMAG00000011813/ENSSMAG00000018081/ENSSMAG00000018141/ENSSMAG00000018466/ENSSMAG00000018769	9
BP	GO:0042246	tissue regeneration	3/416	36/18292	0.047959386	0.382968947	0.352207542	ENSSMAG00000000430/ENSSMAG00000016397/ENSSMAG00000018681	3
BP	GO:0009617	response to bacterium	7/416	145/18292	0.048063681	0.382968947	0.352207542	ENSSMAG00000002623/ENSSMAG00000005426/ENSSMAG00000009542/ENSSMAG00000013875/ENSSMAG00000016108/ENSSMAG00000017851/ENSSMAG00000020424	7
BP	GO:0050772	positive regulation of axonogenesis	4/416	61/18292	0.049937925	0.388069502	0.356898403	ENSSMAG00000001834/ENSSMAG00000008025/ENSSMAG00000008214/ENSSMAG00000018466	4
BP	GO:0006183	GTP biosynthetic process	2/416	16/18292	0.050179215	0.388069502	0.356898403	ENSSMAG00000010453/ENSSMAG00000014780	2
BP	GO:0033628	regulation of cell adhesion mediated by integrin	2/416	16/18292	0.050179215	0.388069502	0.356898403	ENSSMAG00000001839/ENSSMAG00000008515	2
BP	GO:0060346	bone trabecula formation	2/416	16/18292	0.050179215	0.388069502	0.356898403	ENSSMAG00000008836/ENSSMAG00000017480	2
BP	GO:0030903	notochord development	5/416	88/18292	0.050264835	0.388069502	0.356898403	ENSSMAG00000008146/ENSSMAG00000011709/ENSSMAG00000013511/ENSSMAG00000015408/ENSSMAG00000017480	5
BP	GO:0042130	negative regulation of T cell proliferation	3/416	37/18292	0.051341552	0.389131399	0.357875005	ENSSMAG00000005426/ENSSMAG00000014341/ENSSMAG00000018134	3
BP	GO:0045786	negative regulation of cell cycle	3/416	37/18292	0.051341552	0.389131399	0.357875005	ENSSMAG00000004537/ENSSMAG00000007524/ENSSMAG00000020885	3
BP	GO:0090504	epiboly	3/416	37/18292	0.051341552	0.389131399	0.357875005	ENSSMAG00000005213/ENSSMAG00000012231/ENSSMAG00000019959	3
BP	GO:0035725	sodium ion transmembrane transport	3/416	38/18292	0.054836095	0.400293066	0.368140128	ENSSMAG00000004443/ENSSMAG00000007247/ENSSMAG00000013051	3
BP	GO:0050910	detection of mechanical stimulus involved in sensory perception of sound	3/416	38/18292	0.054836095	0.400293066	0.368140128	ENSSMAG00000013354/ENSSMAG00000013748/ENSSMAG00000016118	3
BP	GO:0030593	neutrophil chemotaxis	4/416	63/18292	0.055059214	0.400293066	0.368140128	ENSSMAG00000001522/ENSSMAG00000003306/ENSSMAG00000003937/ENSSMAG00000005123	4
BP	GO:0014850	response to muscle activity	2/416	17/18292	0.056034589	0.400293066	0.368140128	ENSSMAG00000018252/ENSSMAG00000020308	2
BP	GO:0032735	positive regulation of interleukin-12 production	2/416	17/18292	0.056034589	0.400293066	0.368140128	ENSSMAG00000002006/ENSSMAG00000010672	2
BP	GO:0035989	tendon development	2/416	17/18292	0.056034589	0.400293066	0.368140128	ENSSMAG00000013748/ENSSMAG00000016118	2
BP	GO:0051103	DNA ligation involved in DNA repair	2/416	17/18292	0.056034589	0.400293066	0.368140128	ENSSMAG00000003548/ENSSMAG00000009360	2
BP	GO:0051279	regulation of release of sequestered calcium ion into cytosol	2/416	17/18292	0.056034589	0.400293066	0.368140128	ENSSMAG00000013960/ENSSMAG00000014856	2
BP	GO:0060561	apoptotic process involved in morphogenesis	2/416	17/18292	0.056034589	0.400293066	0.368140128	ENSSMAG00000010457/ENSSMAG00000010755	2
BP	GO:0090331	negative regulation of platelet aggregation	2/416	17/18292	0.056034589	0.400293066	0.368140128	ENSSMAG00000009241/ENSSMAG00000010096	2
BP	GO:0010951	negative regulation of endopeptidase activity	4/416	64/18292	0.057722252	0.409992909	0.377060845	ENSSMAG00000001698/ENSSMAG00000009241/ENSSMAG00000010096/ENSSMAG00000015653	4
BP	GO:0019221	cytokine-mediated signaling pathway	5/416	92/18292	0.058727618	0.414763804	0.381448525	ENSSMAG00000006455/ENSSMAG00000017788/ENSSMAG00000017996/ENSSMAG00000021187/ENSSMAG00000021194	5
BP	GO:0034629	cellular protein-containing complex localization	2/416	18/18292	0.062114985	0.42684649	0.392560687	ENSSMAG00000005034/ENSSMAG00000010767	2
BP	GO:0061844	antimicrobial humoral immune response mediated by antimicrobial peptide	2/416	18/18292	0.062114985	0.42684649	0.392560687	ENSSMAG00000003306/ENSSMAG00000011551	2
BP	GO:1905050	positive regulation of metallopeptidase activity	2/416	18/18292	0.062114985	0.42684649	0.392560687	ENSSMAG00000000923/ENSSMAG00000006808	2
BP	GO:0021510	spinal cord development	3/416	40/18292	0.062155442	0.42684649	0.392560687	ENSSMAG00000001511/ENSSMAG00000001834/ENSSMAG00000018466	3
BP	GO:0048263	determination of dorsal identity	3/416	40/18292	0.062155442	0.42684649	0.392560687	ENSSMAG00000005213/ENSSMAG00000012231/ENSSMAG00000019959	3
BP	GO:0043066	negative regulation of apoptotic process	13/416	356/18292	0.064370046	0.43948126	0.404180589	ENSSMAG00000002121/ENSSMAG00000010243/ENSSMAG00000013930/ENSSMAG00000014470/ENSSMAG00000014780/ENSSMAG00000016293/ENSSMAG00000017577/ENSSMAG00000017763/ENSSMAG00000018081/ENSSMAG00000018521/ENSSMAG00000018764/ENSSMAG00000019308/ENSSMAG00000020871	13
BP	GO:0001666	response to hypoxia	7/416	156/18292	0.065955108	0.43948126	0.404180589	ENSSMAG00000002180/ENSSMAG00000006677/ENSSMAG00000008810/ENSSMAG00000008836/ENSSMAG00000010457/ENSSMAG00000016509/ENSSMAG00000020308	7
BP	GO:0031101	fin regeneration	7/416	156/18292	0.065955108	0.43948126	0.404180589	ENSSMAG00000004537/ENSSMAG00000008146/ENSSMAG00000011709/ENSSMAG00000013511/ENSSMAG00000017480/ENSSMAG00000017577/ENSSMAG00000020324	7
BP	GO:0030217	T cell differentiation	3/416	41/18292	0.065976578	0.43948126	0.404180589	ENSSMAG00000007628/ENSSMAG00000009120/ENSSMAG00000021187	3
BP	GO:0048873	homeostasis of number of cells within a tissue	3/416	41/18292	0.065976578	0.43948126	0.404180589	ENSSMAG00000009408/ENSSMAG00000013234/ENSSMAG00000013930	3
BP	GO:0006919	activation of cysteine-type endopeptidase activity involved in apoptotic process	4/416	67/18292	0.06611665	0.43948126	0.404180589	ENSSMAG00000002908/ENSSMAG00000009120/ENSSMAG00000009408/ENSSMAG00000015624	4
BP	GO:0001779	natural killer cell differentiation	2/416	19/18292	0.068407197	0.440570706	0.405182527	ENSSMAG00000020982/ENSSMAG00000021187	2
BP	GO:0001957	intramembranous ossification	2/416	19/18292	0.068407197	0.440570706	0.405182527	ENSSMAG00000008836/ENSSMAG00000017480	2
BP	GO:0002755	MyD88-dependent toll-like receptor signaling pathway	2/416	19/18292	0.068407197	0.440570706	0.405182527	ENSSMAG00000006449/ENSSMAG00000017362	2
BP	GO:0035313	wound healing, spreading of epidermal cells	2/416	19/18292	0.068407197	0.440570706	0.405182527	ENSSMAG00000013748/ENSSMAG00000016118	2
BP	GO:0043011	myeloid dendritic cell differentiation	2/416	19/18292	0.068407197	0.440570706	0.405182527	ENSSMAG00000012349/ENSSMAG00000020109	2
BP	GO:2000178	negative regulation of neural precursor cell proliferation	2/416	19/18292	0.068407197	0.440570706	0.405182527	ENSSMAG00000013930/ENSSMAG00000018681	2
BP	GO:0001706	endoderm formation	3/416	43/18292	0.073931973	0.460885312	0.423865392	ENSSMAG00000005213/ENSSMAG00000012231/ENSSMAG00000019959	3
BP	GO:0050776	regulation of immune response	3/416	43/18292	0.073931973	0.460885312	0.423865392	ENSSMAG00000000537/ENSSMAG00000000540/ENSSMAG00000008785	3
BP	GO:0006163	purine nucleotide metabolic process	2/416	20/18292	0.074898498	0.460885312	0.423865392	ENSSMAG00000011684/ENSSMAG00000014780	2
BP	GO:0006590	thyroid hormone generation	2/416	20/18292	0.074898498	0.460885312	0.423865392	ENSSMAG00000010442/ENSSMAG00000020254	2
BP	GO:0010880	regulation of release of sequestered calcium ion into cytosol by sarcoplasmic reticulum	2/416	20/18292	0.074898498	0.460885312	0.423865392	ENSSMAG00000002981/ENSSMAG00000021318	2
BP	GO:0021902	commitment of neuronal cell to specific neuron type in forebrain	2/416	20/18292	0.074898498	0.460885312	0.423865392	ENSSMAG00000012231/ENSSMAG00000013930	2
BP	GO:0042110	T cell activation	2/416	20/18292	0.074898498	0.460885312	0.423865392	ENSSMAG00000010345/ENSSMAG00000013184	2
BP	GO:0043589	skin morphogenesis	2/416	20/18292	0.074898498	0.460885312	0.423865392	ENSSMAG00000013511/ENSSMAG00000017480	2
BP	GO:1903670	regulation of sprouting angiogenesis	2/416	20/18292	0.074898498	0.460885312	0.423865392	ENSSMAG00000007283/ENSSMAG00000014768	2
BP	GO:0033339	pectoral fin development	4/416	71/18292	0.078237228	0.479058493	0.44057884	ENSSMAG00000008146/ENSSMAG00000011709/ENSSMAG00000013511/ENSSMAG00000017480	4
BP	GO:0051209	release of sequestered calcium ion into cytosol	4/416	73/18292	0.084684871	0.515996541	0.474549895	ENSSMAG00000002006/ENSSMAG00000007951/ENSSMAG00000020308/ENSSMAG00000020982	4
BP	GO:0009409	response to cold	3/416	46/18292	0.086616342	0.525190798	0.483005637	ENSSMAG00000008810/ENSSMAG00000017321/ENSSMAG00000019322	3
BP	GO:0051156	glucose 6-phosphate metabolic process	2/416	22/18292	0.088429779	0.531005872	0.488353624	ENSSMAG00000009643/ENSSMAG00000012692	2
BP	GO:0070498	interleukin-1-mediated signaling pathway	2/416	22/18292	0.088429779	0.531005872	0.488353624	ENSSMAG00000002006/ENSSMAG00000007628	2
BP	GO:0031334	positive regulation of protein-containing complex assembly	3/416	47/18292	0.091035983	0.54090313	0.4974559	ENSSMAG00000002406/ENSSMAG00000002422/ENSSMAG00000002908	3
BP	GO:0034446	substrate adhesion-dependent cell spreading	4/416	75/18292	0.091383473	0.54090313	0.4974559	ENSSMAG00000000143/ENSSMAG00000000923/ENSSMAG00000006808/ENSSMAG00000008515	4
BP	GO:0050885	neuromuscular process controlling balance	4/416	75/18292	0.091383473	0.54090313	0.4974559	ENSSMAG00000001834/ENSSMAG00000008025/ENSSMAG00000012597/ENSSMAG00000018466	4
BP	GO:0070374	positive regulation of ERK1 and ERK2 cascade	8/416	203/18292	0.092929674	0.544796412	0.501036459	ENSSMAG00000001522/ENSSMAG00000002837/ENSSMAG00000009408/ENSSMAG00000010254/ENSSMAG00000010345/ENSSMAG00000014097/ENSSMAG00000014341/ENSSMAG00000020982	8
BP	GO:0007154	cell communication	4/416	76/18292	0.094824983	0.544796412	0.501036459	ENSSMAG00000002549/ENSSMAG00000015637/ENSSMAG00000018218/ENSSMAG00000018725	4
BP	GO:0006002	fructose 6-phosphate metabolic process	2/416	23/18292	0.095446583	0.544796412	0.501036459	ENSSMAG00000002590/ENSSMAG00000013413	2
BP	GO:0006913	nucleocytoplasmic transport	2/416	23/18292	0.095446583	0.544796412	0.501036459	ENSSMAG00000003021/ENSSMAG00000019658	2
BP	GO:0018057	peptidyl-lysine oxidation	2/416	23/18292	0.095446583	0.544796412	0.501036459	ENSSMAG00000003548/ENSSMAG00000015408	2
BP	GO:0042541	hemoglobin biosynthetic process	2/416	23/18292	0.095446583	0.544796412	0.501036459	ENSSMAG00000004537/ENSSMAG00000016509	2
BP	GO:0042744	hydrogen peroxide catabolic process	2/416	23/18292	0.095446583	0.544796412	0.501036459	ENSSMAG00000008204/ENSSMAG00000008444	2
BP	GO:0006313	transposition, DNA-mediated	3/416	48/18292	0.095547561	0.544796412	0.501036459	ENSSMAG00000005940/ENSSMAG00000007985/ENSSMAG00000009946	3
BP	GO:0001501	skeletal system development	7/416	171/18292	0.096050414	0.545162854	0.501373468	ENSSMAG00000004294/ENSSMAG00000008146/ENSSMAG00000011709/ENSSMAG00000013511/ENSSMAG00000015011/ENSSMAG00000015016/ENSSMAG00000017480	7
BP	GO:0001708	cell fate specification	4/416	77/18292	0.098326888	0.555546916	0.510923446	ENSSMAG00000005213/ENSSMAG00000008024/ENSSMAG00000012231/ENSSMAG00000019959	4
BP	GO:0001502	cartilage condensation	3/416	49/18292	0.100148722	0.559437745	0.51450175	ENSSMAG00000013748/ENSSMAG00000016118/ENSSMAG00000018681	3
BP	GO:0007626	locomotory behavior	7/416	173/18292	0.100555986	0.559437745	0.51450175	ENSSMAG00000002330/ENSSMAG00000002908/ENSSMAG00000004755/ENSSMAG00000004763/ENSSMAG00000009564/ENSSMAG00000010457/ENSSMAG00000017570	7
BP	GO:0071230	cellular response to amino acid stimulus	4/416	78/18292	0.101888342	0.559437745	0.51450175	ENSSMAG00000008836/ENSSMAG00000011709/ENSSMAG00000013511/ENSSMAG00000017480	4
BP	GO:0019369	arachidonic acid metabolic process	2/416	24/18292	0.102616095	0.559437745	0.51450175	ENSSMAG00000015167/ENSSMAG00000015217	2
BP	GO:0021707	cerebellar granule cell differentiation	2/416	24/18292	0.102616095	0.559437745	0.51450175	ENSSMAG00000014140/ENSSMAG00000014598	2
BP	GO:0043029	T cell homeostasis	2/416	24/18292	0.102616095	0.559437745	0.51450175	ENSSMAG00000017714/ENSSMAG00000018147	2
BP	GO:0048545	response to steroid hormone	2/416	24/18292	0.102616095	0.559437745	0.51450175	ENSSMAG00000012274/ENSSMAG00000018013	2
BP	GO:1904646	cellular response to amyloid-beta	2/416	24/18292	0.102616095	0.559437745	0.51450175	ENSSMAG00000017570/ENSSMAG00000019322	2
BP	GO:1990573	potassium ion import across plasma membrane	5/416	111/18292	0.109173223	0.581447792	0.534743873	ENSSMAG00000000011/ENSSMAG00000009564/ENSSMAG00000010049/ENSSMAG00000013051/ENSSMAG00000018951	5
BP	GO:0006094	gluconeogenesis	3/416	51/18292	0.10961022	0.581447792	0.534743873	ENSSMAG00000009643/ENSSMAG00000010634/ENSSMAG00000013413	3
BP	GO:0001881	receptor recycling	2/416	25/18292	0.109927781	0.581447792	0.534743873	ENSSMAG00000008744/ENSSMAG00000015815	2
BP	GO:0006826	iron ion transport	2/416	25/18292	0.109927781	0.581447792	0.534743873	ENSSMAG00000003685/ENSSMAG00000011709	2
BP	GO:0016203	muscle attachment	2/416	25/18292	0.109927781	0.581447792	0.534743873	ENSSMAG00000004063/ENSSMAG00000020324	2
BP	GO:0031668	cellular response to extracellular stimulus	2/416	25/18292	0.109927781	0.581447792	0.534743873	ENSSMAG00000020885/ENSSMAG00000020982	2
BP	GO:0051895	negative regulation of focal adhesion assembly	2/416	25/18292	0.109927781	0.581447792	0.534743873	ENSSMAG00000008836/ENSSMAG00000015837	2
BP	GO:0007160	cell-matrix adhesion	5/416	112/18292	0.112276709	0.591355718	0.543855959	ENSSMAG00000002991/ENSSMAG00000010442/ENSSMAG00000015653/ENSSMAG00000016789/ENSSMAG00000018182	5
BP	GO:0045765	regulation of angiogenesis	3/416	52/18292	0.1144657	0.600341204	0.5521197	ENSSMAG00000004318/ENSSMAG00000013315/ENSSMAG00000014780	3
BP	GO:0008016	regulation of heart contraction	4/416	82/18292	0.116711789	0.600381811	0.552157045	ENSSMAG00000006677/ENSSMAG00000013046/ENSSMAG00000015780/ENSSMAG00000018147	4
BP	GO:0001757	somite specification	2/416	26/18292	0.117371504	0.600381811	0.552157045	ENSSMAG00000015011/ENSSMAG00000015016	2
BP	GO:0001966	thigmotaxis	2/416	26/18292	0.117371504	0.600381811	0.552157045	ENSSMAG00000010620/ENSSMAG00000016591	2
BP	GO:0006518	peptide metabolic process	2/416	26/18292	0.117371504	0.600381811	0.552157045	ENSSMAG00000002756/ENSSMAG00000009599	2
BP	GO:0008345	larval locomotory behavior	2/416	26/18292	0.117371504	0.600381811	0.552157045	ENSSMAG00000009564/ENSSMAG00000020308	2
BP	GO:0055015	ventricular cardiac muscle cell development	2/416	26/18292	0.117371504	0.600381811	0.552157045	ENSSMAG00000002121/ENSSMAG00000018615	2
BP	GO:0071466	cellular response to xenobiotic stimulus	3/416	53/18292	0.119401062	0.608260326	0.55940273	ENSSMAG00000003334/ENSSMAG00000019267/ENSSMAG00000020335	3
BP	GO:0007189	adenylate cyclase-activating G protein-coupled receptor signaling pathway	7/416	182/18292	0.12222256	0.620092416	0.570284426	ENSSMAG00000000886/ENSSMAG00000003254/ENSSMAG00000005123/ENSSMAG00000007283/ENSSMAG00000012698/ENSSMAG00000014097/ENSSMAG00000019322	7
BP	GO:0030099	myeloid cell differentiation	3/416	54/18292	0.124413829	0.627051717	0.576684731	ENSSMAG00000011071/ENSSMAG00000013930/ENSSMAG00000015181	3
BP	GO:0045453	bone resorption	2/416	27/18292	0.124937516	0.627051717	0.576684731	ENSSMAG00000008214/ENSSMAG00000019322	2
BP	GO:0043547	positive regulation of GTPase activity	5/416	116/18292	0.125107664	0.627051717	0.576684731	ENSSMAG00000001522/ENSSMAG00000009408/ENSSMAG00000013028/ENSSMAG00000014097/ENSSMAG00000019322	5
BP	GO:0030308	negative regulation of cell growth	5/416	117/18292	0.128417168	0.63849016	0.587204398	ENSSMAG00000000778/ENSSMAG00000004537/ENSSMAG00000006636/ENSSMAG00000008840/ENSSMAG00000013413	5
BP	GO:0060395	SMAD protein signal transduction	5/416	117/18292	0.128417168	0.63849016	0.587204398	ENSSMAG00000004537/ENSSMAG00000009917/ENSSMAG00000012687/ENSSMAG00000017444/ENSSMAG00000020885	5
BP	GO:0015074	DNA integration	3/416	55/18292	0.129501514	0.641316264	0.5898035	ENSSMAG00000005940/ENSSMAG00000007985/ENSSMAG00000019215	3
BP	GO:0031175	neuron projection development	6/416	151/18292	0.130625713	0.643914977	0.592193475	ENSSMAG00000002045/ENSSMAG00000011061/ENSSMAG00000014097/ENSSMAG00000014204/ENSSMAG00000015622/ENSSMAG00000016283	6
BP	GO:0007507	heart development	13/416	403/18292	0.131615877	0.643914977	0.592193475	ENSSMAG00000001145/ENSSMAG00000001246/ENSSMAG00000004755/ENSSMAG00000004763/ENSSMAG00000005229/ENSSMAG00000008539/ENSSMAG00000010620/ENSSMAG00000011071/ENSSMAG00000014374/ENSSMAG00000014934/ENSSMAG00000015212/ENSSMAG00000016293/ENSSMAG00000020430	13
BP	GO:0000290	deadenylation-dependent decapping of nuclear-transcribed mRNA	2/416	28/18292	0.132616439	0.643914977	0.592193475	ENSSMAG00000000505/ENSSMAG00000004959	2
BP	GO:0006044	N-acetylglucosamine metabolic process	2/416	28/18292	0.132616439	0.643914977	0.592193475	ENSSMAG00000000778/ENSSMAG00000008840	2
BP	GO:0016239	positive regulation of macroautophagy	2/416	28/18292	0.132616439	0.643914977	0.592193475	ENSSMAG00000012654/ENSSMAG00000014470	2
BP	GO:0001958	endochondral ossification	3/416	56/18292	0.134661623	0.646271806	0.594360995	ENSSMAG00000002406/ENSSMAG00000002422/ENSSMAG00000017480	3
BP	GO:0050727	regulation of inflammatory response	3/416	56/18292	0.134661623	0.646271806	0.594360995	ENSSMAG00000010254/ENSSMAG00000012654/ENSSMAG00000021187	3
BP	GO:0071320	cellular response to cAMP	3/416	56/18292	0.134661623	0.646271806	0.594360995	ENSSMAG00000003937/ENSSMAG00000008469/ENSSMAG00000010634	3
BP	GO:0007267	cell-cell signaling	6/416	154/18292	0.139544702	0.66355999	0.610260532	ENSSMAG00000002549/ENSSMAG00000008609/ENSSMAG00000014341/ENSSMAG00000018218/ENSSMAG00000018725/ENSSMAG00000019322	6
BP	GO:0006814	sodium ion transport	3/416	57/18292	0.139891655	0.66355999	0.610260532	ENSSMAG00000004443/ENSSMAG00000010243/ENSSMAG00000019267	3
BP	GO:0007131	reciprocal meiotic recombination	2/416	29/18292	0.140399258	0.66355999	0.610260532	ENSSMAG00000000899/ENSSMAG00000020608	2
BP	GO:2000249	regulation of actin cytoskeleton reorganization	2/416	29/18292	0.140399258	0.66355999	0.610260532	ENSSMAG00000004318/ENSSMAG00000013315	2
BP	GO:0010498	proteasomal protein catabolic process	3/416	58/18292	0.145189109	0.676610057	0.622262372	ENSSMAG00000002908/ENSSMAG00000015625/ENSSMAG00000015780	3
BP	GO:0071391	cellular response to estrogen stimulus	3/416	58/18292	0.145189109	0.676610057	0.622262372	ENSSMAG00000005388/ENSSMAG00000013413/ENSSMAG00000017321	3
BP	GO:0043433	negative regulation of DNA-binding transcription factor activity	4/416	90/18292	0.148928704	0.676610057	0.622262372	ENSSMAG00000005213/ENSSMAG00000012231/ENSSMAG00000014470/ENSSMAG00000019959	4
BP	GO:0048741	skeletal muscle fiber development	4/416	91/18292	0.153176454	0.676610057	0.622262372	ENSSMAG00000010620/ENSSMAG00000015011/ENSSMAG00000015016/ENSSMAG00000020871	4
BP	GO:0034765	regulation of ion transmembrane transport	6/416	159/18292	0.155017231	0.676610057	0.622262372	ENSSMAG00000007247/ENSSMAG00000007883/ENSSMAG00000009564/ENSSMAG00000010049/ENSSMAG00000013567/ENSSMAG00000018951	6
BP	GO:0038083	peptidyl-tyrosine autophosphorylation	3/416	60/18292	0.155976289	0.676610057	0.622262372	ENSSMAG00000004318/ENSSMAG00000009120/ENSSMAG00000016397	3
BP	GO:0009636	response to toxic substance	2/416	31/18292	0.156242257	0.676610057	0.622262372	ENSSMAG00000007650/ENSSMAG00000018725	2
BP	GO:0045638	negative regulation of myeloid cell differentiation	2/416	31/18292	0.156242257	0.676610057	0.622262372	ENSSMAG00000004318/ENSSMAG00000020109	2
BP	GO:0014068	positive regulation of phosphatidylinositol 3-kinase signaling	4/416	92/18292	0.157469582	0.676610057	0.622262372	ENSSMAG00000000537/ENSSMAG00000000540/ENSSMAG00000009408/ENSSMAG00000011061	4
BP	GO:0017157	regulation of exocytosis	3/416	61/18292	0.161461032	0.676610057	0.622262372	ENSSMAG00000001844/ENSSMAG00000002330/ENSSMAG00000020814	3
BP	GO:0007517	muscle organ development	4/416	93/18292	0.161806962	0.676610057	0.622262372	ENSSMAG00000003685/ENSSMAG00000010457/ENSSMAG00000012687/ENSSMAG00000015408	4
BP	GO:0021954	central nervous system neuron development	2/416	32/18292	0.164286112	0.676610057	0.622262372	ENSSMAG00000013930/ENSSMAG00000014204	2
BP	GO:0009749	response to glucose	3/416	62/18292	0.167003237	0.676610057	0.622262372	ENSSMAG00000006677/ENSSMAG00000007628/ENSSMAG00000014768	3
BP	GO:0048015	phosphatidylinositol-mediated signaling	3/416	62/18292	0.167003237	0.676610057	0.622262372	ENSSMAG00000002006/ENSSMAG00000003937/ENSSMAG00000019595	3
BP	GO:0042472	inner ear morphogenesis	5/416	129/18292	0.171060575	0.676610057	0.622262372	ENSSMAG00000013051/ENSSMAG00000013354/ENSSMAG00000013748/ENSSMAG00000013930/ENSSMAG00000016118	5
BP	GO:0035994	response to muscle stretch	2/416	33/18292	0.172401188	0.676610057	0.622262372	ENSSMAG00000008515/ENSSMAG00000020308	2
BP	GO:0043408	regulation of MAPK cascade	2/416	33/18292	0.172401188	0.676610057	0.622262372	ENSSMAG00000008836/ENSSMAG00000011061	2
BP	GO:0046427	positive regulation of receptor signaling pathway via JAK-STAT	2/416	33/18292	0.172401188	0.676610057	0.622262372	ENSSMAG00000002987/ENSSMAG00000017763	2
BP	GO:0061061	muscle structure development	2/416	33/18292	0.172401188	0.676610057	0.622262372	ENSSMAG00000004755/ENSSMAG00000004763	2
BP	GO:0006879	cellular iron ion homeostasis	3/416	63/18292	0.172600438	0.676610057	0.622262372	ENSSMAG00000003685/ENSSMAG00000005388/ENSSMAG00000011709	3
BP	GO:0021915	neural tube development	3/416	63/18292	0.172600438	0.676610057	0.622262372	ENSSMAG00000000231/ENSSMAG00000010755/ENSSMAG00000018681	3
BP	GO:0008285	negative regulation of cell population proliferation	11/416	349/18292	0.173606659	0.676610057	0.622262372	ENSSMAG00000000904/ENSSMAG00000001839/ENSSMAG00000004537/ENSSMAG00000005034/ENSSMAG00000006636/ENSSMAG00000009241/ENSSMAG00000009408/ENSSMAG00000010096/ENSSMAG00000010767/ENSSMAG00000015622/ENSSMAG00000019768	11
BP	GO:0035249	synaptic transmission, glutamatergic	4/416	96/18292	0.175073198	0.676610057	0.622262372	ENSSMAG00000010243/ENSSMAG00000012597/ENSSMAG00000013013/ENSSMAG00000015815	4
BP	GO:0022010	central nervous system myelination	2/416	34/18292	0.180580112	0.676610057	0.622262372	ENSSMAG00000009564/ENSSMAG00000016283	2
BP	GO:0030168	platelet activation	2/416	34/18292	0.180580112	0.676610057	0.622262372	ENSSMAG00000009408/ENSSMAG00000018667	2
BP	GO:0048169	regulation of long-term neuronal synaptic plasticity	2/416	34/18292	0.180580112	0.676610057	0.622262372	ENSSMAG00000009564/ENSSMAG00000017570	2
BP	GO:0000082	G1/S transition of mitotic cell cycle	3/416	65/18292	0.183950043	0.676610057	0.622262372	ENSSMAG00000004537/ENSSMAG00000006636/ENSSMAG00000014470	3
BP	GO:0009611	response to wounding	3/416	65/18292	0.183950043	0.676610057	0.622262372	ENSSMAG00000012597/ENSSMAG00000014097/ENSSMAG00000019768	3
BP	GO:0030155	regulation of cell adhesion	3/416	65/18292	0.183950043	0.676610057	0.622262372	ENSSMAG00000004318/ENSSMAG00000011461/ENSSMAG00000013315	3
BP	GO:0051482	positive regulation of cytosolic calcium ion concentration involved in phospholipase C-activating G protein-coupled signaling pathway	3/416	65/18292	0.183950043	0.676610057	0.622262372	ENSSMAG00000008785/ENSSMAG00000009408/ENSSMAG00000010367	3
BP	GO:0007179	transforming growth factor beta receptor signaling pathway	4/416	98/18292	0.184117566	0.676610057	0.622262372	ENSSMAG00000007524/ENSSMAG00000008515/ENSSMAG00000012687/ENSSMAG00000013511	4
BP	GO:0042493	response to drug	4/416	98/18292	0.184117566	0.676610057	0.622262372	ENSSMAG00000004537/ENSSMAG00000009120/ENSSMAG00000010275/ENSSMAG00000019308	4
BP	GO:0045648	positive regulation of erythrocyte differentiation	2/416	35/18292	0.188815804	0.676610057	0.622262372	ENSSMAG00000004537/ENSSMAG00000013930	2
BP	GO:0071480	cellular response to gamma radiation	2/416	35/18292	0.188815804	0.676610057	0.622262372	ENSSMAG00000007628/ENSSMAG00000010457	2
BP	GO:2001244	positive regulation of intrinsic apoptotic signaling pathway	2/416	35/18292	0.188815804	0.676610057	0.622262372	ENSSMAG00000004242/ENSSMAG00000009120	2
BP	GO:0048747	muscle fiber development	3/416	66/18292	0.189697598	0.676610057	0.622262372	ENSSMAG00000000778/ENSSMAG00000006578/ENSSMAG00000008840	3
BP	GO:0007420	brain development	11/416	358/18292	0.194289629	0.676610057	0.622262372	ENSSMAG00000002006/ENSSMAG00000002330/ENSSMAG00000003069/ENSSMAG00000005213/ENSSMAG00000008024/ENSSMAG00000010755/ENSSMAG00000013088/ENSSMAG00000016293/ENSSMAG00000016591/ENSSMAG00000018681/ENSSMAG00000019959	11
BP	GO:0002931	response to ischemia	2/416	36/18292	0.197101476	0.676610057	0.622262372	ENSSMAG00000004311/ENSSMAG00000007628	2
BP	GO:0033333	fin development	2/416	36/18292	0.197101476	0.676610057	0.622262372	ENSSMAG00000008146/ENSSMAG00000017480	2
BP	GO:0006414	translational elongation	2/416	37/18292	0.205430614	0.676610057	0.622262372	ENSSMAG00000003334/ENSSMAG00000016307	2
BP	GO:0032760	positive regulation of tumor necrosis factor production	2/416	37/18292	0.205430614	0.676610057	0.622262372	ENSSMAG00000013234/ENSSMAG00000020982	2
BP	GO:0055075	potassium ion homeostasis	2/416	37/18292	0.205430614	0.676610057	0.622262372	ENSSMAG00000009564/ENSSMAG00000013051	2
BP	GO:0001961	positive regulation of cytokine-mediated signaling pathway	1/416	10/18292	0.205549833	0.676610057	0.622262372	ENSSMAG00000002837	1
BP	GO:0001996	positive regulation of heart rate by epinephrine-norepinephrine	1/416	10/18292	0.205549833	0.676610057	0.622262372	ENSSMAG00000019322	1
BP	GO:0002286	T cell activation involved in immune response	1/416	10/18292	0.205549833	0.676610057	0.622262372	ENSSMAG00000002837	1
BP	GO:0002523	leukocyte migration involved in inflammatory response	1/416	10/18292	0.205549833	0.676610057	0.622262372	ENSSMAG00000010672	1
BP	GO:0006072	glycerol-3-phosphate metabolic process	1/416	10/18292	0.205549833	0.676610057	0.622262372	ENSSMAG00000010634	1
BP	GO:0006880	intracellular sequestering of iron ion	1/416	10/18292	0.205549833	0.676610057	0.622262372	ENSSMAG00000003685	1
BP	GO:0006930	substrate-dependent cell migration, cell extension	1/416	10/18292	0.205549833	0.676610057	0.622262372	ENSSMAG00000012249	1
BP	GO:0007252	I-kappaB phosphorylation	1/416	10/18292	0.205549833	0.676610057	0.622262372	ENSSMAG00000017362	1
BP	GO:0010594	regulation of endothelial cell migration	1/416	10/18292	0.205549833	0.676610057	0.622262372	ENSSMAG00000014768	1
BP	GO:0010918	positive regulation of mitochondrial membrane potential	1/416	10/18292	0.205549833	0.676610057	0.622262372	ENSSMAG00000002908	1
BP	GO:0014904	myotube cell development	1/416	10/18292	0.205549833	0.676610057	0.622262372	ENSSMAG00000010275	1
BP	GO:0015696	ammonium transport	1/416	10/18292	0.205549833	0.676610057	0.622262372	ENSSMAG00000013051	1
BP	GO:0019856	pyrimidine nucleobase biosynthetic process	1/416	10/18292	0.205549833	0.676610057	0.622262372	ENSSMAG00000017321	1
BP	GO:0021533	cell differentiation in hindbrain	1/416	10/18292	0.205549833	0.676610057	0.622262372	ENSSMAG00000013930	1
BP	GO:0030187	melatonin biosynthetic process	1/416	10/18292	0.205549833	0.676610057	0.622262372	ENSSMAG00000020109	1
BP	GO:0031444	slow-twitch skeletal muscle fiber contraction	1/416	10/18292	0.205549833	0.676610057	0.622262372	ENSSMAG00000019154	1
BP	GO:0034329	cell junction assembly	1/416	10/18292	0.205549833	0.676610057	0.622262372	ENSSMAG00000010755	1
BP	GO:0035479	angioblast cell migration from lateral mesoderm to midline	1/416	10/18292	0.205549833	0.676610057	0.622262372	ENSSMAG00000006677	1
BP	GO:0035542	regulation of SNARE complex assembly	1/416	10/18292	0.205549833	0.676610057	0.622262372	ENSSMAG00000017895	1
BP	GO:0045416	positive regulation of interleukin-8 biosynthetic process	1/416	10/18292	0.205549833	0.676610057	0.622262372	ENSSMAG00000017362	1
BP	GO:0045446	endothelial cell differentiation	1/416	10/18292	0.205549833	0.676610057	0.622262372	ENSSMAG00000011071	1
BP	GO:0045927	positive regulation of growth	1/416	10/18292	0.205549833	0.676610057	0.622262372	ENSSMAG00000002987	1
BP	GO:0048642	negative regulation of skeletal muscle tissue development	1/416	10/18292	0.205549833	0.676610057	0.622262372	ENSSMAG00000012687	1
BP	GO:0050870	positive regulation of T cell activation	1/416	10/18292	0.205549833	0.676610057	0.622262372	ENSSMAG00000009120	1
BP	GO:0051284	positive regulation of sequestering of calcium ion	1/416	10/18292	0.205549833	0.676610057	0.622262372	ENSSMAG00000020308	1
BP	GO:0055070	copper ion homeostasis	1/416	10/18292	0.205549833	0.676610057	0.622262372	ENSSMAG00000008850	1
BP	GO:0060075	regulation of resting membrane potential	1/416	10/18292	0.205549833	0.676610057	0.622262372	ENSSMAG00000009564	1
BP	GO:0061621	canonical glycolysis	1/416	10/18292	0.205549833	0.676610057	0.622262372	ENSSMAG00000002590	1
BP	GO:0061709	reticulophagy	1/416	10/18292	0.205549833	0.676610057	0.622262372	ENSSMAG00000012654	1
BP	GO:0070345	negative regulation of fat cell proliferation	1/416	10/18292	0.205549833	0.676610057	0.622262372	ENSSMAG00000013930	1
BP	GO:0071638	negative regulation of monocyte chemotactic protein-1 production	1/416	10/18292	0.205549833	0.676610057	0.622262372	ENSSMAG00000015837	1
BP	GO:0071816	tail-anchored membrane protein insertion into ER membrane	1/416	10/18292	0.205549833	0.676610057	0.622262372	ENSSMAG00000003334	1
BP	GO:0098910	regulation of atrial cardiac muscle cell action potential	1/416	10/18292	0.205549833	0.676610057	0.622262372	ENSSMAG00000020308	1
BP	GO:0098911	regulation of ventricular cardiac muscle cell action potential	1/416	10/18292	0.205549833	0.676610057	0.622262372	ENSSMAG00000020308	1
BP	GO:0099645	neurotransmitter receptor localization to postsynaptic specialization membrane	1/416	10/18292	0.205549833	0.676610057	0.622262372	ENSSMAG00000002330	1
BP	GO:1904645	response to amyloid-beta	1/416	10/18292	0.205549833	0.676610057	0.622262372	ENSSMAG00000008836	1
BP	GO:2000304	positive regulation of ceramide biosynthetic process	1/416	10/18292	0.205549833	0.676610057	0.622262372	ENSSMAG00000017577	1
BP	GO:2000484	positive regulation of interleukin-8 secretion	1/416	10/18292	0.205549833	0.676610057	0.622262372	ENSSMAG00000009408	1
BP	GO:2000650	negative regulation of sodium ion transmembrane transporter activity	1/416	10/18292	0.205549833	0.676610057	0.622262372	ENSSMAG00000016575	1
BP	GO:0098609	cell-cell adhesion	5/416	139/18292	0.210200797	0.676610057	0.622262372	ENSSMAG00000006434/ENSSMAG00000008943/ENSSMAG00000017286/ENSSMAG00000017577/ENSSMAG00000021124	5
BP	GO:0002063	chondrocyte development	2/416	38/18292	0.213796977	0.676610057	0.622262372	ENSSMAG00000013748/ENSSMAG00000016118	2
BP	GO:0032959	inositol trisphosphate biosynthetic process	2/416	38/18292	0.213796977	0.676610057	0.622262372	ENSSMAG00000002006/ENSSMAG00000019595	2
BP	GO:0060347	heart trabecula formation	2/416	38/18292	0.213796977	0.676610057	0.622262372	ENSSMAG00000002121/ENSSMAG00000007283	2
BP	GO:0016567	protein ubiquitination	10/416	330/18292	0.220570204	0.676610057	0.622262372	ENSSMAG00000000247/ENSSMAG00000001606/ENSSMAG00000002908/ENSSMAG00000003208/ENSSMAG00000006180/ENSSMAG00000009777/ENSSMAG00000010764/ENSSMAG00000013085/ENSSMAG00000017444/ENSSMAG00000018933	10
BP	GO:0009968	negative regulation of signal transduction	2/416	39/18292	0.22219458	0.676610057	0.622262372	ENSSMAG00000012654/ENSSMAG00000018933	2
BP	GO:0045930	negative regulation of mitotic cell cycle	2/416	39/18292	0.22219458	0.676610057	0.622262372	ENSSMAG00000000923/ENSSMAG00000006808	2
BP	GO:0046034	ATP metabolic process	2/416	39/18292	0.22219458	0.676610057	0.622262372	ENSSMAG00000002908/ENSSMAG00000011684	2
BP	GO:0050908	detection of light stimulus involved in visual perception	2/416	39/18292	0.22219458	0.676610057	0.622262372	ENSSMAG00000000481/ENSSMAG00000000505	2
BP	GO:0070527	platelet aggregation	2/416	39/18292	0.22219458	0.676610057	0.622262372	ENSSMAG00000012249/ENSSMAG00000013930	2
BP	GO:0001818	negative regulation of cytokine production	1/416	11/18292	0.223627246	0.676610057	0.622262372	ENSSMAG00000014341	1
BP	GO:0002043	blood vessel endothelial cell proliferation involved in sprouting angiogenesis	1/416	11/18292	0.223627246	0.676610057	0.622262372	ENSSMAG00000006677	1
BP	GO:0002430	complement receptor mediated signaling pathway	1/416	11/18292	0.223627246	0.676610057	0.622262372	ENSSMAG00000013088	1
BP	GO:0002467	germinal center formation	1/416	11/18292	0.223627246	0.676610057	0.622262372	ENSSMAG00000017851	1
BP	GO:0003262	endocardial progenitor cell migration to the midline involved in heart field formation	1/416	11/18292	0.223627246	0.676610057	0.622262372	ENSSMAG00000006677	1
BP	GO:0006165	nucleoside diphosphate phosphorylation	1/416	11/18292	0.223627246	0.676610057	0.622262372	ENSSMAG00000011684	1
BP	GO:0006450	regulation of translational fidelity	1/416	11/18292	0.223627246	0.676610057	0.622262372	ENSSMAG00000005446	1
BP	GO:0006702	androgen biosynthetic process	1/416	11/18292	0.223627246	0.676610057	0.622262372	ENSSMAG00000020254	1
BP	GO:0006734	NADH metabolic process	1/416	11/18292	0.223627246	0.676610057	0.622262372	ENSSMAG00000002908	1
BP	GO:0009651	response to salt stress	1/416	11/18292	0.223627246	0.676610057	0.622262372	ENSSMAG00000008469	1
BP	GO:0019079	viral genome replication	1/416	11/18292	0.223627246	0.676610057	0.622262372	ENSSMAG00000002908	1
BP	GO:0030194	positive regulation of blood coagulation	1/416	11/18292	0.223627246	0.676610057	0.622262372	ENSSMAG00000009408	1
BP	GO:0030497	fatty acid elongation	1/416	11/18292	0.223627246	0.676610057	0.622262372	ENSSMAG00000004253	1
BP	GO:0032691	negative regulation of interleukin-1 beta production	1/416	11/18292	0.223627246	0.676610057	0.622262372	ENSSMAG00000008214	1
BP	GO:0032733	positive regulation of interleukin-10 production	1/416	11/18292	0.223627246	0.676610057	0.622262372	ENSSMAG00000013234	1
BP	GO:0032930	positive regulation of superoxide anion generation	1/416	11/18292	0.223627246	0.676610057	0.622262372	ENSSMAG00000017763	1
BP	GO:0034116	positive regulation of heterotypic cell-cell adhesion	1/416	11/18292	0.223627246	0.676610057	0.622262372	ENSSMAG00000009120	1
BP	GO:0034154	toll-like receptor 7 signaling pathway	1/416	11/18292	0.223627246	0.676610057	0.622262372	ENSSMAG00000017362	1
BP	GO:0038031	non-canonical Wnt signaling pathway via JNK cascade	1/416	11/18292	0.223627246	0.676610057	0.622262372	ENSSMAG00000011061	1
BP	GO:0038180	nerve growth factor signaling pathway	1/416	11/18292	0.223627246	0.676610057	0.622262372	ENSSMAG00000004755	1
BP	GO:0048247	lymphocyte chemotaxis	1/416	11/18292	0.223627246	0.676610057	0.622262372	ENSSMAG00000001522	1
BP	GO:0048798	swim bladder inflation	1/416	11/18292	0.223627246	0.676610057	0.622262372	ENSSMAG00000013051	1
BP	GO:0051601	exocyst localization	1/416	11/18292	0.223627246	0.676610057	0.622262372	ENSSMAG00000017895	1
BP	GO:0060662	salivary gland cavitation	1/416	11/18292	0.223627246	0.676610057	0.622262372	ENSSMAG00000011025	1
BP	GO:0061037	negative regulation of cartilage development	1/416	11/18292	0.223627246	0.676610057	0.622262372	ENSSMAG00000008836	1
BP	GO:0070285	pigment cell development	1/416	11/18292	0.223627246	0.676610057	0.622262372	ENSSMAG00000018681	1
BP	GO:0071398	cellular response to fatty acid	1/416	11/18292	0.223627246	0.676610057	0.622262372	ENSSMAG00000017321	1
BP	GO:0097070	ductus arteriosus closure	1/416	11/18292	0.223627246	0.676610057	0.622262372	ENSSMAG00000007524	1
BP	GO:0097201	negative regulation of transcription from RNA polymerase II promoter in response to stress	1/416	11/18292	0.223627246	0.676610057	0.622262372	ENSSMAG00000008185	1
BP	GO:0098700	neurotransmitter loading into synaptic vesicle	1/416	11/18292	0.223627246	0.676610057	0.622262372	ENSSMAG00000010243	1
BP	GO:1900107	regulation of nodal signaling pathway	1/416	11/18292	0.223627246	0.676610057	0.622262372	ENSSMAG00000006455	1
BP	GO:1900364	negative regulation of mRNA polyadenylation	1/416	11/18292	0.223627246	0.676610057	0.622262372	ENSSMAG00000012349	1
BP	GO:1902514	regulation of calcium ion transmembrane transport via high voltage-gated calcium channel	1/416	11/18292	0.223627246	0.676610057	0.622262372	ENSSMAG00000013567	1
BP	GO:1903715	regulation of aerobic respiration	1/416	11/18292	0.223627246	0.676610057	0.622262372	ENSSMAG00000002908	1
BP	GO:1905064	negative regulation of vascular smooth muscle cell differentiation	1/416	11/18292	0.223627246	0.676610057	0.622262372	ENSSMAG00000010275	1
BP	GO:0051289	protein homotetramerization	3/416	72/18292	0.225052108	0.676610057	0.622262372	ENSSMAG00000002590/ENSSMAG00000008850/ENSSMAG00000010049	3
BP	GO:0030902	hindbrain development	4/416	108/18292	0.231391175	0.676610057	0.622262372	ENSSMAG00000001834/ENSSMAG00000012231/ENSSMAG00000018466/ENSSMAG00000018681	4
BP	GO:0030218	erythrocyte differentiation	4/416	109/18292	0.236278662	0.676610057	0.622262372	ENSSMAG00000003749/ENSSMAG00000013930/ENSSMAG00000015181/ENSSMAG00000021187	4
BP	GO:0019827	stem cell population maintenance	3/416	74/18292	0.237112833	0.676610057	0.622262372	ENSSMAG00000005213/ENSSMAG00000012231/ENSSMAG00000019959	3
BP	GO:0007605	sensory perception of sound	6/416	183/18292	0.23835538	0.676610057	0.622262372	ENSSMAG00000001511/ENSSMAG00000007650/ENSSMAG00000013748/ENSSMAG00000015837/ENSSMAG00000016118/ENSSMAG00000017480	6
BP	GO:0007413	axonal fasciculation	2/416	41/18292	0.239060826	0.676610057	0.622262372	ENSSMAG00000014097/ENSSMAG00000018681	2
BP	GO:0008544	epidermis development	2/416	41/18292	0.239060826	0.676610057	0.622262372	ENSSMAG00000010755/ENSSMAG00000020324	2
BP	GO:0043542	endothelial cell migration	2/416	41/18292	0.239060826	0.676610057	0.622262372	ENSSMAG00000008515/ENSSMAG00000013046	2
BP	GO:0097352	autophagosome maturation	2/416	41/18292	0.239060826	0.676610057	0.622262372	ENSSMAG00000002908/ENSSMAG00000011058	2
BP	GO:0090630	activation of GTPase activity	5/416	146/18292	0.239158697	0.676610057	0.622262372	ENSSMAG00000006884/ENSSMAG00000013626/ENSSMAG00000013651/ENSSMAG00000019639/ENSSMAG00000020091	5
BP	GO:0002024	diet induced thermogenesis	1/416	12/18292	0.241294281	0.676610057	0.622262372	ENSSMAG00000019322	1
BP	GO:0003319	cardioblast migration to the midline involved in heart rudiment formation	1/416	12/18292	0.241294281	0.676610057	0.622262372	ENSSMAG00000006677	1
BP	GO:0006101	citrate metabolic process	1/416	12/18292	0.241294281	0.676610057	0.622262372	ENSSMAG00000014204	1
BP	GO:0006542	glutamine biosynthetic process	1/416	12/18292	0.241294281	0.676610057	0.622262372	ENSSMAG00000014768	1
BP	GO:0009142	nucleoside triphosphate biosynthetic process	1/416	12/18292	0.241294281	0.676610057	0.622262372	ENSSMAG00000011684	1
BP	GO:0031063	regulation of histone deacetylation	1/416	12/18292	0.241294281	0.676610057	0.622262372	ENSSMAG00000012349	1
BP	GO:0031087	deadenylation-independent decapping of nuclear-transcribed mRNA	1/416	12/18292	0.241294281	0.676610057	0.622262372	ENSSMAG00000004959	1
BP	GO:0031115	negative regulation of microtubule polymerization	1/416	12/18292	0.241294281	0.676610057	0.622262372	ENSSMAG00000011813	1
BP	GO:0032414	positive regulation of ion transmembrane transporter activity	1/416	12/18292	0.241294281	0.676610057	0.622262372	ENSSMAG00000001741	1
BP	GO:0032481	positive regulation of type I interferon production	1/416	12/18292	0.241294281	0.676610057	0.622262372	ENSSMAG00000012654	1
BP	GO:0032811	negative regulation of epinephrine secretion	1/416	12/18292	0.241294281	0.676610057	0.622262372	ENSSMAG00000019322	1
BP	GO:0033014	tetrapyrrole biosynthetic process	1/416	12/18292	0.241294281	0.676610057	0.622262372	ENSSMAG00000016509	1
BP	GO:0035458	cellular response to interferon-beta	1/416	12/18292	0.241294281	0.676610057	0.622262372	ENSSMAG00000012654	1
BP	GO:0035617	stress granule disassembly	1/416	12/18292	0.241294281	0.676610057	0.622262372	ENSSMAG00000002908	1
BP	GO:0035878	nail development	1/416	12/18292	0.241294281	0.676610057	0.622262372	ENSSMAG00000018147	1
BP	GO:0036503	ERAD pathway	1/416	12/18292	0.241294281	0.676610057	0.622262372	ENSSMAG00000002908	1
BP	GO:0040015	negative regulation of multicellular organism growth	1/416	12/18292	0.241294281	0.676610057	0.622262372	ENSSMAG00000019322	1
BP	GO:0043576	regulation of respiratory gaseous exchange	1/416	12/18292	0.241294281	0.676610057	0.622262372	ENSSMAG00000020885	1
BP	GO:0045821	positive regulation of glycolytic process	1/416	12/18292	0.241294281	0.676610057	0.622262372	ENSSMAG00000010634	1
BP	GO:0046621	negative regulation of organ growth	1/416	12/18292	0.241294281	0.676610057	0.622262372	ENSSMAG00000020254	1
BP	GO:0046660	female sex differentiation	1/416	12/18292	0.241294281	0.676610057	0.622262372	ENSSMAG00000012274	1
BP	GO:0048539	bone marrow development	1/416	12/18292	0.241294281	0.676610057	0.622262372	ENSSMAG00000020982	1
BP	GO:0048679	regulation of axon regeneration	1/416	12/18292	0.241294281	0.676610057	0.622262372	ENSSMAG00000008027	1
BP	GO:0050892	intestinal absorption	1/416	12/18292	0.241294281	0.676610057	0.622262372	ENSSMAG00000016083	1
BP	GO:0050901	leukocyte tethering or rolling	1/416	12/18292	0.241294281	0.676610057	0.622262372	ENSSMAG00000016083	1
BP	GO:0050966	detection of mechanical stimulus involved in sensory perception of pain	1/416	12/18292	0.241294281	0.676610057	0.622262372	ENSSMAG00000007883	1
BP	GO:0051569	regulation of histone H3-K4 methylation	1/416	12/18292	0.241294281	0.676610057	0.622262372	ENSSMAG00000015181	1
BP	GO:0060397	growth hormone receptor signaling pathway via JAK-STAT	1/416	12/18292	0.241294281	0.676610057	0.622262372	ENSSMAG00000021187	1
BP	GO:0061099	negative regulation of protein tyrosine kinase activity	1/416	12/18292	0.241294281	0.676610057	0.622262372	ENSSMAG00000020982	1
BP	GO:0071360	cellular response to exogenous dsRNA	1/416	12/18292	0.241294281	0.676610057	0.622262372	ENSSMAG00000012654	1
BP	GO:0097067	cellular response to thyroid hormone stimulus	1/416	12/18292	0.241294281	0.676610057	0.622262372	ENSSMAG00000013930	1
BP	GO:0097503	sialylation	1/416	12/18292	0.241294281	0.676610057	0.622262372	ENSSMAG00000013637	1
BP	GO:1902166	negative regulation of intrinsic apoptotic signaling pathway in response to DNA damage by p53 class mediator	1/416	12/18292	0.241294281	0.676610057	0.622262372	ENSSMAG00000002837	1
BP	GO:2000270	negative regulation of fibroblast apoptotic process	1/416	12/18292	0.241294281	0.676610057	0.622262372	ENSSMAG00000003937	1
BP	GO:2000648	positive regulation of stem cell proliferation	1/416	12/18292	0.241294281	0.676610057	0.622262372	ENSSMAG00000020982	1
BP	GO:0016236	macroautophagy	2/416	42/18292	0.247518729	0.676610057	0.622262372	ENSSMAG00000002908/ENSSMAG00000011058	2
BP	GO:0033209	tumor necrosis factor-mediated signaling pathway	2/416	42/18292	0.247518729	0.676610057	0.622262372	ENSSMAG00000004318/ENSSMAG00000021187	2
BP	GO:0045860	positive regulation of protein kinase activity	2/416	42/18292	0.247518729	0.676610057	0.622262372	ENSSMAG00000014097/ENSSMAG00000017577	2
BP	GO:0046855	inositol phosphate dephosphorylation	2/416	42/18292	0.247518729	0.676610057	0.622262372	ENSSMAG00000006449/ENSSMAG00000013413	2
BP	GO:0051603	proteolysis involved in cellular protein catabolic process	3/416	77/18292	0.255401668	0.676610057	0.622262372	ENSSMAG00000014097/ENSSMAG00000016419/ENSSMAG00000017420	3
BP	GO:0000070	mitotic sister chromatid segregation	2/416	43/18292	0.255986376	0.676610057	0.622262372	ENSSMAG00000012349/ENSSMAG00000013637	2
BP	GO:0045663	positive regulation of myoblast differentiation	2/416	43/18292	0.255986376	0.676610057	0.622262372	ENSSMAG00000002006/ENSSMAG00000010620	2
BP	GO:0001952	regulation of cell-matrix adhesion	1/416	13/18292	0.258560232	0.676610057	0.622262372	ENSSMAG00000011061	1
BP	GO:0001955	blood vessel maturation	1/416	13/18292	0.258560232	0.676610057	0.622262372	ENSSMAG00000008836	1
BP	GO:0007202	activation of phospholipase C activity	1/416	13/18292	0.258560232	0.676610057	0.622262372	ENSSMAG00000006677	1
BP	GO:0009165	nucleotide biosynthetic process	1/416	13/18292	0.258560232	0.676610057	0.622262372	ENSSMAG00000017362	1
BP	GO:0010831	positive regulation of myotube differentiation	1/416	13/18292	0.258560232	0.676610057	0.622262372	ENSSMAG00000010620	1
BP	GO:0016446	somatic hypermutation of immunoglobulin genes	1/416	13/18292	0.258560232	0.676610057	0.622262372	ENSSMAG00000008850	1
BP	GO:0021782	glial cell development	1/416	13/18292	0.258560232	0.676610057	0.622262372	ENSSMAG00000018081	1
BP	GO:0032233	positive regulation of actin filament bundle assembly	1/416	13/18292	0.258560232	0.676610057	0.622262372	ENSSMAG00000005103	1
BP	GO:0032753	positive regulation of interleukin-4 production	1/416	13/18292	0.258560232	0.676610057	0.622262372	ENSSMAG00000013234	1
BP	GO:0035065	regulation of histone acetylation	1/416	13/18292	0.258560232	0.676610057	0.622262372	ENSSMAG00000013930	1
BP	GO:0045580	regulation of T cell differentiation	1/416	13/18292	0.258560232	0.676610057	0.622262372	ENSSMAG00000017714	1
BP	GO:0048680	positive regulation of axon regeneration	1/416	13/18292	0.258560232	0.676610057	0.622262372	ENSSMAG00000014097	1
BP	GO:0050707	regulation of cytokine secretion	1/416	13/18292	0.258560232	0.676610057	0.622262372	ENSSMAG00000006449	1
BP	GO:0051302	regulation of cell division	1/416	13/18292	0.258560232	0.676610057	0.622262372	ENSSMAG00000008850	1
BP	GO:0051561	positive regulation of mitochondrial calcium ion concentration	1/416	13/18292	0.258560232	0.676610057	0.622262372	ENSSMAG00000011025	1
BP	GO:0051775	response to redox state	1/416	13/18292	0.258560232	0.676610057	0.622262372	ENSSMAG00000020308	1
BP	GO:0060478	acrosomal vesicle exocytosis	1/416	13/18292	0.258560232	0.676610057	0.622262372	ENSSMAG00000001844	1
BP	GO:0060754	positive regulation of mast cell chemotaxis	1/416	13/18292	0.258560232	0.676610057	0.622262372	ENSSMAG00000006677	1
BP	GO:0061024	membrane organization	1/416	13/18292	0.258560232	0.676610057	0.622262372	ENSSMAG00000007650	1
BP	GO:0061055	myotome development	1/416	13/18292	0.258560232	0.676610057	0.622262372	ENSSMAG00000008515	1
BP	GO:0070863	positive regulation of protein exit from endoplasmic reticulum	1/416	13/18292	0.258560232	0.676610057	0.622262372	ENSSMAG00000009241	1
BP	GO:0071985	multivesicular body sorting pathway	1/416	13/18292	0.258560232	0.676610057	0.622262372	ENSSMAG00000008195	1
BP	GO:1902667	regulation of axon guidance	1/416	13/18292	0.258560232	0.676610057	0.622262372	ENSSMAG00000012231	1
BP	GO:1990542	mitochondrial transmembrane transport	1/416	13/18292	0.258560232	0.676610057	0.622262372	ENSSMAG00000017321	1
BP	GO:2000405	negative regulation of T cell migration	1/416	13/18292	0.258560232	0.676610057	0.622262372	ENSSMAG00000015837	1
BP	GO:0006979	response to oxidative stress	4/416	114/18292	0.261059828	0.676610057	0.622262372	ENSSMAG00000010442/ENSSMAG00000016108/ENSSMAG00000019658/ENSSMAG00000020424	4
BP	GO:0060059	embryonic retina morphogenesis in camera-type eye	3/416	78/18292	0.261542201	0.676610057	0.622262372	ENSSMAG00000001381/ENSSMAG00000007628/ENSSMAG00000018681	3
BP	GO:0030223	neutrophil differentiation	2/416	44/18292	0.264458961	0.676610057	0.622262372	ENSSMAG00000013930/ENSSMAG00000016509	2
BP	GO:0035690	cellular response to drug	2/416	44/18292	0.264458961	0.676610057	0.622262372	ENSSMAG00000006554/ENSSMAG00000013413	2
BP	GO:0043388	positive regulation of DNA binding	2/416	44/18292	0.264458961	0.676610057	0.622262372	ENSSMAG00000014780/ENSSMAG00000020109	2
BP	GO:0071222	cellular response to lipopolysaccharide	4/416	116/18292	0.271111431	0.676610057	0.622262372	ENSSMAG00000003306/ENSSMAG00000005426/ENSSMAG00000015181/ENSSMAG00000018134	4
BP	GO:0008154	actin polymerization or depolymerization	2/416	45/18292	0.272931891	0.676610057	0.622262372	ENSSMAG00000003069/ENSSMAG00000010977	2
BP	GO:0015914	phospholipid transport	2/416	45/18292	0.272931891	0.676610057	0.622262372	ENSSMAG00000005229/ENSSMAG00000011058	2
BP	GO:0022011	myelination in peripheral nervous system	2/416	45/18292	0.272931891	0.676610057	0.622262372	ENSSMAG00000007283/ENSSMAG00000011061	2
BP	GO:0071260	cellular response to mechanical stimulus	2/416	45/18292	0.272931891	0.676610057	0.622262372	ENSSMAG00000017362/ENSSMAG00000017480	2
BP	GO:0000278	mitotic cell cycle	5/416	154/18292	0.273470377	0.676610057	0.622262372	ENSSMAG00000003021/ENSSMAG00000011795/ENSSMAG00000011813/ENSSMAG00000018081/ENSSMAG00000018769	5
BP	GO:0043009	chordate embryonic development	5/416	154/18292	0.273470377	0.676610057	0.622262372	ENSSMAG00000002908/ENSSMAG00000003334/ENSSMAG00000008515/ENSSMAG00000013930/ENSSMAG00000018764	5
BP	GO:0000302	response to reactive oxygen species	1/416	14/18292	0.275434182	0.676610057	0.622262372	ENSSMAG00000015837	1
BP	GO:0001774	microglial cell activation	1/416	14/18292	0.275434182	0.676610057	0.622262372	ENSSMAG00000012249	1
BP	GO:0003170	heart valve development	1/416	14/18292	0.275434182	0.676610057	0.622262372	ENSSMAG00000018147	1
BP	GO:0003272	endocardial cushion formation	1/416	14/18292	0.275434182	0.676610057	0.622262372	ENSSMAG00000020871	1
BP	GO:0005513	detection of calcium ion	1/416	14/18292	0.275434182	0.676610057	0.622262372	ENSSMAG00000020308	1
BP	GO:0006120	mitochondrial electron transport, NADH to ubiquinone	1/416	14/18292	0.275434182	0.676610057	0.622262372	ENSSMAG00000019658	1
BP	GO:0006820	anion transport	1/416	14/18292	0.275434182	0.676610057	0.622262372	ENSSMAG00000010243	1
BP	GO:0007215	glutamate receptor signaling pathway	1/416	14/18292	0.275434182	0.676610057	0.622262372	ENSSMAG00000002006	1
BP	GO:0010469	regulation of signaling receptor activity	1/416	14/18292	0.275434182	0.676610057	0.622262372	ENSSMAG00000020254	1
BP	GO:0016571	histone methylation	1/416	14/18292	0.275434182	0.676610057	0.622262372	ENSSMAG00000015625	1
BP	GO:0033292	T-tubule organization	1/416	14/18292	0.275434182	0.676610057	0.622262372	ENSSMAG00000009717	1
BP	GO:0035881	amacrine cell differentiation	1/416	14/18292	0.275434182	0.676610057	0.622262372	ENSSMAG00000018147	1
BP	GO:0036092	phosphatidylinositol-3-phosphate biosynthetic process	1/416	14/18292	0.275434182	0.676610057	0.622262372	ENSSMAG00000003937	1
BP	GO:0042325	regulation of phosphorylation	1/416	14/18292	0.275434182	0.676610057	0.622262372	ENSSMAG00000006554	1
BP	GO:0045059	positive thymic T cell selection	1/416	14/18292	0.275434182	0.676610057	0.622262372	ENSSMAG00000020982	1
BP	GO:0045162	clustering of voltage-gated sodium channels	1/416	14/18292	0.275434182	0.676610057	0.622262372	ENSSMAG00000011061	1
BP	GO:0045190	isotype switching	1/416	14/18292	0.275434182	0.676610057	0.622262372	ENSSMAG00000012349	1
BP	GO:0045823	positive regulation of heart contraction	1/416	14/18292	0.275434182	0.676610057	0.622262372	ENSSMAG00000019322	1
BP	GO:0048333	mesodermal cell differentiation	1/416	14/18292	0.275434182	0.676610057	0.622262372	ENSSMAG00000004537	1
BP	GO:0051960	regulation of nervous system development	1/416	14/18292	0.275434182	0.676610057	0.622262372	ENSSMAG00000009313	1
BP	GO:0055123	digestive system development	1/416	14/18292	0.275434182	0.676610057	0.622262372	ENSSMAG00000010622	1
BP	GO:0060487	lung epithelial cell differentiation	1/416	14/18292	0.275434182	0.676610057	0.622262372	ENSSMAG00000010755	1
BP	GO:0061462	protein localization to lysosome	1/416	14/18292	0.275434182	0.676610057	0.622262372	ENSSMAG00000009241	1
BP	GO:0070816	phosphorylation of RNA polymerase II C-terminal domain	1/416	14/18292	0.275434182	0.676610057	0.622262372	ENSSMAG00000018725	1
BP	GO:0071318	cellular response to ATP	1/416	14/18292	0.275434182	0.676610057	0.622262372	ENSSMAG00000012249	1
BP	GO:0090131	mesenchyme migration	1/416	14/18292	0.275434182	0.676610057	0.622262372	ENSSMAG00000020871	1
BP	GO:2000253	positive regulation of feeding behavior	1/416	14/18292	0.275434182	0.676610057	0.622262372	ENSSMAG00000014204	1
BP	GO:2001241	positive regulation of extrinsic apoptotic signaling pathway in absence of ligand	1/416	14/18292	0.275434182	0.676610057	0.622262372	ENSSMAG00000004537	1
BP	GO:0009306	protein secretion	3/416	81/18292	0.280067962	0.682523098	0.627700457	ENSSMAG00000014140/ENSSMAG00000014598/ENSSMAG00000020814	3
BP	GO:0008217	regulation of blood pressure	2/416	46/18292	0.28140078	0.682523098	0.627700457	ENSSMAG00000013511/ENSSMAG00000014204	2
BP	GO:0019228	neuronal action potential	2/416	46/18292	0.28140078	0.682523098	0.627700457	ENSSMAG00000007247/ENSSMAG00000007883	2
BP	GO:0036302	atrioventricular canal development	2/416	46/18292	0.28140078	0.682523098	0.627700457	ENSSMAG00000018147/ENSSMAG00000020871	2
BP	GO:1901998	toxin transport	2/416	46/18292	0.28140078	0.682523098	0.627700457	ENSSMAG00000000923/ENSSMAG00000006808	2
BP	GO:0007596	blood coagulation	3/416	82/18292	0.286271361	0.682523098	0.627700457	ENSSMAG00000009408/ENSSMAG00000010367/ENSSMAG00000012249	3
BP	GO:0007032	endosome organization	2/416	47/18292	0.289861438	0.682523098	0.627700457	ENSSMAG00000004242/ENSSMAG00000008744	2
BP	GO:0001780	neutrophil homeostasis	1/416	15/18292	0.291925012	0.682523098	0.627700457	ENSSMAG00000020885	1
BP	GO:0002437	inflammatory response to antigenic stimulus	1/416	15/18292	0.291925012	0.682523098	0.627700457	ENSSMAG00000011835	1
BP	GO:0003208	cardiac ventricle morphogenesis	1/416	15/18292	0.291925012	0.682523098	0.627700457	ENSSMAG00000010755	1
BP	GO:0006090	pyruvate metabolic process	1/416	15/18292	0.291925012	0.682523098	0.627700457	ENSSMAG00000008810	1
BP	GO:0008340	determination of adult lifespan	1/416	15/18292	0.291925012	0.682523098	0.627700457	ENSSMAG00000008024	1
BP	GO:0030595	leukocyte chemotaxis	1/416	15/18292	0.291925012	0.682523098	0.627700457	ENSSMAG00000003306	1
BP	GO:0033572	transferrin transport	1/416	15/18292	0.291925012	0.682523098	0.627700457	ENSSMAG00000015815	1
BP	GO:0035810	positive regulation of urine volume	1/416	15/18292	0.291925012	0.682523098	0.627700457	ENSSMAG00000019267	1
BP	GO:0035912	dorsal aorta morphogenesis	1/416	15/18292	0.291925012	0.682523098	0.627700457	ENSSMAG00000013930	1
BP	GO:0042053	regulation of dopamine metabolic process	1/416	15/18292	0.291925012	0.682523098	0.627700457	ENSSMAG00000020885	1
BP	GO:0045843	negative regulation of striated muscle tissue development	1/416	15/18292	0.291925012	0.682523098	0.627700457	ENSSMAG00000012687	1
BP	GO:0048332	mesoderm morphogenesis	1/416	15/18292	0.291925012	0.682523098	0.627700457	ENSSMAG00000018681	1
BP	GO:0048932	myelination of posterior lateral line nerve axons	1/416	15/18292	0.291925012	0.682523098	0.627700457	ENSSMAG00000007283	1
BP	GO:0050732	negative regulation of peptidyl-tyrosine phosphorylation	1/416	15/18292	0.291925012	0.682523098	0.627700457	ENSSMAG00000013234	1
BP	GO:0070307	lens fiber cell development	1/416	15/18292	0.291925012	0.682523098	0.627700457	ENSSMAG00000016826	1
BP	GO:0071875	adrenergic receptor signaling pathway	1/416	15/18292	0.291925012	0.682523098	0.627700457	ENSSMAG00000019322	1
BP	GO:0060349	bone morphogenesis	2/416	48/18292	0.298309867	0.682523098	0.627700457	ENSSMAG00000002406/ENSSMAG00000008214	2
BP	GO:1905606	regulation of presynapse assembly	2/416	48/18292	0.298309867	0.682523098	0.627700457	ENSSMAG00000014140/ENSSMAG00000014598	2
BP	GO:0007050	cell cycle arrest	3/416	85/18292	0.304939395	0.682523098	0.627700457	ENSSMAG00000004537/ENSSMAG00000006636/ENSSMAG00000020814	3
BP	GO:0071346	cellular response to interferon-gamma	3/416	85/18292	0.304939395	0.682523098	0.627700457	ENSSMAG00000001522/ENSSMAG00000003334/ENSSMAG00000011551	3
BP	GO:0002027	regulation of heart rate	2/416	49/18292	0.306742256	0.682523098	0.627700457	ENSSMAG00000019322/ENSSMAG00000020308	2
BP	GO:0007249	I-kappaB kinase/NF-kappaB signaling	2/416	49/18292	0.306742256	0.682523098	0.627700457	ENSSMAG00000013184/ENSSMAG00000017362	2
BP	GO:0051966	regulation of synaptic transmission, glutamatergic	2/416	49/18292	0.306742256	0.682523098	0.627700457	ENSSMAG00000017570/ENSSMAG00000018681	2
BP	GO:0003190	atrioventricular valve formation	1/416	16/18292	0.308041398	0.682523098	0.627700457	ENSSMAG00000013930	1
BP	GO:0006515	protein quality control for misfolded or incompletely synthesized proteins	1/416	16/18292	0.308041398	0.682523098	0.627700457	ENSSMAG00000009917	1
BP	GO:0006833	water transport	1/416	16/18292	0.308041398	0.682523098	0.627700457	ENSSMAG00000008469	1
BP	GO:0007031	peroxisome organization	1/416	16/18292	0.308041398	0.682523098	0.627700457	ENSSMAG00000018081	1
BP	GO:0010882	regulation of cardiac muscle contraction by calcium ion signaling	1/416	16/18292	0.308041398	0.682523098	0.627700457	ENSSMAG00000020308	1
BP	GO:0010960	magnesium ion homeostasis	1/416	16/18292	0.308041398	0.682523098	0.627700457	ENSSMAG00000007883	1
BP	GO:0016558	protein import into peroxisome matrix	1/416	16/18292	0.308041398	0.682523098	0.627700457	ENSSMAG00000018081	1
BP	GO:0030098	lymphocyte differentiation	1/416	16/18292	0.308041398	0.682523098	0.627700457	ENSSMAG00000021187	1
BP	GO:0030948	negative regulation of vascular endothelial growth factor receptor signaling pathway	1/416	16/18292	0.308041398	0.682523098	0.627700457	ENSSMAG00000012692	1
BP	GO:0031953	negative regulation of protein autophosphorylation	1/416	16/18292	0.308041398	0.682523098	0.627700457	ENSSMAG00000020982	1
BP	GO:0042551	neuron maturation	1/416	16/18292	0.308041398	0.682523098	0.627700457	ENSSMAG00000020885	1
BP	GO:0042754	negative regulation of circadian rhythm	1/416	16/18292	0.308041398	0.682523098	0.627700457	ENSSMAG00000006677	1
BP	GO:0043567	regulation of insulin-like growth factor receptor signaling pathway	1/416	16/18292	0.308041398	0.682523098	0.627700457	ENSSMAG00000008024	1
BP	GO:0045617	negative regulation of keratinocyte differentiation	1/416	16/18292	0.308041398	0.682523098	0.627700457	ENSSMAG00000010755	1
BP	GO:0046512	sphingosine biosynthetic process	1/416	16/18292	0.308041398	0.682523098	0.627700457	ENSSMAG00000018013	1
BP	GO:0048012	hepatocyte growth factor receptor signaling pathway	1/416	16/18292	0.308041398	0.682523098	0.627700457	ENSSMAG00000010243	1
BP	GO:0050715	positive regulation of cytokine secretion	1/416	16/18292	0.308041398	0.682523098	0.627700457	ENSSMAG00000011551	1
BP	GO:0050832	defense response to fungus	1/416	16/18292	0.308041398	0.682523098	0.627700457	ENSSMAG00000011551	1
BP	GO:0070836	caveola assembly	1/416	16/18292	0.308041398	0.682523098	0.627700457	ENSSMAG00000004761	1
BP	GO:0071897	DNA biosynthetic process	1/416	16/18292	0.308041398	0.682523098	0.627700457	ENSSMAG00000009360	1
BP	GO:0085029	extracellular matrix assembly	1/416	16/18292	0.308041398	0.682523098	0.627700457	ENSSMAG00000013511	1
BP	GO:0090084	negative regulation of inclusion body assembly	1/416	16/18292	0.308041398	0.682523098	0.627700457	ENSSMAG00000008185	1
BP	GO:1904668	positive regulation of ubiquitin protein ligase activity	1/416	16/18292	0.308041398	0.682523098	0.627700457	ENSSMAG00000010124	1
BP	GO:1904753	negative regulation of vascular associated smooth muscle cell migration	1/416	16/18292	0.308041398	0.682523098	0.627700457	ENSSMAG00000016387	1
BP	GO:2000678	negative regulation of transcription regulatory region DNA binding	1/416	16/18292	0.308041398	0.682523098	0.627700457	ENSSMAG00000013930	1
BP	GO:0035050	embryonic heart tube development	3/416	86/18292	0.311175264	0.684478294	0.629498605	ENSSMAG00000002571/ENSSMAG00000019154/ENSSMAG00000020871	3
BP	GO:0006631	fatty acid metabolic process	3/416	87/18292	0.317414779	0.684478294	0.629498605	ENSSMAG00000010209/ENSSMAG00000017321/ENSSMAG00000018615	3
BP	GO:0048514	blood vessel morphogenesis	3/416	87/18292	0.317414779	0.684478294	0.629498605	ENSSMAG00000018147/ENSSMAG00000018681/ENSSMAG00000020324	3
BP	GO:0120162	positive regulation of cold-induced thermogenesis	3/416	87/18292	0.317414779	0.684478294	0.629498605	ENSSMAG00000017321/ENSSMAG00000019322/ENSSMAG00000020109	3
BP	GO:0042074	cell migration involved in gastrulation	4/416	126/18292	0.322187163	0.684478294	0.629498605	ENSSMAG00000005213/ENSSMAG00000012231/ENSSMAG00000018764/ENSSMAG00000019959	4
BP	GO:0006464	cellular protein modification process	2/416	51/18292	0.323544553	0.684478294	0.629498605	ENSSMAG00000006455/ENSSMAG00000017568	2
BP	GO:0010508	positive regulation of autophagy	2/416	51/18292	0.323544553	0.684478294	0.629498605	ENSSMAG00000004242/ENSSMAG00000006777	2
BP	GO:0045785	positive regulation of cell adhesion	2/416	51/18292	0.323544553	0.684478294	0.629498605	ENSSMAG00000011025/ENSSMAG00000012010	2
BP	GO:0001574	ganglioside biosynthetic process	1/416	17/18292	0.323791824	0.684478294	0.629498605	ENSSMAG00000013637	1
BP	GO:0002230	positive regulation of defense response to virus by host	1/416	17/18292	0.323791824	0.684478294	0.629498605	ENSSMAG00000012654	1
BP	GO:0003231	cardiac ventricle development	1/416	17/18292	0.323791824	0.684478294	0.629498605	ENSSMAG00000003888	1
BP	GO:0006111	regulation of gluconeogenesis	1/416	17/18292	0.323791824	0.684478294	0.629498605	ENSSMAG00000013413	1
BP	GO:0010642	negative regulation of platelet-derived growth factor receptor signaling pathway	1/416	17/18292	0.323791824	0.684478294	0.629498605	ENSSMAG00000015837	1
BP	GO:0014037	Schwann cell differentiation	1/416	17/18292	0.323791824	0.684478294	0.629498605	ENSSMAG00000007283	1
BP	GO:0032743	positive regulation of interleukin-2 production	1/416	17/18292	0.323791824	0.684478294	0.629498605	ENSSMAG00000013234	1
BP	GO:0032963	collagen metabolic process	1/416	17/18292	0.323791824	0.684478294	0.629498605	ENSSMAG00000013511	1
BP	GO:0033690	positive regulation of osteoblast proliferation	1/416	17/18292	0.323791824	0.684478294	0.629498605	ENSSMAG00000017577	1
BP	GO:0035701	hematopoietic stem cell migration	1/416	17/18292	0.323791824	0.684478294	0.629498605	ENSSMAG00000008836	1
BP	GO:0036444	calcium import into the mitochondrion	1/416	17/18292	0.323791824	0.684478294	0.629498605	ENSSMAG00000018764	1
BP	GO:0043330	response to exogenous dsRNA	1/416	17/18292	0.323791824	0.684478294	0.629498605	ENSSMAG00000017420	1
BP	GO:0044030	regulation of DNA methylation	1/416	17/18292	0.323791824	0.684478294	0.629498605	ENSSMAG00000010755	1
BP	GO:0045019	negative regulation of nitric oxide biosynthetic process	1/416	17/18292	0.323791824	0.684478294	0.629498605	ENSSMAG00000008214	1
BP	GO:0046622	positive regulation of organ growth	1/416	17/18292	0.323791824	0.684478294	0.629498605	ENSSMAG00000013234	1
BP	GO:0051281	positive regulation of release of sequestered calcium ion into cytosol	1/416	17/18292	0.323791824	0.684478294	0.629498605	ENSSMAG00000009408	1
BP	GO:0051694	pointed-end actin filament capping	1/416	17/18292	0.323791824	0.684478294	0.629498605	ENSSMAG00000016826	1
BP	GO:0060463	lung lobe morphogenesis	1/416	17/18292	0.323791824	0.684478294	0.629498605	ENSSMAG00000010755	1
BP	GO:1902004	positive regulation of amyloid-beta formation	1/416	17/18292	0.323791824	0.684478294	0.629498605	ENSSMAG00000018013	1
BP	GO:0007010	cytoskeleton organization	4/416	127/18292	0.327344478	0.690813558	0.635324998	ENSSMAG00000002330/ENSSMAG00000004755/ENSSMAG00000010977/ENSSMAG00000020308	4
BP	GO:0001707	mesoderm formation	3/416	89/18292	0.329897927	0.693311374	0.63762218	ENSSMAG00000005213/ENSSMAG00000012231/ENSSMAG00000019959	3
BP	GO:0007612	learning	2/416	52/18292	0.331907708	0.693311374	0.63762218	ENSSMAG00000003021/ENSSMAG00000017570	2
BP	GO:0031623	receptor internalization	2/416	52/18292	0.331907708	0.693311374	0.63762218	ENSSMAG00000009241/ENSSMAG00000010096	2
BP	GO:0051225	spindle assembly	2/416	52/18292	0.331907708	0.693311374	0.63762218	ENSSMAG00000011795/ENSSMAG00000011813	2
BP	GO:0006828	manganese ion transport	1/416	18/18292	0.339184579	0.693311374	0.63762218	ENSSMAG00000001741	1
BP	GO:0006995	cellular response to nitrogen starvation	1/416	18/18292	0.339184579	0.693311374	0.63762218	ENSSMAG00000011058	1
BP	GO:0007194	negative regulation of adenylate cyclase activity	1/416	18/18292	0.339184579	0.693311374	0.63762218	ENSSMAG00000012249	1
BP	GO:0010881	regulation of cardiac muscle contraction by regulation of the release of sequestered calcium ion	1/416	18/18292	0.339184579	0.693311374	0.63762218	ENSSMAG00000020308	1
BP	GO:0019227	neuronal action potential propagation	1/416	18/18292	0.339184579	0.693311374	0.63762218	ENSSMAG00000012360	1
BP	GO:0031663	lipopolysaccharide-mediated signaling pathway	1/416	18/18292	0.339184579	0.693311374	0.63762218	ENSSMAG00000018863	1
BP	GO:0032715	negative regulation of interleukin-6 production	1/416	18/18292	0.339184579	0.693311374	0.63762218	ENSSMAG00000013184	1
BP	GO:0045582	positive regulation of T cell differentiation	1/416	18/18292	0.339184579	0.693311374	0.63762218	ENSSMAG00000013930	1
BP	GO:0045820	negative regulation of glycolytic process	1/416	18/18292	0.339184579	0.693311374	0.63762218	ENSSMAG00000013413	1
BP	GO:0046033	AMP metabolic process	1/416	18/18292	0.339184579	0.693311374	0.63762218	ENSSMAG00000011684	1
BP	GO:0050803	regulation of synapse structure or activity	1/416	18/18292	0.339184579	0.693311374	0.63762218	ENSSMAG00000010243	1
BP	GO:0060391	positive regulation of SMAD protein signal transduction	1/416	18/18292	0.339184579	0.693311374	0.63762218	ENSSMAG00000021187	1
BP	GO:0086002	cardiac muscle cell action potential involved in contraction	1/416	18/18292	0.339184579	0.693311374	0.63762218	ENSSMAG00000004443	1
BP	GO:1902902	negative regulation of autophagosome assembly	1/416	18/18292	0.339184579	0.693311374	0.63762218	ENSSMAG00000007650	1
BP	GO:0010499	proteasomal ubiquitin-independent protein catabolic process	2/416	53/18292	0.340241302	0.693311374	0.63762218	ENSSMAG00000015625/ENSSMAG00000015780	2
BP	GO:0043280	positive regulation of cysteine-type endopeptidase activity involved in apoptotic process	2/416	53/18292	0.340241302	0.693311374	0.63762218	ENSSMAG00000017577/ENSSMAG00000018764	2
BP	GO:0071542	dopaminergic neuron differentiation	2/416	53/18292	0.340241302	0.693311374	0.63762218	ENSSMAG00000002045/ENSSMAG00000020885	2
BP	GO:0030335	positive regulation of cell migration	8/416	292/18292	0.346836573	0.701122793	0.64480616	ENSSMAG00000009313/ENSSMAG00000009408/ENSSMAG00000010243/ENSSMAG00000010254/ENSSMAG00000011061/ENSSMAG00000014341/ENSSMAG00000017480/ENSSMAG00000017577	8
BP	GO:0007162	negative regulation of cell adhesion	2/416	54/18292	0.348542358	0.701122793	0.64480616	ENSSMAG00000008214/ENSSMAG00000008515	2
BP	GO:0030163	protein catabolic process	2/416	54/18292	0.348542358	0.701122793	0.64480616	ENSSMAG00000002422/ENSSMAG00000018521	2
BP	GO:0051965	positive regulation of synapse assembly	3/416	92/18292	0.348608365	0.701122793	0.64480616	ENSSMAG00000006726/ENSSMAG00000014140/ENSSMAG00000014598	3
BP	GO:0000902	cell morphogenesis	5/416	171/18292	0.349086482	0.701122793	0.64480616	ENSSMAG00000004774/ENSSMAG00000014374/ENSSMAG00000014934/ENSSMAG00000015212/ENSSMAG00000018681	5
BP	GO:0005975	carbohydrate metabolic process	5/416	171/18292	0.349086482	0.701122793	0.64480616	ENSSMAG00000002022/ENSSMAG00000008810/ENSSMAG00000010634/ENSSMAG00000011237/ENSSMAG00000013413	5
BP	GO:0001655	urogenital system development	1/416	19/18292	0.354227767	0.701122793	0.64480616	ENSSMAG00000013930	1
BP	GO:0006703	estrogen biosynthetic process	1/416	19/18292	0.354227767	0.701122793	0.64480616	ENSSMAG00000012274	1
BP	GO:0021953	central nervous system neuron differentiation	1/416	19/18292	0.354227767	0.701122793	0.64480616	ENSSMAG00000020885	1
BP	GO:0036065	fucosylation	1/416	19/18292	0.354227767	0.701122793	0.64480616	ENSSMAG00000002702	1
BP	GO:0038061	NIK/NF-kappaB signaling	1/416	19/18292	0.354227767	0.701122793	0.64480616	ENSSMAG00000012654	1
BP	GO:0040019	positive regulation of embryonic development	1/416	19/18292	0.354227767	0.701122793	0.64480616	ENSSMAG00000002006	1
BP	GO:0045899	positive regulation of RNA polymerase II transcription preinitiation complex assembly	1/416	19/18292	0.354227767	0.701122793	0.64480616	ENSSMAG00000017444	1
BP	GO:0051928	positive regulation of calcium ion transport	1/416	19/18292	0.354227767	0.701122793	0.64480616	ENSSMAG00000001741	1
BP	GO:0060339	negative regulation of type I interferon-mediated signaling pathway	1/416	19/18292	0.354227767	0.701122793	0.64480616	ENSSMAG00000008850	1
BP	GO:0071376	cellular response to corticotropin-releasing hormone stimulus	1/416	19/18292	0.354227767	0.701122793	0.64480616	ENSSMAG00000020885	1
BP	GO:0071712	ER-associated misfolded protein catabolic process	1/416	19/18292	0.354227767	0.701122793	0.64480616	ENSSMAG00000002908	1
BP	GO:1900016	negative regulation of cytokine production involved in inflammatory response	1/416	19/18292	0.354227767	0.701122793	0.64480616	ENSSMAG00000015837	1
BP	GO:0022008	neurogenesis	3/416	94/18292	0.361054231	0.713498265	0.65618759	ENSSMAG00000013088/ENSSMAG00000015408/ENSSMAG00000016575	3
BP	GO:0048821	erythrocyte development	2/416	56/18292	0.365035696	0.714297709	0.65692282	ENSSMAG00000013930/ENSSMAG00000016509	2
BP	GO:0071300	cellular response to retinoic acid	2/416	56/18292	0.365035696	0.714297709	0.65692282	ENSSMAG00000001839/ENSSMAG00000004318	2
BP	GO:0002218	activation of innate immune response	1/416	20/18292	0.368929307	0.714297709	0.65692282	ENSSMAG00000012654	1
BP	GO:0002548	monocyte chemotaxis	1/416	20/18292	0.368929307	0.714297709	0.65692282	ENSSMAG00000001522	1
BP	GO:0006123	mitochondrial electron transport, cytochrome c to oxygen	1/416	20/18292	0.368929307	0.714297709	0.65692282	ENSSMAG00000002180	1
BP	GO:0007021	tubulin complex assembly	1/416	20/18292	0.368929307	0.714297709	0.65692282	ENSSMAG00000010457	1
BP	GO:0021535	cell migration in hindbrain	1/416	20/18292	0.368929307	0.714297709	0.65692282	ENSSMAG00000018681	1
BP	GO:0030220	platelet formation	1/416	20/18292	0.368929307	0.714297709	0.65692282	ENSSMAG00000013930	1
BP	GO:0045618	positive regulation of keratinocyte differentiation	1/416	20/18292	0.368929307	0.714297709	0.65692282	ENSSMAG00000014780	1
BP	GO:0048096	chromatin-mediated maintenance of transcription	1/416	20/18292	0.368929307	0.714297709	0.65692282	ENSSMAG00000013315	1
BP	GO:0060591	chondroblast differentiation	1/416	20/18292	0.368929307	0.714297709	0.65692282	ENSSMAG00000017577	1
BP	GO:0070828	heterochromatin organization	1/416	20/18292	0.368929307	0.714297709	0.65692282	ENSSMAG00000021318	1
BP	GO:0098508	endothelial to hematopoietic transition	1/416	20/18292	0.368929307	0.714297709	0.65692282	ENSSMAG00000009408	1
BP	GO:0008277	regulation of G protein-coupled receptor signaling pathway	2/416	57/18292	0.373222752	0.721486595	0.66353427	ENSSMAG00000002006/ENSSMAG00000003021	2
BP	GO:0001934	positive regulation of protein phosphorylation	3/416	97/18292	0.379652	0.721875906	0.66389231	ENSSMAG00000006677/ENSSMAG00000010243/ENSSMAG00000010457	3
BP	GO:0006006	glucose metabolic process	2/416	58/18292	0.381366811	0.721875906	0.66389231	ENSSMAG00000011551/ENSSMAG00000015837	2
BP	GO:0001953	negative regulation of cell-matrix adhesion	1/416	21/18292	0.383296941	0.721875906	0.66389231	ENSSMAG00000011061	1
BP	GO:0006013	mannose metabolic process	1/416	21/18292	0.383296941	0.721875906	0.66389231	ENSSMAG00000013046	1
BP	GO:0006071	glycerol metabolic process	1/416	21/18292	0.383296941	0.721875906	0.66389231	ENSSMAG00000001291	1
BP	GO:0006940	regulation of smooth muscle contraction	1/416	21/18292	0.383296941	0.721875906	0.66389231	ENSSMAG00000019322	1
BP	GO:0006956	complement activation	1/416	21/18292	0.383296941	0.721875906	0.66389231	ENSSMAG00000000287	1
BP	GO:0007603	phototransduction, visible light	1/416	21/18292	0.383296941	0.721875906	0.66389231	ENSSMAG00000001381	1
BP	GO:0031638	zymogen activation	1/416	21/18292	0.383296941	0.721875906	0.66389231	ENSSMAG00000011384	1
BP	GO:0035729	cellular response to hepatocyte growth factor stimulus	1/416	21/18292	0.383296941	0.721875906	0.66389231	ENSSMAG00000010243	1
BP	GO:0046688	response to copper ion	1/416	21/18292	0.383296941	0.721875906	0.66389231	ENSSMAG00000018667	1
BP	GO:0046834	lipid phosphorylation	1/416	21/18292	0.383296941	0.721875906	0.66389231	ENSSMAG00000004311	1
BP	GO:0051604	protein maturation	1/416	21/18292	0.383296941	0.721875906	0.66389231	ENSSMAG00000001839	1
BP	GO:0055078	sodium ion homeostasis	1/416	21/18292	0.383296941	0.721875906	0.66389231	ENSSMAG00000013051	1
BP	GO:0070266	necroptotic process	1/416	21/18292	0.383296941	0.721875906	0.66389231	ENSSMAG00000000231	1
BP	GO:0071549	cellular response to dexamethasone stimulus	1/416	21/18292	0.383296941	0.721875906	0.66389231	ENSSMAG00000021318	1
BP	GO:0097191	extrinsic apoptotic signaling pathway	1/416	21/18292	0.383296941	0.721875906	0.66389231	ENSSMAG00000004537	1
BP	GO:0030097	hemopoiesis	4/416	138/18292	0.384194409	0.722388257	0.664363507	ENSSMAG00000001943/ENSSMAG00000006677/ENSSMAG00000013930/ENSSMAG00000015181	4
BP	GO:0043524	negative regulation of neuron apoptotic process	5/416	179/18292	0.385198977	0.722388257	0.664363507	ENSSMAG00000001834/ENSSMAG00000004311/ENSSMAG00000008025/ENSSMAG00000009313/ENSSMAG00000018466	5
BP	GO:0021987	cerebral cortex development	2/416	59/18292	0.389465594	0.722388257	0.664363507	ENSSMAG00000002006/ENSSMAG00000014204	2
BP	GO:0042127	regulation of cell population proliferation	6/416	222/18292	0.392712746	0.722388257	0.664363507	ENSSMAG00000004318/ENSSMAG00000009120/ENSSMAG00000013315/ENSSMAG00000014097/ENSSMAG00000017996/ENSSMAG00000019768	6
BP	GO:0006139	nucleobase-containing compound metabolic process	1/416	22/18292	0.397338235	0.722388257	0.664363507	ENSSMAG00000011684	1
BP	GO:0007568	aging	1/416	22/18292	0.397338235	0.722388257	0.664363507	ENSSMAG00000015837	1
BP	GO:0007616	long-term memory	1/416	22/18292	0.397338235	0.722388257	0.664363507	ENSSMAG00000003021	1
BP	GO:0009410	response to xenobiotic stimulus	1/416	22/18292	0.397338235	0.722388257	0.664363507	ENSSMAG00000012274	1
BP	GO:0030224	monocyte differentiation	1/416	22/18292	0.397338235	0.722388257	0.664363507	ENSSMAG00000013930	1
BP	GO:0038084	vascular endothelial growth factor signaling pathway	1/416	22/18292	0.397338235	0.722388257	0.664363507	ENSSMAG00000006677	1
BP	GO:0042100	B cell proliferation	1/416	22/18292	0.397338235	0.722388257	0.664363507	ENSSMAG00000020982	1
BP	GO:0042308	negative regulation of protein import into nucleus	1/416	22/18292	0.397338235	0.722388257	0.664363507	ENSSMAG00000015837	1
BP	GO:0043583	ear development	1/416	22/18292	0.397338235	0.722388257	0.664363507	ENSSMAG00000007283	1
BP	GO:0046486	glycerolipid metabolic process	1/416	22/18292	0.397338235	0.722388257	0.664363507	ENSSMAG00000004311	1
BP	GO:0048662	negative regulation of smooth muscle cell proliferation	1/416	22/18292	0.397338235	0.722388257	0.664363507	ENSSMAG00000015837	1
BP	GO:0050684	regulation of mRNA processing	1/416	22/18292	0.397338235	0.722388257	0.664363507	ENSSMAG00000005755	1
BP	GO:0050868	negative regulation of T cell activation	1/416	22/18292	0.397338235	0.722388257	0.664363507	ENSSMAG00000008785	1
BP	GO:0051492	regulation of stress fiber assembly	1/416	22/18292	0.397338235	0.722388257	0.664363507	ENSSMAG00000011061	1
BP	GO:0060445	branching involved in salivary gland morphogenesis	1/416	22/18292	0.397338235	0.722388257	0.664363507	ENSSMAG00000011025	1
BP	GO:0086005	ventricular cardiac muscle cell action potential	1/416	22/18292	0.397338235	0.722388257	0.664363507	ENSSMAG00000020308	1
BP	GO:0090023	positive regulation of neutrophil chemotaxis	1/416	22/18292	0.397338235	0.722388257	0.664363507	ENSSMAG00000010672	1
BP	GO:2000649	regulation of sodium ion transmembrane transporter activity	1/416	22/18292	0.397338235	0.722388257	0.664363507	ENSSMAG00000004443	1
BP	GO:0042476	odontogenesis	2/416	60/18292	0.397516949	0.722388257	0.664363507	ENSSMAG00000004537/ENSSMAG00000018681	2
BP	GO:1902895	positive regulation of pri-miRNA transcription by RNA polymerase II	2/416	60/18292	0.397516949	0.722388257	0.664363507	ENSSMAG00000007628/ENSSMAG00000013930	2
BP	GO:0043406	positive regulation of MAP kinase activity	2/416	61/18292	0.405518845	0.728884885	0.670338303	ENSSMAG00000003937/ENSSMAG00000015653	2
BP	GO:0070588	calcium ion transmembrane transport	2/416	61/18292	0.405518845	0.728884885	0.670338303	ENSSMAG00000000578/ENSSMAG00000001741	2
BP	GO:0006809	nitric oxide biosynthetic process	1/416	23/18292	0.411060583	0.728884885	0.670338303	ENSSMAG00000003292	1
BP	GO:0007190	activation of adenylate cyclase activity	1/416	23/18292	0.411060583	0.728884885	0.670338303	ENSSMAG00000019322	1
BP	GO:0008152	metabolic process	1/416	23/18292	0.411060583	0.728884885	0.670338303	ENSSMAG00000019308	1
BP	GO:0008406	gonad development	1/416	23/18292	0.411060583	0.728884885	0.670338303	ENSSMAG00000020254	1
BP	GO:0008637	apoptotic mitochondrial changes	1/416	23/18292	0.411060583	0.728884885	0.670338303	ENSSMAG00000014470	1
BP	GO:0021555	midbrain-hindbrain boundary morphogenesis	1/416	23/18292	0.411060583	0.728884885	0.670338303	ENSSMAG00000010755	1
BP	GO:0031954	positive regulation of protein autophosphorylation	1/416	23/18292	0.411060583	0.728884885	0.670338303	ENSSMAG00000014341	1
BP	GO:0046677	response to antibiotic	1/416	23/18292	0.411060583	0.728884885	0.670338303	ENSSMAG00000021187	1
BP	GO:0048168	regulation of neuronal synaptic plasticity	1/416	23/18292	0.411060583	0.728884885	0.670338303	ENSSMAG00000013046	1
BP	GO:0051014	actin filament severing	1/416	23/18292	0.411060583	0.728884885	0.670338303	ENSSMAG00000003069	1
BP	GO:0060872	semicircular canal development	1/416	23/18292	0.411060583	0.728884885	0.670338303	ENSSMAG00000013930	1
BP	GO:0070309	lens fiber cell morphogenesis	1/416	23/18292	0.411060583	0.728884885	0.670338303	ENSSMAG00000010457	1
BP	GO:0070831	basement membrane assembly	1/416	23/18292	0.411060583	0.728884885	0.670338303	ENSSMAG00000000143	1
BP	GO:0072574	hepatocyte proliferation	1/416	23/18292	0.411060583	0.728884885	0.670338303	ENSSMAG00000008785	1
BP	GO:1903077	negative regulation of protein localization to plasma membrane	1/416	23/18292	0.411060583	0.728884885	0.670338303	ENSSMAG00000004311	1
BP	GO:0007200	phospholipase C-activating G protein-coupled receptor signaling pathway	2/416	62/18292	0.413469365	0.730028904	0.671390431	ENSSMAG00000009408/ENSSMAG00000013088	2
BP	GO:0043154	negative regulation of cysteine-type endopeptidase activity involved in apoptotic process	2/416	62/18292	0.413469365	0.730028904	0.671390431	ENSSMAG00000010457/ENSSMAG00000020885	2
BP	GO:0001570	vasculogenesis	4/416	144/18292	0.415022638	0.730028904	0.671390431	ENSSMAG00000000011/ENSSMAG00000011071/ENSSMAG00000017996/ENSSMAG00000018725	4
BP	GO:0006366	transcription by RNA polymerase II	3/416	103/18292	0.416459148	0.730028904	0.671390431	ENSSMAG00000001039/ENSSMAG00000007628/ENSSMAG00000007946	3
BP	GO:0051480	regulation of cytosolic calcium ion concentration	2/416	63/18292	0.421366707	0.730028904	0.671390431	ENSSMAG00000001741/ENSSMAG00000004761	2
BP	GO:0048812	neuron projection morphogenesis	3/416	104/18292	0.422528956	0.730028904	0.671390431	ENSSMAG00000001834/ENSSMAG00000008025/ENSSMAG00000018466	3
BP	GO:0001954	positive regulation of cell-matrix adhesion	1/416	24/18292	0.424471212	0.730028904	0.671390431	ENSSMAG00000004318	1
BP	GO:0007158	neuron cell-cell adhesion	1/416	24/18292	0.424471212	0.730028904	0.671390431	ENSSMAG00000018681	1
BP	GO:0009247	glycolipid biosynthetic process	1/416	24/18292	0.424471212	0.730028904	0.671390431	ENSSMAG00000004578	1
BP	GO:0009311	oligosaccharide metabolic process	1/416	24/18292	0.424471212	0.730028904	0.671390431	ENSSMAG00000013637	1
BP	GO:0042098	T cell proliferation	1/416	24/18292	0.424471212	0.730028904	0.671390431	ENSSMAG00000020982	1
BP	GO:0043085	positive regulation of catalytic activity	1/416	24/18292	0.424471212	0.730028904	0.671390431	ENSSMAG00000020885	1
BP	GO:0046339	diacylglycerol metabolic process	1/416	24/18292	0.424471212	0.730028904	0.671390431	ENSSMAG00000004311	1
BP	GO:0048570	notochord morphogenesis	1/416	24/18292	0.424471212	0.730028904	0.671390431	ENSSMAG00000015408	1
BP	GO:0050807	regulation of synapse organization	1/416	24/18292	0.424471212	0.730028904	0.671390431	ENSSMAG00000018081	1
BP	GO:0060351	cartilage development involved in endochondral bone morphogenesis	1/416	24/18292	0.424471212	0.730028904	0.671390431	ENSSMAG00000017480	1
BP	GO:0060536	cartilage morphogenesis	2/416	64/18292	0.429209175	0.730028904	0.671390431	ENSSMAG00000013748/ENSSMAG00000016118	2
BP	GO:0051091	positive regulation of DNA-binding transcription factor activity	3/416	106/18292	0.434602969	0.730028904	0.671390431	ENSSMAG00000012654/ENSSMAG00000017763/ENSSMAG00000020430	3
BP	GO:0009116	nucleoside metabolic process	2/416	65/18292	0.43699518	0.730028904	0.671390431	ENSSMAG00000017362/ENSSMAG00000017676	2
BP	GO:0001867	complement activation, lectin pathway	1/416	25/18292	0.437577189	0.730028904	0.671390431	ENSSMAG00000011384	1
BP	GO:0002028	regulation of sodium ion transport	1/416	25/18292	0.437577189	0.730028904	0.671390431	ENSSMAG00000019322	1
BP	GO:0006383	transcription by RNA polymerase III	1/416	25/18292	0.437577189	0.730028904	0.671390431	ENSSMAG00000007985	1
BP	GO:0007634	optokinetic behavior	1/416	25/18292	0.437577189	0.730028904	0.671390431	ENSSMAG00000014470	1
BP	GO:0019752	carboxylic acid metabolic process	1/416	25/18292	0.437577189	0.730028904	0.671390431	ENSSMAG00000008810	1
BP	GO:0019985	translesion synthesis	1/416	25/18292	0.437577189	0.730028904	0.671390431	ENSSMAG00000002908	1
BP	GO:0021634	optic nerve formation	1/416	25/18292	0.437577189	0.730028904	0.671390431	ENSSMAG00000018081	1
BP	GO:0031629	synaptic vesicle fusion to presynaptic active zone membrane	1/416	25/18292	0.437577189	0.730028904	0.671390431	ENSSMAG00000016050	1
BP	GO:0033173	calcineurin-NFAT signaling cascade	1/416	25/18292	0.437577189	0.730028904	0.671390431	ENSSMAG00000010275	1
BP	GO:0033555	multicellular organismal response to stress	1/416	25/18292	0.437577189	0.730028904	0.671390431	ENSSMAG00000017763	1
BP	GO:0043525	positive regulation of neuron apoptotic process	1/416	25/18292	0.437577189	0.730028904	0.671390431	ENSSMAG00000016575	1
BP	GO:0048009	insulin-like growth factor receptor signaling pathway	1/416	25/18292	0.437577189	0.730028904	0.671390431	ENSSMAG00000002006	1
BP	GO:0050806	positive regulation of synaptic transmission	1/416	25/18292	0.437577189	0.730028904	0.671390431	ENSSMAG00000001844	1
BP	GO:0050930	induction of positive chemotaxis	1/416	25/18292	0.437577189	0.730028904	0.671390431	ENSSMAG00000006677	1
BP	GO:0051276	chromosome organization	1/416	25/18292	0.437577189	0.730028904	0.671390431	ENSSMAG00000018142	1
BP	GO:0051568	histone H3-K4 methylation	1/416	25/18292	0.437577189	0.730028904	0.671390431	ENSSMAG00000010620	1
BP	GO:0051597	response to methylmercury	1/416	25/18292	0.437577189	0.730028904	0.671390431	ENSSMAG00000016419	1
BP	GO:0072358	cardiovascular system development	1/416	25/18292	0.437577189	0.730028904	0.671390431	ENSSMAG00000009408	1
BP	GO:0090336	positive regulation of brown fat cell differentiation	1/416	25/18292	0.437577189	0.730028904	0.671390431	ENSSMAG00000014470	1
BP	GO:1902287	semaphorin-plexin signaling pathway involved in axon guidance	1/416	25/18292	0.437577189	0.730028904	0.671390431	ENSSMAG00000008214	1
BP	GO:0006508	proteolysis	5/416	191/18292	0.439091803	0.730028904	0.671390431	ENSSMAG00000009917/ENSSMAG00000010414/ENSSMAG00000010607/ENSSMAG00000016602/ENSSMAG00000018521	5
BP	GO:0050821	protein stabilization	5/416	191/18292	0.439091803	0.730028904	0.671390431	ENSSMAG00000001839/ENSSMAG00000009313/ENSSMAG00000010457/ENSSMAG00000011551/ENSSMAG00000014470	5
BP	GO:0030501	positive regulation of bone mineralization	2/416	66/18292	0.444723229	0.730028904	0.671390431	ENSSMAG00000017577/ENSSMAG00000019322	2
BP	GO:0002244	hematopoietic progenitor cell differentiation	4/416	150/18292	0.445500762	0.730028904	0.671390431	ENSSMAG00000003334/ENSSMAG00000004537/ENSSMAG00000011071/ENSSMAG00000020982	4
BP	GO:0016525	negative regulation of angiogenesis	3/416	108/18292	0.446582635	0.730028904	0.671390431	ENSSMAG00000003621/ENSSMAG00000005794/ENSSMAG00000012692	3
BP	GO:0007411	axon guidance	7/416	279/18292	0.449971327	0.730028904	0.671390431	ENSSMAG00000002330/ENSSMAG00000008146/ENSSMAG00000011709/ENSSMAG00000011813/ENSSMAG00000013511/ENSSMAG00000014097/ENSSMAG00000017480	7
BP	GO:0003203	endocardial cushion morphogenesis	1/416	26/18292	0.450385416	0.730028904	0.671390431	ENSSMAG00000020871	1
BP	GO:0006000	fructose metabolic process	1/416	26/18292	0.450385416	0.730028904	0.671390431	ENSSMAG00000013413	1
BP	GO:0007035	vacuolar acidification	1/416	26/18292	0.450385416	0.730028904	0.671390431	ENSSMAG00000000231	1
BP	GO:0007586	digestion	1/416	26/18292	0.450385416	0.730028904	0.671390431	ENSSMAG00000000886	1
BP	GO:0021554	optic nerve development	1/416	26/18292	0.450385416	0.730028904	0.671390431	ENSSMAG00000014097	1
BP	GO:0030330	DNA damage response, signal transduction by p53 class mediator	1/416	26/18292	0.450385416	0.730028904	0.671390431	ENSSMAG00000012349	1
BP	GO:0032924	activin receptor signaling pathway	1/416	26/18292	0.450385416	0.730028904	0.671390431	ENSSMAG00000004537	1
BP	GO:0034122	negative regulation of toll-like receptor signaling pathway	1/416	26/18292	0.450385416	0.730028904	0.671390431	ENSSMAG00000020109	1
BP	GO:0045471	response to ethanol	1/416	26/18292	0.450385416	0.730028904	0.671390431	ENSSMAG00000018667	1
BP	GO:0045475	locomotor rhythm	1/416	26/18292	0.450385416	0.730028904	0.671390431	ENSSMAG00000007628	1
BP	GO:0050790	regulation of catalytic activity	1/416	26/18292	0.450385416	0.730028904	0.671390431	ENSSMAG00000009203	1
BP	GO:0060030	dorsal convergence	1/416	26/18292	0.450385416	0.730028904	0.671390431	ENSSMAG00000018681	1
BP	GO:0090398	cellular senescence	1/416	26/18292	0.450385416	0.730028904	0.671390431	ENSSMAG00000019768	1
BP	GO:1901741	positive regulation of myoblast fusion	1/416	26/18292	0.450385416	0.730028904	0.671390431	ENSSMAG00000010275	1
BP	GO:0006644	phospholipid metabolic process	2/416	67/18292	0.45239193	0.730028904	0.671390431	ENSSMAG00000004441/ENSSMAG00000016575	2
BP	GO:0098742	cell-cell adhesion via plasma-membrane adhesion molecules	2/416	67/18292	0.45239193	0.730028904	0.671390431	ENSSMAG00000009360/ENSSMAG00000018681	2
BP	GO:0048839	inner ear development	3/416	109/18292	0.452534634	0.730028904	0.671390431	ENSSMAG00000002549/ENSSMAG00000003109/ENSSMAG00000010755	3
BP	GO:0030514	negative regulation of BMP signaling pathway	3/416	110/18292	0.458460168	0.730028904	0.671390431	ENSSMAG00000008195/ENSSMAG00000012293/ENSSMAG00000017019	3
BP	GO:0050679	positive regulation of epithelial cell proliferation	2/416	68/18292	0.459999981	0.730028904	0.671390431	ENSSMAG00000009313/ENSSMAG00000014780	2
BP	GO:0002092	positive regulation of receptor internalization	1/416	27/18292	0.462902643	0.730028904	0.671390431	ENSSMAG00000016575	1
BP	GO:0007213	G protein-coupled acetylcholine receptor signaling pathway	1/416	27/18292	0.462902643	0.730028904	0.671390431	ENSSMAG00000002006	1
BP	GO:0015701	bicarbonate transport	1/416	27/18292	0.462902643	0.730028904	0.671390431	ENSSMAG00000012247	1
BP	GO:0019933	cAMP-mediated signaling	1/416	27/18292	0.462902643	0.730028904	0.671390431	ENSSMAG00000007283	1
BP	GO:0030517	negative regulation of axon extension	1/416	27/18292	0.462902643	0.730028904	0.671390431	ENSSMAG00000014097	1
BP	GO:0033627	cell adhesion mediated by integrin	1/416	27/18292	0.462902643	0.730028904	0.671390431	ENSSMAG00000018384	1
BP	GO:0043277	apoptotic cell clearance	1/416	27/18292	0.462902643	0.730028904	0.671390431	ENSSMAG00000011025	1
BP	GO:0045089	positive regulation of innate immune response	1/416	27/18292	0.462902643	0.730028904	0.671390431	ENSSMAG00000001511	1
BP	GO:0045807	positive regulation of endocytosis	1/416	27/18292	0.462902643	0.730028904	0.671390431	ENSSMAG00000009408	1
BP	GO:0048699	generation of neurons	1/416	27/18292	0.462902643	0.730028904	0.671390431	ENSSMAG00000018681	1
BP	GO:0055001	muscle cell development	1/416	27/18292	0.462902643	0.730028904	0.671390431	ENSSMAG00000009717	1
BP	GO:0060078	regulation of postsynaptic membrane potential	1/416	27/18292	0.462902643	0.730028904	0.671390431	ENSSMAG00000004959	1
BP	GO:0060413	atrial septum morphogenesis	1/416	27/18292	0.462902643	0.730028904	0.671390431	ENSSMAG00000017577	1
BP	GO:0061029	eyelid development in camera-type eye	1/416	27/18292	0.462902643	0.730028904	0.671390431	ENSSMAG00000004537	1
BP	GO:0061515	myeloid cell development	1/416	27/18292	0.462902643	0.730028904	0.671390431	ENSSMAG00000006455	1
BP	GO:1900182	positive regulation of protein localization to nucleus	1/416	27/18292	0.462902643	0.730028904	0.671390431	ENSSMAG00000017763	1
BP	GO:1901215	negative regulation of neuron death	1/416	27/18292	0.462902643	0.730028904	0.671390431	ENSSMAG00000014341	1
BP	GO:1901223	negative regulation of NIK/NF-kappaB signaling	1/416	27/18292	0.462902643	0.730028904	0.671390431	ENSSMAG00000013184	1
BP	GO:2000344	positive regulation of acrosome reaction	1/416	27/18292	0.462902643	0.730028904	0.671390431	ENSSMAG00000002006	1
BP	GO:2001235	positive regulation of apoptotic signaling pathway	1/416	27/18292	0.462902643	0.730028904	0.671390431	ENSSMAG00000009946	1
BP	GO:0032456	endocytic recycling	2/416	69/18292	0.467546171	0.730028904	0.671390431	ENSSMAG00000005034/ENSSMAG00000010767	2
BP	GO:0060216	definitive hemopoiesis	3/416	112/18292	0.470228302	0.730028904	0.671390431	ENSSMAG00000011071/ENSSMAG00000013930/ENSSMAG00000015181	3
BP	GO:0007193	adenylate cyclase-inhibiting G protein-coupled receptor signaling pathway	2/416	70/18292	0.475029375	0.730028904	0.671390431	ENSSMAG00000005123/ENSSMAG00000012249	2
BP	GO:0030307	positive regulation of cell growth	2/416	70/18292	0.475029375	0.730028904	0.671390431	ENSSMAG00000002330/ENSSMAG00000010457	2
BP	GO:0030878	thyroid gland development	2/416	70/18292	0.475029375	0.730028904	0.671390431	ENSSMAG00000006677/ENSSMAG00000020254	2
BP	GO:0045454	cell redox homeostasis	2/416	70/18292	0.475029375	0.730028904	0.671390431	ENSSMAG00000010453/ENSSMAG00000015637	2
BP	GO:0046854	phosphatidylinositol phosphorylation	2/416	70/18292	0.475029375	0.730028904	0.671390431	ENSSMAG00000003937/ENSSMAG00000006449	2
BP	GO:0060215	primitive hemopoiesis	2/416	70/18292	0.475029375	0.730028904	0.671390431	ENSSMAG00000011071/ENSSMAG00000013930	2
BP	GO:0000245	spliceosomal complex assembly	1/416	28/18292	0.475135465	0.730028904	0.671390431	ENSSMAG00000005755	1
BP	GO:0003181	atrioventricular valve morphogenesis	1/416	28/18292	0.475135465	0.730028904	0.671390431	ENSSMAG00000017577	1
BP	GO:0006839	mitochondrial transport	1/416	28/18292	0.475135465	0.730028904	0.671390431	ENSSMAG00000017321	1
BP	GO:0006893	Golgi to plasma membrane transport	1/416	28/18292	0.475135465	0.730028904	0.671390431	ENSSMAG00000017895	1
BP	GO:0009312	oligosaccharide biosynthetic process	1/416	28/18292	0.475135465	0.730028904	0.671390431	ENSSMAG00000013957	1
BP	GO:0032967	positive regulation of collagen biosynthetic process	1/416	28/18292	0.475135465	0.730028904	0.671390431	ENSSMAG00000009408	1
BP	GO:0042157	lipoprotein metabolic process	1/416	28/18292	0.475135465	0.730028904	0.671390431	ENSSMAG00000016575	1
BP	GO:0042407	cristae formation	1/416	28/18292	0.475135465	0.730028904	0.671390431	ENSSMAG00000018764	1
BP	GO:0043518	negative regulation of DNA damage response, signal transduction by p53 class mediator	1/416	28/18292	0.475135465	0.730028904	0.671390431	ENSSMAG00000002837	1
BP	GO:0044319	wound healing, spreading of cells	1/416	28/18292	0.475135465	0.730028904	0.671390431	ENSSMAG00000017577	1
BP	GO:0046686	response to cadmium ion	1/416	28/18292	0.475135465	0.730028904	0.671390431	ENSSMAG00000016419	1
BP	GO:0050766	positive regulation of phagocytosis	1/416	28/18292	0.475135465	0.730028904	0.671390431	ENSSMAG00000017763	1
BP	GO:0051639	actin filament network formation	1/416	28/18292	0.475135465	0.730028904	0.671390431	ENSSMAG00000015622	1
BP	GO:0051894	positive regulation of focal adhesion assembly	1/416	28/18292	0.475135465	0.730028904	0.671390431	ENSSMAG00000011061	1
BP	GO:0071679	commissural neuron axon guidance	1/416	28/18292	0.475135465	0.730028904	0.671390431	ENSSMAG00000018681	1
BP	GO:1904707	positive regulation of vascular smooth muscle cell proliferation	1/416	28/18292	0.475135465	0.730028904	0.671390431	ENSSMAG00000008836	1
BP	GO:0007422	peripheral nervous system development	2/416	71/18292	0.48244855	0.732737587	0.673881543	ENSSMAG00000015181/ENSSMAG00000018681	2
BP	GO:0060325	face morphogenesis	2/416	71/18292	0.48244855	0.732737587	0.673881543	ENSSMAG00000008836/ENSSMAG00000017480	2
BP	GO:0001885	endothelial cell development	1/416	29/18292	0.48709033	0.732737587	0.673881543	ENSSMAG00000011071	1
BP	GO:0001886	endothelial cell morphogenesis	1/416	29/18292	0.48709033	0.732737587	0.673881543	ENSSMAG00000012692	1
BP	GO:0001975	response to amphetamine	1/416	29/18292	0.48709033	0.732737587	0.673881543	ENSSMAG00000020885	1
BP	GO:0016540	protein autoprocessing	1/416	29/18292	0.48709033	0.732737587	0.673881543	ENSSMAG00000016575	1
BP	GO:0021884	forebrain neuron development	1/416	29/18292	0.48709033	0.732737587	0.673881543	ENSSMAG00000020885	1
BP	GO:0030970	retrograde protein transport, ER to cytosol	1/416	29/18292	0.48709033	0.732737587	0.673881543	ENSSMAG00000002908	1
BP	GO:0043171	peptide catabolic process	1/416	29/18292	0.48709033	0.732737587	0.673881543	ENSSMAG00000010607	1
BP	GO:0043523	regulation of neuron apoptotic process	1/416	29/18292	0.48709033	0.732737587	0.673881543	ENSSMAG00000004311	1
BP	GO:0045921	positive regulation of exocytosis	1/416	29/18292	0.48709033	0.732737587	0.673881543	ENSSMAG00000008195	1
BP	GO:0046580	negative regulation of Ras protein signal transduction	1/416	29/18292	0.48709033	0.732737587	0.673881543	ENSSMAG00000013413	1
BP	GO:0051932	synaptic transmission, GABAergic	1/416	29/18292	0.48709033	0.732737587	0.673881543	ENSSMAG00000004959	1
BP	GO:0060993	kidney morphogenesis	1/416	29/18292	0.48709033	0.732737587	0.673881543	ENSSMAG00000016083	1
BP	GO:0097192	extrinsic apoptotic signaling pathway in absence of ligand	1/416	29/18292	0.48709033	0.732737587	0.673881543	ENSSMAG00000018764	1
BP	GO:0097746	regulation of blood vessel diameter	1/416	29/18292	0.48709033	0.732737587	0.673881543	ENSSMAG00000019322	1
BP	GO:2000352	negative regulation of endothelial cell apoptotic process	1/416	29/18292	0.48709033	0.732737587	0.673881543	ENSSMAG00000013930	1
BP	GO:0072659	protein localization to plasma membrane	5/416	202/18292	0.487509239	0.732737587	0.673881543	ENSSMAG00000001839/ENSSMAG00000004242/ENSSMAG00000009241/ENSSMAG00000010243/ENSSMAG00000020814	5
BP	GO:0060291	long-term synaptic potentiation	2/416	72/18292	0.489802734	0.735295651	0.676234134	ENSSMAG00000003021/ENSSMAG00000012597	2
BP	GO:0003007	heart morphogenesis	3/416	116/18292	0.493409823	0.736547875	0.677385775	ENSSMAG00000013748/ENSSMAG00000016118/ENSSMAG00000018615	3
BP	GO:0009653	anatomical structure morphogenesis	2/416	73/18292	0.497091041	0.736547875	0.677385775	ENSSMAG00000001039/ENSSMAG00000014780	2
BP	GO:0001964	startle response	1/416	30/18292	0.498773538	0.736547875	0.677385775	ENSSMAG00000007883	1
BP	GO:0003382	epithelial cell morphogenesis	1/416	30/18292	0.498773538	0.736547875	0.677385775	ENSSMAG00000010755	1
BP	GO:0006882	cellular zinc ion homeostasis	1/416	30/18292	0.498773538	0.736547875	0.677385775	ENSSMAG00000009120	1
BP	GO:0007259	receptor signaling pathway via JAK-STAT	1/416	30/18292	0.498773538	0.736547875	0.677385775	ENSSMAG00000017996	1
BP	GO:0008354	germ cell migration	1/416	30/18292	0.498773538	0.736547875	0.677385775	ENSSMAG00000003021	1
BP	GO:0010033	response to organic substance	1/416	30/18292	0.498773538	0.736547875	0.677385775	ENSSMAG00000013046	1
BP	GO:0018149	peptide cross-linking	1/416	30/18292	0.498773538	0.736547875	0.677385775	ENSSMAG00000011025	1
BP	GO:0046549	retinal cone cell development	1/416	30/18292	0.498773538	0.736547875	0.677385775	ENSSMAG00000001381	1
BP	GO:0048752	semicircular canal morphogenesis	1/416	30/18292	0.498773538	0.736547875	0.677385775	ENSSMAG00000018681	1
BP	GO:0006486	protein glycosylation	4/416	161/18292	0.499980568	0.736547875	0.677385775	ENSSMAG00000002702/ENSSMAG00000013957/ENSSMAG00000014358/ENSSMAG00000016083	4
BP	GO:0006493	protein O-linked glycosylation	2/416	74/18292	0.504312658	0.736547875	0.677385775	ENSSMAG00000003977/ENSSMAG00000013957	2
BP	GO:0070373	negative regulation of ERK1 and ERK2 cascade	2/416	74/18292	0.504312658	0.736547875	0.677385775	ENSSMAG00000019639/ENSSMAG00000020982	2
BP	GO:0006887	exocytosis	3/416	118/18292	0.504811146	0.736547875	0.677385775	ENSSMAG00000001844/ENSSMAG00000016050/ENSSMAG00000017895	3
BP	GO:0009791	post-embryonic development	3/416	118/18292	0.504811146	0.736547875	0.677385775	ENSSMAG00000000778/ENSSMAG00000008840/ENSSMAG00000020885	3
BP	GO:0006491	N-glycan processing	1/416	31/18292	0.510191247	0.736547875	0.677385775	ENSSMAG00000004311	1
BP	GO:0006836	neurotransmitter transport	1/416	31/18292	0.510191247	0.736547875	0.677385775	ENSSMAG00000010243	1
BP	GO:0008053	mitochondrial fusion	1/416	31/18292	0.510191247	0.736547875	0.677385775	ENSSMAG00000011684	1
BP	GO:0010467	gene expression	1/416	31/18292	0.510191247	0.736547875	0.677385775	ENSSMAG00000020254	1
BP	GO:0032434	regulation of proteasomal ubiquitin-dependent protein catabolic process	1/416	31/18292	0.510191247	0.736547875	0.677385775	ENSSMAG00000002908	1
BP	GO:0035024	negative regulation of Rho protein signal transduction	1/416	31/18292	0.510191247	0.736547875	0.677385775	ENSSMAG00000011061	1
BP	GO:0035775	pronephric glomerulus morphogenesis	1/416	31/18292	0.510191247	0.736547875	0.677385775	ENSSMAG00000020430	1
BP	GO:0040036	regulation of fibroblast growth factor receptor signaling pathway	1/416	31/18292	0.510191247	0.736547875	0.677385775	ENSSMAG00000012293	1
BP	GO:0045744	negative regulation of G protein-coupled receptor signaling pathway	1/416	31/18292	0.510191247	0.736547875	0.677385775	ENSSMAG00000003021	1
BP	GO:0048513	animal organ development	1/416	31/18292	0.510191247	0.736547875	0.677385775	ENSSMAG00000002987	1
BP	GO:0048916	posterior lateral line development	1/416	31/18292	0.510191247	0.736547875	0.677385775	ENSSMAG00000010096	1
BP	GO:0061036	positive regulation of cartilage development	1/416	31/18292	0.510191247	0.736547875	0.677385775	ENSSMAG00000017577	1
BP	GO:0070654	sensory epithelium regeneration	1/416	31/18292	0.510191247	0.736547875	0.677385775	ENSSMAG00000018681	1
BP	GO:0086010	membrane depolarization during action potential	1/416	31/18292	0.510191247	0.736547875	0.677385775	ENSSMAG00000007247	1
BP	GO:0090314	positive regulation of protein targeting to membrane	1/416	31/18292	0.510191247	0.736547875	0.677385775	ENSSMAG00000000334	1
BP	GO:0098719	sodium ion import across plasma membrane	1/416	31/18292	0.510191247	0.736547875	0.677385775	ENSSMAG00000019267	1
BP	GO:1904706	negative regulation of vascular smooth muscle cell proliferation	1/416	31/18292	0.510191247	0.736547875	0.677385775	ENSSMAG00000016387	1
BP	GO:0008344	adult locomotory behavior	2/416	75/18292	0.511466844	0.7366782	0.677505632	ENSSMAG00000016826/ENSSMAG00000020885	2
BP	GO:0048704	embryonic skeletal system morphogenesis	2/416	75/18292	0.511466844	0.7366782	0.677505632	ENSSMAG00000013748/ENSSMAG00000016118	2
BP	GO:0003222	ventricular trabecula myocardium morphogenesis	1/416	32/18292	0.521349477	0.7389252	0.679572145	ENSSMAG00000012687	1
BP	GO:0006641	triglyceride metabolic process	1/416	32/18292	0.521349477	0.7389252	0.679572145	ENSSMAG00000016575	1
BP	GO:0006783	heme biosynthetic process	1/416	32/18292	0.521349477	0.7389252	0.679572145	ENSSMAG00000016509	1
BP	GO:0009725	response to hormone	1/416	32/18292	0.521349477	0.7389252	0.679572145	ENSSMAG00000002121	1
BP	GO:0010812	negative regulation of cell-substrate adhesion	1/416	32/18292	0.521349477	0.7389252	0.679572145	ENSSMAG00000017480	1
BP	GO:0021702	cerebellar Purkinje cell differentiation	1/416	32/18292	0.521349477	0.7389252	0.679572145	ENSSMAG00000004311	1
BP	GO:0031145	anaphase-promoting complex-dependent catabolic process	1/416	32/18292	0.521349477	0.7389252	0.679572145	ENSSMAG00000019768	1
BP	GO:0032355	response to estradiol	1/416	32/18292	0.521349477	0.7389252	0.679572145	ENSSMAG00000012274	1
BP	GO:0035907	dorsal aorta development	1/416	32/18292	0.521349477	0.7389252	0.679572145	ENSSMAG00000006677	1
BP	GO:0051259	protein complex oligomerization	1/416	32/18292	0.521349477	0.7389252	0.679572145	ENSSMAG00000012654	1
BP	GO:0051497	negative regulation of stress fiber assembly	1/416	32/18292	0.521349477	0.7389252	0.679572145	ENSSMAG00000011061	1
BP	GO:0060841	venous blood vessel development	1/416	32/18292	0.521349477	0.7389252	0.679572145	ENSSMAG00000006677	1
BP	GO:0061098	positive regulation of protein tyrosine kinase activity	1/416	32/18292	0.521349477	0.7389252	0.679572145	ENSSMAG00000017570	1
BP	GO:0099175	regulation of postsynapse organization	1/416	32/18292	0.521349477	0.7389252	0.679572145	ENSSMAG00000020091	1
BP	GO:0001709	cell fate determination	1/416	33/18292	0.532254111	0.745405821	0.68553222	ENSSMAG00000013930	1
BP	GO:0007398	ectoderm development	1/416	33/18292	0.532254111	0.745405821	0.68553222	ENSSMAG00000018681	1
BP	GO:0010001	glial cell differentiation	1/416	33/18292	0.532254111	0.745405821	0.68553222	ENSSMAG00000018681	1
BP	GO:0016226	iron-sulfur cluster assembly	1/416	33/18292	0.532254111	0.745405821	0.68553222	ENSSMAG00000008466	1
BP	GO:0033077	T cell differentiation in thymus	1/416	33/18292	0.532254111	0.745405821	0.68553222	ENSSMAG00000021187	1
BP	GO:0045907	positive regulation of vasoconstriction	1/416	33/18292	0.532254111	0.745405821	0.68553222	ENSSMAG00000009408	1
BP	GO:0048593	camera-type eye morphogenesis	1/416	33/18292	0.532254111	0.745405821	0.68553222	ENSSMAG00000014470	1
BP	GO:0051016	barbed-end actin filament capping	1/416	33/18292	0.532254111	0.745405821	0.68553222	ENSSMAG00000003069	1
BP	GO:1903861	positive regulation of dendrite extension	1/416	33/18292	0.532254111	0.745405821	0.68553222	ENSSMAG00000001844	1
BP	GO:2001240	negative regulation of extrinsic apoptotic signaling pathway in absence of ligand	1/416	33/18292	0.532254111	0.745405821	0.68553222	ENSSMAG00000013930	1
BP	GO:0060218	hematopoietic stem cell differentiation	2/416	78/18292	0.532518398	0.745405821	0.68553222	ENSSMAG00000011071/ENSSMAG00000012349	2
BP	GO:0000045	autophagosome assembly	2/416	79/18292	0.539396761	0.747329178	0.687301086	ENSSMAG00000011058/ENSSMAG00000012654	2
BP	GO:0000281	mitotic cytokinesis	2/416	79/18292	0.539396761	0.747329178	0.687301086	ENSSMAG00000000778/ENSSMAG00000008840	2
BP	GO:0007498	mesoderm development	2/416	79/18292	0.539396761	0.747329178	0.687301086	ENSSMAG00000004537/ENSSMAG00000014097	2
BP	GO:0035162	embryonic hemopoiesis	2/416	79/18292	0.539396761	0.747329178	0.687301086	ENSSMAG00000013930/ENSSMAG00000016509	2
BP	GO:0007229	integrin-mediated signaling pathway	4/416	170/18292	0.542771703	0.747329178	0.687301086	ENSSMAG00000014780/ENSSMAG00000015624/ENSSMAG00000016397/ENSSMAG00000018384	4
BP	GO:0001678	cellular glucose homeostasis	1/416	34/18292	0.542910899	0.747329178	0.687301086	ENSSMAG00000012692	1
BP	GO:0006418	tRNA aminoacylation for protein translation	1/416	34/18292	0.542910899	0.747329178	0.687301086	ENSSMAG00000007562	1
BP	GO:0007405	neuroblast proliferation	1/416	34/18292	0.542910899	0.747329178	0.687301086	ENSSMAG00000007883	1
BP	GO:0031103	axon regeneration	1/416	34/18292	0.542910899	0.747329178	0.687301086	ENSSMAG00000006726	1
BP	GO:0032755	positive regulation of interleukin-6 production	1/416	34/18292	0.542910899	0.747329178	0.687301086	ENSSMAG00000017362	1
BP	GO:0045104	intermediate filament cytoskeleton organization	1/416	34/18292	0.542910899	0.747329178	0.687301086	ENSSMAG00000017286	1
BP	GO:0048791	calcium ion-regulated exocytosis of neurotransmitter	1/416	34/18292	0.542910899	0.747329178	0.687301086	ENSSMAG00000001844	1
BP	GO:0071902	positive regulation of protein serine/threonine kinase activity	1/416	34/18292	0.542910899	0.747329178	0.687301086	ENSSMAG00000019322	1
BP	GO:0090050	positive regulation of cell migration involved in sprouting angiogenesis	1/416	34/18292	0.542910899	0.747329178	0.687301086	ENSSMAG00000013930	1
BP	GO:2001234	negative regulation of apoptotic signaling pathway	1/416	34/18292	0.542910899	0.747329178	0.687301086	ENSSMAG00000020885	1
BP	GO:0007005	mitochondrion organization	2/416	80/18292	0.546204951	0.747414477	0.687379534	ENSSMAG00000009917/ENSSMAG00000010457	2
BP	GO:0030512	negative regulation of transforming growth factor beta receptor signaling pathway	2/416	80/18292	0.546204951	0.747414477	0.687379534	ENSSMAG00000006777/ENSSMAG00000012293	2
BP	GO:0001764	neuron migration	4/416	171/18292	0.54741087	0.747414477	0.687379534	ENSSMAG00000004702/ENSSMAG00000004713/ENSSMAG00000011813/ENSSMAG00000018681	4
BP	GO:0007218	neuropeptide signaling pathway	3/416	126/18292	0.549034086	0.747414477	0.687379534	ENSSMAG00000011835/ENSSMAG00000014097/ENSSMAG00000014204	3
BP	GO:0007601	visual perception	6/416	262/18292	0.55051405	0.747414477	0.687379534	ENSSMAG00000001381/ENSSMAG00000001511/ENSSMAG00000002549/ENSSMAG00000013748/ENSSMAG00000016118/ENSSMAG00000018725	6
BP	GO:0016485	protein processing	2/416	81/18292	0.552942597	0.747414477	0.687379534	ENSSMAG00000002756/ENSSMAG00000009599	2
BP	GO:0032091	negative regulation of protein binding	2/416	81/18292	0.552942597	0.747414477	0.687379534	ENSSMAG00000011784/ENSSMAG00000014470	2
BP	GO:0007631	feeding behavior	1/416	35/18292	0.553325461	0.747414477	0.687379534	ENSSMAG00000014204	1
BP	GO:0019222	regulation of metabolic process	1/416	35/18292	0.553325461	0.747414477	0.687379534	ENSSMAG00000005123	1
BP	GO:0032012	regulation of ARF protein signal transduction	1/416	35/18292	0.553325461	0.747414477	0.687379534	ENSSMAG00000013028	1
BP	GO:0045198	establishment of epithelial cell apical/basal polarity	1/416	35/18292	0.553325461	0.747414477	0.687379534	ENSSMAG00000018681	1
BP	GO:0045773	positive regulation of axon extension	1/416	35/18292	0.553325461	0.747414477	0.687379534	ENSSMAG00000010254	1
BP	GO:0050770	regulation of axonogenesis	1/416	35/18292	0.553325461	0.747414477	0.687379534	ENSSMAG00000018681	1
BP	GO:0050905	neuromuscular process	1/416	35/18292	0.553325461	0.747414477	0.687379534	ENSSMAG00000007883	1
BP	GO:0051881	regulation of mitochondrial membrane potential	1/416	35/18292	0.553325461	0.747414477	0.687379534	ENSSMAG00000017321	1
BP	GO:2000778	positive regulation of interleukin-6 secretion	1/416	35/18292	0.553325461	0.747414477	0.687379534	ENSSMAG00000009408	1
BP	GO:2001238	positive regulation of extrinsic apoptotic signaling pathway	1/416	35/18292	0.553325461	0.747414477	0.687379534	ENSSMAG00000020982	1
BP	GO:0007186	G protein-coupled receptor signaling pathway	7/416	308/18292	0.553953049	0.747414477	0.687379534	ENSSMAG00000003937/ENSSMAG00000005539/ENSSMAG00000012249/ENSSMAG00000015653/ENSSMAG00000017316/ENSSMAG00000019595/ENSSMAG00000020254	7
BP	GO:0030509	BMP signaling pathway	3/416	127/18292	0.554397545	0.747414477	0.687379534	ENSSMAG00000007628/ENSSMAG00000009917/ENSSMAG00000017444	3
BP	GO:0042981	regulation of apoptotic process	5/416	219/18292	0.55910255	0.747528909	0.687484774	ENSSMAG00000013184/ENSSMAG00000014556/ENSSMAG00000014780/ENSSMAG00000015624/ENSSMAG00000018764	5
BP	GO:0043473	pigmentation	2/416	82/18292	0.559609378	0.747528909	0.687484774	ENSSMAG00000016591/ENSSMAG00000019322	2
BP	GO:0051865	protein autoubiquitination	2/416	82/18292	0.559609378	0.747528909	0.687484774	ENSSMAG00000001246/ENSSMAG00000017851	2
BP	GO:0001522	pseudouridine synthesis	1/416	36/18292	0.563503289	0.747528909	0.687484774	ENSSMAG00000009313	1
BP	GO:0001932	regulation of protein phosphorylation	1/416	36/18292	0.563503289	0.747528909	0.687484774	ENSSMAG00000017362	1
BP	GO:0002376	immune system process	1/416	36/18292	0.563503289	0.747528909	0.687484774	ENSSMAG00000020109	1
BP	GO:0006911	phagocytosis, engulfment	1/416	36/18292	0.563503289	0.747528909	0.687484774	ENSSMAG00000020091	1
BP	GO:0007216	G protein-coupled glutamate receptor signaling pathway	1/416	36/18292	0.563503289	0.747528909	0.687484774	ENSSMAG00000017570	1
BP	GO:0021514	ventral spinal cord interneuron differentiation	1/416	36/18292	0.563503289	0.747528909	0.687484774	ENSSMAG00000013930	1
BP	GO:0030183	B cell differentiation	1/416	36/18292	0.563503289	0.747528909	0.687484774	ENSSMAG00000008024	1
BP	GO:0042761	very long-chain fatty acid biosynthetic process	1/416	36/18292	0.563503289	0.747528909	0.687484774	ENSSMAG00000004253	1
BP	GO:0043967	histone H4 acetylation	1/416	36/18292	0.563503289	0.747528909	0.687484774	ENSSMAG00000020109	1
BP	GO:0048048	embryonic eye morphogenesis	1/416	36/18292	0.563503289	0.747528909	0.687484774	ENSSMAG00000018681	1
BP	GO:0060079	excitatory postsynaptic potential	1/416	36/18292	0.563503289	0.747528909	0.687484774	ENSSMAG00000012597	1
BP	GO:0072593	reactive oxygen species metabolic process	1/416	36/18292	0.563503289	0.747528909	0.687484774	ENSSMAG00000017577	1
BP	GO:0007059	chromosome segregation	2/416	83/18292	0.566205026	0.749513149	0.689309633	ENSSMAG00000003021/ENSSMAG00000015625	2
BP	GO:0051496	positive regulation of stress fiber assembly	2/416	83/18292	0.566205026	0.749513149	0.689309633	ENSSMAG00000008515/ENSSMAG00000011061	2
BP	GO:0002250	adaptive immune response	1/416	37/18292	0.573449752	0.751104364	0.690773036	ENSSMAG00000016397	1
BP	GO:0006885	regulation of pH	1/416	37/18292	0.573449752	0.751104364	0.690773036	ENSSMAG00000019267	1
BP	GO:0006986	response to unfolded protein	1/416	37/18292	0.573449752	0.751104364	0.690773036	ENSSMAG00000008185	1
BP	GO:0030225	macrophage differentiation	1/416	37/18292	0.573449752	0.751104364	0.690773036	ENSSMAG00000013930	1
BP	GO:0031099	regeneration	1/416	37/18292	0.573449752	0.751104364	0.690773036	ENSSMAG00000008027	1
BP	GO:0043488	regulation of mRNA stability	1/416	37/18292	0.573449752	0.751104364	0.690773036	ENSSMAG00000012349	1
BP	GO:0050482	arachidonic acid secretion	1/416	37/18292	0.573449752	0.751104364	0.690773036	ENSSMAG00000004441	1
BP	GO:0055064	chloride ion homeostasis	1/416	37/18292	0.573449752	0.751104364	0.690773036	ENSSMAG00000013051	1
BP	GO:0060319	primitive erythrocyte differentiation	1/416	37/18292	0.573449752	0.751104364	0.690773036	ENSSMAG00000015181	1
BP	GO:0070372	regulation of ERK1 and ERK2 cascade	1/416	37/18292	0.573449752	0.751104364	0.690773036	ENSSMAG00000017577	1
BP	GO:0051216	cartilage development	4/416	177/18292	0.574719092	0.751171431	0.690834716	ENSSMAG00000006777/ENSSMAG00000013748/ENSSMAG00000015408/ENSSMAG00000016118	4
BP	GO:0007416	synapse assembly	2/416	85/18292	0.57918209	0.751171431	0.690834716	ENSSMAG00000003405/ENSSMAG00000018681	2
BP	GO:0010976	positive regulation of neuron projection development	2/416	85/18292	0.57918209	0.751171431	0.690834716	ENSSMAG00000002702/ENSSMAG00000004318	2
BP	GO:0048675	axon extension	2/416	85/18292	0.57918209	0.751171431	0.690834716	ENSSMAG00000009203/ENSSMAG00000009313	2
BP	GO:0001937	negative regulation of endothelial cell proliferation	1/416	38/18292	0.583170097	0.751171431	0.690834716	ENSSMAG00000012692	1
BP	GO:0003281	ventricular septum development	1/416	38/18292	0.583170097	0.751171431	0.690834716	ENSSMAG00000017577	1
BP	GO:0006471	protein ADP-ribosylation	1/416	38/18292	0.583170097	0.751171431	0.690834716	ENSSMAG00000015637	1
BP	GO:0030148	sphingolipid biosynthetic process	1/416	38/18292	0.583170097	0.751171431	0.690834716	ENSSMAG00000004253	1
BP	GO:0031333	negative regulation of protein-containing complex assembly	1/416	38/18292	0.583170097	0.751171431	0.690834716	ENSSMAG00000010457	1
BP	GO:0032006	regulation of TOR signaling	1/416	38/18292	0.583170097	0.751171431	0.690834716	ENSSMAG00000020335	1
BP	GO:0036297	interstrand cross-link repair	1/416	38/18292	0.583170097	0.751171431	0.690834716	ENSSMAG00000014420	1
BP	GO:0042177	negative regulation of protein catabolic process	1/416	38/18292	0.583170097	0.751171431	0.690834716	ENSSMAG00000012597	1
BP	GO:0050729	positive regulation of inflammatory response	1/416	38/18292	0.583170097	0.751171431	0.690834716	ENSSMAG00000006449	1
BP	GO:0060324	face development	1/416	38/18292	0.583170097	0.751171431	0.690834716	ENSSMAG00000010755	1
BP	GO:1902042	negative regulation of extrinsic apoptotic signaling pathway via death domain receptors	1/416	38/18292	0.583170097	0.751171431	0.690834716	ENSSMAG00000004311	1
BP	GO:2001243	negative regulation of intrinsic apoptotic signaling pathway	1/416	38/18292	0.583170097	0.751171431	0.690834716	ENSSMAG00000018764	1
BP	GO:0007043	cell-cell junction assembly	2/416	86/18292	0.585563205	0.753473151	0.692951554	ENSSMAG00000008943/ENSSMAG00000018681	2
BP	GO:0001756	somitogenesis	4/416	180/18292	0.588020358	0.755852435	0.695139725	ENSSMAG00000004755/ENSSMAG00000004763/ENSSMAG00000008515/ENSSMAG00000016591	4
BP	GO:0007338	single fertilization	1/416	39/18292	0.592669453	0.758690144	0.6977495	ENSSMAG00000001741	1
BP	GO:0008015	blood circulation	1/416	39/18292	0.592669453	0.758690144	0.6977495	ENSSMAG00000020430	1
BP	GO:0043627	response to estrogen	1/416	39/18292	0.592669453	0.758690144	0.6977495	ENSSMAG00000012274	1
BP	GO:0048010	vascular endothelial growth factor receptor signaling pathway	1/416	39/18292	0.592669453	0.758690144	0.6977495	ENSSMAG00000006677	1
BP	GO:0071356	cellular response to tumor necrosis factor	2/416	88/18292	0.598110169	0.764081131	0.702707464	ENSSMAG00000001522/ENSSMAG00000010634	2
BP	GO:1902476	chloride transmembrane transport	2/416	88/18292	0.598110169	0.764081131	0.702707464	ENSSMAG00000004959/ENSSMAG00000013051	2
BP	GO:0008585	female gonad development	1/416	40/18292	0.601952832	0.767412687	0.705771417	ENSSMAG00000012274	1
BP	GO:0060045	positive regulation of cardiac muscle cell proliferation	1/416	40/18292	0.601952832	0.767412687	0.705771417	ENSSMAG00000014470	1
BP	GO:0042632	cholesterol homeostasis	2/416	89/18292	0.604275968	0.76958507	0.707769307	ENSSMAG00000016575/ENSSMAG00000018013	2
BP	GO:0000187	activation of MAPK activity	2/416	90/18292	0.610370007	0.772639104	0.71057803	ENSSMAG00000009241/ENSSMAG00000020982	2
BP	GO:0050804	modulation of chemical synaptic transmission	3/416	138/18292	0.610805838	0.772639104	0.71057803	ENSSMAG00000012597/ENSSMAG00000013013/ENSSMAG00000015815	3
BP	GO:0048468	cell development	1/416	41/18292	0.611025132	0.772639104	0.71057803	ENSSMAG00000018725	1
BP	GO:0050873	brown fat cell differentiation	1/416	41/18292	0.611025132	0.772639104	0.71057803	ENSSMAG00000019322	1
BP	GO:0051973	positive regulation of telomerase activity	1/416	41/18292	0.611025132	0.772639104	0.71057803	ENSSMAG00000010755	1
BP	GO:0071407	cellular response to organic cyclic compound	1/416	41/18292	0.611025132	0.772639104	0.71057803	ENSSMAG00000012249	1
BP	GO:2000134	negative regulation of G1/S transition of mitotic cell cycle	1/416	41/18292	0.611025132	0.772639104	0.71057803	ENSSMAG00000014341	1
BP	GO:0006637	acyl-CoA metabolic process	1/416	42/18292	0.619891142	0.780673444	0.717967024	ENSSMAG00000010209	1
BP	GO:0006884	cell volume homeostasis	1/416	42/18292	0.619891142	0.780673444	0.717967024	ENSSMAG00000013051	1
BP	GO:0034097	response to cytokine	1/416	42/18292	0.619891142	0.780673444	0.717967024	ENSSMAG00000008214	1
BP	GO:0040018	positive regulation of multicellular organism growth	1/416	42/18292	0.619891142	0.780673444	0.717967024	ENSSMAG00000008024	1
BP	GO:0001889	liver development	4/416	188/18292	0.622274969	0.782882375	0.719998525	ENSSMAG00000008785/ENSSMAG00000009313/ENSSMAG00000016293/ENSSMAG00000016575	4
BP	GO:0000422	autophagy of mitochondrion	1/416	43/18292	0.628555541	0.786010601	0.722875482	ENSSMAG00000011058	1
BP	GO:0001945	lymph vessel development	1/416	43/18292	0.628555541	0.786010601	0.722875482	ENSSMAG00000008836	1
BP	GO:0048278	vesicle docking	1/416	43/18292	0.628555541	0.786010601	0.722875482	ENSSMAG00000016050	1
BP	GO:0051085	chaperone cofactor-dependent protein refolding	1/416	43/18292	0.628555541	0.786010601	0.722875482	ENSSMAG00000008185	1
BP	GO:0060088	auditory receptor cell stereocilium organization	1/416	43/18292	0.628555541	0.786010601	0.722875482	ENSSMAG00000018681	1
BP	GO:0097150	neuronal stem cell population maintenance	1/416	43/18292	0.628555541	0.786010601	0.722875482	ENSSMAG00000018681	1
BP	GO:0007417	central nervous system development	4/416	190/18292	0.630553322	0.787716361	0.724444229	ENSSMAG00000003069/ENSSMAG00000004294/ENSSMAG00000016575/ENSSMAG00000019768	4
BP	GO:0032922	circadian regulation of gene expression	2/416	94/18292	0.63403041	0.790238991	0.726764232	ENSSMAG00000007628/ENSSMAG00000007946	2
BP	GO:0051260	protein homooligomerization	3/416	143/18292	0.634815192	0.790238991	0.726764232	ENSSMAG00000005034/ENSSMAG00000007883/ENSSMAG00000010767	3
BP	GO:0021986	habenula development	1/416	44/18292	0.637022903	0.790238991	0.726764232	ENSSMAG00000020885	1
BP	GO:0043966	histone H3 acetylation	1/416	44/18292	0.637022903	0.790238991	0.726764232	ENSSMAG00000020109	1
BP	GO:0044782	cilium organization	1/416	44/18292	0.637022903	0.790238991	0.726764232	ENSSMAG00000016793	1
BP	GO:0048167	regulation of synaptic plasticity	1/416	44/18292	0.637022903	0.790238991	0.726764232	ENSSMAG00000001844	1
BP	GO:0071347	cellular response to interleukin-1	1/416	44/18292	0.637022903	0.790238991	0.726764232	ENSSMAG00000001522	1
BP	GO:0042542	response to hydrogen peroxide	1/416	45/18292	0.645297699	0.798909402	0.734738206	ENSSMAG00000010457	1
BP	GO:0045332	phospholipid translocation	1/416	45/18292	0.645297699	0.798909402	0.734738206	ENSSMAG00000011058	1
BP	GO:0031290	retinal ganglion cell axon guidance	2/416	97/18292	0.651028737	0.805202707	0.740526011	ENSSMAG00000007996/ENSSMAG00000008836	2
BP	GO:0008630	intrinsic apoptotic signaling pathway in response to DNA damage	1/416	46/18292	0.653384297	0.805710993	0.74099347	ENSSMAG00000018764	1
BP	GO:0030031	cell projection assembly	1/416	46/18292	0.653384297	0.805710993	0.74099347	ENSSMAG00000003069	1
BP	GO:0030050	vesicle transport along actin filament	1/416	46/18292	0.653384297	0.805710993	0.74099347	ENSSMAG00000009603	1
BP	GO:0006914	autophagy	2/416	98/18292	0.656553778	0.807025929	0.742202785	ENSSMAG00000002908/ENSSMAG00000005259	2
BP	GO:0009267	cellular response to starvation	2/416	98/18292	0.656553778	0.807025929	0.742202785	ENSSMAG00000014768/ENSSMAG00000016575	2
BP	GO:0051897	positive regulation of protein kinase B signaling	2/416	98/18292	0.656553778	0.807025929	0.742202785	ENSSMAG00000003937/ENSSMAG00000011061	2
BP	GO:0007173	epidermal growth factor receptor signaling pathway	1/416	47/18292	0.661286968	0.807025929	0.742202785	ENSSMAG00000004318	1
BP	GO:0009950	dorsal/ventral axis specification	1/416	47/18292	0.661286968	0.807025929	0.742202785	ENSSMAG00000006455	1
BP	GO:0010975	regulation of neuron projection development	1/416	47/18292	0.661286968	0.807025929	0.742202785	ENSSMAG00000012231	1
BP	GO:0018345	protein palmitoylation	1/416	47/18292	0.661286968	0.807025929	0.742202785	ENSSMAG00000014768	1
BP	GO:0021952	central nervous system projection neuron axonogenesis	1/416	47/18292	0.661286968	0.807025929	0.742202785	ENSSMAG00000020885	1
BP	GO:0032868	response to insulin	1/416	47/18292	0.661286968	0.807025929	0.742202785	ENSSMAG00000007628	1
BP	GO:0071526	semaphorin-plexin signaling pathway	1/416	47/18292	0.661286968	0.807025929	0.742202785	ENSSMAG00000010254	1
BP	GO:0010842	retina layer formation	2/416	99/18292	0.662008761	0.807025929	0.742202785	ENSSMAG00000003405/ENSSMAG00000018147	2
BP	GO:0051726	regulation of cell cycle	3/416	149/18292	0.662241712	0.807025929	0.742202785	ENSSMAG00000002006/ENSSMAG00000008850/ENSSMAG00000020982	3
BP	GO:0045766	positive regulation of angiogenesis	3/416	150/18292	0.666664996	0.808143136	0.743230254	ENSSMAG00000000231/ENSSMAG00000006677/ENSSMAG00000013930	3
BP	GO:0045444	fat cell differentiation	2/416	100/18292	0.667394007	0.808143136	0.743230254	ENSSMAG00000002006/ENSSMAG00000020885	2
BP	GO:0001541	ovarian follicle development	1/416	48/18292	0.669009885	0.808143136	0.743230254	ENSSMAG00000004537	1
BP	GO:0003094	glomerular filtration	1/416	48/18292	0.669009885	0.808143136	0.743230254	ENSSMAG00000006884	1
BP	GO:0003143	embryonic heart tube morphogenesis	1/416	48/18292	0.669009885	0.808143136	0.743230254	ENSSMAG00000020308	1
BP	GO:0007009	plasma membrane organization	1/416	48/18292	0.669009885	0.808143136	0.743230254	ENSSMAG00000009542	1
BP	GO:0032981	mitochondrial respiratory chain complex I assembly	1/416	48/18292	0.669009885	0.808143136	0.743230254	ENSSMAG00000019658	1
BP	GO:0048843	negative regulation of axon extension involved in axon guidance	1/416	48/18292	0.669009885	0.808143136	0.743230254	ENSSMAG00000010254	1
BP	GO:1900026	positive regulation of substrate adhesion-dependent cell spreading	1/416	48/18292	0.669009885	0.808143136	0.743230254	ENSSMAG00000011061	1
BP	GO:0006869	lipid transport	2/416	101/18292	0.672709858	0.810250343	0.745168203	ENSSMAG00000015837/ENSSMAG00000018013	2
BP	GO:0007613	memory	2/416	101/18292	0.672709858	0.810250343	0.745168203	ENSSMAG00000002006/ENSSMAG00000013046	2
BP	GO:0031398	positive regulation of protein ubiquitination	2/416	101/18292	0.672709858	0.810250343	0.745168203	ENSSMAG00000007650/ENSSMAG00000019322	2
BP	GO:0001558	regulation of cell growth	1/416	49/18292	0.676557127	0.811849855	0.746639237	ENSSMAG00000017638	1
BP	GO:0009966	regulation of signal transduction	1/416	49/18292	0.676557127	0.811849855	0.746639237	ENSSMAG00000018681	1
BP	GO:0022604	regulation of cell morphogenesis	1/416	49/18292	0.676557127	0.811849855	0.746639237	ENSSMAG00000019451	1
BP	GO:0008584	male gonad development	2/416	102/18292	0.677956677	0.811849855	0.746639237	ENSSMAG00000004537/ENSSMAG00000013930	2
BP	GO:0031532	actin cytoskeleton reorganization	2/416	102/18292	0.677956677	0.811849855	0.746639237	ENSSMAG00000000923/ENSSMAG00000006808	2
BP	GO:0050852	T cell receptor signaling pathway	2/416	102/18292	0.677956677	0.811849855	0.746639237	ENSSMAG00000016397/ENSSMAG00000020982	2
BP	GO:0006805	xenobiotic metabolic process	1/416	50/18292	0.683932681	0.81429916	0.748891805	ENSSMAG00000013034	1
BP	GO:0010977	negative regulation of neuron projection development	1/416	50/18292	0.683932681	0.81429916	0.748891805	ENSSMAG00000015181	1
BP	GO:0034504	protein localization to nucleus	1/416	50/18292	0.683932681	0.81429916	0.748891805	ENSSMAG00000017480	1
BP	GO:0043491	protein kinase B signaling	1/416	50/18292	0.683932681	0.81429916	0.748891805	ENSSMAG00000006677	1
BP	GO:0048596	embryonic camera-type eye morphogenesis	1/416	50/18292	0.683932681	0.81429916	0.748891805	ENSSMAG00000010457	1
BP	GO:1900087	positive regulation of G1/S transition of mitotic cell cycle	1/416	50/18292	0.683932681	0.81429916	0.748891805	ENSSMAG00000002006	1
BP	GO:0042391	regulation of membrane potential	4/416	204/18292	0.685180002	0.815003581	0.749539645	ENSSMAG00000001844/ENSSMAG00000004959/ENSSMAG00000007883/ENSSMAG00000013354	4
BP	GO:0048538	thymus development	2/416	104/18292	0.688244765	0.817400163	0.751743725	ENSSMAG00000017714/ENSSMAG00000018147	2
BP	GO:0021983	pituitary gland development	1/416	51/18292	0.691140444	0.817400163	0.751743725	ENSSMAG00000013930	1
BP	GO:0043124	negative regulation of I-kappaB kinase/NF-kappaB signaling	1/416	51/18292	0.691140444	0.817400163	0.751743725	ENSSMAG00000013184	1
BP	GO:0048469	cell maturation	1/416	51/18292	0.691140444	0.817400163	0.751743725	ENSSMAG00000013930	1
BP	GO:0048844	artery morphogenesis	1/416	51/18292	0.691140444	0.817400163	0.751743725	ENSSMAG00000006677	1
BP	GO:0060548	negative regulation of cell death	1/416	51/18292	0.691140444	0.817400163	0.751743725	ENSSMAG00000017577	1
BP	GO:0006099	tricarboxylic acid cycle	1/416	52/18292	0.698184223	0.821912025	0.755893178	ENSSMAG00000009360	1
BP	GO:0007214	gamma-aminobutyric acid signaling pathway	1/416	52/18292	0.698184223	0.821912025	0.755893178	ENSSMAG00000004959	1
BP	GO:0009408	response to heat	1/416	52/18292	0.698184223	0.821912025	0.755893178	ENSSMAG00000008810	1
BP	GO:0051402	neuron apoptotic process	1/416	52/18292	0.698184223	0.821912025	0.755893178	ENSSMAG00000011551	1
BP	GO:0042147	retrograde transport, endosome to Golgi	2/416	106/18292	0.698261543	0.821912025	0.755893178	ENSSMAG00000008744/ENSSMAG00000019639	2
BP	GO:0018298	protein-chromophore linkage	1/416	53/18292	0.705067741	0.827572428	0.761098918	ENSSMAG00000001511	1
BP	GO:0019915	lipid storage	1/416	53/18292	0.705067741	0.827572428	0.761098918	ENSSMAG00000004311	1
BP	GO:0045879	negative regulation of smoothened signaling pathway	1/416	53/18292	0.705067741	0.827572428	0.761098918	ENSSMAG00000002908	1
BP	GO:0006406	mRNA export from nucleus	1/416	54/18292	0.711794635	0.83154204	0.764749677	ENSSMAG00000016789	1
BP	GO:0006469	negative regulation of protein kinase activity	1/416	54/18292	0.711794635	0.83154204	0.764749677	ENSSMAG00000020982	1
BP	GO:0034605	cellular response to heat	1/416	54/18292	0.711794635	0.83154204	0.764749677	ENSSMAG00000002908	1
BP	GO:0043407	negative regulation of MAP kinase activity	1/416	54/18292	0.711794635	0.83154204	0.764749677	ENSSMAG00000003021	1
BP	GO:1901224	positive regulation of NIK/NF-kappaB signaling	1/416	54/18292	0.711794635	0.83154204	0.764749677	ENSSMAG00000017362	1
BP	GO:0032869	cellular response to insulin stimulus	2/416	109/18292	0.712785793	0.831918067	0.765095499	ENSSMAG00000016575/ENSSMAG00000020814	2
BP	GO:0006605	protein targeting	1/416	55/18292	0.71836846	0.833736691	0.766768046	ENSSMAG00000013656	1
BP	GO:0007628	adult walking behavior	1/416	55/18292	0.71836846	0.833736691	0.766768046	ENSSMAG00000009564	1
BP	GO:0014065	phosphatidylinositol 3-kinase signaling	1/416	55/18292	0.71836846	0.833736691	0.766768046	ENSSMAG00000003937	1
BP	GO:0035019	somatic stem cell population maintenance	1/416	55/18292	0.71836846	0.833736691	0.766768046	ENSSMAG00000013930	1
BP	GO:0048589	developmental growth	1/416	55/18292	0.71836846	0.833736691	0.766768046	ENSSMAG00000020254	1
BP	GO:0051453	regulation of intracellular pH	1/416	55/18292	0.71836846	0.833736691	0.766768046	ENSSMAG00000012247	1
BP	GO:0034220	ion transmembrane transport	2/416	111/18292	0.722140246	0.837283752	0.770030194	ENSSMAG00000004959/ENSSMAG00000013354	2
BP	GO:0006368	transcription elongation from RNA polymerase II promoter	1/416	56/18292	0.724792692	0.837283752	0.770030194	ENSSMAG00000013315	1
BP	GO:0010595	positive regulation of endothelial cell migration	1/416	56/18292	0.724792692	0.837283752	0.770030194	ENSSMAG00000004318	1
BP	GO:0030838	positive regulation of actin filament polymerization	1/416	56/18292	0.724792692	0.837283752	0.770030194	ENSSMAG00000004318	1
BP	GO:0035118	embryonic pectoral fin morphogenesis	1/416	56/18292	0.724792692	0.837283752	0.770030194	ENSSMAG00000018681	1
BP	GO:0008045	motor neuron axon guidance	2/416	112/18292	0.726720463	0.837953187	0.770645858	ENSSMAG00000006677/ENSSMAG00000018681	2
BP	GO:0031098	stress-activated protein kinase signaling cascade	2/416	112/18292	0.726720463	0.837953187	0.770645858	ENSSMAG00000006455/ENSSMAG00000010453	2
BP	GO:0000079	regulation of cyclin-dependent protein serine/threonine kinase activity	1/416	57/18292	0.731070727	0.839267978	0.77185504	ENSSMAG00000018725	1
BP	GO:0044331	cell-cell adhesion mediated by cadherin	1/416	57/18292	0.731070727	0.839267978	0.77185504	ENSSMAG00000018681	1
BP	GO:0060028	convergent extension involved in axis elongation	1/416	57/18292	0.731070727	0.839267978	0.77185504	ENSSMAG00000006777	1
BP	GO:0050728	negative regulation of inflammatory response	2/416	113/18292	0.731236702	0.839267978	0.77185504	ENSSMAG00000008214/ENSSMAG00000013184	2
BP	GO:0050877	nervous system process	2/416	113/18292	0.731236702	0.839267978	0.77185504	ENSSMAG00000004959/ENSSMAG00000013354	2
BP	GO:0023014	signal transduction by protein phosphorylation	2/416	114/18292	0.735689495	0.84359967	0.775838796	ENSSMAG00000006455/ENSSMAG00000010453	2
BP	GO:0045727	positive regulation of translation	1/416	58/18292	0.737205884	0.843781688	0.776006193	ENSSMAG00000003334	1
BP	GO:0071880	adenylate cyclase-activating adrenergic receptor signaling pathway	1/416	58/18292	0.737205884	0.843781688	0.776006193	ENSSMAG00000019322	1
BP	GO:0006310	DNA recombination	1/416	59/18292	0.743201406	0.848300595	0.780162125	ENSSMAG00000009360	1
BP	GO:0007608	sensory perception of smell	1/416	59/18292	0.743201406	0.848300595	0.780162125	ENSSMAG00000005539	1
BP	GO:0016339	calcium-dependent cell-cell adhesion via plasma membrane cell adhesion molecules	1/416	59/18292	0.743201406	0.848300595	0.780162125	ENSSMAG00000018681	1
BP	GO:0000086	G2/M transition of mitotic cell cycle	1/416	60/18292	0.749060464	0.852639338	0.784152366	ENSSMAG00000002006	1
BP	GO:0006289	nucleotide-excision repair	1/416	60/18292	0.749060464	0.852639338	0.784152366	ENSSMAG00000021318	1
BP	GO:0007098	centrosome cycle	1/416	60/18292	0.749060464	0.852639338	0.784152366	ENSSMAG00000008850	1
BP	GO:0045892	negative regulation of transcription, DNA-templated	8/416	424/18292	0.751976896	0.853684435	0.785113517	ENSSMAG00000001039/ENSSMAG00000002006/ENSSMAG00000006677/ENSSMAG00000010457/ENSSMAG00000010620/ENSSMAG00000010767/ENSSMAG00000012231/ENSSMAG00000019308	8
BP	GO:0003323	type B pancreatic cell development	1/416	61/18292	0.754786158	0.853684435	0.785113517	ENSSMAG00000010622	1
BP	GO:0006334	nucleosome assembly	1/416	61/18292	0.754786158	0.853684435	0.785113517	ENSSMAG00000021318	1
BP	GO:0006633	fatty acid biosynthetic process	1/416	61/18292	0.754786158	0.853684435	0.785113517	ENSSMAG00000004253	1
BP	GO:0021591	ventricular system development	1/416	61/18292	0.754786158	0.853684435	0.785113517	ENSSMAG00000018681	1
BP	GO:0030317	flagellated sperm motility	1/416	61/18292	0.754786158	0.853684435	0.785113517	ENSSMAG00000010453	1
BP	GO:0036342	post-anal tail morphogenesis	1/416	61/18292	0.754786158	0.853684435	0.785113517	ENSSMAG00000018681	1
BP	GO:0008203	cholesterol metabolic process	1/416	62/18292	0.760381515	0.857709198	0.788814997	ENSSMAG00000016575	1
BP	GO:0086091	regulation of heart rate by cardiac conduction	1/416	62/18292	0.760381515	0.857709198	0.788814997	ENSSMAG00000004443	1
BP	GO:0006260	DNA replication	2/416	120/18292	0.761104783	0.857709198	0.788814997	ENSSMAG00000008214/ENSSMAG00000009360	2
BP	GO:0055085	transmembrane transport	2/416	120/18292	0.761104783	0.857709198	0.788814997	ENSSMAG00000007996/ENSSMAG00000016419	2
BP	GO:0042254	ribosome biogenesis	1/416	63/18292	0.765849496	0.862274387	0.793013494	ENSSMAG00000014768	1
BP	GO:0001938	positive regulation of endothelial cell proliferation	1/416	64/18292	0.771192993	0.865564495	0.796039329	ENSSMAG00000006677	1
BP	GO:0030216	keratinocyte differentiation	1/416	64/18292	0.771192993	0.865564495	0.796039329	ENSSMAG00000018147	1
BP	GO:2000300	regulation of synaptic vesicle exocytosis	1/416	64/18292	0.771192993	0.865564495	0.796039329	ENSSMAG00000001844	1
BP	GO:0007224	smoothened signaling pathway	2/416	123/18292	0.773001415	0.865564495	0.796039329	ENSSMAG00000019451/ENSSMAG00000020308	2
BP	GO:0007156	homophilic cell adhesion via plasma membrane adhesion molecules	3/416	178/18292	0.773646141	0.865564495	0.796039329	ENSSMAG00000006434/ENSSMAG00000006884/ENSSMAG00000018681	3
BP	GO:0008283	cell population proliferation	3/416	178/18292	0.773646141	0.865564495	0.796039329	ENSSMAG00000009603/ENSSMAG00000010755/ENSSMAG00000014768	3
BP	GO:0010629	negative regulation of gene expression	3/416	178/18292	0.773646141	0.865564495	0.796039329	ENSSMAG00000010457/ENSSMAG00000013930/ENSSMAG00000017763	3
BP	GO:0034976	response to endoplasmic reticulum stress	1/416	65/18292	0.776414834	0.867101203	0.797452603	ENSSMAG00000003405	1
BP	GO:0048854	brain morphogenesis	1/416	65/18292	0.776414834	0.867101203	0.797452603	ENSSMAG00000002330	1
BP	GO:0001947	heart looping	4/416	233/18292	0.779543568	0.869813874	0.799947383	ENSSMAG00000005213/ENSSMAG00000012231/ENSSMAG00000018147/ENSSMAG00000019959	4
BP	GO:0006730	one-carbon metabolic process	1/416	66/18292	0.781517782	0.870453945	0.800536041	ENSSMAG00000019267	1
BP	GO:0030917	midbrain-hindbrain boundary development	1/416	66/18292	0.781517782	0.870453945	0.800536041	ENSSMAG00000010755	1
BP	GO:0009953	dorsal/ventral pattern formation	3/416	181/18292	0.783249691	0.871601938	0.801591824	ENSSMAG00000003069/ENSSMAG00000010672/ENSSMAG00000018933	3
BP	GO:0009888	tissue development	1/416	67/18292	0.786504537	0.873659642	0.803484246	ENSSMAG00000000143	1
BP	GO:0032402	melanosome transport	1/416	67/18292	0.786504537	0.873659642	0.803484246	ENSSMAG00000008195	1
BP	GO:0006470	protein dephosphorylation	2/416	127/18292	0.788058185	0.874603861	0.804352621	ENSSMAG00000001135/ENSSMAG00000020982	2
BP	GO:0006974	cellular response to DNA damage stimulus	4/416	237/18292	0.790618535	0.876662657	0.806246048	ENSSMAG00000002908/ENSSMAG00000008850/ENSSMAG00000010275/ENSSMAG00000012349	4
BP	GO:0006906	vesicle fusion	1/416	69/18292	0.796139968	0.881212806	0.810430713	ENSSMAG00000016050	1
BP	GO:0031032	actomyosin structure organization	1/416	69/18292	0.796139968	0.881212806	0.810430713	ENSSMAG00000013013	1
BP	GO:0001822	kidney development	2/416	130/18292	0.79876774	0.882298819	0.811429494	ENSSMAG00000009564/ENSSMAG00000016575	2
BP	GO:0006302	double-strand break repair	1/416	70/18292	0.800793745	0.882298819	0.811429494	ENSSMAG00000002908	1
BP	GO:0010718	positive regulation of epithelial to mesenchymal transition	1/416	70/18292	0.800793745	0.882298819	0.811429494	ENSSMAG00000017480	1
BP	GO:0032092	positive regulation of protein binding	1/416	70/18292	0.800793745	0.882298819	0.811429494	ENSSMAG00000012654	1
BP	GO:0032259	methylation	4/416	242/18292	0.803832117	0.882298819	0.811429494	ENSSMAG00000010620/ENSSMAG00000010622/ENSSMAG00000020029/ENSSMAG00000021318	4
BP	GO:0001658	branching involved in ureteric bud morphogenesis	1/416	71/18292	0.805341534	0.882298819	0.811429494	ENSSMAG00000006677	1
BP	GO:0006904	vesicle docking involved in exocytosis	1/416	71/18292	0.805341534	0.882298819	0.811429494	ENSSMAG00000020814	1
BP	GO:0009755	hormone-mediated signaling pathway	1/416	71/18292	0.805341534	0.882298819	0.811429494	ENSSMAG00000000886	1
BP	GO:0021766	hippocampus development	1/416	71/18292	0.805341534	0.882298819	0.811429494	ENSSMAG00000007883	1
BP	GO:0050919	negative chemotaxis	1/416	71/18292	0.805341534	0.882298819	0.811429494	ENSSMAG00000010254	1
BP	GO:0051252	regulation of RNA metabolic process	1/416	71/18292	0.805341534	0.882298819	0.811429494	ENSSMAG00000003135	1
BP	GO:0001654	eye development	2/416	132/18292	0.805638906	0.882298819	0.811429494	ENSSMAG00000003069/ENSSMAG00000005229	2
BP	GO:0055114	oxidation-reduction process	2/416	133/18292	0.808995751	0.885195175	0.814093204	ENSSMAG00000001062/ENSSMAG00000001968	2
BP	GO:0016579	protein deubiquitination	2/416	134/18292	0.812300917	0.886907979	0.81566843	ENSSMAG00000015979/ENSSMAG00000015984	2
BP	GO:0032147	activation of protein kinase activity	2/416	134/18292	0.812300917	0.886907979	0.81566843	ENSSMAG00000006455/ENSSMAG00000010453	2
BP	GO:0009058	biosynthetic process	1/416	73/18292	0.814128724	0.886907979	0.81566843	ENSSMAG00000011012	1
BP	GO:0030513	positive regulation of BMP signaling pathway	1/416	73/18292	0.814128724	0.886907979	0.81566843	ENSSMAG00000017577	1
BP	GO:0032088	negative regulation of NF-kappaB transcription factor activity	1/416	73/18292	0.814128724	0.886907979	0.81566843	ENSSMAG00000013184	1
BP	GO:0008643	carbohydrate transport	1/416	74/18292	0.81837278	0.888060194	0.816728095	ENSSMAG00000011862	1
BP	GO:0030855	epithelial cell differentiation	1/416	74/18292	0.81837278	0.888060194	0.816728095	ENSSMAG00000001039	1
BP	GO:0032870	cellular response to hormone stimulus	1/416	74/18292	0.81837278	0.888060194	0.816728095	ENSSMAG00000020254	1
BP	GO:0034332	adherens junction organization	1/416	74/18292	0.81837278	0.888060194	0.816728095	ENSSMAG00000018681	1
BP	GO:0032482	Rab protein signal transduction	2/416	136/18292	0.818758634	0.888060194	0.816728095	ENSSMAG00000008195/ENSSMAG00000020814	2
BP	GO:0045599	negative regulation of fat cell differentiation	1/416	75/18292	0.822520157	0.891362298	0.819764962	ENSSMAG00000013930	1
BP	GO:0043123	positive regulation of I-kappaB kinase/NF-kappaB signaling	2/416	138/18292	0.825016908	0.893289213	0.8215371	ENSSMAG00000009408/ENSSMAG00000013046	2
BP	GO:0045494	photoreceptor cell maintenance	1/416	76/18292	0.826573054	0.893417657	0.821655228	ENSSMAG00000001381	1
BP	GO:0065003	protein-containing complex assembly	1/416	76/18292	0.826573054	0.893417657	0.821655228	ENSSMAG00000001844	1
BP	GO:0006629	lipid metabolic process	2/416	139/18292	0.828072762	0.893484759	0.82171694	ENSSMAG00000004774/ENSSMAG00000015837	2
BP	GO:0048793	pronephros development	2/416	139/18292	0.828072762	0.893484759	0.82171694	ENSSMAG00000001943/ENSSMAG00000006677	2
BP	GO:0031647	regulation of protein stability	1/416	77/18292	0.830533616	0.89536278	0.823444111	ENSSMAG00000009241	1
BP	GO:0001569	branching involved in blood vessel morphogenesis	1/416	78/18292	0.834403944	0.898755721	0.82656452	ENSSMAG00000006677	1
BP	GO:0090263	positive regulation of canonical Wnt signaling pathway	2/416	142/18292	0.836954396	0.900488597	0.828158205	ENSSMAG00000002908/ENSSMAG00000017480	2
BP	GO:0006898	receptor-mediated endocytosis	1/416	79/18292	0.838186087	0.900488597	0.828158205	ENSSMAG00000019322	1
BP	GO:0007266	Rho protein signal transduction	1/416	79/18292	0.838186087	0.900488597	0.828158205	ENSSMAG00000013511	1
BP	GO:0002040	sprouting angiogenesis	2/416	143/18292	0.839821619	0.901466556	0.829057611	ENSSMAG00000001556/ENSSMAG00000006677	2
BP	GO:0001933	negative regulation of protein phosphorylation	1/416	81/18292	0.845493794	0.902876964	0.83035473	ENSSMAG00000008836	1
BP	GO:0007623	circadian rhythm	1/416	81/18292	0.845493794	0.902876964	0.83035473	ENSSMAG00000007946	1
BP	GO:0017148	negative regulation of translation	1/416	81/18292	0.845493794	0.902876964	0.83035473	ENSSMAG00000011551	1
BP	GO:0032880	regulation of protein localization	1/416	81/18292	0.845493794	0.902876964	0.83035473	ENSSMAG00000014097	1
BP	GO:0050767	regulation of neurogenesis	1/416	81/18292	0.845493794	0.902876964	0.83035473	ENSSMAG00000014097	1
BP	GO:0051017	actin filament bundle assembly	1/416	81/18292	0.845493794	0.902876964	0.83035473	ENSSMAG00000015622	1
BP	GO:0050808	synapse organization	1/416	82/18292	0.849023231	0.905867705	0.833105245	ENSSMAG00000017570	1
BP	GO:0007219	Notch signaling pathway	2/416	147/18292	0.85083964	0.907027164	0.834171571	ENSSMAG00000000247/ENSSMAG00000005123	2
BP	GO:0045746	negative regulation of Notch signaling pathway	1/416	83/18292	0.852472234	0.907988849	0.835056011	ENSSMAG00000013930	1
BP	GO:0007188	adenylate cyclase-modulating G protein-coupled receptor signaling pathway	2/416	148/18292	0.853484346	0.908288563	0.83533165	ENSSMAG00000011835/ENSSMAG00000019322	2
BP	GO:0016477	cell migration	4/416	266/18292	0.858113813	0.912434106	0.839144209	ENSSMAG00000000143/ENSSMAG00000003405/ENSSMAG00000003937/ENSSMAG00000010275	4
BP	GO:0006487	protein N-linked glycosylation	1/416	85/18292	0.859136208	0.912594623	0.839291833	ENSSMAG00000013957	1
BP	GO:0030182	neuron differentiation	3/416	210/18292	0.859733149	0.912594623	0.839291833	ENSSMAG00000002702/ENSSMAG00000011813/ENSSMAG00000016575	3
BP	GO:0034599	cellular response to oxidative stress	1/416	87/18292	0.865499855	0.917932014	0.844200506	ENSSMAG00000020308	1
BP	GO:0006915	apoptotic process	3/416	214/18292	0.868182539	0.91883967	0.845035255	ENSSMAG00000005259/ENSSMAG00000015624/ENSSMAG00000020885	3
BP	GO:0006816	calcium ion transport	1/416	88/18292	0.8685733	0.91883967	0.845035255	ENSSMAG00000011835	1
BP	GO:0010506	regulation of autophagy	1/416	88/18292	0.8685733	0.91883967	0.845035255	ENSSMAG00000002908	1
BP	GO:0031016	pancreas development	1/416	89/18292	0.871576679	0.921232833	0.847236192	ENSSMAG00000016293	1
BP	GO:0032436	positive regulation of proteasomal ubiquitin-dependent protein catabolic process	1/416	90/18292	0.874511585	0.921878964	0.847830422	ENSSMAG00000002908	1
BP	GO:0006457	protein folding	2/416	157/18292	0.875430013	0.921878964	0.847830422	ENSSMAG00000003405/ENSSMAG00000008185	2
BP	GO:0007264	small GTPase mediated signal transduction	2/416	157/18292	0.875430013	0.921878964	0.847830422	ENSSMAG00000007298/ENSSMAG00000012034	2
BP	GO:0045893	positive regulation of transcription, DNA-templated	7/416	440/18292	0.876182637	0.921878964	0.847830422	ENSSMAG00000001839/ENSSMAG00000002006/ENSSMAG00000009408/ENSSMAG00000017480/ENSSMAG00000018147/ENSSMAG00000019308/ENSSMAG00000020430	7
BP	GO:0042060	wound healing	1/416	91/18292	0.877379577	0.921878964	0.847830422	ENSSMAG00000008025	1
BP	GO:0048565	digestive tract development	1/416	91/18292	0.877379577	0.921878964	0.847830422	ENSSMAG00000016293	1
BP	GO:0060027	convergent extension involved in gastrulation	1/416	91/18292	0.877379577	0.921878964	0.847830422	ENSSMAG00000018764	1
BP	GO:0007346	regulation of mitotic cell cycle	2/416	159/18292	0.879877354	0.922895509	0.848765316	ENSSMAG00000006455/ENSSMAG00000014470	2
BP	GO:0006325	chromatin organization	1/416	92/18292	0.880182175	0.922895509	0.848765316	ENSSMAG00000015181	1
BP	GO:0030901	midbrain development	1/416	93/18292	0.882920868	0.922895509	0.848765316	ENSSMAG00000018681	1
BP	GO:0046777	protein autophosphorylation	2/416	161/18292	0.884177863	0.922895509	0.848765316	ENSSMAG00000014470/ENSSMAG00000016397	2
BP	GO:0071805	potassium ion transmembrane transport	2/416	161/18292	0.884177863	0.922895509	0.848765316	ENSSMAG00000007524/ENSSMAG00000007883	2
BP	GO:0000724	double-strand break repair via homologous recombination	1/416	94/18292	0.88559711	0.922895509	0.848765316	ENSSMAG00000008850	1
BP	GO:0042733	embryonic digit morphogenesis	1/416	94/18292	0.88559711	0.922895509	0.848765316	ENSSMAG00000010755	1
BP	GO:0043087	regulation of GTPase activity	1/416	94/18292	0.88559711	0.922895509	0.848765316	ENSSMAG00000009408	1
BP	GO:0045669	positive regulation of osteoblast differentiation	1/416	94/18292	0.88559711	0.922895509	0.848765316	ENSSMAG00000017577	1
BP	GO:0030154	cell differentiation	7/416	447/18292	0.885771796	0.922895509	0.848765316	ENSSMAG00000001039/ENSSMAG00000001839/ENSSMAG00000004761/ENSSMAG00000008024/ENSSMAG00000009120/ENSSMAG00000012349/ENSSMAG00000017444	7
BP	GO:0007399	nervous system development	3/416	224/18292	0.887372895	0.92378937	0.849587379	ENSSMAG00000008025/ENSSMAG00000014097/ENSSMAG00000017019	3
BP	GO:0007018	microtubule-based movement	2/416	164/18292	0.890362422	0.926125934	0.851736261	ENSSMAG00000003208/ENSSMAG00000018182	2
BP	GO:0006886	intracellular protein transport	7/416	452/18292	0.892235272	0.927298029	0.85281421	ENSSMAG00000001291/ENSSMAG00000002837/ENSSMAG00000006884/ENSSMAG00000008195/ENSSMAG00000016050/ENSSMAG00000019639/ENSSMAG00000020814	7
BP	GO:0070830	bicellular tight junction assembly	1/416	97/18292	0.893265172	0.927592822	0.853085324	ENSSMAG00000010755	1
BP	GO:0046330	positive regulation of JNK cascade	1/416	98/18292	0.895705495	0.929350526	0.854701843	ENSSMAG00000002006	1
BP	GO:0006396	RNA processing	1/416	100/18292	0.90042042	0.932712406	0.857793685	ENSSMAG00000019639	1
BP	GO:0043065	positive regulation of apoptotic process	3/416	233/18292	0.902471741	0.932712406	0.857793685	ENSSMAG00000011025/ENSSMAG00000018764/ENSSMAG00000020885	3
BP	GO:0008104	protein localization	1/416	101/18292	0.902697525	0.932712406	0.857793685	ENSSMAG00000008515	1
BP	GO:0030334	regulation of cell migration	1/416	101/18292	0.902697525	0.932712406	0.857793685	ENSSMAG00000010043	1
BP	GO:0043410	positive regulation of MAPK cascade	1/416	101/18292	0.902697525	0.932712406	0.857793685	ENSSMAG00000019322	1
BP	GO:0045165	cell fate commitment	1/416	103/18292	0.907097073	0.936479785	0.861258455	ENSSMAG00000013930	1
BP	GO:0045666	positive regulation of neuron differentiation	1/416	104/18292	0.909221853	0.937894409	0.862559451	ENSSMAG00000017019	1
BP	GO:0016042	lipid catabolic process	1/416	107/18292	0.915309691	0.943391332	0.867614842	ENSSMAG00000002006	1
BP	GO:0001843	neural tube closure	1/416	109/18292	0.919140227	0.946554517	0.870523949	ENSSMAG00000010755	1
BP	GO:0048701	embryonic cranial skeleton morphogenesis	1/416	111/18292	0.922797905	0.949534599	0.87326466	ENSSMAG00000010755	1
BP	GO:0008360	regulation of cell shape	2/416	184/18292	0.924362255	0.950357554	0.874021513	ENSSMAG00000000150/ENSSMAG00000016387	2
BP	GO:0001755	neural crest cell migration	2/416	186/18292	0.92715356	0.952439566	0.875936291	ENSSMAG00000010254/ENSSMAG00000014097	2
BP	GO:0051301	cell division	3/416	253/18292	0.929685623	0.954252047	0.877603187	ENSSMAG00000003021/ENSSMAG00000010124/ENSSMAG00000012034	3
BP	GO:0030433	ubiquitin-dependent ERAD pathway	1/416	116/18292	0.931236065	0.95505481	0.878341469	ENSSMAG00000002908	1
BP	GO:0010468	regulation of gene expression	4/416	317/18292	0.932387184	0.955447049	0.878702202	ENSSMAG00000003135/ENSSMAG00000005755/ENSSMAG00000010764/ENSSMAG00000015181	4
BP	GO:0043010	camera-type eye development	1/416	120/18292	0.937318995	0.958666102	0.881662689	ENSSMAG00000010755	1
BP	GO:0006338	chromatin remodeling	1/416	121/18292	0.938753911	0.958666102	0.881662689	ENSSMAG00000010620	1
BP	GO:0030900	forebrain development	1/416	121/18292	0.938753911	0.958666102	0.881662689	ENSSMAG00000017019	1
BP	GO:0007268	chemical synaptic transmission	3/416	262/18292	0.939495731	0.958666102	0.881662689	ENSSMAG00000004959/ENSSMAG00000013354/ENSSMAG00000018725	3
BP	GO:0006606	protein import into nucleus	1/416	122/18292	0.940156056	0.958666102	0.881662689	ENSSMAG00000020430	1
BP	GO:0060021	roof of mouth development	1/416	122/18292	0.940156056	0.958666102	0.881662689	ENSSMAG00000004537	1
BP	GO:0006874	cellular calcium ion homeostasis	1/416	127/18292	0.946700756	0.964548394	0.887072495	ENSSMAG00000000578	1
BP	GO:0002088	lens development in camera-type eye	1/416	128/18292	0.947921372	0.965001036	0.88748878	ENSSMAG00000010457	1
BP	GO:0006468	protein phosphorylation	3/416	272/18292	0.948903854	0.965210712	0.887681613	ENSSMAG00000003937/ENSSMAG00000006578/ENSSMAG00000014470	3
BP	GO:0006888	endoplasmic reticulum to Golgi vesicle-mediated transport	1/416	131/18292	0.95141842	0.96618717	0.888579639	ENSSMAG00000001291	1
BP	GO:0009887	animal organ morphogenesis	1/416	131/18292	0.95141842	0.96618717	0.888579639	ENSSMAG00000000143	1
BP	GO:0035264	multicellular organism growth	1/416	132/18292	0.952531241	0.966527618	0.888892741	ENSSMAG00000010755	1
BP	GO:0016192	vesicle-mediated transport	3/416	279/18292	0.954660179	0.967897718	0.89015279	ENSSMAG00000006884/ENSSMAG00000016050/ENSSMAG00000017895	3
BP	GO:0033674	positive regulation of kinase activity	1/416	136/18292	0.95673395	0.968635092	0.890830936	ENSSMAG00000002837	1
BP	GO:0090090	negative regulation of canonical Wnt signaling pathway	2/416	214/18292	0.957311254	0.968635092	0.890830936	ENSSMAG00000007628/ENSSMAG00000010672	2
BP	GO:0060070	canonical Wnt signaling pathway	1/416	137/18292	0.957725285	0.968635092	0.890830936	ENSSMAG00000006455	1
BP	GO:0006351	transcription, DNA-templated	1/416	144/18292	0.964058262	0.973456068	0.895264674	ENSSMAG00000013930	1
BP	GO:0007030	Golgi organization	1/416	144/18292	0.964058262	0.973456068	0.895264674	ENSSMAG00000011058	1
BP	GO:0007409	axonogenesis	1/416	145/18292	0.964882141	0.973497161	0.895302466	ENSSMAG00000016591	1
BP	GO:0007169	transmembrane receptor protein tyrosine kinase signaling pathway	1/416	146/18292	0.96568718	0.973519193	0.895322728	ENSSMAG00000009120	1
BP	GO:0008284	positive regulation of cell population proliferation	4/416	365/18292	0.968105173	0.974773581	0.89647636	ENSSMAG00000006677/ENSSMAG00000008024/ENSSMAG00000010767/ENSSMAG00000017763	4
BP	GO:0010628	positive regulation of gene expression	3/416	300/18292	0.968499898	0.974773581	0.89647636	ENSSMAG00000009146/ENSSMAG00000017763/ENSSMAG00000020871	3
BP	GO:0030036	actin cytoskeleton organization	2/416	231/18292	0.969339063	0.974828847	0.896527187	ENSSMAG00000004755/ENSSMAG00000004763	2
BP	GO:0006412	translation	2/416	234/18292	0.971091534	0.975801759	0.897421951	ENSSMAG00000003208/ENSSMAG00000016307	2
BP	GO:0018105	peptidyl-serine phosphorylation	2/416	248/18292	0.978070943	0.982021149	0.903141777	ENSSMAG00000002330/ENSSMAG00000013234	2
BP	GO:0048703	embryonic viscerocranium morphogenesis	1/416	180/18292	0.984415704	0.987593802	0.908266815	ENSSMAG00000007628	1
BP	GO:0043161	proteasome-mediated ubiquitin-dependent protein catabolic process	2/416	278/18292	0.987971256	0.989654412	0.91016191	ENSSMAG00000002908/ENSSMAG00000007524	2
BP	GO:0060271	cilium assembly	3/416	354/18292	0.988062048	0.989654412	0.91016191	ENSSMAG00000010453/ENSSMAG00000011684/ENSSMAG00000018769	3
BP	GO:0001525	angiogenesis	2/416	349/18292	0.997201714	0.998004614	0.917841395	ENSSMAG00000004318/ENSSMAG00000010654	2
BP	GO:0006511	ubiquitin-dependent protein catabolic process	1/416	322/18292	0.999432391	0.999432391	0.919154487	ENSSMAG00000014420	1
MF	GO:0051015	actin filament binding	23/432	347/18401	8.45E-06	0.003846928	0.00360441	ENSSMAG00000000923/ENSSMAG00000002492/ENSSMAG00000002571/ENSSMAG00000003026/ENSSMAG00000003069/ENSSMAG00000003888/ENSSMAG00000006578/ENSSMAG00000006808/ENSSMAG00000008399/ENSSMAG00000009603/ENSSMAG00000010977/ENSSMAG00000013637/ENSSMAG00000014374/ENSSMAG00000014934/ENSSMAG00000015011/ENSSMAG00000015016/ENSSMAG00000015212/ENSSMAG00000015622/ENSSMAG00000016387/ENSSMAG00000016826/ENSSMAG00000019154/…	23
MF	GO:0019956	chemokine binding	7/432	44/18401	6.77E-05	0.011881358	0.011132331	ENSSMAG00000000011/ENSSMAG00000004702/ENSSMAG00000004713/ENSSMAG00000007951/ENSSMAG00000010672/ENSSMAG00000013088/ENSSMAG00000016936	7
MF	GO:0005518	collagen binding	9/432	77/18401	7.83E-05	0.011881358	0.011132331	ENSSMAG00000000923/ENSSMAG00000001511/ENSSMAG00000002406/ENSSMAG00000002422/ENSSMAG00000002756/ENSSMAG00000006777/ENSSMAG00000006808/ENSSMAG00000007283/ENSSMAG00000009946	9
MF	GO:0004950	chemokine receptor activity	5/432	25/18401	0.000251135	0.028566593	0.026765691	ENSSMAG00000004702/ENSSMAG00000004713/ENSSMAG00000007951/ENSSMAG00000010672/ENSSMAG00000016936	5
MF	GO:0019957	C-C chemokine binding	6/432	42/18401	0.000414561	0.033245737	0.031149852	ENSSMAG00000004702/ENSSMAG00000004713/ENSSMAG00000007951/ENSSMAG00000010672/ENSSMAG00000013088/ENSSMAG00000016936	6
MF	GO:0001530	lipopolysaccharide binding	5/432	28/18401	0.000438405	0.033245737	0.031149852	ENSSMAG00000000011/ENSSMAG00000002180/ENSSMAG00000018863/ENSSMAG00000018951/ENSSMAG00000019595	5
MF	GO:0008009	chemokine activity	6/432	44/18401	0.000536252	0.034856406	0.032658981	ENSSMAG00000001522/ENSSMAG00000003251/ENSSMAG00000003306/ENSSMAG00000003960/ENSSMAG00000013562/ENSSMAG00000014583	6
MF	GO:0016493	C-C chemokine receptor activity	6/432	46/18401	0.000684031	0.038904274	0.036451662	ENSSMAG00000004702/ENSSMAG00000004713/ENSSMAG00000007951/ENSSMAG00000010672/ENSSMAG00000013088/ENSSMAG00000016936	6
MF	GO:0005201	extracellular matrix structural constituent	10/432	137/18401	0.001485951	0.075123099	0.070387172	ENSSMAG00000000143/ENSSMAG00000008146/ENSSMAG00000008574/ENSSMAG00000011709/ENSSMAG00000013511/ENSSMAG00000013748/ENSSMAG00000014779/ENSSMAG00000016118/ENSSMAG00000017480/ENSSMAG00000020324	10
MF	GO:0008320	protein transmembrane transporter activity	4/432	23/18401	0.001861676	0.077005694	0.072151084	ENSSMAG00000008317/ENSSMAG00000008329/ENSSMAG00000014601/ENSSMAG00000014637	4
MF	GO:0019911	structural constituent of myelin sheath	4/432	23/18401	0.001861676	0.077005694	0.072151084	ENSSMAG00000007630/ENSSMAG00000007650/ENSSMAG00000016283/ENSSMAG00000019797	4
MF	GO:0050840	extracellular matrix binding	5/432	39/18401	0.002078691	0.078817042	0.07384824	ENSSMAG00000005794/ENSSMAG00000006777/ENSSMAG00000007283/ENSSMAG00000007985/ENSSMAG00000017577	5
MF	GO:0048407	platelet-derived growth factor binding	4/432	27/18401	0.003426746	0.115272073	0.108005065	ENSSMAG00000013511/ENSSMAG00000013748/ENSSMAG00000016118/ENSSMAG00000017480	4
MF	GO:0030246	carbohydrate binding	12/432	206/18401	0.003546833	0.115272073	0.108005065	ENSSMAG00000004555/ENSSMAG00000004660/ENSSMAG00000005259/ENSSMAG00000006982/ENSSMAG00000008193/ENSSMAG00000009319/ENSSMAG00000009946/ENSSMAG00000014140/ENSSMAG00000014358/ENSSMAG00000014598/ENSSMAG00000016631/ENSSMAG00000016908	12
MF	GO:0004488	methylenetetrahydrofolate dehydrogenase (NADP+) activity	3/432	14/18401	0.003857312	0.117005117	0.109628855	ENSSMAG00000001834/ENSSMAG00000008025/ENSSMAG00000018466	3
MF	GO:0003774	motor activity	8/432	109/18401	0.004171917	0.118638882	0.111159623	ENSSMAG00000002571/ENSSMAG00000003026/ENSSMAG00000009603/ENSSMAG00000013637/ENSSMAG00000015011/ENSSMAG00000015016/ENSSMAG00000019154/ENSSMAG00000020908	8
MF	GO:0005184	neuropeptide hormone activity	5/432	48/18401	0.005205156	0.129938854	0.12174722	ENSSMAG00000003254/ENSSMAG00000003395/ENSSMAG00000014097/ENSSMAG00000014204/ENSSMAG00000020184	5
MF	GO:0004888	transmembrane signaling receptor activity	11/432	190/18401	0.005375576	0.129938854	0.12174722	ENSSMAG00000000572/ENSSMAG00000000923/ENSSMAG00000001943/ENSSMAG00000003214/ENSSMAG00000006449/ENSSMAG00000006808/ENSSMAG00000012150/ENSSMAG00000012971/ENSSMAG00000013354/ENSSMAG00000015780/ENSSMAG00000017362	11
MF	GO:0042289	MHC class II protein binding	3/432	16/18401	0.00573132	0.129938854	0.12174722	ENSSMAG00000002837/ENSSMAG00000009241/ENSSMAG00000010345	3
MF	GO:0043395	heparan sulfate proteoglycan binding	3/432	16/18401	0.00573132	0.129938854	0.12174722	ENSSMAG00000013748/ENSSMAG00000016118/ENSSMAG00000020982	3
MF	GO:0008307	structural constituent of muscle	6/432	71/18401	0.006406349	0.129938854	0.12174722	ENSSMAG00000008758/ENSSMAG00000009717/ENSSMAG00000014374/ENSSMAG00000014934/ENSSMAG00000015212/ENSSMAG00000021113	6
MF	GO:0030674	protein-macromolecule adaptor activity	6/432	71/18401	0.006406349	0.129938854	0.12174722	ENSSMAG00000001834/ENSSMAG00000008025/ENSSMAG00000009717/ENSSMAG00000010243/ENSSMAG00000013511/ENSSMAG00000018466	6
MF	GO:0043548	phosphatidylinositol 3-kinase binding	3/432	17/18401	0.006839607	0.129938854	0.12174722	ENSSMAG00000000537/ENSSMAG00000000540/ENSSMAG00000009120	3
MF	GO:0051371	muscle alpha-actinin binding	6/432	72/18401	0.006853918	0.129938854	0.12174722	ENSSMAG00000004755/ENSSMAG00000004763/ENSSMAG00000014374/ENSSMAG00000014934/ENSSMAG00000015212/ENSSMAG00000021113	6
MF	GO:0019825	oxygen binding	3/432	18/18401	0.008066354	0.146807644	0.137552564	ENSSMAG00000004847/ENSSMAG00000008204/ENSSMAG00000008444	3
MF	GO:0005178	integrin binding	8/432	137/18401	0.015656833	0.27399458	0.256721353	ENSSMAG00000005123/ENSSMAG00000009241/ENSSMAG00000010043/ENSSMAG00000010096/ENSSMAG00000010254/ENSSMAG00000014341/ENSSMAG00000015653/ENSSMAG00000017577	8
MF	GO:0004550	nucleoside diphosphate kinase activity	3/432	25/18401	0.020148081	0.323280133	0.302899835	ENSSMAG00000010453/ENSSMAG00000011684/ENSSMAG00000014780	3
MF	GO:0005242	inward rectifier potassium channel activity	4/432	45/18401	0.020923955	0.323280133	0.302899835	ENSSMAG00000000011/ENSSMAG00000009564/ENSSMAG00000010049/ENSSMAG00000018951	4
MF	GO:0008184	glycogen phosphorylase activity	2/432	10/18401	0.021843951	0.323280133	0.302899835	ENSSMAG00000004446/ENSSMAG00000011237	2
MF	GO:0042054	histone methyltransferase activity	2/432	10/18401	0.021843951	0.323280133	0.302899835	ENSSMAG00000015625/ENSSMAG00000018013	2
MF	GO:0016641	oxidoreductase activity, acting on the CH-NH2 group of donors, oxygen as acceptor	3/432	26/18401	0.022388248	0.323280133	0.302899835	ENSSMAG00000003548/ENSSMAG00000015408/ENSSMAG00000016108	3
MF	GO:0003950	NAD+ ADP-ribosyltransferase activity	4/432	47/18401	0.024155764	0.323280133	0.302899835	ENSSMAG00000008317/ENSSMAG00000008329/ENSSMAG00000014601/ENSSMAG00000014637	4
MF	GO:0004096	catalase activity	3/432	27/18401	0.024758435	0.323280133	0.302899835	ENSSMAG00000011310/ENSSMAG00000015167/ENSSMAG00000015217	3
MF	GO:0031014	troponin T binding	2/432	11/18401	0.026288714	0.323280133	0.302899835	ENSSMAG00000003888/ENSSMAG00000017882	2
MF	GO:0031419	cobalamin binding	2/432	11/18401	0.026288714	0.323280133	0.302899835	ENSSMAG00000015979/ENSSMAG00000015984	2
MF	GO:0045545	syndecan binding	2/432	11/18401	0.026288714	0.323280133	0.302899835	ENSSMAG00000014097/ENSSMAG00000014341	2
MF	GO:0061629	RNA polymerase II-specific DNA-binding transcription factor binding	2/432	11/18401	0.026288714	0.323280133	0.302899835	ENSSMAG00000006636/ENSSMAG00000010243	2
MF	GO:0008199	ferric iron binding	3/432	28/18401	0.027258471	0.326384329	0.305808336	ENSSMAG00000003685/ENSSMAG00000008214/ENSSMAG00000011709	3
MF	GO:0016316	phosphatidylinositol-3,4-bisphosphate 4-phosphatase activity	2/432	12/18401	0.031063632	0.344730551	0.322997972	ENSSMAG00000012341/ENSSMAG00000013315	2
MF	GO:0031013	troponin I binding	2/432	12/18401	0.031063632	0.344730551	0.322997972	ENSSMAG00000003888/ENSSMAG00000006288	2
MF	GO:0099583	neurotransmitter receptor activity involved in regulation of postsynaptic cytosolic calcium ion concentration	2/432	12/18401	0.031063632	0.344730551	0.322997972	ENSSMAG00000013013/ENSSMAG00000017570	2
MF	GO:0004715	non-membrane spanning protein tyrosine kinase activity	5/432	77/18401	0.034747309	0.365525045	0.342481535	ENSSMAG00000004318/ENSSMAG00000009120/ENSSMAG00000013315/ENSSMAG00000016397/ENSSMAG00000021187	5
MF	GO:0001609	G protein-coupled adenosine receptor activity	2/432	13/18401	0.036150829	0.365525045	0.342481535	ENSSMAG00000005779/ENSSMAG00000012249	2
MF	GO:0005219	ryanodine-sensitive calcium-release channel activity	2/432	13/18401	0.036150829	0.365525045	0.342481535	ENSSMAG00000019451/ENSSMAG00000020308	2
MF	GO:2001069	glycogen binding	2/432	13/18401	0.036150829	0.365525045	0.342481535	ENSSMAG00000017568/ENSSMAG00000020029	2
MF	GO:0020037	heme binding	7/432	134/18401	0.03886532	0.384428714	0.360193474	ENSSMAG00000001062/ENSSMAG00000004847/ENSSMAG00000008204/ENSSMAG00000008444/ENSSMAG00000012274/ENSSMAG00000016108/ENSSMAG00000020424	7
MF	GO:0048029	monosaccharide binding	2/432	14/18401	0.041533082	0.402075576	0.376727839	ENSSMAG00000002590/ENSSMAG00000009643	2
MF	GO:0015057	thrombin-activated receptor activity	2/432	15/18401	0.047193802	0.438228158	0.410601282	ENSSMAG00000009408/ENSSMAG00000010367	2
MF	GO:0043024	ribosomal small subunit binding	2/432	15/18401	0.047193802	0.438228158	0.410601282	ENSSMAG00000014470/ENSSMAG00000014780	2
MF	GO:0005523	tropomyosin binding	3/432	35/18401	0.04833527	0.439850956	0.412121775	ENSSMAG00000006288/ENSSMAG00000016826/ENSSMAG00000017882	3
MF	GO:0016787	hydrolase activity	13/432	333/18401	0.051622162	0.460550665	0.431516528	ENSSMAG00000000397/ENSSMAG00000000399/ENSSMAG00000001458/ENSSMAG00000002908/ENSSMAG00000004373/ENSSMAG00000007562/ENSSMAG00000008214/ENSSMAG00000008850/ENSSMAG00000013315/ENSSMAG00000013960/ENSSMAG00000015293/ENSSMAG00000018521/ENSSMAG00000018667	13
MF	GO:0005344	oxygen carrier activity	2/432	16/18401	0.053117013	0.464773866	0.43547349	ENSSMAG00000008204/ENSSMAG00000008444	2
MF	GO:0016853	isomerase activity	6/432	116/18401	0.055826849	0.479268235	0.449054101	ENSSMAG00000000231/ENSSMAG00000001135/ENSSMAG00000013651/ENSSMAG00000015167/ENSSMAG00000015217/ENSSMAG00000018179	6
MF	GO:0008201	heparin binding	7/432	147/18401	0.058582843	0.493614695	0.462496129	ENSSMAG00000005794/ENSSMAG00000011709/ENSSMAG00000013748/ENSSMAG00000014341/ENSSMAG00000016118/ENSSMAG00000017577/ENSSMAG00000020982	7
MF	GO:0004252	serine-type endopeptidase activity	9/432	211/18401	0.061715801	0.510557993	0.478371283	ENSSMAG00000002991/ENSSMAG00000010124/ENSSMAG00000010141/ENSSMAG00000011384/ENSSMAG00000011433/ENSSMAG00000012293/ENSSMAG00000014762/ENSSMAG00000016575/ENSSMAG00000016602	9
MF	GO:0004601	peroxidase activity	4/432	64/18401	0.063384893	0.515002259	0.482535373	ENSSMAG00000001698/ENSSMAG00000008850/ENSSMAG00000016108/ENSSMAG00000020424	4
MF	GO:0038023	signaling receptor activity	9/432	213/18401	0.064681248	0.516315229	0.48376557	ENSSMAG00000000923/ENSSMAG00000003131/ENSSMAG00000006808/ENSSMAG00000009833/ENSSMAG00000009931/ENSSMAG00000009946/ENSSMAG00000012597/ENSSMAG00000015780/ENSSMAG00000015815	9
MF	GO:0048306	calcium-dependent protein binding	4/432	65/18401	0.066348246	0.520490549	0.487677668	ENSSMAG00000002492/ENSSMAG00000003888/ENSSMAG00000006288/ENSSMAG00000013046	4
MF	GO:0004861	cyclin-dependent protein serine/threonine kinase inhibitor activity	2/432	19/18401	0.07231063	0.539366171	0.50536333	ENSSMAG00000006636/ENSSMAG00000020814	2
MF	GO:0043394	proteoglycan binding	2/432	19/18401	0.07231063	0.539366171	0.50536333	ENSSMAG00000013748/ENSSMAG00000016118	2
MF	GO:0045028	G protein-coupled purinergic nucleotide receptor activity	2/432	19/18401	0.07231063	0.539366171	0.50536333	ENSSMAG00000012249/ENSSMAG00000019595	2
MF	GO:0004298	threonine-type endopeptidase activity	3/432	42/18401	0.075332707	0.544069552	0.509770199	ENSSMAG00000014097/ENSSMAG00000016419/ENSSMAG00000017420	3
MF	GO:0051019	mitogen-activated protein kinase binding	3/432	42/18401	0.075332707	0.544069552	0.509770199	ENSSMAG00000004540/ENSSMAG00000021034/ENSSMAG00000021035	3
MF	GO:0005521	lamin binding	2/432	20/18401	0.07913564	0.562604938	0.527137073	ENSSMAG00000002006/ENSSMAG00000008943	2
MF	GO:0004896	cytokine receptor activity	4/432	70/18401	0.082215666	0.575509664	0.539228257	ENSSMAG00000001943/ENSSMAG00000002837/ENSSMAG00000017788/ENSSMAG00000021194	4
MF	GO:0005244	voltage-gated ion channel activity	3/432	44/18401	0.084041131	0.576456864	0.540115743	ENSSMAG00000007232/ENSSMAG00000007247/ENSSMAG00000013567	3
MF	GO:0008519	ammonium transmembrane transporter activity	2/432	21/18401	0.086151795	0.576456864	0.540115743	ENSSMAG00000009917/ENSSMAG00000013051	2
MF	GO:0070700	BMP receptor binding	2/432	21/18401	0.086151795	0.576456864	0.540115743	ENSSMAG00000009917/ENSSMAG00000020885	2
MF	GO:0004720	protein-lysine 6-oxidase activity	2/432	23/18401	0.100707279	0.664084234	0.622218889	ENSSMAG00000003548/ENSSMAG00000015408	2
MF	GO:0005102	signaling receptor binding	10/432	270/18401	0.105079693	0.683018005	0.639959033	ENSSMAG00000000537/ENSSMAG00000000540/ENSSMAG00000002330/ENSSMAG00000008785/ENSSMAG00000009120/ENSSMAG00000009408/ENSSMAG00000014097/ENSSMAG00000018179/ENSSMAG00000020982/ENSSMAG00000021187	10
MF	GO:0005200	structural constituent of cytoskeleton	4/432	78/18401	0.111064646	0.711752307	0.666881861	ENSSMAG00000011795/ENSSMAG00000011813/ENSSMAG00000018081/ENSSMAG00000018769	4
MF	GO:0005245	voltage-gated calcium channel activity	4/432	82/18401	0.126962541	0.752733629	0.705279629	ENSSMAG00000000481/ENSSMAG00000000505/ENSSMAG00000006578/ENSSMAG00000013567	4
MF	GO:0005248	voltage-gated sodium channel activity	3/432	53/18401	0.127975387	0.752733629	0.705279629	ENSSMAG00000004443/ENSSMAG00000007232/ENSSMAG00000007247	3
MF	GO:0016208	AMP binding	2/432	27/18401	0.131585553	0.752733629	0.705279629	ENSSMAG00000002590/ENSSMAG00000013413	2
MF	GO:0001085	RNA polymerase II transcription factor binding	4/432	84/18401	0.135250309	0.752733629	0.705279629	ENSSMAG00000003749/ENSSMAG00000008024/ENSSMAG00000013413/ENSSMAG00000015181	4
MF	GO:0016279	protein-lysine N-methyltransferase activity	2/432	28/18401	0.139610713	0.752733629	0.705279629	ENSSMAG00000001556/ENSSMAG00000021318	2
MF	GO:0008066	glutamate receptor activity	4/432	86/18401	0.143751714	0.752733629	0.705279629	ENSSMAG00000012597/ENSSMAG00000013013/ENSSMAG00000015815/ENSSMAG00000017570	4
MF	GO:0005243	gap junction channel activity	3/432	57/18401	0.149647583	0.752733629	0.705279629	ENSSMAG00000002549/ENSSMAG00000018218/ENSSMAG00000018725	3
MF	GO:0001102	RNA polymerase II activating transcription factor binding	4/432	88/18401	0.152457213	0.752733629	0.705279629	ENSSMAG00000005213/ENSSMAG00000008024/ENSSMAG00000012231/ENSSMAG00000019959	4
MF	GO:0017022	myosin binding	3/432	58/18401	0.155240025	0.752733629	0.705279629	ENSSMAG00000005103/ENSSMAG00000010620/ENSSMAG00000020871	3
MF	GO:0015026	coreceptor activity	2/432	31/18401	0.164264469	0.752733629	0.705279629	ENSSMAG00000000011/ENSSMAG00000010380	2
MF	GO:0070679	inositol 1,4,5 trisphosphate binding	2/432	31/18401	0.164264469	0.752733629	0.705279629	ENSSMAG00000001741/ENSSMAG00000016509	2
MF	GO:0004177	aminopeptidase activity	3/432	60/18401	0.166614973	0.752733629	0.705279629	ENSSMAG00000010442/ENSSMAG00000010607/ENSSMAG00000013234	3
MF	GO:0008143	poly(A) binding	2/432	32/18401	0.172645707	0.752733629	0.705279629	ENSSMAG00000012349/ENSSMAG00000019639	2
MF	GO:0042803	protein homodimerization activity	14/432	452/18401	0.179052142	0.752733629	0.705279629	ENSSMAG00000001135/ENSSMAG00000001741/ENSSMAG00000003888/ENSSMAG00000004540/ENSSMAG00000005034/ENSSMAG00000009319/ENSSMAG00000010457/ENSSMAG00000010634/ENSSMAG00000010767/ENSSMAG00000012360/ENSSMAG00000013046/ENSSMAG00000016631/ENSSMAG00000021034/ENSSMAG00000021035	14
MF	GO:0005179	hormone activity	6/432	163/18401	0.18551878	0.752733629	0.705279629	ENSSMAG00000000886/ENSSMAG00000002987/ENSSMAG00000004537/ENSSMAG00000014204/ENSSMAG00000017763/ENSSMAG00000020254	6
MF	GO:0004089	carbonate dehydratase activity	2/432	34/18401	0.189603915	0.752733629	0.705279629	ENSSMAG00000009603/ENSSMAG00000019267	2
MF	GO:0005539	glycosaminoglycan binding	2/432	34/18401	0.189603915	0.752733629	0.705279629	ENSSMAG00000001511/ENSSMAG00000006777	2
MF	GO:0016702	oxidoreductase activity, acting on single donors with incorporation of molecular oxygen, incorporation of two atoms of oxygen	2/432	34/18401	0.189603915	0.752733629	0.705279629	ENSSMAG00000015167/ENSSMAG00000015217	2
MF	GO:0002020	protease binding	3/432	64/18401	0.190049211	0.752733629	0.705279629	ENSSMAG00000007650/ENSSMAG00000013511/ENSSMAG00000017480	3
MF	GO:0003924	GTPase activity	14/432	462/18401	0.199856438	0.752733629	0.705279629	ENSSMAG00000003334/ENSSMAG00000004540/ENSSMAG00000007298/ENSSMAG00000008195/ENSSMAG00000009603/ENSSMAG00000011795/ENSSMAG00000011813/ENSSMAG00000012034/ENSSMAG00000016307/ENSSMAG00000018081/ENSSMAG00000018769/ENSSMAG00000020814/ENSSMAG00000021034/ENSSMAG00000021035	14
MF	GO:0001161	intronic transcription regulatory region sequence-specific DNA binding	1/432	10/18401	0.21150437	0.752733629	0.705279629	ENSSMAG00000010755	1
MF	GO:0004067	asparaginase activity	1/432	10/18401	0.21150437	0.752733629	0.705279629	ENSSMAG00000007562	1
MF	GO:0004104	cholinesterase activity	1/432	10/18401	0.21150437	0.752733629	0.705279629	ENSSMAG00000015293	1
MF	GO:0004332	fructose-bisphosphate aldolase activity	1/432	10/18401	0.21150437	0.752733629	0.705279629	ENSSMAG00000016591	1
MF	GO:0004865	protein serine/threonine phosphatase inhibitor activity	1/432	10/18401	0.21150437	0.752733629	0.705279629	ENSSMAG00000006554	1
MF	GO:0004974	leukotriene receptor activity	1/432	10/18401	0.21150437	0.752733629	0.705279629	ENSSMAG00000011835	1
MF	GO:0016229	steroid dehydrogenase activity	1/432	10/18401	0.21150437	0.752733629	0.705279629	ENSSMAG00000002549	1
MF	GO:0016934	extracellularly glycine-gated chloride channel activity	1/432	10/18401	0.21150437	0.752733629	0.705279629	ENSSMAG00000009487	1
MF	GO:0030350	iron-responsive element binding	1/432	10/18401	0.21150437	0.752733629	0.705279629	ENSSMAG00000014204	1
MF	GO:0033691	sialic acid binding	1/432	10/18401	0.21150437	0.752733629	0.705279629	ENSSMAG00000004660	1
MF	GO:0051903	S-(hydroxymethyl)glutathione dehydrogenase activity	1/432	10/18401	0.21150437	0.752733629	0.705279629	ENSSMAG00000011012	1
MF	GO:0005506	iron ion binding	6/432	171/18401	0.214549604	0.752733629	0.705279629	ENSSMAG00000001062/ENSSMAG00000003685/ENSSMAG00000008444/ENSSMAG00000012274/ENSSMAG00000015167/ENSSMAG00000015217	6
MF	GO:0003725	double-stranded RNA binding	4/432	103/18401	0.223242991	0.752733629	0.705279629	ENSSMAG00000005446/ENSSMAG00000008214/ENSSMAG00000017362/ENSSMAG00000018769	4
MF	GO:1904315	transmitter-gated ion channel activity involved in regulation of postsynaptic membrane potential	4/432	103/18401	0.223242991	0.752733629	0.705279629	ENSSMAG00000004959/ENSSMAG00000012597/ENSSMAG00000013013/ENSSMAG00000015815	4
MF	GO:0050839	cell adhesion molecule binding	2/432	38/18401	0.224096613	0.752733629	0.705279629	ENSSMAG00000004063/ENSSMAG00000017286	2
MF	GO:0004792	thiosulfate sulfurtransferase activity	1/432	11/18401	0.230025935	0.752733629	0.705279629	ENSSMAG00000007562	1
MF	GO:0004875	complement receptor activity	1/432	11/18401	0.230025935	0.752733629	0.705279629	ENSSMAG00000013088	1
MF	GO:0005172	vascular endothelial growth factor receptor binding	1/432	11/18401	0.230025935	0.752733629	0.705279629	ENSSMAG00000006677	1
MF	GO:0008556	potassium transmembrane transporter activity, phosphorylative mechanism	1/432	11/18401	0.230025935	0.752733629	0.705279629	ENSSMAG00000009360	1
MF	GO:0031432	titin binding	1/432	11/18401	0.230025935	0.752733629	0.705279629	ENSSMAG00000009717	1
MF	GO:0034722	gamma-glutamyl-peptidase activity	1/432	11/18401	0.230025935	0.752733629	0.705279629	ENSSMAG00000003749	1
MF	GO:0036435	K48-linked polyubiquitin modification-dependent protein binding	1/432	11/18401	0.230025935	0.752733629	0.705279629	ENSSMAG00000002908	1
MF	GO:0043295	glutathione binding	1/432	11/18401	0.230025935	0.752733629	0.705279629	ENSSMAG00000004446	1
MF	GO:0097199	cysteine-type endopeptidase activity involved in apoptotic signaling pathway	1/432	11/18401	0.230025935	0.752733629	0.705279629	ENSSMAG00000015624	1
MF	GO:1990459	transferrin receptor binding	1/432	11/18401	0.230025935	0.752733629	0.705279629	ENSSMAG00000009241	1
MF	GO:0004866	endopeptidase inhibitor activity	2/432	39/18401	0.232800378	0.752733629	0.705279629	ENSSMAG00000000287/ENSSMAG00000014097	2
MF	GO:0008198	ferrous iron binding	2/432	39/18401	0.232800378	0.752733629	0.705279629	ENSSMAG00000003685/ENSSMAG00000008214	2
MF	GO:0140326	ATPase-coupled intramembrane lipid transporter activity	2/432	40/18401	0.241524002	0.752733629	0.705279629	ENSSMAG00000005229/ENSSMAG00000011058	2
MF	GO:0004713	protein tyrosine kinase activity	3/432	73/18401	0.245344945	0.752733629	0.705279629	ENSSMAG00000004318/ENSSMAG00000009120/ENSSMAG00000016397	3
MF	GO:0015485	cholesterol binding	3/432	73/18401	0.245344945	0.752733629	0.705279629	ENSSMAG00000009241/ENSSMAG00000013875/ENSSMAG00000015837	3
MF	GO:0003994	aconitate hydratase activity	1/432	12/18401	0.248113417	0.752733629	0.705279629	ENSSMAG00000014204	1
MF	GO:0004032	alditol	1/432	12/18401	0.248113417	0.752733629	0.705279629	ENSSMAG00000020184	1
MF	GO:0004356	glutamate-ammonia ligase activity	1/432	12/18401	0.248113417	0.752733629	0.705279629	ENSSMAG00000014768	1
MF	GO:0004749	ribose phosphate diphosphokinase activity	1/432	12/18401	0.248113417	0.752733629	0.705279629	ENSSMAG00000017362	1
MF	GO:0005326	neurotransmitter transmembrane transporter activity	1/432	12/18401	0.248113417	0.752733629	0.705279629	ENSSMAG00000010243	1
MF	GO:0008106	alcohol dehydrogenase (NADP+) activity	1/432	12/18401	0.248113417	0.752733629	0.705279629	ENSSMAG00000020184	1
MF	GO:0008511	sodium	1/432	12/18401	0.248113417	0.752733629	0.705279629	ENSSMAG00000013051	1
MF	GO:0008865	fructokinase activity	1/432	12/18401	0.248113417	0.752733629	0.705279629	ENSSMAG00000012692	1
MF	GO:0015378	sodium	1/432	12/18401	0.248113417	0.752733629	0.705279629	ENSSMAG00000013051	1
MF	GO:0016971	flavin-linked sulfhydryl oxidase activity	1/432	12/18401	0.248113417	0.752733629	0.705279629	ENSSMAG00000005034	1
MF	GO:0019158	mannokinase activity	1/432	12/18401	0.248113417	0.752733629	0.705279629	ENSSMAG00000012692	1
MF	GO:0019212	phosphatase inhibitor activity	1/432	12/18401	0.248113417	0.752733629	0.705279629	ENSSMAG00000001839	1
MF	GO:0031402	sodium ion binding	1/432	12/18401	0.248113417	0.752733629	0.705279629	ENSSMAG00000019322	1
MF	GO:0032217	riboflavin transmembrane transporter activity	1/432	12/18401	0.248113417	0.752733629	0.705279629	ENSSMAG00000003131	1
MF	GO:0032794	GTPase activating protein binding	1/432	12/18401	0.248113417	0.752733629	0.705279629	ENSSMAG00000003021	1
MF	GO:0042288	MHC class I protein binding	1/432	12/18401	0.248113417	0.752733629	0.705279629	ENSSMAG00000002908	1
MF	GO:0051380	norepinephrine binding	1/432	12/18401	0.248113417	0.752733629	0.705279629	ENSSMAG00000019322	1
MF	GO:0070181	small ribosomal subunit rRNA binding	1/432	12/18401	0.248113417	0.752733629	0.705279629	ENSSMAG00000000231	1
MF	GO:0070006	metalloaminopeptidase activity	2/432	41/18401	0.25026177	0.752733629	0.705279629	ENSSMAG00000010607/ENSSMAG00000013234	2
MF	GO:0015276	ligand-gated ion channel activity	3/432	74/18401	0.251649888	0.752733629	0.705279629	ENSSMAG00000012597/ENSSMAG00000013013/ENSSMAG00000015815	3
MF	GO:0003785	actin monomer binding	2/432	42/18401	0.259008223	0.752733629	0.705279629	ENSSMAG00000000778/ENSSMAG00000008840	2
MF	GO:0004198	calcium-dependent cysteine-type endopeptidase activity	2/432	42/18401	0.259008223	0.752733629	0.705279629	ENSSMAG00000010414/ENSSMAG00000018521	2
MF	GO:0005262	calcium channel activity	3/432	76/18401	0.264327854	0.752733629	0.705279629	ENSSMAG00000001741/ENSSMAG00000004063/ENSSMAG00000013567	3
MF	GO:0004340	glucokinase activity	1/432	13/18401	0.265776966	0.752733629	0.705279629	ENSSMAG00000012692	1
MF	GO:0004459	L-lactate dehydrogenase activity	1/432	13/18401	0.265776966	0.752733629	0.705279629	ENSSMAG00000008810	1
MF	GO:0004966	galanin receptor activity	1/432	13/18401	0.265776966	0.752733629	0.705279629	ENSSMAG00000011835	1
MF	GO:0004972	NMDA glutamate receptor activity	1/432	13/18401	0.265776966	0.752733629	0.705279629	ENSSMAG00000012597	1
MF	GO:0005007	fibroblast growth factor-activated receptor activity	1/432	13/18401	0.265776966	0.752733629	0.705279629	ENSSMAG00000002330	1
MF	GO:0015232	heme transporter activity	1/432	13/18401	0.265776966	0.752733629	0.705279629	ENSSMAG00000005388	1
MF	GO:0034185	apolipoprotein binding	1/432	13/18401	0.265776966	0.752733629	0.705279629	ENSSMAG00000016575	1
MF	GO:0035005	1-phosphatidylinositol-4-phosphate 3-kinase activity	1/432	13/18401	0.265776966	0.752733629	0.705279629	ENSSMAG00000003937	1
MF	GO:0051428	peptide hormone receptor binding	1/432	13/18401	0.265776966	0.752733629	0.705279629	ENSSMAG00000014097	1
MF	GO:0001965	G-protein alpha-subunit binding	2/432	43/18401	0.26775815	0.752733629	0.705279629	ENSSMAG00000003021/ENSSMAG00000009408	2
MF	GO:0005267	potassium channel activity	2/432	43/18401	0.26775815	0.752733629	0.705279629	ENSSMAG00000000011/ENSSMAG00000018951	2
MF	GO:0004970	ionotropic glutamate receptor activity	2/432	44/18401	0.27650658	0.752733629	0.705279629	ENSSMAG00000012597/ENSSMAG00000015815	2
MF	GO:0051219	phosphoprotein binding	2/432	44/18401	0.27650658	0.752733629	0.705279629	ENSSMAG00000009319/ENSSMAG00000016631	2
MF	GO:0032266	phosphatidylinositol-3-phosphate binding	3/432	78/18401	0.27708164	0.752733629	0.705279629	ENSSMAG00000004242/ENSSMAG00000005034/ENSSMAG00000010767	3
MF	GO:0003993	acid phosphatase activity	1/432	14/18401	0.283026496	0.752733629	0.705279629	ENSSMAG00000008214	1
MF	GO:0004743	pyruvate kinase activity	1/432	14/18401	0.283026496	0.752733629	0.705279629	ENSSMAG00000009138	1
MF	GO:0004947	bradykinin receptor activity	1/432	14/18401	0.283026496	0.752733629	0.705279629	ENSSMAG00000018134	1
MF	GO:0004967	glucagon receptor activity	1/432	14/18401	0.283026496	0.752733629	0.705279629	ENSSMAG00000013184	1
MF	GO:0005220	inositol 1,4,5-trisphosphate-sensitive calcium-release channel activity	1/432	14/18401	0.283026496	0.752733629	0.705279629	ENSSMAG00000016509	1
MF	GO:0015277	kainate selective glutamate receptor activity	1/432	14/18401	0.283026496	0.752733629	0.705279629	ENSSMAG00000015815	1
MF	GO:0034511	U3 snoRNA binding	1/432	14/18401	0.283026496	0.752733629	0.705279629	ENSSMAG00000012692	1
MF	GO:0030234	enzyme regulator activity	2/432	45/18401	0.285248769	0.752733629	0.705279629	ENSSMAG00000004959/ENSSMAG00000018141	2
MF	GO:0008083	growth factor activity	5/432	153/18401	0.290737445	0.752733629	0.705279629	ENSSMAG00000004537/ENSSMAG00000006677/ENSSMAG00000010479/ENSSMAG00000012687/ENSSMAG00000019350	5
MF	GO:0000175	3'-5'-exoribonuclease activity	2/432	46/18401	0.2939802	0.752733629	0.705279629	ENSSMAG00000002422/ENSSMAG00000004294	2
MF	GO:0004181	metallocarboxypeptidase activity	2/432	46/18401	0.2939802	0.752733629	0.705279629	ENSSMAG00000002756/ENSSMAG00000009599	2
MF	GO:0005080	protein kinase C binding	2/432	46/18401	0.2939802	0.752733629	0.705279629	ENSSMAG00000004755/ENSSMAG00000004763	2
MF	GO:0008144	drug binding	2/432	46/18401	0.2939802	0.752733629	0.705279629	ENSSMAG00000019322/ENSSMAG00000020308	2
MF	GO:0097718	disordered domain specific binding	2/432	46/18401	0.2939802	0.752733629	0.705279629	ENSSMAG00000007883/ENSSMAG00000011551	2
MF	GO:0001618	virus receptor activity	1/432	15/18401	0.299871689	0.752733629	0.705279629	ENSSMAG00000009241	1
MF	GO:0004017	adenylate kinase activity	1/432	15/18401	0.299871689	0.752733629	0.705279629	ENSSMAG00000011684	1
MF	GO:0005337	nucleoside transmembrane transporter activity	1/432	15/18401	0.299871689	0.752733629	0.705279629	ENSSMAG00000004347	1
MF	GO:0005372	water transmembrane transporter activity	1/432	15/18401	0.299871689	0.752733629	0.705279629	ENSSMAG00000008469	1
MF	GO:0015081	sodium ion transmembrane transporter activity	1/432	15/18401	0.299871689	0.752733629	0.705279629	ENSSMAG00000013051	1
MF	GO:0016303	1-phosphatidylinositol-3-kinase activity	1/432	15/18401	0.299871689	0.752733629	0.705279629	ENSSMAG00000003937	1
MF	GO:0046920	alpha-(1->3)-fucosyltransferase activity	1/432	15/18401	0.299871689	0.752733629	0.705279629	ENSSMAG00000002702	1
MF	GO:0070742	C2H2 zinc finger domain binding	1/432	15/18401	0.299871689	0.752733629	0.705279629	ENSSMAG00000013930	1
MF	GO:0008157	protein phosphatase 1 binding	2/432	47/18401	0.302696567	0.752733629	0.705279629	ENSSMAG00000017568/ENSSMAG00000020029	2
MF	GO:0019955	cytokine binding	2/432	47/18401	0.302696567	0.752733629	0.705279629	ENSSMAG00000006455/ENSSMAG00000021194	2
MF	GO:0042626	ATPase-coupled transmembrane transporter activity	3/432	82/18401	0.302747811	0.752733629	0.705279629	ENSSMAG00000008214/ENSSMAG00000016419/ENSSMAG00000018013	3
MF	GO:0042169	SH2 domain binding	2/432	48/18401	0.311393772	0.761515926	0.713508271	ENSSMAG00000009120/ENSSMAG00000021187	2
MF	GO:0030170	pyridoxal phosphate binding	3/432	84/18401	0.315627426	0.761515926	0.713508271	ENSSMAG00000011012/ENSSMAG00000011237/ENSSMAG00000016509	3
MF	GO:0001733	galactosylceramide sulfotransferase activity	1/432	16/18401	0.316322	0.761515926	0.713508271	ENSSMAG00000004578	1
MF	GO:0003872	6-phosphofructokinase activity	1/432	16/18401	0.316322	0.761515926	0.713508271	ENSSMAG00000002590	1
MF	GO:0008179	adenylate cyclase binding	1/432	16/18401	0.316322	0.761515926	0.713508271	ENSSMAG00000019322	1
MF	GO:0038191	neuropilin binding	1/432	16/18401	0.316322	0.761515926	0.713508271	ENSSMAG00000008515	1
MF	GO:0015267	channel activity	2/432	49/18401	0.320067919	0.766478438	0.718157935	ENSSMAG00000008469/ENSSMAG00000011058	2
MF	GO:0008138	protein tyrosine/serine/threonine phosphatase activity	3/432	85/18401	0.322072031	0.767239655	0.718871163	ENSSMAG00000001135/ENSSMAG00000001139/ENSSMAG00000020109	3
MF	GO:0005092	GDP-dissociation inhibitor activity	1/432	17/18401	0.332386667	0.771981873	0.723314421	ENSSMAG00000003021	1
MF	GO:0008417	fucosyltransferase activity	1/432	17/18401	0.332386667	0.771981873	0.723314421	ENSSMAG00000002702	1
MF	GO:0016651	oxidoreductase activity, acting on NAD(P)H	1/432	17/18401	0.332386667	0.771981873	0.723314421	ENSSMAG00000019658	1
MF	GO:0051379	epinephrine binding	1/432	17/18401	0.332386667	0.771981873	0.723314421	ENSSMAG00000019322	1
MF	GO:0044877	protein-containing complex binding	5/432	164/18401	0.341417331	0.771981873	0.723314421	ENSSMAG00000002908/ENSSMAG00000005034/ENSSMAG00000010457/ENSSMAG00000010767/ENSSMAG00000019322	5
MF	GO:0004322	ferroxidase activity	1/432	18/18401	0.348074709	0.771981873	0.723314421	ENSSMAG00000003685	1
MF	GO:0004957	prostaglandin E receptor activity	1/432	18/18401	0.348074709	0.771981873	0.723314421	ENSSMAG00000007524	1
MF	GO:0004960	thromboxane receptor activity	1/432	18/18401	0.348074709	0.771981873	0.723314421	ENSSMAG00000008214	1
MF	GO:0015204	urea transmembrane transporter activity	1/432	18/18401	0.348074709	0.771981873	0.723314421	ENSSMAG00000008469	1
MF	GO:0015250	water channel activity	1/432	18/18401	0.348074709	0.771981873	0.723314421	ENSSMAG00000008469	1
MF	GO:0016849	phosphorus-oxygen lyase activity	1/432	18/18401	0.348074709	0.771981873	0.723314421	ENSSMAG00000019308	1
MF	GO:0019205	nucleobase-containing compound kinase activity	1/432	18/18401	0.348074709	0.771981873	0.723314421	ENSSMAG00000011684	1
MF	GO:0030169	low-density lipoprotein particle binding	1/432	18/18401	0.348074709	0.771981873	0.723314421	ENSSMAG00000016575	1
MF	GO:0004415	hyalurononglucosaminidase activity	1/432	19/18401	0.363394935	0.771981873	0.723314421	ENSSMAG00000002022	1
MF	GO:0004731	purine-nucleoside phosphorylase activity	1/432	19/18401	0.363394935	0.771981873	0.723314421	ENSSMAG00000017676	1
MF	GO:0005088	Ras guanyl-nucleotide exchange factor activity	1/432	19/18401	0.363394935	0.771981873	0.723314421	ENSSMAG00000019322	1
MF	GO:0008641	ubiquitin-like modifier activating enzyme activity	1/432	19/18401	0.363394935	0.771981873	0.723314421	ENSSMAG00000006455	1
MF	GO:0010997	anaphase-promoting complex binding	1/432	19/18401	0.363394935	0.771981873	0.723314421	ENSSMAG00000010124	1
MF	GO:0015279	store-operated calcium channel activity	1/432	19/18401	0.363394935	0.771981873	0.723314421	ENSSMAG00000001741	1
MF	GO:0016176	superoxide-generating NADPH oxidase activator activity	1/432	19/18401	0.363394935	0.771981873	0.723314421	ENSSMAG00000017763	1
MF	GO:0031005	filamin binding	1/432	19/18401	0.363394935	0.771981873	0.723314421	ENSSMAG00000005103	1
MF	GO:0034236	protein kinase A catalytic subunit binding	1/432	19/18401	0.363394935	0.771981873	0.723314421	ENSSMAG00000020308	1
MF	GO:0044548	S100 protein binding	1/432	19/18401	0.363394935	0.771981873	0.723314421	ENSSMAG00000013046	1
MF	GO:0001540	amyloid-beta binding	2/432	55/18401	0.371433722	0.771981873	0.723314421	ENSSMAG00000010457/ENSSMAG00000019322	2
MF	GO:0005520	insulin-like growth factor binding	2/432	55/18401	0.371433722	0.771981873	0.723314421	ENSSMAG00000012293/ENSSMAG00000017577	2
MF	GO:0004745	retinol dehydrogenase activity	1/432	20/18401	0.378355951	0.771981873	0.723314421	ENSSMAG00000002981	1
MF	GO:0005247	voltage-gated chloride channel activity	1/432	20/18401	0.378355951	0.771981873	0.723314421	ENSSMAG00000012360	1
MF	GO:0005388	calcium transmembrane transporter activity, phosphorylative mechanism	1/432	20/18401	0.378355951	0.771981873	0.723314421	ENSSMAG00000000578	1
MF	GO:0030506	ankyrin binding	1/432	20/18401	0.378355951	0.771981873	0.723314421	ENSSMAG00000020982	1
MF	GO:0038036	sphingosine-1-phosphate receptor activity	1/432	20/18401	0.378355951	0.771981873	0.723314421	ENSSMAG00000005123	1
MF	GO:0052742	phosphatidylinositol kinase activity	1/432	20/18401	0.378355951	0.771981873	0.723314421	ENSSMAG00000003937	1
MF	GO:0097153	cysteine-type endopeptidase activity involved in apoptotic process	1/432	20/18401	0.378355951	0.771981873	0.723314421	ENSSMAG00000015624	1
MF	GO:0019903	protein phosphatase binding	3/432	95/18401	0.386271832	0.779614166	0.730465557	ENSSMAG00000002908/ENSSMAG00000008515/ENSSMAG00000009120	3
MF	GO:0004536	deoxyribonuclease activity	1/432	21/18401	0.392966159	0.779614166	0.730465557	ENSSMAG00000014780	1
MF	GO:0005229	intracellular calcium activated chloride channel activity	1/432	21/18401	0.392966159	0.779614166	0.730465557	ENSSMAG00000016826	1
MF	GO:0050750	low-density lipoprotein particle receptor binding	1/432	21/18401	0.392966159	0.779614166	0.730465557	ENSSMAG00000016575	1
MF	GO:0097027	ubiquitin-protein transferase activator activity	1/432	21/18401	0.392966159	0.779614166	0.730465557	ENSSMAG00000010124	1
MF	GO:0005261	cation channel activity	2/432	58/18401	0.396544611	0.779614166	0.730465557	ENSSMAG00000007247/ENSSMAG00000017638	2
MF	GO:0004114	3',5'-cyclic-nucleotide phosphodiesterase activity	2/432	59/18401	0.404812957	0.779614166	0.730465557	ENSSMAG00000001381/ENSSMAG00000002330	2
MF	GO:0008536	Ran GTPase binding	2/432	59/18401	0.404812957	0.779614166	0.730465557	ENSSMAG00000004755/ENSSMAG00000020308	2
MF	GO:0004222	metalloendopeptidase activity	5/432	178/18401	0.406624278	0.779614166	0.730465557	ENSSMAG00000002406/ENSSMAG00000002422/ENSSMAG00000006274/ENSSMAG00000008836/ENSSMAG00000015624	5
MF	GO:0004129	cytochrome-c oxidase activity	1/432	22/18401	0.407233766	0.779614166	0.730465557	ENSSMAG00000002180	1
MF	GO:0008499	UDP-galactose	1/432	22/18401	0.407233766	0.779614166	0.730465557	ENSSMAG00000013957	1
MF	GO:0008510	sodium	1/432	22/18401	0.407233766	0.779614166	0.730465557	ENSSMAG00000012247	1
MF	GO:0016209	antioxidant activity	1/432	22/18401	0.407233766	0.779614166	0.730465557	ENSSMAG00000001968	1
MF	GO:0016798	hydrolase activity, acting on glycosyl bonds	1/432	22/18401	0.407233766	0.779614166	0.730465557	ENSSMAG00000002702	1
MF	GO:0016491	oxidoreductase activity	8/432	300/18401	0.407798179	0.779614166	0.730465557	ENSSMAG00000002981/ENSSMAG00000003292/ENSSMAG00000007524/ENSSMAG00000011012/ENSSMAG00000012341/ENSSMAG00000016691/ENSSMAG00000016702/ENSSMAG00000020184	8
MF	GO:0004860	protein kinase inhibitor activity	1/432	23/18401	0.421166788	0.785404194	0.73589057	ENSSMAG00000001839	1
MF	GO:0004935	adrenergic receptor activity	1/432	23/18401	0.421166788	0.785404194	0.73589057	ENSSMAG00000019322	1
MF	GO:0005549	odorant binding	1/432	23/18401	0.421166788	0.785404194	0.73589057	ENSSMAG00000005539	1
MF	GO:0010314	phosphatidylinositol-5-phosphate binding	1/432	23/18401	0.421166788	0.785404194	0.73589057	ENSSMAG00000004242	1
MF	GO:0017166	vinculin binding	1/432	23/18401	0.421166788	0.785404194	0.73589057	ENSSMAG00000008515	1
MF	GO:0043621	protein self-association	2/432	61/18401	0.421183788	0.785404194	0.73589057	ENSSMAG00000016575/ENSSMAG00000020308	2
MF	GO:0003707	steroid hormone receptor activity	3/432	101/18401	0.424149866	0.786486	0.736904176	ENSSMAG00000011461/ENSSMAG00000013103/ENSSMAG00000020885	3
MF	GO:0002161	aminoacyl-tRNA editing activity	1/432	24/18401	0.434773053	0.786486	0.736904176	ENSSMAG00000004373	1
MF	GO:0005313	L-glutamate transmembrane transporter activity	1/432	24/18401	0.434773053	0.786486	0.736904176	ENSSMAG00000010243	1
MF	GO:0017025	TBP-class protein binding	1/432	24/18401	0.434773053	0.786486	0.736904176	ENSSMAG00000017444	1
MF	GO:0005546	phosphatidylinositol-4,5-bisphosphate binding	3/432	103/18401	0.436603016	0.786486	0.736904176	ENSSMAG00000002006/ENSSMAG00000003069/ENSSMAG00000017895	3
MF	GO:0004519	endonuclease activity	2/432	63/18401	0.437320787	0.786486	0.736904176	ENSSMAG00000001458/ENSSMAG00000021318	2
MF	GO:0005216	ion channel activity	2/432	63/18401	0.437320787	0.786486	0.736904176	ENSSMAG00000000143/ENSSMAG00000018725	2
MF	GO:0005507	copper ion binding	2/432	63/18401	0.437320787	0.786486	0.736904176	ENSSMAG00000003548/ENSSMAG00000015408	2
MF	GO:0051539	4 iron, 4 sulfur cluster binding	2/432	63/18401	0.437320787	0.786486	0.736904176	ENSSMAG00000008466/ENSSMAG00000019658	2
MF	GO:0005251	delayed rectifier potassium channel activity	2/432	64/18401	0.445297289	0.786886943	0.737279843	ENSSMAG00000007524/ENSSMAG00000007883	2
MF	GO:0004559	alpha-mannosidase activity	1/432	25/18401	0.448060208	0.786886943	0.737279843	ENSSMAG00000013046	1
MF	GO:0005237	inhibitory extracellular ligand-gated ion channel activity	1/432	25/18401	0.448060208	0.786886943	0.737279843	ENSSMAG00000004959	1
MF	GO:0008420	RNA polymerase II CTD heptapeptide repeat phosphatase activity	1/432	25/18401	0.448060208	0.786886943	0.737279843	ENSSMAG00000003888	1
MF	GO:0003779	actin binding	10/432	395/18401	0.449345832	0.786886943	0.737279843	ENSSMAG00000002947/ENSSMAG00000004446/ENSSMAG00000004755/ENSSMAG00000004763/ENSSMAG00000005103/ENSSMAG00000006578/ENSSMAG00000009603/ENSSMAG00000015016/ENSSMAG00000015622/ENSSMAG00000020430	10
MF	GO:0001784	phosphotyrosine residue binding	2/432	65/18401	0.453210386	0.786886943	0.737279843	ENSSMAG00000009120/ENSSMAG00000013234	2
MF	GO:0004402	histone acetyltransferase activity	2/432	65/18401	0.453210386	0.786886943	0.737279843	ENSSMAG00000009313/ENSSMAG00000018863	2
MF	GO:0008237	metallopeptidase activity	2/432	65/18401	0.453210386	0.786886943	0.737279843	ENSSMAG00000010442/ENSSMAG00000010607	2
MF	GO:0005452	inorganic anion exchanger activity	1/432	26/18401	0.461035719	0.786886943	0.737279843	ENSSMAG00000012247	1
MF	GO:0051393	alpha-actinin binding	1/432	26/18401	0.461035719	0.786886943	0.737279843	ENSSMAG00000005103	1
MF	GO:0004571	mannosyl-oligosaccharide 1,2-alpha-mannosidase activity	1/432	27/18401	0.473706879	0.786886943	0.737279843	ENSSMAG00000004311	1
MF	GO:0035259	glucocorticoid receptor binding	1/432	27/18401	0.473706879	0.786886943	0.737279843	ENSSMAG00000020885	1
MF	GO:0005125	cytokine activity	4/432	151/18401	0.4749037	0.786886943	0.737279843	ENSSMAG00000002612/ENSSMAG00000004537/ENSSMAG00000012687/ENSSMAG00000017444	4
MF	GO:0005212	structural constituent of eye lens	2/432	69/18401	0.484201757	0.786886943	0.737279843	ENSSMAG00000009791/ENSSMAG00000010457	2
MF	GO:0019003	GDP binding	3/432	111/18401	0.485313262	0.786886943	0.737279843	ENSSMAG00000006884/ENSSMAG00000008195/ENSSMAG00000014780	3
MF	GO:0004971	AMPA glutamate receptor activity	1/432	28/18401	0.486080811	0.786886943	0.737279843	ENSSMAG00000013013	1
MF	GO:0031489	myosin V binding	1/432	28/18401	0.486080811	0.786886943	0.737279843	ENSSMAG00000008195	1
MF	GO:0035035	histone acetyltransferase binding	1/432	28/18401	0.486080811	0.786886943	0.737279843	ENSSMAG00000007628	1
MF	GO:0070530	K63-linked polyubiquitin modification-dependent protein binding	1/432	28/18401	0.486080811	0.786886943	0.737279843	ENSSMAG00000004761	1
MF	GO:0005230	extracellular ligand-gated ion channel activity	2/432	70/18401	0.491778452	0.786886943	0.737279843	ENSSMAG00000004959/ENSSMAG00000013354	2
MF	GO:0051287	NAD binding	2/432	70/18401	0.491778452	0.786886943	0.737279843	ENSSMAG00000010634/ENSSMAG00000011551	2
MF	GO:0000030	mannosyltransferase activity	1/432	29/18401	0.498164472	0.786886943	0.737279843	ENSSMAG00000003977	1
MF	GO:0001968	fibronectin binding	1/432	29/18401	0.498164472	0.786886943	0.737279843	ENSSMAG00000011061	1
MF	GO:0003810	protein-glutamine gamma-glutamyltransferase activity	1/432	29/18401	0.498164472	0.786886943	0.737279843	ENSSMAG00000011025	1
MF	GO:0008171	O-methyltransferase activity	1/432	29/18401	0.498164472	0.786886943	0.737279843	ENSSMAG00000020109	1
MF	GO:0008194	UDP-glycosyltransferase activity	1/432	29/18401	0.498164472	0.786886943	0.737279843	ENSSMAG00000020700	1
MF	GO:0008553	proton-exporting ATPase activity, phosphorylative mechanism	1/432	29/18401	0.498164472	0.786886943	0.737279843	ENSSMAG00000000578	1
MF	GO:0008757	S-adenosylmethionine-dependent methyltransferase activity	1/432	29/18401	0.498164472	0.786886943	0.737279843	ENSSMAG00000020109	1
MF	GO:0030414	peptidase inhibitor activity	1/432	29/18401	0.498164472	0.786886943	0.737279843	ENSSMAG00000001362	1
MF	GO:0046914	transition metal ion binding	1/432	29/18401	0.498164472	0.786886943	0.737279843	ENSSMAG00000013046	1
MF	GO:0047555	3',5'-cyclic-GMP phosphodiesterase activity	1/432	29/18401	0.498164472	0.786886943	0.737279843	ENSSMAG00000001381	1
MF	GO:0070403	NAD+ binding	1/432	29/18401	0.498164472	0.786886943	0.737279843	ENSSMAG00000007524	1
MF	GO:1990381	ubiquitin-specific protease binding	1/432	29/18401	0.498164472	0.786886943	0.737279843	ENSSMAG00000002908	1
MF	GO:0004175	endopeptidase activity	2/432	71/18401	0.499284648	0.786886943	0.737279843	ENSSMAG00000015625/ENSSMAG00000015780	2
MF	GO:0016829	lyase activity	2/432	71/18401	0.499284648	0.786886943	0.737279843	ENSSMAG00000002623/ENSSMAG00000005426	2
MF	GO:0005089	Rho guanyl-nucleotide exchange factor activity	2/432	72/18401	0.506719473	0.786886943	0.737279843	ENSSMAG00000006455/ENSSMAG00000008393	2
MF	GO:0036459	thiol-dependent ubiquitinyl hydrolase activity	3/432	115/18401	0.508902548	0.786886943	0.737279843	ENSSMAG00000010345/ENSSMAG00000015979/ENSSMAG00000015984	3
MF	GO:0004016	adenylate cyclase activity	1/432	30/18401	0.509964654	0.786886943	0.737279843	ENSSMAG00000003254	1
MF	GO:0008266	poly(U) RNA binding	1/432	30/18401	0.509964654	0.786886943	0.737279843	ENSSMAG00000019639	1
MF	GO:0017080	sodium channel regulator activity	1/432	30/18401	0.509964654	0.786886943	0.737279843	ENSSMAG00000004443	1
MF	GO:0070273	phosphatidylinositol-4-phosphate binding	1/432	30/18401	0.509964654	0.786886943	0.737279843	ENSSMAG00000004242	1
MF	GO:0005516	calmodulin binding	4/432	158/18401	0.510179447	0.786886943	0.737279843	ENSSMAG00000002006/ENSSMAG00000007650/ENSSMAG00000013637/ENSSMAG00000020308	4
MF	GO:0004890	GABA-A receptor activity	1/432	31/18401	0.521487993	0.790923456	0.741061885	ENSSMAG00000004959	1
MF	GO:0008047	enzyme activator activity	1/432	31/18401	0.521487993	0.790923456	0.741061885	ENSSMAG00000000505	1
MF	GO:0016836	hydro-lyase activity	1/432	31/18401	0.521487993	0.790923456	0.741061885	ENSSMAG00000019267	1
MF	GO:0019887	protein kinase regulator activity	1/432	31/18401	0.521487993	0.790923456	0.741061885	ENSSMAG00000004755	1
MF	GO:0022851	GABA-gated chloride ion channel activity	1/432	31/18401	0.521487993	0.790923456	0.741061885	ENSSMAG00000004959	1
MF	GO:0004540	ribonuclease activity	1/432	32/18401	0.53274097	0.795489102	0.745339702	ENSSMAG00000008850	1
MF	GO:0004724	magnesium-dependent protein serine/threonine phosphatase activity	1/432	32/18401	0.53274097	0.795489102	0.745339702	ENSSMAG00000016293	1
MF	GO:0043236	laminin binding	1/432	32/18401	0.53274097	0.795489102	0.745339702	ENSSMAG00000007283	1
MF	GO:0008022	protein C-terminus binding	4/432	163/18401	0.53470742	0.795489102	0.745339702	ENSSMAG00000001834/ENSSMAG00000008025/ENSSMAG00000009120/ENSSMAG00000018466	4
MF	GO:0004879	nuclear receptor activity	2/432	77/18401	0.542797928	0.795489102	0.745339702	ENSSMAG00000011461/ENSSMAG00000020885	2
MF	GO:0016887	ATPase activity	6/432	252/18401	0.54355671	0.795489102	0.745339702	ENSSMAG00000000578/ENSSMAG00000002908/ENSSMAG00000014420/ENSSMAG00000016419/ENSSMAG00000018013/ENSSMAG00000020871	6
MF	GO:0004143	diacylglycerol kinase activity	1/432	33/18401	0.543729914	0.795489102	0.745339702	ENSSMAG00000004311	1
MF	GO:0008253	5'-nucleotidase activity	1/432	33/18401	0.543729914	0.795489102	0.745339702	ENSSMAG00000020335	1
MF	GO:0015379	potassium	1/432	33/18401	0.543729914	0.795489102	0.745339702	ENSSMAG00000013051	1
MF	GO:0042800	histone methyltransferase activity (H3-K4 specific)	1/432	33/18401	0.543729914	0.795489102	0.745339702	ENSSMAG00000010620	1
MF	GO:0048018	receptor ligand activity	1/432	33/18401	0.543729914	0.795489102	0.745339702	ENSSMAG00000014341	1
MF	GO:0009982	pseudouridine synthase activity	1/432	34/18401	0.554461004	0.806005614	0.75519323	ENSSMAG00000009313	1
MF	GO:0046935	1-phosphatidylinositol-3-kinase regulator activity	1/432	34/18401	0.554461004	0.806005614	0.75519323	ENSSMAG00000015653	1
MF	GO:0051117	ATPase binding	2/432	80/18401	0.563548955	0.807113474	0.756231248	ENSSMAG00000008185/ENSSMAG00000009120	2
MF	GO:0005086	ARF guanyl-nucleotide exchange factor activity	1/432	35/18401	0.56494028	0.807113474	0.756231248	ENSSMAG00000013028	1
MF	GO:0016788	hydrolase activity, acting on ester bonds	1/432	35/18401	0.56494028	0.807113474	0.756231248	ENSSMAG00000015181	1
MF	GO:0030553	cGMP binding	1/432	35/18401	0.56494028	0.807113474	0.756231248	ENSSMAG00000001381	1
MF	GO:1990782	protein tyrosine kinase binding	1/432	35/18401	0.56494028	0.807113474	0.756231248	ENSSMAG00000010345	1
MF	GO:0001046	core promoter sequence-specific DNA binding	1/432	36/18401	0.575173635	0.807113474	0.756231248	ENSSMAG00000008024	1
MF	GO:0003756	protein disulfide isomerase activity	1/432	36/18401	0.575173635	0.807113474	0.756231248	ENSSMAG00000003405	1
MF	GO:0031681	G-protein beta-subunit binding	1/432	36/18401	0.575173635	0.807113474	0.756231248	ENSSMAG00000009408	1
MF	GO:0043531	ADP binding	1/432	36/18401	0.575173635	0.807113474	0.756231248	ENSSMAG00000002908	1
MF	GO:0044325	ion channel binding	4/432	173/18401	0.581837029	0.807113474	0.756231248	ENSSMAG00000000334/ENSSMAG00000001844/ENSSMAG00000004443/ENSSMAG00000010243	4
MF	GO:0008381	mechanosensitive ion channel activity	1/432	37/18401	0.585166828	0.807113474	0.756231248	ENSSMAG00000005735	1
MF	GO:0017056	structural constituent of nuclear pore	1/432	37/18401	0.585166828	0.807113474	0.756231248	ENSSMAG00000017638	1
MF	GO:0031593	polyubiquitin modification-dependent protein binding	1/432	37/18401	0.585166828	0.807113474	0.756231248	ENSSMAG00000002908	1
MF	GO:0005044	scavenger receptor activity	3/432	129/18401	0.586678352	0.807113474	0.756231248	ENSSMAG00000003548/ENSSMAG00000011012/ENSSMAG00000018863	3
MF	GO:0004930	G protein-coupled receptor activity	11/432	485/18401	0.589345587	0.807113474	0.756231248	ENSSMAG00000002474/ENSSMAG00000005123/ENSSMAG00000007283/ENSSMAG00000009833/ENSSMAG00000009931/ENSSMAG00000011835/ENSSMAG00000012698/ENSSMAG00000013088/ENSSMAG00000016936/ENSSMAG00000017570/ENSSMAG00000019322	11
MF	GO:0004693	cyclin-dependent protein serine/threonine kinase activity	1/432	38/18401	0.594925482	0.807113474	0.756231248	ENSSMAG00000006578	1
MF	GO:0005164	tumor necrosis factor receptor binding	1/432	38/18401	0.594925482	0.807113474	0.756231248	ENSSMAG00000002612	1
MF	GO:0022848	acetylcholine-gated cation-selective channel activity	1/432	38/18401	0.594925482	0.807113474	0.756231248	ENSSMAG00000013354	1
MF	GO:0042056	chemoattractant activity	1/432	38/18401	0.594925482	0.807113474	0.756231248	ENSSMAG00000006677	1
MF	GO:0000987	cis-regulatory region sequence-specific DNA binding	2/432	86/18401	0.602995587	0.807113474	0.756231248	ENSSMAG00000003294/ENSSMAG00000018147	2
MF	GO:0003690	double-stranded DNA binding	2/432	86/18401	0.602995587	0.807113474	0.756231248	ENSSMAG00000013930/ENSSMAG00000017286	2
MF	GO:0000993	RNA polymerase II complex binding	1/432	39/18401	0.60445509	0.807113474	0.756231248	ENSSMAG00000013315	1
MF	GO:0004675	transmembrane receptor protein serine/threonine kinase activity	1/432	39/18401	0.60445509	0.807113474	0.756231248	ENSSMAG00000011461	1
MF	GO:0031210	phosphatidylcholine binding	1/432	39/18401	0.60445509	0.807113474	0.756231248	ENSSMAG00000010243	1
MF	GO:0004722	protein serine/threonine phosphatase activity	2/432	87/18401	0.609302271	0.807113474	0.756231248	ENSSMAG00000009120/ENSSMAG00000016293	2
MF	GO:0016746	transferase activity, transferring acyl groups	2/432	87/18401	0.609302271	0.807113474	0.756231248	ENSSMAG00000007562/ENSSMAG00000008836	2
MF	GO:0046332	SMAD binding	2/432	87/18401	0.609302271	0.807113474	0.756231248	ENSSMAG00000011709/ENSSMAG00000013511	2
MF	GO:0003712	transcription coregulator activity	3/432	134/18401	0.612477779	0.807113474	0.756231248	ENSSMAG00000002121/ENSSMAG00000008515/ENSSMAG00000015979	3
MF	GO:0001671	ATPase activator activity	1/432	40/18401	0.613761015	0.807113474	0.756231248	ENSSMAG00000008185	1
MF	GO:0004623	phospholipase A2 activity	1/432	40/18401	0.613761015	0.807113474	0.756231248	ENSSMAG00000004441	1
MF	GO:0017049	GTP-Rho binding	1/432	40/18401	0.613761015	0.807113474	0.756231248	ENSSMAG00000017895	1
MF	GO:0044183	protein folding chaperone	1/432	40/18401	0.613761015	0.807113474	0.756231248	ENSSMAG00000008185	1
MF	GO:0047617	acyl-CoA hydrolase activity	1/432	40/18401	0.613761015	0.807113474	0.756231248	ENSSMAG00000010209	1
MF	GO:0004497	monooxygenase activity	2/432	90/18401	0.627763992	0.82314875	0.771255625	ENSSMAG00000001062/ENSSMAG00000012274	2
MF	GO:0030165	PDZ domain binding	2/432	91/18401	0.633765597	0.828630307	0.776391612	ENSSMAG00000004755/ENSSMAG00000019322	2
MF	GO:0016705	oxidoreductase activity, acting on paired donors, with incorporation or reduction of molecular oxygen	2/432	92/18401	0.639691377	0.832505012	0.780022047	ENSSMAG00000001062/ENSSMAG00000012274	2
MF	GO:0034237	protein kinase A regulatory subunit binding	1/432	43/18401	0.640388471	0.832505012	0.780022047	ENSSMAG00000020308	1
MF	GO:0003746	translation elongation factor activity	2/432	93/18401	0.645541575	0.833974951	0.781399317	ENSSMAG00000003334/ENSSMAG00000016307	2
MF	GO:0004721	phosphoprotein phosphatase activity	2/432	93/18401	0.645541575	0.833974951	0.781399317	ENSSMAG00000003888/ENSSMAG00000016293	2
MF	GO:0031683	G-protein beta/gamma-subunit complex binding	1/432	44/18401	0.648850841	0.833974951	0.781399317	ENSSMAG00000017316	1
MF	GO:0050661	NADP binding	1/432	44/18401	0.648850841	0.833974951	0.781399317	ENSSMAG00000011551	1
MF	GO:0031490	chromatin DNA binding	2/432	95/18401	0.657016349	0.840718889	0.787718103	ENSSMAG00000010755/ENSSMAG00000013930	2
MF	GO:0050660	flavin adenine dinucleotide binding	2/432	96/18401	0.662641559	0.840718889	0.787718103	ENSSMAG00000010764/ENSSMAG00000020308	2
MF	GO:0005319	lipid transporter activity	1/432	46/18401	0.665184176	0.840718889	0.787718103	ENSSMAG00000018013	1
MF	GO:0017075	syntaxin-1 binding	1/432	46/18401	0.665184176	0.840718889	0.787718103	ENSSMAG00000018067	1
MF	GO:0019838	growth factor binding	1/432	46/18401	0.665184176	0.840718889	0.787718103	ENSSMAG00000008609	1
MF	GO:0030215	semaphorin receptor binding	1/432	46/18401	0.665184176	0.840718889	0.787718103	ENSSMAG00000010254	1
MF	GO:0033613	activating transcription factor binding	1/432	47/18401	0.673064341	0.848322092	0.794841983	ENSSMAG00000008466	1
MF	GO:0001227	DNA-binding transcription repressor activity, RNA polymerase II-specific	7/432	337/18401	0.680765934	0.855658839	0.801716206	ENSSMAG00000002756/ENSSMAG00000005034/ENSSMAG00000010275/ENSSMAG00000010767/ENSSMAG00000012349/ENSSMAG00000015181/ENSSMAG00000020109	7
MF	GO:0004867	serine-type endopeptidase inhibitor activity	2/432	100/18401	0.684403123	0.857275362	0.803230819	ENSSMAG00000001698/ENSSMAG00000014779	2
MF	GO:0008081	phosphoric diester hydrolase activity	1/432	49/18401	0.688273867	0.857275362	0.803230819	ENSSMAG00000004774	1
MF	GO:0015459	potassium channel regulator activity	1/432	49/18401	0.688273867	0.857275362	0.803230819	ENSSMAG00000019322	1
MF	GO:0045296	cadherin binding	2/432	101/18401	0.689660764	0.857275362	0.803230819	ENSSMAG00000008943/ENSSMAG00000018681	2
MF	GO:0004707	MAP kinase activity	1/432	50/18401	0.695611797	0.857275362	0.803230819	ENSSMAG00000005755	1
MF	GO:0004812	aminoacyl-tRNA ligase activity	1/432	50/18401	0.695611797	0.857275362	0.803230819	ENSSMAG00000007562	1
MF	GO:0004842	ubiquitin-protein transferase activity	6/432	296/18401	0.697798735	0.857275362	0.803230819	ENSSMAG00000001508/ENSSMAG00000001606/ENSSMAG00000003199/ENSSMAG00000010382/ENSSMAG00000014420/ENSSMAG00000019215	6
MF	GO:0008080	N-acetyltransferase activity	1/432	51/18401	0.702777385	0.857275362	0.803230819	ENSSMAG00000002756	1
MF	GO:0030544	Hsp70 protein binding	1/432	51/18401	0.702777385	0.857275362	0.803230819	ENSSMAG00000008185	1
MF	GO:0030898	actin-dependent ATPase activity	1/432	51/18401	0.702777385	0.857275362	0.803230819	ENSSMAG00000009603	1
MF	GO:0045499	chemorepellent activity	1/432	51/18401	0.702777385	0.857275362	0.803230819	ENSSMAG00000010254	1
MF	GO:0046875	ephrin receptor binding	1/432	52/18401	0.709774669	0.861435431	0.807128629	ENSSMAG00000003937	1
MF	GO:0015293	symporter activity	2/432	105/18401	0.709974257	0.861435431	0.807128629	ENSSMAG00000003292/ENSSMAG00000010243	2
MF	GO:0005154	epidermal growth factor receptor binding	1/432	53/18401	0.716607594	0.864871234	0.810347831	ENSSMAG00000006726	1
MF	GO:0008376	acetylgalactosaminyltransferase activity	1/432	53/18401	0.716607594	0.864871234	0.810347831	ENSSMAG00000013957	1
MF	GO:0004435	phosphatidylinositol phospholipase C activity	1/432	54/18401	0.723280012	0.866032646	0.811436024	ENSSMAG00000002006	1
MF	GO:0009881	photoreceptor activity	1/432	54/18401	0.723280012	0.866032646	0.811436024	ENSSMAG00000001511	1
MF	GO:0018024	histone-lysine N-methyltransferase activity	1/432	54/18401	0.723280012	0.866032646	0.811436024	ENSSMAG00000010620	1
MF	GO:0019706	protein-cysteine S-palmitoyltransferase activity	1/432	55/18401	0.729795684	0.869259257	0.814459223	ENSSMAG00000014768	1
MF	GO:0030507	spectrin binding	1/432	55/18401	0.729795684	0.869259257	0.814459223	ENSSMAG00000020982	1
MF	GO:0005540	hyaluronic acid binding	1/432	56/18401	0.736158284	0.874548353	0.819414883	ENSSMAG00000004294	1
MF	GO:0003697	single-stranded DNA binding	2/432	111/18401	0.738351155	0.874869207	0.819715509	ENSSMAG00000008850/ENSSMAG00000021318	2
MF	GO:0016758	transferase activity, transferring hexosyl groups	1/432	57/18401	0.742371401	0.877348019	0.822038051	ENSSMAG00000013957	1
MF	GO:0000146	microfilament motor activity	1/432	58/18401	0.748438537	0.877679212	0.822348366	ENSSMAG00000009603	1
MF	GO:0004180	carboxypeptidase activity	1/432	58/18401	0.748438537	0.877679212	0.822348366	ENSSMAG00000003214	1
MF	GO:0005246	calcium channel regulator activity	1/432	58/18401	0.748438537	0.877679212	0.822348366	ENSSMAG00000013567	1
MF	GO:0000287	magnesium ion binding	5/432	267/18401	0.754554773	0.88257692	0.826937311	ENSSMAG00000000231/ENSSMAG00000001839/ENSSMAG00000005229/ENSSMAG00000011058/ENSSMAG00000014780	5
MF	GO:0019902	phosphatase binding	1/432	60/18401	0.760148479	0.885643584	0.829810645	ENSSMAG00000010275	1
MF	GO:0005198	structural molecule activity	3/432	169/18401	0.761928833	0.885643584	0.829810645	ENSSMAG00000001834/ENSSMAG00000008025/ENSSMAG00000018466	3
MF	GO:0042826	histone deacetylase binding	3/432	170/18401	0.765412868	0.885643584	0.829810645	ENSSMAG00000005034/ENSSMAG00000010767/ENSSMAG00000016397	3
MF	GO:0008168	methyltransferase activity	5/432	271/18401	0.765871918	0.885643584	0.829810645	ENSSMAG00000010620/ENSSMAG00000010622/ENSSMAG00000015625/ENSSMAG00000020029/ENSSMAG00000021318	5
MF	GO:0005249	voltage-gated potassium channel activity	2/432	118/18401	0.768432574	0.885643584	0.829810645	ENSSMAG00000004443/ENSSMAG00000007883	2
MF	GO:0016757	transferase activity, transferring glycosyl groups	3/432	171/18401	0.768855419	0.885643584	0.829810645	ENSSMAG00000013957/ENSSMAG00000014358/ENSSMAG00000016083	3
MF	GO:0051087	chaperone binding	2/432	119/18401	0.772475613	0.887566676	0.831612502	ENSSMAG00000008185/ENSSMAG00000009313	2
MF	GO:0004725	protein tyrosine phosphatase activity	3/432	173/18401	0.775617087	0.887937684	0.83196012	ENSSMAG00000001135/ENSSMAG00000001139/ENSSMAG00000020982	3
MF	GO:0003727	single-stranded RNA binding	1/432	63/18401	0.776701534	0.887937684	0.83196012	ENSSMAG00000017362	1
MF	GO:0005109	frizzled binding	1/432	68/18401	0.801795695	0.912042603	0.854545412	ENSSMAG00000011061	1
MF	GO:0031072	heat shock protein binding	1/432	68/18401	0.801795695	0.912042603	0.854545412	ENSSMAG00000021318	1
MF	GO:0017137	Rab GTPase binding	3/432	183/18401	0.807027301	0.915704294	0.857976262	ENSSMAG00000001844/ENSSMAG00000006884/ENSSMAG00000019639	3
MF	GO:0016779	nucleotidyltransferase activity	1/432	70/18401	0.811026886	0.917953316	0.8600835	ENSSMAG00000005446	1
MF	GO:0004984	olfactory receptor activity	1/432	71/18401	0.815480347	0.920703617	0.862660416	ENSSMAG00000005539	1
MF	GO:0043022	ribosome binding	1/432	74/18401	0.828222202	0.930012616	0.871382555	ENSSMAG00000003334	1
MF	GO:0008375	acetylglucosaminyltransferase activity	1/432	75/18401	0.83227131	0.930012616	0.871382555	ENSSMAG00000013957	1
MF	GO:0008233	peptidase activity	2/432	137/18401	0.835354547	0.930012616	0.871382555	ENSSMAG00000010345/ENSSMAG00000011384	2
MF	GO:0008146	sulfotransferase activity	1/432	76/18401	0.83622519	0.930012616	0.871382555	ENSSMAG00000017681	1
MF	GO:0017046	peptide hormone binding	1/432	76/18401	0.83622519	0.930012616	0.871382555	ENSSMAG00000004537	1
MF	GO:0000049	tRNA binding	1/432	77/18401	0.840086075	0.930012616	0.871382555	ENSSMAG00000005446	1
MF	GO:0005254	chloride channel activity	1/432	77/18401	0.840086075	0.930012616	0.871382555	ENSSMAG00000004959	1
MF	GO:0016740	transferase activity	5/432	303/18401	0.842538971	0.930012616	0.871382555	ENSSMAG00000000334/ENSSMAG00000011012/ENSSMAG00000014420/ENSSMAG00000016083/ENSSMAG00000017568	5
MF	GO:0005484	SNAP receptor activity	1/432	78/18401	0.843856148	0.930012616	0.871382555	ENSSMAG00000016050	1
MF	GO:0051082	unfolded protein binding	2/432	140/18401	0.844165298	0.930012616	0.871382555	ENSSMAG00000008185/ENSSMAG00000010457	2
MF	GO:0003684	damaged DNA binding	1/432	79/18401	0.84753754	0.931472417	0.872750327	ENSSMAG00000008195	1
MF	GO:0035091	phosphatidylinositol binding	2/432	144/18401	0.8552478	0.937681323	0.87856781	ENSSMAG00000004242/ENSSMAG00000005229	2
MF	GO:0030971	receptor tyrosine kinase binding	1/432	82/18401	0.8580702	0.938514281	0.879348256	ENSSMAG00000011061	1
MF	GO:0008289	lipid binding	3/432	205/18401	0.863259783	0.941926143	0.882545027	ENSSMAG00000002908/ENSSMAG00000015055/ENSSMAG00000015837	3
MF	GO:1990841	promoter-specific chromatin binding	1/432	85/18401	0.867876793	0.944698423	0.885142536	ENSSMAG00000007628	1
MF	GO:0003730	mRNA 3'-UTR binding	1/432	86/18401	0.870993042	0.945827767	0.886200684	ENSSMAG00000019639	1
MF	GO:0003777	microtubule motor activity	2/432	154/18401	0.87987765	0.953200788	0.893108893	ENSSMAG00000003208/ENSSMAG00000018182	2
MF	GO:0061630	ubiquitin protein ligase activity	4/432	273/18401	0.886469364	0.957666541	0.897293115	ENSSMAG00000000247/ENSSMAG00000001606/ENSSMAG00000009777/ENSSMAG00000013085	4
MF	GO:0060090	molecular adaptor activity	1/432	92/18401	0.888209407	0.957666541	0.897293115	ENSSMAG00000004761	1
MF	GO:0001664	G protein-coupled receptor binding	1/432	93/18401	0.890847101	0.958239789	0.897830225	ENSSMAG00000014204	1
MF	GO:0008528	G protein-coupled peptide receptor activity	1/432	95/18401	0.89593766	0.960032631	0.899510042	ENSSMAG00000011835	1
MF	GO:0030594	neurotransmitter receptor activity	2/432	162/18401	0.896733776	0.960032631	0.899510042	ENSSMAG00000004959/ENSSMAG00000013354	2
MF	GO:0000149	SNARE binding	1/432	97/18401	0.900791335	0.962112811	0.901459083	ENSSMAG00000016050	1
MF	GO:0042277	peptide binding	1/432	99/18401	0.905419125	0.964790871	0.903968311	ENSSMAG00000010607	1
MF	GO:0005543	phospholipid binding	1/432	100/18401	0.90765161	0.964910006	0.904079936	ENSSMAG00000019595	1
MF	GO:0019900	kinase binding	1/432	102/18401	0.911960086	0.96692731	0.905970065	ENSSMAG00000021113	1
MF	GO:0016301	kinase activity	7/432	460/18401	0.917973626	0.96692731	0.905970065	ENSSMAG00000000537/ENSSMAG00000000540/ENSSMAG00000001291/ENSSMAG00000003937/ENSSMAG00000006636/ENSSMAG00000011784/ENSSMAG00000015653	7
MF	GO:0004197	cysteine-type endopeptidase activity	1/432	105/18401	0.918049665	0.96692731	0.905970065	ENSSMAG00000015624	1
MF	GO:0008013	beta-catenin binding	1/432	105/18401	0.918049665	0.96692731	0.905970065	ENSSMAG00000015181	1
MF	GO:0019901	protein kinase binding	6/432	415/18401	0.927208318	0.974318209	0.912895025	ENSSMAG00000003334/ENSSMAG00000006636/ENSSMAG00000009120/ENSSMAG00000012654/ENSSMAG00000020982/ENSSMAG00000021187	6
MF	GO:0022857	transmembrane transporter activity	4/432	310/18401	0.935422927	0.980685327	0.918860746	ENSSMAG00000004031/ENSSMAG00000010243/ENSSMAG00000011862/ENSSMAG00000017714	4
MF	GO:0046982	protein heterodimerization activity	4/432	313/18401	0.938402376	0.981547313	0.91966839	ENSSMAG00000016387/ENSSMAG00000018764/ENSSMAG00000019322/ENSSMAG00000020254	4
MF	GO:0005096	GTPase activator activity	4/432	316/18401	0.941256579	0.982274641	0.920349866	ENSSMAG00000003021/ENSSMAG00000006884/ENSSMAG00000019639/ENSSMAG00000020091	4
MF	GO:0000977	RNA polymerase II transcription regulatory region sequence-specific DNA binding	7/432	495/18401	0.947862976	0.986534547	0.924341219	ENSSMAG00000002756/ENSSMAG00000005213/ENSSMAG00000007628/ENSSMAG00000012231/ENSSMAG00000019959/ENSSMAG00000020109/ENSSMAG00000020885	7
MF	GO:0019899	enzyme binding	2/432	199/18401	0.949675015	0.986534547	0.924341219	ENSSMAG00000002006/ENSSMAG00000004253	2
MF	GO:0008017	microtubule binding	4/432	339/18401	0.95943784	0.994405962	0.931716401	ENSSMAG00000003021/ENSSMAG00000009146/ENSSMAG00000010453/ENSSMAG00000011551	4
MF	GO:0004386	helicase activity	1/432	139/18401	0.963659132	0.995060762	0.932329921	ENSSMAG00000003131	1
MF	GO:0046983	protein dimerization activity	3/432	286/18401	0.965774157	0.995060762	0.932329921	ENSSMAG00000011071/ENSSMAG00000013034/ENSSMAG00000018179	3
MF	GO:0016874	ligase activity	4/432	356/18401	0.969367331	0.995060762	0.932329921	ENSSMAG00000003199/ENSSMAG00000006180/ENSSMAG00000010382/ENSSMAG00000019215	4
MF	GO:0042393	histone binding	1/432	149/18401	0.971397803	0.995060762	0.932329921	ENSSMAG00000021187	1
MF	GO:0019904	protein domain specific binding	2/432	230/18401	0.972991245	0.995060762	0.932329921	ENSSMAG00000002908/ENSSMAG00000008195	2
MF	GO:0005085	guanyl-nucleotide exchange factor activity	2/432	233/18401	0.974590488	0.995060762	0.932329921	ENSSMAG00000006455/ENSSMAG00000011025	2
MF	GO:0008134	transcription factor binding	4/432	369/18401	0.975378241	0.995060762	0.932329921	ENSSMAG00000002121/ENSSMAG00000010275/ENSSMAG00000012654/ENSSMAG00000013930	4
MF	GO:0003714	transcription corepressor activity	2/432	244/18401	0.979708235	0.996247933	0.93344225	ENSSMAG00000002756/ENSSMAG00000010620	2
MF	GO:0000976	transcription regulatory region sequence-specific DNA binding	2/432	247/18401	0.980921041	0.996247933	0.93344225	ENSSMAG00000013930/ENSSMAG00000018147	2
MF	GO:0003713	transcription coactivator activity	2/432	264/18401	0.986574574	0.999758198	0.936731221	ENSSMAG00000001039/ENSSMAG00000014780	2
MF	GO:0003729	mRNA binding	2/432	278/18401	0.989974808	0.999819886	0.93678902	ENSSMAG00000003135/ENSSMAG00000011310	2
MF	GO:0004674	protein serine/threonine kinase activity	4/432	457/18401	0.994781145	0.999819886	0.93678902	ENSSMAG00000003977/ENSSMAG00000005755/ENSSMAG00000014470/ENSSMAG00000014556	4
MF	GO:0031625	ubiquitin protein ligase binding	2/432	319/18401	0.995788487	0.999819886	0.93678902	ENSSMAG00000002908/ENSSMAG00000011058	2
MF	GO:0003735	structural constituent of ribosome	1/432	237/18401	0.996542667	0.999819886	0.93678902	ENSSMAG00000003208	1
MF	GO:0003824	catalytic activity	1/432	259/18401	0.997964723	0.999819886	0.93678902	ENSSMAG00000002330	1
MF	GO:0003676	nucleic acid binding	2/432	463/18401	0.999819886	0.999819886	0.93678902	ENSSMAG00000001458/ENSSMAG00000008850	2
CC	GO:0036379	myofilament	7/441	22/18475	5.27E-07	0.000127956	0.000116954	ENSSMAG00000001145/ENSSMAG00000002492/ENSSMAG00000003888/ENSSMAG00000008539/ENSSMAG00000008758/ENSSMAG00000010764/ENSSMAG00000018615	7
CC	GO:0005581	collagen trimer	16/441	172/18475	3.84E-06	0.000466426	0.00042632	ENSSMAG00000002406/ENSSMAG00000002422/ENSSMAG00000003102/ENSSMAG00000003109/ENSSMAG00000003122/ENSSMAG00000005539/ENSSMAG00000005940/ENSSMAG00000008027/ENSSMAG00000008146/ENSSMAG00000011709/ENSSMAG00000013511/ENSSMAG00000013748/ENSSMAG00000014779/ENSSMAG00000016118/ENSSMAG00000017480/ENSSMAG00000020324	16
CC	GO:0009897	external side of plasma membrane	18/441	227/18475	9.24E-06	0.000748756	0.000684373	ENSSMAG00000000923/ENSSMAG00000004702/ENSSMAG00000004713/ENSSMAG00000005426/ENSSMAG00000006808/ENSSMAG00000007951/ENSSMAG00000008393/ENSSMAG00000009241/ENSSMAG00000010096/ENSSMAG00000010345/ENSSMAG00000010672/ENSSMAG00000013088/ENSSMAG00000016793/ENSSMAG00000016936/ENSSMAG00000018134/ENSSMAG00000018863/ENSSMAG00000020982/ENSSMAG00000021194	18
CC	GO:0043209	myelin sheath	7/441	39/18475	3.34E-05	0.001661441	0.00151858	ENSSMAG00000004443/ENSSMAG00000007630/ENSSMAG00000007650/ENSSMAG00000009360/ENSSMAG00000016283/ENSSMAG00000018725/ENSSMAG00000019797	7
CC	GO:0005861	troponin complex	8/441	53/18475	3.42E-05	0.001661441	0.00151858	ENSSMAG00000001145/ENSSMAG00000002492/ENSSMAG00000003888/ENSSMAG00000006105/ENSSMAG00000006211/ENSSMAG00000006288/ENSSMAG00000008539/ENSSMAG00000017882	8
CC	GO:0030018	Z disc	15/441	206/18475	0.00013343	0.005403896	0.004939234	ENSSMAG00000002121/ENSSMAG00000002947/ENSSMAG00000004755/ENSSMAG00000004763/ENSSMAG00000005103/ENSSMAG00000006578/ENSSMAG00000009717/ENSSMAG00000010457/ENSSMAG00000013960/ENSSMAG00000014374/ENSSMAG00000014856/ENSSMAG00000014934/ENSSMAG00000015212/ENSSMAG00000020308/ENSSMAG00000021113	15
CC	GO:0005592	collagen type XI trimer	4/441	13/18475	0.000192967	0.006698705	0.006122706	ENSSMAG00000002623/ENSSMAG00000005426/ENSSMAG00000013748/ENSSMAG00000016118	4
CC	GO:0016459	myosin complex	10/441	106/18475	0.000224079	0.006806398	0.006221139	ENSSMAG00000002571/ENSSMAG00000003026/ENSSMAG00000009603/ENSSMAG00000010764/ENSSMAG00000013637/ENSSMAG00000015011/ENSSMAG00000015016/ENSSMAG00000018615/ENSSMAG00000019154/ENSSMAG00000020908	10
CC	GO:0005584	collagen type I trimer	4/441	16/18475	0.000464031	0.012528829	0.011451518	ENSSMAG00000008146/ENSSMAG00000011709/ENSSMAG00000013511/ENSSMAG00000017480	4
CC	GO:0071944	cell periphery	6/441	49/18475	0.00104879	0.0254856	0.02329418	ENSSMAG00000007630/ENSSMAG00000007650/ENSSMAG00000011813/ENSSMAG00000013103/ENSSMAG00000014780/ENSSMAG00000019797	6
CC	GO:0031012	extracellular matrix	17/441	314/18475	0.001523974	0.033665981	0.030771159	ENSSMAG00000002406/ENSSMAG00000002422/ENSSMAG00000004063/ENSSMAG00000004294/ENSSMAG00000006726/ENSSMAG00000006777/ENSSMAG00000007985/ENSSMAG00000008146/ENSSMAG00000008836/ENSSMAG00000011709/ENSSMAG00000013511/ENSSMAG00000013748/ENSSMAG00000014779/ENSSMAG00000016118/ENSSMAG00000017480/ENSSMAG00000017577/ENSSMAG00000020324	17
CC	GO:0005588	collagen type V trimer	3/441	11/18475	0.001932291	0.039128899	0.035764339	ENSSMAG00000011709/ENSSMAG00000013748/ENSSMAG00000016118	3
CC	GO:0030017	sarcomere	9/441	124/18475	0.002932486	0.054055522	0.049407473	ENSSMAG00000005120/ENSSMAG00000008836/ENSSMAG00000014374/ENSSMAG00000014934/ENSSMAG00000015212/ENSSMAG00000016826/ENSSMAG00000020430/ENSSMAG00000020871/ENSSMAG00000021113	9
CC	GO:0030016	myofibril	5/441	42/18475	0.00311431	0.054055522	0.049407473	ENSSMAG00000013637/ENSSMAG00000016387/ENSSMAG00000016826/ENSSMAG00000020430/ENSSMAG00000020908	5
CC	GO:0005604	basement membrane	8/441	106/18475	0.003888479	0.059136288	0.054051361	ENSSMAG00000008836/ENSSMAG00000013748/ENSSMAG00000014779/ENSSMAG00000015637/ENSSMAG00000016118/ENSSMAG00000017019/ENSSMAG00000018667/ENSSMAG00000020324	8
CC	GO:0062023	collagen-containing extracellular matrix	12/441	205/18475	0.003893747	0.059136288	0.054051361	ENSSMAG00000001511/ENSSMAG00000003621/ENSSMAG00000005794/ENSSMAG00000005940/ENSSMAG00000008027/ENSSMAG00000008785/ENSSMAG00000011061/ENSSMAG00000013748/ENSSMAG00000014097/ENSSMAG00000014779/ENSSMAG00000016118/ENSSMAG00000019350	12
CC	GO:0098981	cholinergic synapse	3/441	17/18475	0.007160268	0.100061457	0.091457515	ENSSMAG00000001834/ENSSMAG00000008025/ENSSMAG00000018466	3
CC	GO:0005865	striated muscle thin filament	6/441	72/18475	0.00741196	0.100061457	0.091457515	ENSSMAG00000014374/ENSSMAG00000014934/ENSSMAG00000015212/ENSSMAG00000016387/ENSSMAG00000016826/ENSSMAG00000021113	6
CC	GO:0005883	neurofilament	3/441	19/18475	0.009849896	0.125974991	0.115142833	ENSSMAG00000001834/ENSSMAG00000008025/ENSSMAG00000018466	3
CC	GO:0005594	collagen type IX trimer	3/441	20/18475	0.011385998	0.138339872	0.126444501	ENSSMAG00000013637/ENSSMAG00000013748/ENSSMAG00000016118	3
CC	GO:0043083	synaptic cleft	3/441	21/18475	0.013052269	0.1510334	0.138046556	ENSSMAG00000002330/ENSSMAG00000014140/ENSSMAG00000014598	3
CC	GO:0031527	filopodium membrane	3/441	22/18475	0.014850226	0.164027499	0.149923337	ENSSMAG00000000923/ENSSMAG00000006808/ENSSMAG00000019639	3
CC	GO:0030057	desmosome	3/441	23/18475	0.016781035	0.177295284	0.162050271	ENSSMAG00000001246/ENSSMAG00000008943/ENSSMAG00000017851	3
CC	GO:0005623	cell	12/441	255/18475	0.01992165	0.201706703	0.184362635	ENSSMAG00000002987/ENSSMAG00000003109/ENSSMAG00000008515/ENSSMAG00000008836/ENSSMAG00000009319/ENSSMAG00000010672/ENSSMAG00000011813/ENSSMAG00000012274/ENSSMAG00000013051/ENSSMAG00000016631/ENSSMAG00000016826/ENSSMAG00000017763	12
CC	GO:0032982	myosin filament	2/441	10/18475	0.022535246	0.210617873	0.192507564	ENSSMAG00000013637/ENSSMAG00000020908	2
CC	GO:0033018	sarcoplasmic reticulum lumen	2/441	10/18475	0.022535246	0.210617873	0.192507564	ENSSMAG00000013960/ENSSMAG00000014856	2
CC	GO:0005944	phosphatidylinositol 3-kinase complex, class IB	2/441	11/18475	0.02711368	0.227193939	0.207658311	ENSSMAG00000003937/ENSSMAG00000015653	2
CC	GO:0032059	bleb	2/441	11/18475	0.02711368	0.227193939	0.207658311	ENSSMAG00000016387/ENSSMAG00000020982	2
CC	GO:0097197	tetraspanin-enriched microdomain	2/441	11/18475	0.02711368	0.227193939	0.207658311	ENSSMAG00000008850/ENSSMAG00000009241	2
CC	GO:0031430	M band	5/441	75/18475	0.033494693	0.27130701	0.247978251	ENSSMAG00000010620/ENSSMAG00000014374/ENSSMAG00000014934/ENSSMAG00000015212/ENSSMAG00000021113	5
CC	GO:0031258	lamellipodium membrane	2/441	13/18475	0.037266179	0.292118757	0.267000466	ENSSMAG00000000923/ENSSMAG00000006808	2
CC	GO:0005741	mitochondrial outer membrane	7/441	133/18475	0.040487541	0.307452267	0.2810155	ENSSMAG00000008317/ENSSMAG00000008329/ENSSMAG00000011061/ENSSMAG00000012654/ENSSMAG00000014601/ENSSMAG00000014637/ENSSMAG00000018764	7
CC	GO:0097228	sperm principal piece	2/441	16/18475	0.054714211	0.402895553	0.368251946	ENSSMAG00000010453/ENSSMAG00000010672	2
CC	GO:0033017	sarcoplasmic reticulum membrane	3/441	38/18475	0.061626175	0.440445895	0.402573463	ENSSMAG00000000578/ENSSMAG00000002981/ENSSMAG00000020308	3
CC	GO:0001772	immunological synapse	3/441	39/18475	0.065626371	0.455634519	0.416456069	ENSSMAG00000009120/ENSSMAG00000009241/ENSSMAG00000018863	3
CC	GO:0000164	protein phosphatase type 1 complex	2/441	18/18475	0.067631319	0.456511402	0.417257551	ENSSMAG00000017568/ENSSMAG00000020029	2
CC	GO:0044224	juxtaparanode region of axon	2/441	19/18475	0.074429133	0.486132944	0.444332039	ENSSMAG00000007524/ENSSMAG00000007883	2
CC	GO:0005891	voltage-gated calcium channel complex	4/441	67/18475	0.07602079	0.486132944	0.444332039	ENSSMAG00000000481/ENSSMAG00000000505/ENSSMAG00000006578/ENSSMAG00000013567	4
CC	GO:0001518	voltage-gated sodium channel complex	3/441	44/18475	0.087319864	0.53843937	0.492140815	ENSSMAG00000004443/ENSSMAG00000007232/ENSSMAG00000007247	3
CC	GO:0005614	interstitial matrix	2/441	21/18475	0.088631995	0.53843937	0.492140815	ENSSMAG00000001511/ENSSMAG00000017019	2
CC	GO:0098688	parallel fiber to Purkinje cell synapse	2/441	22/18475	0.096010172	0.569035898	0.520106452	ENSSMAG00000014140/ENSSMAG00000014598	2
CC	GO:0005839	proteasome core complex	3/441	48/18475	0.106552528	0.602762252	0.550932792	ENSSMAG00000014097/ENSSMAG00000016419/ENSSMAG00000017420	3
CC	GO:0001725	stress fiber	5/441	105/18475	0.106661633	0.602762252	0.550932792	ENSSMAG00000004755/ENSSMAG00000004763/ENSSMAG00000005103/ENSSMAG00000008515/ENSSMAG00000016387	5
CC	GO:0070062	extracellular exosome	6/441	137/18475	0.110309774	0.609210795	0.556826848	ENSSMAG00000002406/ENSSMAG00000009241/ENSSMAG00000010096/ENSSMAG00000010457/ENSSMAG00000016307/ENSSMAG00000018081	6
CC	GO:0000421	autophagosome membrane	2/441	25/18475	0.119101302	0.623917134	0.570268638	ENSSMAG00000011058/ENSSMAG00000012654	2
CC	GO:1990454	L-type voltage-gated calcium channel complex	2/441	25/18475	0.119101302	0.623917134	0.570268638	ENSSMAG00000006578/ENSSMAG00000013567	2
CC	GO:0005925	focal adhesion	8/441	206/18475	0.121131804	0.623917134	0.570268638	ENSSMAG00000004318/ENSSMAG00000005103/ENSSMAG00000008399/ENSSMAG00000008515/ENSSMAG00000013315/ENSSMAG00000015653/ENSSMAG00000020982/ENSSMAG00000021187	8
CC	GO:0098685	Schaffer collateral - CA1 synapse	5/441	110/18475	0.123242891	0.623917134	0.570268638	ENSSMAG00000001834/ENSSMAG00000008025/ENSSMAG00000017570/ENSSMAG00000018466/ENSSMAG00000019322	5
CC	GO:0031226	intrinsic component of plasma membrane	2/441	26/18475	0.127078292	0.63020459	0.576015458	ENSSMAG00000011025/ENSSMAG00000018863	2
CC	GO:0030133	transport vesicle	3/441	53/18475	0.132652843	0.637192772	0.58240275	ENSSMAG00000004242/ENSSMAG00000006777/ENSSMAG00000014358	3
CC	GO:0031594	neuromuscular junction	5/441	113/18475	0.133731816	0.637192772	0.58240275	ENSSMAG00000001834/ENSSMAG00000008025/ENSSMAG00000013413/ENSSMAG00000018081/ENSSMAG00000018466	5
CC	GO:0005922	connexin complex	3/441	56/18475	0.149274072	0.697569223	0.637587637	ENSSMAG00000002549/ENSSMAG00000018218/ENSSMAG00000018725	3
CC	GO:0031410	cytoplasmic vesicle	8/441	220/18475	0.157261781	0.721030428	0.659031494	ENSSMAG00000001357/ENSSMAG00000004540/ENSSMAG00000008469/ENSSMAG00000011061/ENSSMAG00000012654/ENSSMAG00000014341/ENSSMAG00000021034/ENSSMAG00000021035	8
CC	GO:0005912	adherens junction	8/441	222/18475	0.162802508	0.723911709	0.661665024	ENSSMAG00000001246/ENSSMAG00000004755/ENSSMAG00000004763/ENSSMAG00000006434/ENSSMAG00000006884/ENSSMAG00000008943/ENSSMAG00000017851/ENSSMAG00000018681	8
CC	GO:0009986	cell surface	14/441	437/18475	0.163848329	0.723911709	0.661665024	ENSSMAG00000000923/ENSSMAG00000002837/ENSSMAG00000003405/ENSSMAG00000006777/ENSSMAG00000006808/ENSSMAG00000007883/ENSSMAG00000008574/ENSSMAG00000009408/ENSSMAG00000010345/ENSSMAG00000010442/ENSSMAG00000016575/ENSSMAG00000017714/ENSSMAG00000018134/ENSSMAG00000019308	14
CC	GO:1904115	axon cytoplasm	3/441	60/18475	0.172395065	0.748071443	0.683747345	ENSSMAG00000001834/ENSSMAG00000008025/ENSSMAG00000018466	3
CC	GO:0030904	retromer complex	2/441	32/18475	0.17714866	0.755212707	0.690274556	ENSSMAG00000005034/ENSSMAG00000010767	2
CC	GO:0098839	postsynaptic density membrane	4/441	93/18475	0.18228521	0.763712174	0.698043183	ENSSMAG00000012597/ENSSMAG00000013013/ENSSMAG00000015815/ENSSMAG00000017570	4
CC	GO:0042383	sarcolemma	4/441	95/18475	0.191912543	0.790419456	0.722453997	ENSSMAG00000006777/ENSSMAG00000012360/ENSSMAG00000016826/ENSSMAG00000020308	4
CC	GO:0042734	presynaptic membrane	4/441	97/18475	0.201695668	0.808833224	0.739284428	ENSSMAG00000001844/ENSSMAG00000015815/ENSSMAG00000016050/ENSSMAG00000018681	4
CC	GO:0009331	glycerol-3-phosphate dehydrogenase complex	1/441	10/18475	0.214673403	0.808833224	0.739284428	ENSSMAG00000010634	1
CC	GO:0030055	cell-substrate junction	1/441	10/18475	0.214673403	0.808833224	0.739284428	ENSSMAG00000015653	1
CC	GO:0099059	integral component of presynaptic active zone membrane	1/441	10/18475	0.214673403	0.808833224	0.739284428	ENSSMAG00000018681	1
CC	GO:0015629	actin cytoskeleton	10/441	314/18475	0.219435047	0.808833224	0.739284428	ENSSMAG00000000778/ENSSMAG00000002947/ENSSMAG00000003069/ENSSMAG00000005103/ENSSMAG00000008840/ENSSMAG00000009603/ENSSMAG00000010977/ENSSMAG00000016387/ENSSMAG00000020430/ENSSMAG00000020871	10
CC	GO:0044297	cell body	3/441	69/18475	0.227542887	0.808833224	0.739284428	ENSSMAG00000009564/ENSSMAG00000014768/ENSSMAG00000020871	3
CC	GO:0005622	intracellular	1/441	11/18475	0.233429376	0.808833224	0.739284428	ENSSMAG00000008469	1
CC	GO:0033268	node of Ranvier	1/441	11/18475	0.233429376	0.808833224	0.739284428	ENSSMAG00000011061	1
CC	GO:0036157	outer dynein arm	1/441	11/18475	0.233429376	0.808833224	0.739284428	ENSSMAG00000010453	1
CC	GO:0016602	CCAAT-binding factor complex	1/441	12/18475	0.25173839	0.808833224	0.739284428	ENSSMAG00000018081	1
CC	GO:0048788	cytoskeleton of presynaptic active zone	1/441	12/18475	0.25173839	0.808833224	0.739284428	ENSSMAG00000001844	1
CC	GO:0030141	secretory granule	3/441	73/18475	0.253043506	0.808833224	0.739284428	ENSSMAG00000003254/ENSSMAG00000003395/ENSSMAG00000008195	3
CC	GO:0005942	phosphatidylinositol 3-kinase complex	2/441	41/18475	0.256263825	0.808833224	0.739284428	ENSSMAG00000003937/ENSSMAG00000015653	2
CC	GO:0005884	actin filament	5/441	144/18475	0.261046672	0.808833224	0.739284428	ENSSMAG00000005103/ENSSMAG00000015622/ENSSMAG00000016387/ENSSMAG00000016826/ENSSMAG00000020871	5
CC	GO:0005795	Golgi stack	2/441	42/18475	0.265161327	0.808833224	0.739284428	ENSSMAG00000008195/ENSSMAG00000010382	2
CC	GO:0001891	phagocytic cup	1/441	13/18475	0.269611075	0.808833224	0.739284428	ENSSMAG00000020091	1
CC	GO:0030863	cortical cytoskeleton	1/441	13/18475	0.269611075	0.808833224	0.739284428	ENSSMAG00000016826	1
CC	GO:0031045	dense core granule	1/441	13/18475	0.269611075	0.808833224	0.739284428	ENSSMAG00000019768	1
CC	GO:0032585	multivesicular body membrane	1/441	13/18475	0.269611075	0.808833224	0.739284428	ENSSMAG00000008195	1
CC	GO:0032593	insulin-responsive compartment	1/441	13/18475	0.269611075	0.808833224	0.739284428	ENSSMAG00000020814	1
CC	GO:0034098	VCP-NPL4-UFD1 AAA ATPase complex	1/441	13/18475	0.269611075	0.808833224	0.739284428	ENSSMAG00000002908	1
CC	GO:0097449	astrocyte projection	1/441	13/18475	0.269611075	0.808833224	0.739284428	ENSSMAG00000009564	1
CC	GO:0000790	nuclear chromatin	9/441	297/18475	0.280156846	0.818044069	0.747703264	ENSSMAG00000002006/ENSSMAG00000005034/ENSSMAG00000005213/ENSSMAG00000007628/ENSSMAG00000010275/ENSSMAG00000010767/ENSSMAG00000012231/ENSSMAG00000016397/ENSSMAG00000019959	9
CC	GO:0005675	transcription factor TFIIH holo complex	1/441	14/18475	0.287057804	0.818044069	0.747703264	ENSSMAG00000018725	1
CC	GO:0032983	kainate selective glutamate receptor complex	1/441	14/18475	0.287057804	0.818044069	0.747703264	ENSSMAG00000015815	1
CC	GO:0033270	paranode region of axon	1/441	14/18475	0.287057804	0.818044069	0.747703264	ENSSMAG00000007883	1
CC	GO:0008023	transcription elongation factor complex	2/441	45/18475	0.291833498	0.818044069	0.747703264	ENSSMAG00000010764/ENSSMAG00000013315	2
CC	GO:0031362	anchored component of external side of plasma membrane	1/441	15/18475	0.304088707	0.818044069	0.747703264	ENSSMAG00000003131	1
CC	GO:0043034	costamere	1/441	15/18475	0.304088707	0.818044069	0.747703264	ENSSMAG00000016826	1
CC	GO:0043256	laminin complex	1/441	15/18475	0.304088707	0.818044069	0.747703264	ENSSMAG00000000143	1
CC	GO:0005882	intermediate filament	3/441	83/18475	0.318138117	0.818044069	0.747703264	ENSSMAG00000001834/ENSSMAG00000008025/ENSSMAG00000018466	3
CC	GO:0005790	smooth endoplasmic reticulum	1/441	16/18475	0.320713674	0.818044069	0.747703264	ENSSMAG00000020308	1
CC	GO:0031931	TORC1 complex	1/441	16/18475	0.320713674	0.818044069	0.747703264	ENSSMAG00000020335	1
CC	GO:1990124	messenger ribonucleoprotein complex	1/441	16/18475	0.320713674	0.818044069	0.747703264	ENSSMAG00000008943	1
CC	GO:0030027	lamellipodium	6/441	196/18475	0.326820587	0.818044069	0.747703264	ENSSMAG00000001839/ENSSMAG00000008515/ENSSMAG00000011813/ENSSMAG00000014780/ENSSMAG00000018681/ENSSMAG00000020871	6
CC	GO:0043679	axon terminus	2/441	50/18475	0.335943778	0.818044069	0.747703264	ENSSMAG00000007524/ENSSMAG00000007883	2
CC	GO:0031932	TORC2 complex	1/441	17/18475	0.336942357	0.818044069	0.747703264	ENSSMAG00000020335	1
CC	GO:0031224	intrinsic component of membrane	1/441	18/18475	0.352784183	0.818044069	0.747703264	ENSSMAG00000010049	1
CC	GO:0032009	early phagosome	1/441	18/18475	0.352784183	0.818044069	0.747703264	ENSSMAG00000017362	1
CC	GO:0032783	super elongation complex	1/441	18/18475	0.352784183	0.818044069	0.747703264	ENSSMAG00000010764	1
CC	GO:0034703	cation channel complex	1/441	18/18475	0.352784183	0.818044069	0.747703264	ENSSMAG00000001741	1
CC	GO:0031463	Cul3-RING ubiquitin ligase complex	2/441	52/18475	0.35337441	0.818044069	0.747703264	ENSSMAG00000001246/ENSSMAG00000017851	2
CC	GO:0016323	basolateral plasma membrane	5/441	164/18475	0.354192832	0.818044069	0.747703264	ENSSMAG00000007524/ENSSMAG00000008469/ENSSMAG00000009241/ENSSMAG00000009564/ENSSMAG00000013051	5
CC	GO:0005773	vacuole	1/441	19/18475	0.368248352	0.818044069	0.747703264	ENSSMAG00000003749	1
CC	GO:0017146	NMDA selective glutamate receptor complex	1/441	19/18475	0.368248352	0.818044069	0.747703264	ENSSMAG00000012597	1
CC	GO:0032432	actin filament bundle	1/441	19/18475	0.368248352	0.818044069	0.747703264	ENSSMAG00000015622	1
CC	GO:0036513	Derlin-1 retrotranslocation complex	1/441	19/18475	0.368248352	0.818044069	0.747703264	ENSSMAG00000002908	1
CC	GO:0045177	apical part of cell	3/441	91/18475	0.370466661	0.818044069	0.747703264	ENSSMAG00000008469/ENSSMAG00000018681/ENSSMAG00000019267	3
CC	GO:0098794	postsynapse	4/441	129/18475	0.370763665	0.818044069	0.747703264	ENSSMAG00000002006/ENSSMAG00000003109/ENSSMAG00000004959/ENSSMAG00000017570	4
CC	GO:0031253	cell projection membrane	1/441	20/18475	0.383343849	0.818044069	0.747703264	ENSSMAG00000012249	1
CC	GO:0043240	Fanconi anaemia nuclear complex	1/441	20/18475	0.383343849	0.818044069	0.747703264	ENSSMAG00000014420	1
CC	GO:0045178	basal part of cell	1/441	20/18475	0.383343849	0.818044069	0.747703264	ENSSMAG00000013046	1
CC	GO:0060076	excitatory synapse	1/441	20/18475	0.383343849	0.818044069	0.747703264	ENSSMAG00000010243	1
CC	GO:0097060	synaptic membrane	1/441	20/18475	0.383343849	0.818044069	0.747703264	ENSSMAG00000001844	1
CC	GO:0032991	protein-containing complex	12/441	453/18475	0.39783973	0.818044069	0.747703264	ENSSMAG00000001135/ENSSMAG00000002006/ENSSMAG00000004540/ENSSMAG00000007650/ENSSMAG00000009241/ENSSMAG00000010096/ENSSMAG00000010367/ENSSMAG00000010457/ENSSMAG00000013930/ENSSMAG00000021034/ENSSMAG00000021035/ENSSMAG00000021318	12
CC	GO:0005579	membrane attack complex	1/441	21/18475	0.398079441	0.818044069	0.747703264	ENSSMAG00000000242	1
CC	GO:0030285	integral component of synaptic vesicle membrane	1/441	21/18475	0.398079441	0.818044069	0.747703264	ENSSMAG00000010243	1
CC	GO:0030686	90S preribosome	1/441	21/18475	0.398079441	0.818044069	0.747703264	ENSSMAG00000012692	1
CC	GO:0034464	BBSome	1/441	21/18475	0.398079441	0.818044069	0.747703264	ENSSMAG00000014779	1
CC	GO:0055037	recycling endosome	4/441	136/18475	0.408617029	0.818044069	0.747703264	ENSSMAG00000008744/ENSSMAG00000015815/ENSSMAG00000018081/ENSSMAG00000020814	4
CC	GO:0031461	cullin-RING ubiquitin ligase complex	1/441	22/18475	0.412463692	0.818044069	0.747703264	ENSSMAG00000017444	1
CC	GO:0048787	presynaptic active zone membrane	1/441	22/18475	0.412463692	0.818044069	0.747703264	ENSSMAG00000016050	1
CC	GO:0005856	cytoskeleton	9/441	339/18475	0.420521949	0.818044069	0.747703264	ENSSMAG00000004318/ENSSMAG00000004578/ENSSMAG00000008515/ENSSMAG00000012010/ENSSMAG00000016397/ENSSMAG00000016826/ENSSMAG00000017286/ENSSMAG00000020871/ENSSMAG00000021187	9
CC	GO:0045211	postsynaptic membrane	5/441	179/18475	0.425159083	0.818044069	0.747703264	ENSSMAG00000012597/ENSSMAG00000013354/ENSSMAG00000014140/ENSSMAG00000014598/ENSSMAG00000015815	5
CC	GO:0005751	mitochondrial respiratory chain complex IV	1/441	23/18475	0.42650496	0.818044069	0.747703264	ENSSMAG00000002180	1
CC	GO:0001726	ruffle	3/441	101/18475	0.434702018	0.818044069	0.747703264	ENSSMAG00000001839/ENSSMAG00000013046/ENSSMAG00000014780	3
CC	GO:0005901	caveola	2/441	62/18475	0.437653141	0.818044069	0.747703264	ENSSMAG00000004761/ENSSMAG00000009408	2
CC	GO:0000242	pericentriolar material	1/441	24/18475	0.440211404	0.818044069	0.747703264	ENSSMAG00000009120	1
CC	GO:0002116	semaphorin receptor complex	1/441	24/18475	0.440211404	0.818044069	0.747703264	ENSSMAG00000008214	1
CC	GO:0031674	I band	1/441	24/18475	0.440211404	0.818044069	0.747703264	ENSSMAG00000020871	1
CC	GO:0061617	MICOS complex	1/441	24/18475	0.440211404	0.818044069	0.747703264	ENSSMAG00000018764	1
CC	GO:0032587	ruffle membrane	3/441	102/18475	0.441003181	0.818044069	0.747703264	ENSSMAG00000001839/ENSSMAG00000014780/ENSSMAG00000016387	3
CC	GO:0032281	AMPA glutamate receptor complex	2/441	63/18475	0.445761271	0.820605975	0.750044881	ENSSMAG00000013013/ENSSMAG00000017019	2
CC	GO:0034704	calcium channel complex	1/441	25/18475	0.453590992	0.822556799	0.75182796	ENSSMAG00000020308	1
CC	GO:0097225	sperm midpiece	1/441	25/18475	0.453590992	0.822556799	0.75182796	ENSSMAG00000010672	1
CC	GO:0019773	proteasome core complex, alpha-subunit complex	1/441	26/18475	0.4666515	0.8399727	0.767746327	ENSSMAG00000015780	1
CC	GO:0034451	centriolar satellite	3/441	108/18475	0.478201772	0.854434048	0.780964194	ENSSMAG00000011684/ENSSMAG00000013184/ENSSMAG00000015653	3
CC	GO:0005776	autophagosome	2/441	68/18475	0.485288764	0.856436635	0.782794585	ENSSMAG00000011058/ENSSMAG00000012654	2
CC	GO:0031941	filamentous actin	2/441	69/18475	0.492982671	0.856436635	0.782794585	ENSSMAG00000004755/ENSSMAG00000004763	2
CC	GO:0035861	site of double-strand break	2/441	69/18475	0.492982671	0.856436635	0.782794585	ENSSMAG00000002908/ENSSMAG00000008850	2
CC	GO:0033116	endoplasmic reticulum-Golgi intermediate compartment membrane	1/441	29/18475	0.503993575	0.856436635	0.782794585	ENSSMAG00000012654	1
CC	GO:0098831	presynaptic active zone cytoplasmic component	1/441	29/18475	0.503993575	0.856436635	0.782794585	ENSSMAG00000001844	1
CC	GO:0099060	integral component of postsynaptic specialization membrane	1/441	29/18475	0.503993575	0.856436635	0.782794585	ENSSMAG00000018681	1
CC	GO:1902711	GABA-A receptor complex	1/441	29/18475	0.503993575	0.856436635	0.782794585	ENSSMAG00000004959	1
CC	GO:0030175	filopodium	2/441	71/18475	0.508150404	0.857503806	0.783769994	ENSSMAG00000011813/ENSSMAG00000020871	2
CC	GO:0030672	synaptic vesicle membrane	3/441	114/18475	0.514207615	0.860166779	0.786203987	ENSSMAG00000010243/ENSSMAG00000013413/ENSSMAG00000018067	3
CC	GO:0045121	membrane raft	4/441	157/18475	0.518252753	0.860166779	0.786203987	ENSSMAG00000004311/ENSSMAG00000009120/ENSSMAG00000010345/ENSSMAG00000020982	4
CC	GO:0005811	lipid droplet	3/441	116/18475	0.52591375	0.860166779	0.786203987	ENSSMAG00000002549/ENSSMAG00000002908/ENSSMAG00000011551	3
CC	GO:0002102	podosome	1/441	31/18475	0.527427367	0.860166779	0.786203987	ENSSMAG00000008515	1
CC	GO:0005666	RNA polymerase III complex	1/441	31/18475	0.527427367	0.860166779	0.786203987	ENSSMAG00000007985	1
CC	GO:0016324	apical plasma membrane	6/441	248/18475	0.544159021	0.876649962	0.801269837	ENSSMAG00000000231/ENSSMAG00000008469/ENSSMAG00000010367/ENSSMAG00000013051/ENSSMAG00000019322/ENSSMAG00000019768	6
CC	GO:0000502	proteasome complex	2/441	76/18475	0.544749565	0.876649962	0.801269837	ENSSMAG00000002908/ENSSMAG00000003621	2
CC	GO:0030140	trans-Golgi network transport vesicle	1/441	33/18475	0.549756422	0.878886911	0.803314439	ENSSMAG00000008195	1
CC	GO:0030127	COPII vesicle coat	1/441	34/18475	0.56052301	0.887261343	0.810968782	ENSSMAG00000001291	1
CC	GO:0008021	synaptic vesicle	4/441	166/18475	0.562297312	0.887261343	0.810968782	ENSSMAG00000002330/ENSSMAG00000016050/ENSSMAG00000018067/ENSSMAG00000020814	4
CC	GO:0000145	exocyst	1/441	35/18475	0.571032709	0.889633546	0.813137007	ENSSMAG00000017895	1
CC	GO:0010008	endosome membrane	3/441	124/18475	0.57112277	0.889633546	0.813137007	ENSSMAG00000004311/ENSSMAG00000015815/ENSSMAG00000017362	3
CC	GO:0008305	integrin complex	1/441	36/18475	0.581291634	0.899706159	0.822343511	ENSSMAG00000018384	1
CC	GO:0005680	anaphase-promoting complex	1/441	37/18475	0.591305755	0.903693701	0.825988178	ENSSMAG00000018933	1
CC	GO:0043296	apical junction complex	1/441	37/18475	0.591305755	0.903693701	0.825988178	ENSSMAG00000006884	1
CC	GO:0008180	COP9 signalosome	1/441	38/18475	0.601080902	0.91046043	0.83217306	ENSSMAG00000016826	1
CC	GO:0031234	extrinsic component of cytoplasmic side of plasma membrane	3/441	130/18475	0.60322687	0.91046043	0.83217306	ENSSMAG00000004318/ENSSMAG00000009120/ENSSMAG00000013315	3
CC	GO:0031965	nuclear membrane	5/441	221/18475	0.610219384	0.912997977	0.834492412	ENSSMAG00000004540/ENSSMAG00000011551/ENSSMAG00000020885/ENSSMAG00000021034/ENSSMAG00000021035	5
CC	GO:0005768	endosome	6/441	268/18475	0.619862986	0.912997977	0.834492412	ENSSMAG00000004242/ENSSMAG00000008785/ENSSMAG00000012654/ENSSMAG00000017362/ENSSMAG00000018013/ENSSMAG00000020814	6
CC	GO:0005892	acetylcholine-gated channel complex	1/441	40/18475	0.619936898	0.912997977	0.834492412	ENSSMAG00000013354	1
CC	GO:0032590	dendrite membrane	1/441	40/18475	0.619936898	0.912997977	0.834492412	ENSSMAG00000004959	1
CC	GO:0031901	early endosome membrane	2/441	89/18475	0.630758885	0.923339814	0.843944989	ENSSMAG00000005034/ENSSMAG00000010767	2
CC	GO:0010494	cytoplasmic stress granule	2/441	93/18475	0.654545553	0.941837349	0.860851984	ENSSMAG00000002908/ENSSMAG00000019639	2
CC	GO:0016235	aggresome	1/441	44/18475	0.655022683	0.941837349	0.860851984	ENSSMAG00000003334	1
CC	GO:0032588	trans-Golgi network membrane	1/441	44/18475	0.655022683	0.941837349	0.860851984	ENSSMAG00000002702	1
CC	GO:0014704	intercalated disc	1/441	45/18475	0.663276982	0.948095922	0.866572404	ENSSMAG00000018681	1
CC	GO:0015935	small ribosomal subunit	1/441	46/18475	0.671334218	0.948357429	0.866811425	ENSSMAG00000003208	1
CC	GO:0030659	cytoplasmic vesicle membrane	2/441	96/18475	0.671572211	0.948357429	0.866811425	ENSSMAG00000009203/ENSSMAG00000020308	2
CC	GO:0005770	late endosome	3/441	145/18475	0.676303543	0.948357429	0.866811425	ENSSMAG00000009313/ENSSMAG00000009408/ENSSMAG00000016575	3
CC	GO:0043235	receptor complex	6/441	286/18475	0.681495804	0.948357429	0.866811425	ENSSMAG00000003548/ENSSMAG00000006455/ENSSMAG00000010654/ENSSMAG00000017362/ENSSMAG00000019322/ENSSMAG00000021194	6
CC	GO:0031526	brush border membrane	1/441	48/18475	0.686876162	0.948357429	0.866811425	ENSSMAG00000008469	1
CC	GO:0032580	Golgi cisterna membrane	1/441	48/18475	0.686876162	0.948357429	0.866811425	ENSSMAG00000002702	1
CC	GO:0030117	membrane coat	1/441	51/18475	0.708824884	0.964786988	0.881828263	ENSSMAG00000010607	1
CC	GO:0030134	COPII-coated ER to Golgi transport vesicle	1/441	51/18475	0.708824884	0.964786988	0.881828263	ENSSMAG00000016575	1
CC	GO:0005764	lysosome	5/441	250/18475	0.715595176	0.964786988	0.881828263	ENSSMAG00000004242/ENSSMAG00000008214/ENSSMAG00000016575/ENSSMAG00000017362/ENSSMAG00000018013	5
CC	GO:0032993	protein-DNA complex	1/441	52/18475	0.715794501	0.964786988	0.881828263	ENSSMAG00000013930	1
CC	GO:0005643	nuclear pore	1/441	53/18475	0.722597662	0.964786988	0.881828263	ENSSMAG00000017638	1
CC	GO:0016529	sarcoplasmic reticulum	1/441	53/18475	0.722597662	0.964786988	0.881828263	ENSSMAG00000020308	1
CC	GO:0030286	dynein complex	1/441	56/18475	0.7420476	0.977318602	0.893282326	ENSSMAG00000003208	1
CC	GO:0005819	spindle	2/441	111/18475	0.746690857	0.977318602	0.893282326	ENSSMAG00000003021/ENSSMAG00000008850	2
CC	GO:0005802	trans-Golgi network	4/441	213/18475	0.751655346	0.977318602	0.893282326	ENSSMAG00000008744/ENSSMAG00000008785/ENSSMAG00000010382/ENSSMAG00000016083	4
CC	GO:1990904	ribonucleoprotein complex	4/441	213/18475	0.751655346	0.977318602	0.893282326	ENSSMAG00000003334/ENSSMAG00000010275/ENSSMAG00000011551/ENSSMAG00000019639	4
CC	GO:0005769	early endosome	4/441	215/18475	0.758098072	0.977318602	0.893282326	ENSSMAG00000008744/ENSSMAG00000009408/ENSSMAG00000016575/ENSSMAG00000019322	4
CC	GO:0000123	histone acetyltransferase complex	1/441	59/18475	0.760136691	0.977318602	0.893282326	ENSSMAG00000018863	1
CC	GO:0005844	polysome	1/441	59/18475	0.760136691	0.977318602	0.893282326	ENSSMAG00000003334	1
CC	GO:0005778	peroxisomal membrane	1/441	61/18475	0.771487254	0.981366235	0.896981918	ENSSMAG00000018081	1
CC	GO:0016592	mediator complex	1/441	61/18475	0.771487254	0.981366235	0.896981918	ENSSMAG00000015979	1
CC	GO:0005765	lysosomal membrane	3/441	172/18475	0.781854753	0.981366235	0.896981918	ENSSMAG00000004311/ENSSMAG00000005259/ENSSMAG00000009313	3
CC	GO:0098978	glutamatergic synapse	8/441	419/18475	0.786269061	0.981366235	0.896981918	ENSSMAG00000002006/ENSSMAG00000002330/ENSSMAG00000003021/ENSSMAG00000012597/ENSSMAG00000014140/ENSSMAG00000014598/ENSSMAG00000020091/ENSSMAG00000020871	8
CC	GO:0031966	mitochondrial membrane	1/441	64/18475	0.787516115	0.981366235	0.896981918	ENSSMAG00000017321	1
CC	GO:0048786	presynaptic active zone	1/441	64/18475	0.787516115	0.981366235	0.896981918	ENSSMAG00000001844	1
CC	GO:0043025	neuronal cell body	5/441	277/18475	0.794055746	0.983809252	0.899214867	ENSSMAG00000004443/ENSSMAG00000007650/ENSSMAG00000007883/ENSSMAG00000011813/ENSSMAG00000013046	5
CC	GO:0001917	photoreceptor inner segment	1/441	66/18475	0.797573756	0.983809252	0.899214867	ENSSMAG00000007562	1
CC	GO:0005747	mitochondrial respiratory chain complex I	1/441	68/18475	0.80715636	0.985623092	0.900872742	ENSSMAG00000019658	1
CC	GO:0022627	cytosolic small ribosomal subunit	1/441	68/18475	0.80715636	0.985623092	0.900872742	ENSSMAG00000009946	1
CC	GO:0016328	lateral plasma membrane	1/441	69/18475	0.811776561	0.986308522	0.901499233	ENSSMAG00000008469	1
CC	GO:0005758	mitochondrial intermembrane space	1/441	71/18475	0.820688257	0.990221571	0.905075813	ENSSMAG00000011061	1
CC	GO:0016342	catenin complex	1/441	74/18475	0.833272618	0.990221571	0.905075813	ENSSMAG00000018681	1
CC	GO:0043197	dendritic spine	3/441	190/18475	0.835149755	0.990221571	0.905075813	ENSSMAG00000003021/ENSSMAG00000004318/ENSSMAG00000013013	3
CC	GO:0036464	cytoplasmic ribonucleoprotein granule	1/441	77/18475	0.844975652	0.990221571	0.905075813	ENSSMAG00000018081	1
CC	GO:0030176	integral component of endoplasmic reticulum membrane	2/441	139/18475	0.847959462	0.990221571	0.905075813	ENSSMAG00000004253/ENSSMAG00000012654	2
CC	GO:0031982	vesicle	2/441	140/18475	0.850783451	0.990221571	0.905075813	ENSSMAG00000009603/ENSSMAG00000017570	2
CC	GO:0005881	cytoplasmic microtubule	1/441	80/18475	0.855858951	0.990221571	0.905075813	ENSSMAG00000018081	1
CC	GO:0015630	microtubule cytoskeleton	2/441	143/18475	0.858971365	0.990221571	0.905075813	ENSSMAG00000009487/ENSSMAG00000011551	2
CC	GO:0000139	Golgi membrane	5/441	309/18475	0.863927205	0.990221571	0.905075813	ENSSMAG00000004761/ENSSMAG00000010382/ENSSMAG00000013957/ENSSMAG00000014358/ENSSMAG00000016083	5
CC	GO:0042470	melanosome	1/441	84/18475	0.869193323	0.990221571	0.905075813	ENSSMAG00000008195	1
CC	GO:0030426	growth cone	1/441	86/18475	0.875391534	0.990221571	0.905075813	ENSSMAG00000011813	1
CC	GO:0043204	perikaryon	1/441	86/18475	0.875391534	0.990221571	0.905075813	ENSSMAG00000014097	1
CC	GO:0017053	transcription repressor complex	1/441	88/18475	0.88129668	0.990221571	0.905075813	ENSSMAG00000015181	1
CC	GO:0030054	cell junction	2/441	155/18475	0.887773036	0.990221571	0.905075813	ENSSMAG00000010767/ENSSMAG00000017286	2
CC	GO:0030173	integral component of Golgi membrane	1/441	92/18475	0.892282434	0.990221571	0.905075813	ENSSMAG00000002180	1
CC	GO:0098982	GABA-ergic synapse	1/441	92/18475	0.892282434	0.990221571	0.905075813	ENSSMAG00000002006	1
CC	GO:0005911	cell-cell junction	3/441	219/18475	0.897476419	0.990221571	0.905075813	ENSSMAG00000006434/ENSSMAG00000008943/ENSSMAG00000010755	3
CC	GO:0043005	neuron projection	8/441	488/18475	0.899875329	0.990221571	0.905075813	ENSSMAG00000004959/ENSSMAG00000010243/ENSSMAG00000013046/ENSSMAG00000013354/ENSSMAG00000014097/ENSSMAG00000017570/ENSSMAG00000018681/ENSSMAG00000019639	8
CC	GO:0000785	chromatin	2/441	161/18475	0.900037576	0.990221571	0.905075813	ENSSMAG00000002908/ENSSMAG00000020109	2
CC	GO:0031201	SNARE complex	1/441	96/18475	0.902253569	0.990221571	0.905075813	ENSSMAG00000016050	1
CC	GO:0071013	catalytic step 2 spliceosome	1/441	96/18475	0.902253569	0.990221571	0.905075813	ENSSMAG00000009408	1
CC	GO:0005874	microtubule	4/441	280/18475	0.904646867	0.990221571	0.905075813	ENSSMAG00000011795/ENSSMAG00000011813/ENSSMAG00000018081/ENSSMAG00000018769	4
CC	GO:0016363	nuclear matrix	1/441	105/18475	0.921449444	0.994527371	0.909011372	ENSSMAG00000015181	1
CC	GO:0005743	mitochondrial inner membrane	1/441	106/18475	0.92333517	0.994527371	0.909011372	ENSSMAG00000016509	1
CC	GO:0005938	cell cortex	2/441	177/18475	0.926904556	0.994527371	0.909011372	ENSSMAG00000008515/ENSSMAG00000011461	2
CC	GO:0005694	chromosome	1/441	109/18475	0.928725625	0.994527371	0.909011372	ENSSMAG00000018142	1
CC	GO:0008076	voltage-gated potassium channel complex	1/441	110/18475	0.930437048	0.994527371	0.909011372	ENSSMAG00000007883	1
CC	GO:0000151	ubiquitin ligase complex	1/441	116/18475	0.939878018	0.994527371	0.909011372	ENSSMAG00000017444	1
CC	GO:0012505	endomembrane system	3/441	250/18475	0.939928543	0.994527371	0.909011372	ENSSMAG00000008195/ENSSMAG00000016050/ENSSMAG00000020814	3
CC	GO:0005777	peroxisome	1/441	117/18475	0.941322203	0.994527371	0.909011372	ENSSMAG00000008214	1
CC	GO:0048471	perinuclear region of cytoplasm	7/441	491/18475	0.950705757	0.999214705	0.913295658	ENSSMAG00000002908/ENSSMAG00000004537/ENSSMAG00000009203/ENSSMAG00000012654/ENSSMAG00000013046/ENSSMAG00000013184/ENSSMAG00000016575	7
CC	GO:0005667	transcription regulator complex	4/441	328/18475	0.955632359	0.999214705	0.913295658	ENSSMAG00000008850/ENSSMAG00000010275/ENSSMAG00000015181/ENSSMAG00000020885	4
CC	GO:0042025	host cell nucleus	3/441	273/18475	0.960196824	0.999214705	0.913295658	ENSSMAG00000001039/ENSSMAG00000011461/ENSSMAG00000020885	3
CC	GO:0005759	mitochondrial matrix	1/441	138/18475	0.96479617	0.999214705	0.913295658	ENSSMAG00000016509	1
CC	GO:0030424	axon	4/441	351/18475	0.969812511	0.999214705	0.913295658	ENSSMAG00000001834/ENSSMAG00000007247/ENSSMAG00000008025/ENSSMAG00000018466	4
CC	GO:0016604	nuclear body	3/441	298/18475	0.974866898	0.999214705	0.913295658	ENSSMAG00000003021/ENSSMAG00000013046/ENSSMAG00000015181	3
CC	GO:0036064	ciliary basal body	1/441	167/18475	0.982631768	0.999214705	0.913295658	ENSSMAG00000016793	1
CC	GO:0014069	postsynaptic density	2/441	271/18475	0.989447032	0.999214705	0.913295658	ENSSMAG00000003021/ENSSMAG00000018681	2
CC	GO:0030496	midbody	1/441	194/18475	0.991012483	0.999214705	0.913295658	ENSSMAG00000008850	1
CC	GO:0030425	dendrite	3/441	358/18475	0.992018469	0.999214705	0.913295658	ENSSMAG00000007524/ENSSMAG00000007883/ENSSMAG00000011813	3
CC	GO:0005789	endoplasmic reticulum membrane	4/441	441/18475	0.993892957	0.999214705	0.913295658	ENSSMAG00000004253/ENSSMAG00000005259/ENSSMAG00000012654/ENSSMAG00000017370	4
CC	GO:0043231	intracellular membrane-bounded organelle	3/441	416/18475	0.997487357	0.999214705	0.913295658	ENSSMAG00000005259/ENSSMAG00000013184/ENSSMAG00000018013	3
CC	GO:0016607	nuclear speck	2/441	390/18475	0.999214705	0.999214705	0.913295658	ENSSMAG00000002006/ENSSMAG00000017056	2
