# Supplementary material for: Brains in Metamorphosis: Temporal Transcriptome Dynamics in Hatchery-Reared Flatfishes
Source: Biology (Basel). 2021 Dec 2;10(12):1256. doi: 10.3390/biology10121256 (PMC8698573; doi:10.3390/biology10121256)
Supplement: Supplementary file 1 [file biology-10-01256-s001.zip › Supplementary Table S11.csv]

	GENENAME	DESCRIPTION
ENSSMAG00000006428	mep1b	Metalloendopeptidase
ENSSMAG00000017245	myl3	Myosin light chain 4
ENSSMAG00000003250	hebp2	Heme-binding protein soul5
ENSSMAG00000018802	rhag	Ammonium_transp domain-containing protein
ENSSMAG00000007475	gck	Myosin, light chain 7, regulatory
ENSSMAG00000009683	LOC115062070	Olfactory receptor
ENSSMAG00000008370	IGFN1	Immunoglobulin like and fibronectin type III domain containing 1, tandem duplicate 2
ENSSMAG00000003344	spegnb	SPEG neighbor
ENSSMAG00000016687	S10A6	EF-hand domain-containing protein
ENSSMAG00000011463	pde6g	Rhodopsin-sensitive cGMP 3',5'-cyclic phosphodiesterase subunit gamma
ENSSMAG00000003660	nppa	Atrial natriuretic peptide
ENSSMAG00000009540	TPM2	Tropomyosin 2 (Beta)
ENSSMAG00000003231	st2b1	Sulfotransferase
ENSSMAG00000016485	prs27	Peptidase S1 domain-containing protein
ENSSMAG00000001228	uroc1	Imidazolonepropionate hydrolase
ENSSMAG00000006190	act2	Actin, alpha skeletal muscle
ENSSMAG00000000299	agxt	Serine--pyruvate aminotransferase
ENSSMAG00000010290	HAND2	Heart and neural crest derivatives expressed 2
ENSSMAG00000006303	lbx1	Homeobox domain-containing protein
ENSSMAG00000018820	HSPB12	Heat shock protein, alpha-crystallin-related, b12
ENSSMAG00000021074	ncx1h	Solute carrier family 8 member 1a
ENSSMAG00000003694	nppb	B-type natriuretic peptide
ENSSMAG00000019248	ryr1	Ryanodine receptor 2
ENSSMAG00000009775	tdo2	Tryptophan 2,3-dioxygenase
ENSSMAG00000006768	g6p	Glucose-6-phosphatase
ENSSMAG00000004569	zf13	Homeobox domain-containing protein
ENSSMAG00000009701	dpys	Amidohydro-rel domain-containing protein
ENSSMAG00000010798	msc	BHLH domain-containing protein
ENSSMAG00000007525	cld14	Claudin
ENSSMAG00000014995	mst1r	Receptor protein-tyrosine kinase
ENSSMAG00000003321	ldlr	Low density lipoprotein receptor a
ENSSMAG00000020316	hoxa2	Homeobox domain-containing protein
ENSSMAG00000010293	mgat5	Cytochrome P450, family 24, subfamily A, polypeptide 1
ENSSMAG00000016261	mst1	Macrophage stimulating 1
ENSSMAG00000010397	PPP1R3G	Protein phosphatase 1 regulatory subunit 3G
ENSSMAG00000006502	tgm2	TGc domain-containing protein
ENSSMAG00000004858	star	Steroidogenic acute regulatory protein, mitochondrial
ENSSMAG00000007143	IL1R2	Interleukin 1 receptor type 2
ENSSMAG00000000226	ces3	Carboxylic ester hydrolase
ENSSMAG00000010687	aldh2	Aldedh domain-containing protein
ENSSMAG00000001303	cyp4v	Cytochrome P450, family 4, subfamily V, polypeptide 8
ENSSMAG00000000023	ftcd	Formimidoyltetrahydrofolate cyclodeaminase
ENSSMAG00000013344	kynu	Kynureninase
ENSSMAG00000014877	mlsl	Malate synthase
ENSSMAG00000003299	hst	T-box transcription factor TBX5
ENSSMAG00000005153	masp1	Mannan-binding lectin serine peptidase 1
ENSSMAG00000002066	rbp4	Transmembrane serine protease 2
ENSSMAG00000006790	g6p	Glucose-6-phosphatase
ENSSMAG00000010970	ren	Peptidase A1 domain-containing protein
ENSSMAG00000004898	clic5	Chloride intracellular channel protein
ENSSMAG00000015279	UD12	UDP-glucuronosyltransferase
ENSSMAG00000017605	LOC106524983	uncharacterized protein LOC106524983
ENSSMAG00000018143	gata4	GATA binding protein 6
ENSSMAG00000016223	glut2	MFS domain-containing protein
ENSSMAG00000005066	sstr5	Somatostatin receptor type 5
ENSSMAG00000011098	qprt	Nicotinate-nucleotide pyrophosphorylase [carboxylating]
ENSSMAG00000021126	CO3	CO3
ENSSMAG00000018721	ptgis	Prostacyclin synthase
ENSSMAG00000019201	ptf1a	BHLH domain-containing protein
ENSSMAG00000016064	WT1A	WT1A
ENSSMAG00000007814	fkh	Fork-head domain-containing protein
ENSSMAG00000019074	rbp	Lipocln_cytosolic_FA-bd_dom domain-containing protein
ENSSMAG00000000039	f10	Coagulation factor X
ENSSMAG00000011637	LOC106563008	SEC14-like protein 3
ENSSMAG00000001746	edn1	Endothelin-2
ENSSMAG00000005095	fa9	Coagulation factor X
ENSSMAG00000005088	LOC115579574	CD59 glycoprotein
ENSSMAG00000008605	A3LT2	Alpha 1,3-galactosyltransferase 2
ENSSMAG00000017807	TNRC6B	Trinucleotide repeat containing 6B
ENSSMAG00000011565	upp2	Uridine phosphorylase
ENSSMAG00000019747	MT12B	MFS domain-containing protein
ENSSMAG00000014784	FXYD12	FXYD domain-containing ion transport regulator
ENSSMAG00000000945	golt1a	Golgi transport 1A
ENSSMAG00000013019	gramd3	GRAM domain-containing protein 3 isoform X1
ENSSMAG00000001965	lsf	Transcription factor LSF
ENSSMAG00000008649	ezr	FERM domain-containing protein
ENSSMAG00000011357	etnppl	Ethanolamine-phosphate phospho-lyase
ENSSMAG00000011340	c8b	Complement component 8 subunit beta
ENSSMAG00000010003	cldn1	Claudin
ENSSMAG00000000683	spgp	ATP-binding cassette, sub-family B (MDR/TAP), member 11b
ENSSMAG00000010881	ugt5a1	UDP-glucuronosyltransferase
ENSSMAG00000000384	lipc	Hepatic triacylglycerol lipase
ENSSMAG00000004840	LOC106564346	ZP domain-containing protein
ENSSMAG00000021086	S29A1	Solute carrier family 29 member 1a
ENSSMAG00000002023	mat1a	S-adenosylmethionine synthase
ENSSMAG00000018350	matn3	Matrilin 3a
ENSSMAG00000002937	gcgr	Glucagon-like peptide 2 receptor
ENSSMAG00000005285	Lox	Lysyl oxidase homolog
ENSSMAG00000014667	t4s1	transmembrane 4 L6 family member 1 isoform X1
ENSSMAG00000002714	gdf2	TGF_BETA_2 domain-containing protein
ENSSMAG00000004052	cx32	Gap junction protein
ENSSMAG00000019738	slc10a1	Solute carrier family 10 member 1
ENSSMAG00000013902	ociad1	OCIA domain-containing protein
ENSSMAG00000002195	tm6sf2	transmembrane 6 superfamily member 2
ENSSMAG00000011776	atl3	Atlastin GTPase 3
ENSSMAG00000011921	st2s2	Sulfotransferase
ENSSMAG00000019072	hnf4a	Hepatocyte nuclear factor 4, gamma
ENSSMAG00000005634	tha1	Beta_elim_lyase domain-containing protein
ENSSMAG00000004095	hk1	Hexokinase
ENSSMAG00000016155	zf21	Homeobox domain-containing protein
ENSSMAG00000016417	gjc1	Aminotran_1_2 domain-containing protein
ENSSMAG00000014961	gys2	Glycogen [starch] synthase
ENSSMAG00000003905	LOC108878529	MABP domain-containing protein
ENSSMAG00000015383	zpld1	zona pellucida-like domain-containing protein 1
ENSSMAG00000008189	hao2	FMN hydroxy acid dehydrogenase domain-containing protein
ENSSMAG00000014045	kcnj2	Inward rectifier K(+) channel Kir2.1
ENSSMAG00000014054	IF	DUF4430 domain-containing protein
ENSSMAG00000015771	s100z	Protein S100
ENSSMAG00000015252	hao1	FMN hydroxy acid dehydrogenase domain-containing protein
ENSSMAG00000017879	amn	Protein amnionless
ENSSMAG00000001212	HS3SB	Sulfotransferase
ENSSMAG00000016595	BICR1	BICR1
ENSSMAG00000015198	hox36	Homeobox domain-containing protein
ENSSMAG00000001180	dpyd	Dihydropyrimidine dehydrogenase [NADP(+)]
ENSSMAG00000015426	zgc:162608	Zgc:162608
ENSSMAG00000019979	T4S4	Transmembrane 4 L6 family member 4
ENSSMAG00000005392	cnp-2	C-type natriuretic peptide 2
ENSSMAG00000008994	bmp1	Bone morphogenetic protein 1
ENSSMAG00000013594	vill	Villin-1
ENSSMAG00000016541	apom	Apolipoprotein M
ENSSMAG00000013324	dmtn	Retinol dehydrogenase 5 (11-cis/9-cis)
ENSSMAG00000011366	c8a	MACPF domain-containing protein
ENSSMAG00000019039	cltrn	Collectrin domain-containing protein
ENSSMAG00000015384	sepp1	SelP_N domain-containing protein
ENSSMAG00000020838	eloa	Immunoglobulin superfamily, DCC subclass, member 3
ENSSMAG00000021338	cdh16	Cadherin 16, KSP-cadherin
ENSSMAG00000018246	asgrl3	C-type lectin domain-containing protein
ENSSMAG00000020642	irx4	Homeobox domain-containing protein
ENSSMAG00000015139	srr	L-threonine ammonia-lyase-like
ENSSMAG00000017546	cyp17	Steroid 17-alpha-hydroxylase/17,20 lyase
ENSSMAG00000007311	notum2	Palmitoleoyl-protein carboxylesterase notum2
ENSSMAG00000001804	acot5	Acyl-CoA thioesterase 19
ENSSMAG00000004580	agrp	Agouti domain-containing protein
ENSSMAG00000012328	fbp1	Fructose-bisphosphatase
ENSSMAG00000009797	CTSO	Cathepsin O
ENSSMAG00000000706	cmtr2	Aa_trans domain-containing protein
ENSSMAG00000003547	abcc2	Canalicular multispecific organic anion transporter 1
ENSSMAG00000020527	LOC106531916	alpha-2-HS-glycoprotein-like isoform X1
ENSSMAG00000016810	pgrp2	Peptidoglycan recognition protein ii
ENSSMAG00000005041	slc39a4	Solute carrier family 39 (Zinc transporter), member 4
ENSSMAG00000005829	ocel1	occludin/ELL domain-containing protein 1 isoform X1
ENSSMAG00000003499	kl	Klotho
ENSSMAG00000014912	ANT3	Antithrombin-III
ENSSMAG00000006394		tRNA-intron lyase
ENSSMAG00000004296	LOC106520328	uncharacterized protein LOC106520328
ENSSMAG00000006138	hes5	Transcription factor HES-5
ENSSMAG00000008137	ugt2a7	UDP-glucuronosyltransferase
ENSSMAG00000002290	sid4	Heparan sulfate proteoglycan 2
ENSSMAG00000008761	oit3	ZP domain-containing protein
ENSSMAG00000009508	hoxa1	Homeobox domain-containing protein
ENSSMAG00000014132	S27A2	AMP-binding domain-containing protein
ENSSMAG00000005215	cubn	Cubilin (intrinsic factor-cobalamin receptor)
ENSSMAG00000000114	hkdc1	Hepatocyte nuclear factor 4-beta
ENSSMAG00000009511	hoxa3	Homeobox domain-containing protein
ENSSMAG00000018776	hnf4	Hepatocyte nuclear factor 4, alpha
ENSSMAG00000019969	lbx1	Homeobox domain-containing protein
ENSSMAG00000008198	sh2d4a	Homeobox domain-containing protein
ENSSMAG00000018060	ugt5a1	UDP-glucuronosyltransferase
ENSSMAG00000009139	kcnq1	KQT-like 1
ENSSMAG00000014053	4F2	4F2
ENSSMAG00000002893	msmo1	Methylsterol monooxygenase 1
ENSSMAG00000006600	and1	Actinodin1
ENSSMAG00000006760	ecm2	Extracellular matrix protein 2
ENSSMAG00000001641	myo1h	Myosin IHa
ENSSMAG00000021387	sord	PKS_ER domain-containing protein
ENSSMAG00000002183	agxt	Serine--pyruvate aminotransferase
ENSSMAG00000015940	ATGL	Adipose triglyceride lipase
ENSSMAG00000007443	mate1	Multidrug and toxin extrusion protein
ENSSMAG00000010471	iyd	Iodotyrosine dehalogenase 1
ENSSMAG00000020438	pbx3	C-type lectin domain-containing protein
ENSSMAG00000008986	mttp	Vitellogenin domain-containing protein
ENSSMAG00000017032	lox	Lysyl oxidase homolog
ENSSMAG00000012733	cyp2x7	cytochrome P450 2F2-like
ENSSMAG00000014506	cldn2	Claudin
ENSSMAG00000008546	SST5	Somatostatin domain-containing protein
ENSSMAG00000020734	SMAX5B_014501	Putative tyrosine-protein kinase STYK1-like
ENSSMAG00000018095	Dkk4	Dickkopf-related protein 4
