# Supplementary material for: Brains in Metamorphosis: Temporal Transcriptome Dynamics in Hatchery-Reared Flatfishes
Source: Biology (Basel). 2021 Dec 2;10(12):1256. doi: 10.3390/biology10121256 (PMC8698573; doi:10.3390/biology10121256)
Supplement: Supplementary file 1 [file biology-10-01256-s001.zip › Supplementary Table S12.csv]

	GENENAME	DESCRIPTION
ENSSMAG00000020885	nr4a1	Nuclear receptor subfamily 4 group A member 1
ENSSMAG00000013637	myh2	Myosin heavy chain, fast skeletal muscle
ENSSMAG00000008850	SAMHD1	Deoxynucleoside triphosphate triphosphohydrolase SAMHD1
ENSSMAG00000016509	alas2	5-aminolevulinate synthase, erythroid-specific, mitochondrial
ENSSMAG00000019365	plekhs1	pleckstrin homology domain-containing family S member 1 isoform X1
ENSSMAG00000020700	ponzr10	Plac8 onzin-related protein 10
ENSSMAG00000009319	sal	SUEL-type lectin domain-containing protein
ENSSMAG00000011871	GIMA7	AIG1-type G domain-containing protein
ENSSMAG00000021034	gch	GTP cyclohydrolase 1
ENSSMAG00000011813	tubb1	Tubulin beta chain
ENSSMAG00000015979	GSONMT00079496001	DUF4430 domain-containing protein
ENSSMAG00000020335	nt5c2	5'-nucleotidase domain-containing protein 4 isoform X2
ENSSMAG00000005320
ENSSMAG00000003937	pik3cg	Phosphatidylinositol-4,5-bisphosphate 3-kinase
ENSSMAG00000020293	selja	Selenoprotein J
ENSSMAG00000021035	gch	GTP cyclohydrolase 1
ENSSMAG00000013930	zg1	GATA binding protein 1a
ENSSMAG00000006180	BT2A2	B30.2/SPRY domain-containing protein
ENSSMAG00000002991	prs27	Peptidase S1 domain-containing protein
ENSSMAG00000007946	creb3	BZIP domain-containing protein
ENSSMAG00000018926	UTP14A	Reelin domain-containing protein
ENSSMAG00000003214	GP5	LRRCT domain-containing protein
ENSSMAG00000020814	rab37	Ras-related protein Rab-44
ENSSMAG00000008444	gb	GLOBIN domain-containing protein
ENSSMAG00000012341	bdh1	Zgc:113142
ENSSMAG00000015181	gfi1	Zinc finger protein Gfi-1b
ENSSMAG00000009917	rhd	Rh blood group, D antigen
ENSSMAG00000001522	Ccl20	C-C motif chemokine
ENSSMAG00000001508	F2P81_020784	B30.2/SPRY domain-containing protein
ENSSMAG00000000150	SUSD1	Sushi domain containing 1
ENSSMAG00000008204	bE1	GLOBIN domain-containing protein
ENSSMAG00000005446	PPUP9170	PPUP9170
ENSSMAG00000010672	ccr7	G_PROTEIN_RECEP_F1_2 domain-containing protein
ENSSMAG00000013184	NLRC3a	NLR family CARD domain-containing 3a
ENSSMAG00000001943	epor	Erythropoietin receptor
ENSSMAG00000013028	gp9	Glycoprotein IX (platelet)
ENSSMAG00000015984	GSONMT00079496001	DUF4430 domain-containing protein
ENSSMAG00000002612	TNFSF14	Light, Uncharacterized protein
ENSSMAG00000016050	stx11	t-SNARE coiled-coil homology domain-containing protein
ENSSMAG00000009542	DYSF	Dysferlin
ENSSMAG00000013034		Putative cell adhesion molecule 4-like
ENSSMAG00000012971	FCGR3	FCGR3
ENSSMAG00000004031	GSTENG00025061001	Chromosome 17 SCAF14760, whole genome shotgun sequence
ENSSMAG00000001039	elf3	ETS-related transcription factor Elf-3 isoform X2
ENSSMAG00000017676	pnp	Purine nucleoside phosphorylase
ENSSMAG00000004702	CCR2	G_PROTEIN_RECEP_F1_2 domain-containing protein
ENSSMAG00000012274	cyp19	Cytochrome P450 family 19 subfamily A member 1
ENSSMAG00000006236
ENSSMAG00000011461	cytip	PDZ domain-containing protein
ENSSMAG00000017316	LOC115424471	Ig-like domain-containing protein
ENSSMAG00000004373	PLAC8L1	PLAC8 like 1
ENSSMAG00000007951	ccr3	Chemokine (C motif) receptor 1a, duplicate 1
ENSSMAG00000018693	GIMA7	GTPase IMAP family member 7
