# Supplementary material for: Brains in Metamorphosis: Temporal Transcriptome Dynamics in Hatchery-Reared Flatfishes
Source: Biology (Basel). 2021 Dec 2;10(12):1256. doi: 10.3390/biology10121256 (PMC8698573; doi:10.3390/biology10121256)
Supplement: Supplementary file 1 [file biology-10-01256-s001.zip › Supplementary Table S13.csv]

	GENENAME	DESCRIPTION
ENSSMAG00000014583	CCL19L1	SCY domain-containing protein
ENSSMAG00000010296	pkr1	Eukaryotic translation initiation factor 2-alpha kinase 2
ENSSMAG00000007460	5NT1A	5NT1A
ENSSMAG00000009806	LOC108880426	HEPN domain-containing protein
ENSSMAG00000004351	cd9	Tetraspanin
ENSSMAG00000008566	irf7	IRF tryptophan pentad repeat domain-containing protein
ENSSMAG00000017652	batf2	BZIP domain-containing protein
ENSSMAG00000011856	chi	Chitinase
ENSSMAG00000017428	smchd1	SMC hinge domain-containing protein
ENSSMAG00000011034	LOC115423098
ENSSMAG00000017083	PPUP5006	PPUP5006
ENSSMAG00000015028	samd9l	Zmp:0000000735
ENSSMAG00000012345	mda5	RNA helicase
ENSSMAG00000017130	ftr12	FinTRIM family, member 87
ENSSMAG00000003312	mycbpap	MYCBP-associated protein
ENSSMAG00000009781	TRI16	Fish virus induced TRIM protein
ENSSMAG00000002682	socs1b	Suppressor of cytokine-signaling 1b
ENSSMAG00000008361	socs1	Novel protein similar to suppressor of cytokine signaling 1
ENSSMAG00000007192	loxe3	epidermis-type lipoxygenase 3 isoform X1
ENSSMAG00000010402	mx	Interferon-induced GTP-binding protein Mx
ENSSMAG00000015947	LOC106518715	nuclear GTPase SLIP-GC-like
ENSSMAG00000009138	ifng1	Interferon-gamma 1
ENSSMAG00000003906	parp9	PARP
ENSSMAG00000019861	LOC100694018	Tripartite motif-containing protein 16
ENSSMAG00000015932	irf3	Interferon regulatory factor 3
ENSSMAG00000000373	FASLG	TNF_2 domain-containing protein
ENSSMAG00000011453
ENSSMAG00000016022	LOC101161309	HECT domain-containing protein
ENSSMAG00000016945	uba7	Ubiquitin-activating enzyme E1
ENSSMAG00000012850	OGFR	Opioid growth factor receptor
ENSSMAG00000015091	metrnl	Meteorin, glial cell differentiation regulator-like
ENSSMAG00000018332	lrrc2	Putative leucine-rich repeat-containing protein 2-like
ENSSMAG00000008190	cd226	Plac8 onzin related protein 1
ENSSMAG00000018719	HERC1	HECT domain-containing protein
ENSSMAG00000011681		RING-type domain-containing protein
ENSSMAG00000011154	znfx1	NFX1-type zinc finger-containing protein 1
ENSSMAG00000007427	lgp2	RNA helicase
ENSSMAG00000003153	PPUP4464	PPUP4463
ENSSMAG00000007973	fChi3	Chitinase
ENSSMAG00000020183	NKL	NK-lysin
ENSSMAG00000003743	usp18	Ubiquitin specific peptidase 18
ENSSMAG00000016568	sal	L-rhamnose-binding lectin CSL2
ENSSMAG00000009168	GSONMT00012539001	CASPASE_P20 domain-containing protein
ENSSMAG00000008040	ereg	EGF-like domain-containing protein
ENSSMAG00000002191	coll	ZnMc domain-containing protein
ENSSMAG00000011803	fChi3	Chitinase
ENSSMAG00000020788	ptgs2	Cyclooxygenase-2
ENSSMAG00000008791
ENSSMAG00000014511	LOC100693003	VLIG-type G domain-containing protein
ENSSMAG00000016784	rsph14	Cnd1 domain-containing protein
ENSSMAG00000012298	il11	Interleukin 11a
ENSSMAG00000016135	lao	Amine oxidase
ENSSMAG00000012779	bmal2	Aryl hydrocarbon receptor nuclear translocator-like 2
ENSSMAG00000010200	cyp1A	CYPIA1
ENSSMAG00000017029	lhx7	LIM/homeobox protein Lhx8
ENSSMAG00000019784	cx32	Gap junction protein
ENSSMAG00000016249	ctsL	Cathepsin 12
ENSSMAG00000005337	gdf15	TGF_BETA_2 domain-containing protein
ENSSMAG00000017520	mlc2	Myosin light chain 2
ENSSMAG00000019635	ASCL3	Achaete-scute 4
ENSSMAG00000008061	areg	EGF-like domain-containing protein
