# Supplementary material for: Brains in Metamorphosis: Temporal Transcriptome Dynamics in Hatchery-Reared Flatfishes
Source: Biology (Basel). 2021 Dec 2;10(12):1256. doi: 10.3390/biology10121256 (PMC8698573; doi:10.3390/biology10121256)
Supplement: Supplementary file 1 [file biology-10-01256-s001.zip › Supplementary Table S14.csv]

	ID	Description	GeneRatio	BgRatio	pvalue	p.adjust	qvalue	geneID	Count
BP	GO:0042632	cholesterol homeostasis	7/158	89/18292	1,20E+09	0.00888857930596474	0.0077848165796484	ENSSMAG00000006768/ENSSMAG00000003321/ENSSMAG00000006790/ENSSMAG00000000384/ENSSMAG00000019072/ENSSMAG00000018776/ENSSMAG00000008986	7
BP	GO:0006956	complement activation	4/158	21/18292	2,86E+09	0.00888857930596474	0.0077848165796484	ENSSMAG00000005153/ENSSMAG00000021126/ENSSMAG00000011340/ENSSMAG00000011366	4
BP	GO:0051156	glucose 6-phosphate metabolic process	4/158	22/18292	3,47E+09	0.00888857930596474	0.0077848165796484	ENSSMAG00000006768/ENSSMAG00000006790/ENSSMAG00000004095/ENSSMAG00000000114	4
BP	GO:0050796	regulation of insulin secretion	5/158	46/18292	4,65E+09	0.00892358904240991	0.00781547888993961	ENSSMAG00000005066/ENSSMAG00000019072/ENSSMAG00000000114/ENSSMAG00000018776/ENSSMAG00000008198	5
BP	GO:0070328	triglyceride homeostasis	4/158	26/18292	6,91E+09	0.0106102002749981	0.00929265073427054	ENSSMAG00000000384/ENSSMAG00000019072/ENSSMAG00000000114/ENSSMAG00000018776	4
BP	GO:0055088	lipid homeostasis	5/158	52/18292	8,45E+09	0.0108189455703046	0.00947547453320262	ENSSMAG00000002195/ENSSMAG00000019072/ENSSMAG00000000114/ENSSMAG00000018776/ENSSMAG00000015940	5
BP	GO:0009749	response to glucose	5/158	62/18292	0.000196343220746788	0.0215416562190761	0.0188666643695034	ENSSMAG00000019072/ENSSMAG00000014961/ENSSMAG00000012328/ENSSMAG00000000114/ENSSMAG00000018776	5
BP	GO:0042593	glucose homeostasis	7/158	151/18292	0.000342597125168439	0.027464620882223	0.0240541293088548	ENSSMAG00000006768/ENSSMAG00000010397/ENSSMAG00000006790/ENSSMAG00000005066/ENSSMAG00000019074/ENSSMAG00000019072/ENSSMAG00000018776	7
BP	GO:0019216	regulation of lipid metabolic process	4/158	40/18292	0.000384395305755037	0.027464620882223	0.0240541293088548	ENSSMAG00000002195/ENSSMAG00000019072/ENSSMAG00000000114/ENSSMAG00000018776	4
BP	GO:0008202	steroid metabolic process	3/158	17/18292	0.000393373476177673	0.027464620882223	0.0240541293088548	ENSSMAG00000006768/ENSSMAG00000006790/ENSSMAG00000013324	3
BP	GO:0010470	regulation of gastrulation	3/158	17/18292	0.000393373476177673	0.027464620882223	0.0240541293088548	ENSSMAG00000019072/ENSSMAG00000000114/ENSSMAG00000018776	3
BP	GO:0055091	phospholipid homeostasis	3/158	18/18292	0.000469063971480168	0.0274726220948333	0.0240611369498334	ENSSMAG00000019072/ENSSMAG00000000114/ENSSMAG00000018776	3
BP	GO:0048704	embryonic skeletal system morphogenesis	5/158	75/18292	0.000478606340553075	0.0274726220948333	0.0240611369498334	ENSSMAG00000004569/ENSSMAG00000016155/ENSSMAG00000015198/ENSSMAG00000009508/ENSSMAG00000009511	5
BP	GO:0030308	negative regulation of cell growth	6/158	117/18292	0.000536574650289713	0.0274726220948333	0.0240611369498334	ENSSMAG00000016064/ENSSMAG00000002714/ENSSMAG00000019072/ENSSMAG00000012328/ENSSMAG00000000114/ENSSMAG00000018776	6
BP	GO:0060395	SMAD protein signal transduction	6/158	117/18292	0.000536574650289713	0.0274726220948333	0.0240611369498334	ENSSMAG00000018802/ENSSMAG00000018721/ENSSMAG00000002714/ENSSMAG00000019072/ENSSMAG00000000114/ENSSMAG00000018776	6
BP	GO:0036302	atrioventricular canal development	4/158	46/18292	0.000659346218244058	0.0316486184757148	0.0277185679906548	ENSSMAG00000003660/ENSSMAG00000006190/ENSSMAG00000003694/ENSSMAG00000003299	4
BP	GO:0060038	cardiac muscle cell proliferation	4/158	47/18292	0.000715876120542257	0.0320056089337016	0.0280312282190726	ENSSMAG00000007475/ENSSMAG00000003660/ENSSMAG00000003694/ENSSMAG00000002714	4
BP	GO:0010460	positive regulation of heart rate	3/158	21/18292	0.000750131459383632	0.0320056089337016	0.0280312282190726	ENSSMAG00000019248/ENSSMAG00000001746/ENSSMAG00000009139	3
BP	GO:0006182	cGMP biosynthetic process	3/158	22/18292	0.00086309100356306	0.0348870468808648	0.0305548560264153	ENSSMAG00000003660/ENSSMAG00000003694/ENSSMAG00000005392	3
BP	GO:0006094	gluconeogenesis	4/158	51/18292	0.00097652171438362	0.037498433832331	0.0328419671311123	ENSSMAG00000006768/ENSSMAG00000006790/ENSSMAG00000019074/ENSSMAG00000012328	4
BP	GO:0007168	receptor guanylyl cyclase signaling pathway	3/158	24/18292	0.00112008230055743	0.0409630098489575	0.0358763203035688	ENSSMAG00000003660/ENSSMAG00000003694/ENSSMAG00000005392	3
BP	GO:0006000	fructose metabolic process	3/158	26/18292	0.00142076006206841	0.0474410316377627	0.0415499166893234	ENSSMAG00000001228/ENSSMAG00000012328/ENSSMAG00000021387	3
BP	GO:0055015	ventricular cardiac muscle cell development	3/158	26/18292	0.00142076006206841	0.0474410316377627	0.0415499166893234	ENSSMAG00000017245/ENSSMAG00000007475/ENSSMAG00000002714	3
BP	GO:0071391	cellular response to estrogen stimulus	4/158	58/18292	0.00158221467323803	0.0502957328637569	0.0440501278782081	ENSSMAG00000000299/ENSSMAG00000012328/ENSSMAG00000014912/ENSSMAG00000002183	4
BP	GO:0009617	response to bacterium	6/158	145/18292	0.00163723088749209	0.0502957328637569	0.0440501278782081	ENSSMAG00000010970/ENSSMAG00000013902/ENSSMAG00000019072/ENSSMAG00000005215/ENSSMAG00000000114/ENSSMAG00000018776	6
BP	GO:0070365	hepatocyte differentiation	3/158	28/18292	0.0017676801119732	0.0522145509998238	0.0457306717227075	ENSSMAG00000019072/ENSSMAG00000000114/ENSSMAG00000018776	3
BP	GO:0023019	signal transduction involved in regulation of gene expression	3/158	30/18292	0.00216322974496605	0.0615318683012565	0.0538909866289788	ENSSMAG00000019072/ENSSMAG00000000114/ENSSMAG00000018776	3
BP	GO:0021522	spinal cord motor neuron differentiation	4/158	66/18292	0.00254826524805305	0.062771666030132	0.0549768292122456	ENSSMAG00000006303/ENSSMAG00000017807/ENSSMAG00000019969/ENSSMAG00000008198	4
BP	GO:0006641	triglyceride metabolic process	3/158	32/18292	0.0026096338301766	0.062771666030132	0.0549768292122456	ENSSMAG00000006768/ENSSMAG00000006790/ENSSMAG00000008986	3
BP	GO:0009725	response to hormone	3/158	32/18292	0.0026096338301766	0.062771666030132	0.0549768292122456	ENSSMAG00000003231/ENSSMAG00000010290/ENSSMAG00000000384	3
BP	GO:1990798	pancreas regeneration	3/158	32/18292	0.0026096338301766	0.062771666030132	0.0549768292122456	ENSSMAG00000019072/ENSSMAG00000000114/ENSSMAG00000018776	3
BP	GO:0009952	anterior/posterior pattern specification	7/158	214/18292	0.00261548608458884	0.062771666030132	0.0549768292122456	ENSSMAG00000004569/ENSSMAG00000016155/ENSSMAG00000015198/ENSSMAG00000007311/ENSSMAG00000006138/ENSSMAG00000009508/ENSSMAG00000009511	7
BP	GO:0042572	retinol metabolic process	3/158	33/18292	0.00285255861301988	0.0663868186302809	0.0581430607247115	ENSSMAG00000010687/ENSSMAG00000019074/ENSSMAG00000013324	3
BP	GO:0006694	steroid biosynthetic process	3/158	34/18292	0.00310896073881844	0.0680086537498682	0.0595635002003369	ENSSMAG00000004858/ENSSMAG00000008189/ENSSMAG00000017546	3
BP	GO:0001523	retinoid metabolic process	2/158	10/18292	0.00318790564452507	0.0680086537498682	0.0595635002003369	ENSSMAG00000010687/ENSSMAG00000013324	2
BP	GO:0051450	myoblast proliferation	2/158	10/18292	0.00318790564452507	0.0680086537498682	0.0595635002003369	ENSSMAG00000006303/ENSSMAG00000019969	2
BP	GO:0030855	epithelial cell differentiation	4/158	74/18292	0.00385760284119872	0.0783015204294664	0.0685782230735047	ENSSMAG00000010798/ENSSMAG00000018143/ENSSMAG00000016064/ENSSMAG00000013324	4
BP	GO:0007530	sex determination	2/158	11/18292	0.00387429397958297	0.0783015204294664	0.0685782230735047	ENSSMAG00000010798/ENSSMAG00000016064	2
BP	GO:0031018	endocrine pancreas development	5/158	122/18292	0.00415888755526144	0.0818980933959175	0.0717281821271811	ENSSMAG00000007814/ENSSMAG00000019979/ENSSMAG00000013324/ENSSMAG00000018776/ENSSMAG00000008198	5
BP	GO:1904888	cranial skeletal system development	4/158	77/18292	0.00444756176240086	0.0853931858380965	0.0747892622677408	ENSSMAG00000005153/ENSSMAG00000001746/ENSSMAG00000001641/ENSSMAG00000020438	4
BP	GO:0071371	cellular response to gonadotropin stimulus	2/158	12/18292	0.00462287816153237	0.0865944006843136	0.0758413130993371	ENSSMAG00000018143/ENSSMAG00000016064	2
BP	GO:0060045	positive regulation of cardiac muscle cell proliferation	3/158	40/18292	0.00494293436215924	0.0871584517346583	0.0763353216261604	ENSSMAG00000003299/ENSSMAG00000018143/ENSSMAG00000002714	3
BP	GO:0001823	mesonephros development	2/158	13/18292	0.00543254633620817	0.0871584517346583	0.0763353216261604	ENSSMAG00000010970/ENSSMAG00000016064	2
BP	GO:0019441	tryptophan catabolic process to kynurenine	2/158	13/18292	0.00543254633620817	0.0871584517346583	0.0763353216261604	ENSSMAG00000009775/ENSSMAG00000013344	2
BP	GO:0034375	high-density lipoprotein particle remodeling	2/158	13/18292	0.00543254633620817	0.0871584517346583	0.0763353216261604	ENSSMAG00000000384/ENSSMAG00000016541	2
BP	GO:0048664	neuron fate determination	2/158	13/18292	0.00543254633620817	0.0871584517346583	0.0763353216261604	ENSSMAG00000006303/ENSSMAG00000019969	2
BP	GO:0061959	response to (R)-carnitine	2/158	13/18292	0.00543254633620817	0.0871584517346583	0.0763353216261604	ENSSMAG00000006768/ENSSMAG00000006790	2
BP	GO:0030154	cell differentiation	10/158	447/18292	0.00554292457870067	0.0871584517346583	0.0763353216261604	ENSSMAG00000010290/ENSSMAG00000006303/ENSSMAG00000007814/ENSSMAG00000019072/ENSSMAG00000020642/ENSSMAG00000006138/ENSSMAG00000000114/ENSSMAG00000018776/ENSSMAG00000019969/ENSSMAG00000008198	10
BP	GO:0007596	blood coagulation	4/158	82/18292	0.00556089080077898	0.0871584517346583	0.0763353216261604	ENSSMAG00000000039/ENSSMAG00000005095/ENSSMAG00000019072/ENSSMAG00000018776	4
BP	GO:0055114	oxidation-reduction process	5/158	133/18292	0.00598056246042005	0.0880016431240639	0.0770738075058619	ENSSMAG00000010293/ENSSMAG00000010687/ENSSMAG00000001303/ENSSMAG00000021387/ENSSMAG00000012733	5
BP	GO:0019433	triglyceride catabolic process	2/158	14/18292	0.00630220100497853	0.0880016431240639	0.0770738075058619	ENSSMAG00000000384/ENSSMAG00000015940	2
BP	GO:0030193	regulation of blood coagulation	2/158	14/18292	0.00630220100497853	0.0880016431240639	0.0770738075058619	ENSSMAG00000007814/ENSSMAG00000014912	2
BP	GO:0042953	lipoprotein transport	2/158	14/18292	0.00630220100497853	0.0880016431240639	0.0770738075058619	ENSSMAG00000005215/ENSSMAG00000008986	2
BP	GO:0048645	animal organ formation	2/158	14/18292	0.00630220100497853	0.0880016431240639	0.0770738075058619	ENSSMAG00000018143/ENSSMAG00000009511	2
BP	GO:0051891	positive regulation of cardioblast differentiation	2/158	14/18292	0.00630220100497853	0.0880016431240639	0.0770738075058619	ENSSMAG00000003299/ENSSMAG00000018143	2
BP	GO:0055007	cardiac muscle cell differentiation	3/158	45/18292	0.00687983958224373	0.0941224204445699	0.0824345211952853	ENSSMAG00000010290/ENSSMAG00000003299/ENSSMAG00000018143	3
BP	GO:0001561	fatty acid alpha-oxidation	2/158	15/18292	0.00723075886227816	0.0941224204445699	0.0824345211952853	ENSSMAG00000008189/ENSSMAG00000015252	2
BP	GO:0003310	pancreatic A cell differentiation	2/158	15/18292	0.00723075886227816	0.0941224204445699	0.0824345211952853	ENSSMAG00000018143/ENSSMAG00000008198	2
BP	GO:0005980	glycogen catabolic process	2/158	15/18292	0.00723075886227816	0.0941224204445699	0.0824345211952853	ENSSMAG00000006768/ENSSMAG00000006790	2
BP	GO:0006567	threonine catabolic process	2/158	16/18292	0.00821715063484907	0.103611387251277	0.0907451705778045	ENSSMAG00000005634/ENSSMAG00000015139	2
BP	GO:0003143	embryonic heart tube morphogenesis	3/158	48/18292	0.00822955028948947	0.103611387251277	0.0907451705778045	ENSSMAG00000019248/ENSSMAG00000003299/ENSSMAG00000018143	3
BP	GO:0006805	xenobiotic metabolic process	3/158	50/18292	0.00920976564874967	0.112887721724001	0.0988695918059709	ENSSMAG00000019072/ENSSMAG00000018776/ENSSMAG00000012733	3
BP	GO:0072013	glomus development	2/158	17/18292	0.00926032092267192	0.112887721724001	0.0988695918059709	ENSSMAG00000010798/ENSSMAG00000016064	2
BP	GO:0070830	bicellular tight junction assembly	4/158	97/18292	0.009975995482126	0.116998340234212	0.10246976344526	ENSSMAG00000007525/ENSSMAG00000010003/ENSSMAG00000005829/ENSSMAG00000014506	4
BP	GO:0007512	adult heart development	2/158	18/18292	0.0103592280415709	0.116998340234212	0.10246976344526	ENSSMAG00000010290/ENSSMAG00000002714	2
BP	GO:0010613	positive regulation of cardiac muscle hypertrophy	2/158	18/18292	0.0103592280415709	0.116998340234212	0.10246976344526	ENSSMAG00000010290/ENSSMAG00000002714	2
BP	GO:0015721	bile acid and bile salt transport	2/158	18/18292	0.0103592280415709	0.116998340234212	0.10246976344526	ENSSMAG00000000683/ENSSMAG00000019738	2
BP	GO:0055005	ventricular cardiac myofibril assembly	2/158	18/18292	0.0103592280415709	0.116998340234212	0.10246976344526	ENSSMAG00000017245/ENSSMAG00000007475	2
BP	GO:0001516	prostaglandin biosynthetic process	2/158	19/18292	0.0115128438674753	0.12814295782929	0.112230468822528	ENSSMAG00000018721/ENSSMAG00000001746	2
BP	GO:0055010	ventricular cardiac muscle tissue morphogenesis	3/158	55/18292	0.0119481037615811	0.131087766984204	0.114809598551133	ENSSMAG00000010290/ENSSMAG00000018143/ENSSMAG00000002714	3
BP	GO:0035118	embryonic pectoral fin morphogenesis	3/158	56/18292	0.0125458388355843	0.133822280912899	0.117204547016643	ENSSMAG00000010290/ENSSMAG00000003299/ENSSMAG00000013324	3
BP	GO:0071320	cellular response to cAMP	3/158	56/18292	0.0125458388355843	0.133822280912899	0.117204547016643	ENSSMAG00000016064/ENSSMAG00000008649/ENSSMAG00000009139	3
BP	GO:0007568	aging	2/158	22/18292	0.0152918625233795	0.156588672239406	0.137143861788624	ENSSMAG00000003499/ENSSMAG00000006600	2
BP	GO:0021754	facial nucleus development	2/158	22/18292	0.0152918625233795	0.156588672239406	0.137143861788624	ENSSMAG00000017807/ENSSMAG00000009508	2
BP	GO:0061026	cardiac muscle tissue regeneration	2/158	22/18292	0.0152918625233795	0.156588672239406	0.137143861788624	ENSSMAG00000003299/ENSSMAG00000018143	2
BP	GO:0003323	type B pancreatic cell development	3/158	61/18292	0.0157887823020562	0.15747772477895	0.137922513889458	ENSSMAG00000019072/ENSSMAG00000000114/ENSSMAG00000018776	3
BP	GO:0032526	response to retinoic acid	3/158	61/18292	0.0157887823020562	0.15747772477895	0.137922513889458	ENSSMAG00000003299/ENSSMAG00000018143/ENSSMAG00000019074	3
BP	GO:0008203	cholesterol metabolic process	3/158	62/18292	0.0164886041379388	0.159881258680801	0.140027582643959	ENSSMAG00000003321/ENSSMAG00000004858/ENSSMAG00000000384	3
BP	GO:0003197	endocardial cushion development	2/158	23/18292	0.0166542977792502	0.159881258680801	0.140027582643959	ENSSMAG00000003299/ENSSMAG00000018143	2
BP	GO:0018057	peptidyl-lysine oxidation	2/158	23/18292	0.0166542977792502	0.159881258680801	0.140027582643959	ENSSMAG00000005285/ENSSMAG00000017032	2
BP	GO:0009435	NAD biosynthetic process	2/158	24/18292	0.0180664991864041	0.169208187501931	0.148196315534174	ENSSMAG00000013344/ENSSMAG00000011098	2
BP	GO:0010002	cardioblast differentiation	2/158	24/18292	0.0180664991864041	0.169208187501931	0.148196315534174	ENSSMAG00000010290/ENSSMAG00000016155	2
BP	GO:0051216	cartilage development	5/158	177/18292	0.0188600267965975	0.174385266321302	0.152730516967258	ENSSMAG00000004569/ENSSMAG00000006138/ENSSMAG00000009511/ENSSMAG00000006600/ENSSMAG00000017032	5
BP	GO:0001867	complement activation, lectin pathway	2/158	25/18292	0.0195275168016041	0.174385266321302	0.152730516967258	ENSSMAG00000005153/ENSSMAG00000020438	2
BP	GO:0003342	proepicardium development	2/158	25/18292	0.0195275168016041	0.174385266321302	0.152730516967258	ENSSMAG00000010290/ENSSMAG00000003299	2
BP	GO:0061028	establishment of endothelial barrier	2/158	25/18292	0.0195275168016041	0.174385266321302	0.152730516967258	ENSSMAG00000008649/ENSSMAG00000005829	2
BP	GO:0010468	regulation of gene expression	7/158	317/18292	0.0203942132867997	0.179510725944025	0.157219509153278	ENSSMAG00000006768/ENSSMAG00000003299/ENSSMAG00000006790/ENSSMAG00000018143/ENSSMAG00000016064/ENSSMAG00000000114/ENSSMAG00000017032	7
BP	GO:0045665	negative regulation of neuron differentiation	4/158	121/18292	0.0208901964732471	0.179510725944025	0.157219509153278	ENSSMAG00000006303/ENSSMAG00000020316/ENSSMAG00000017807/ENSSMAG00000019969	4
BP	GO:0032924	activin receptor signaling pathway	2/158	26/18292	0.0210364131965654	0.179510725944025	0.157219509153278	ENSSMAG00000013344/ENSSMAG00000002714	2
BP	GO:0051382	kinetochore assembly	2/158	26/18292	0.0210364131965654	0.179510725944025	0.157219509153278	ENSSMAG00000006303/ENSSMAG00000019969	2
BP	GO:0007605	sensory perception of sound	5/158	183/18292	0.0214341710856195	0.180894982348965	0.158431871876355	ENSSMAG00000002066/ENSSMAG00000004898/ENSSMAG00000005829/ENSSMAG00000006600/ENSSMAG00000014506	5
BP	GO:0003309	type B pancreatic cell differentiation	2/158	27/18292	0.0225922633148868	0.181662073120522	0.159103707132694	ENSSMAG00000018143/ENSSMAG00000008198	2
BP	GO:0031641	regulation of myelination	2/158	27/18292	0.0225922633148868	0.181662073120522	0.159103707132694	ENSSMAG00000006138/ENSSMAG00000008198	2
BP	GO:0033504	floor plate development	2/158	27/18292	0.0225922633148868	0.181662073120522	0.159103707132694	ENSSMAG00000019201/ENSSMAG00000007814	2
BP	GO:0055001	muscle cell development	2/158	27/18292	0.0225922633148868	0.181662073120522	0.159103707132694	ENSSMAG00000006303/ENSSMAG00000019969	2
BP	GO:0030878	thyroid gland development	3/158	70/18292	0.0227077591400652	0.181662073120522	0.159103707132694	ENSSMAG00000010290/ENSSMAG00000018143/ENSSMAG00000009511	3
BP	GO:0009755	hormone-mediated signaling pathway	3/158	71/18292	0.0235629654835718	0.186094323515565	0.162985571171116	ENSSMAG00000010970/ENSSMAG00000015384/ENSSMAG00000004580	3
BP	GO:0001889	liver development	5/158	188/18292	0.0237464110736008	0.186094323515565	0.162985571171116	ENSSMAG00000010687/ENSSMAG00000018143/ENSSMAG00000016223/ENSSMAG00000019074/ENSSMAG00000015940	5
BP	GO:0007010	cytoskeleton organization	4/158	127/18292	0.0244343938260693	0.187664444865734	0.164360718570729	ENSSMAG00000009701/ENSSMAG00000013594/ENSSMAG00000018246/ENSSMAG00000008761	4
BP	GO:0051289	protein homotetramerization	3/158	72/18292	0.0244354745918925	0.187664444865734	0.164360718570729	ENSSMAG00000009775/ENSSMAG00000002023/ENSSMAG00000014045	3
BP	GO:0042752	regulation of circadian rhythm	3/158	73/18292	0.0253252779061551	0.1925724102171	0.168659224408891	ENSSMAG00000019072/ENSSMAG00000000114/ENSSMAG00000018776	3
BP	GO:0030282	bone mineralization	3/158	74/18292	0.0262323627680546	0.197514260841823	0.172987407727419	ENSSMAG00000014995/ENSSMAG00000016261/ENSSMAG00000017032	3
BP	GO:0007275	multicellular organism development	8/158	411/18292	0.0265610364899325	0.198047340041439	0.173454290414582	ENSSMAG00000004569/ENSSMAG00000014995/ENSSMAG00000020316/ENSSMAG00000016155/ENSSMAG00000015198/ENSSMAG00000021338/ENSSMAG00000009508/ENSSMAG00000009511	8
BP	GO:0050885	neuromuscular process controlling balance	3/158	75/18292	0.0271567125150054	0.200541877033886	0.175639061711422	ENSSMAG00000004898/ENSSMAG00000020838/ENSSMAG00000008198	3
BP	GO:0018149	peptide cross-linking	2/158	30/18292	0.0275324680620627	0.201380337825373	0.17637340442765	ENSSMAG00000018802/ENSSMAG00000006502	2
BP	GO:0065003	protein-containing complex assembly	3/158	76/18292	0.0280983065737741	0.20358018347791	0.178300078457216	ENSSMAG00000016223/ENSSMAG00000019074/ENSSMAG00000006138	3
BP	GO:0010614	negative regulation of cardiac muscle hypertrophy	2/158	31/18292	0.0292671250243976	0.208121777951272	0.182277708485284	ENSSMAG00000018143/ENSSMAG00000002714	2
BP	GO:0060174	limb bud formation	2/158	31/18292	0.0292671250243976	0.208121777951272	0.182277708485284	ENSSMAG00000010290/ENSSMAG00000003299	2
BP	GO:0032024	positive regulation of insulin secretion	2/158	32/18292	0.0310442911040124	0.21873408777873	0.191572206812785	ENSSMAG00000007475/ENSSMAG00000019074	2
BP	GO:0006629	lipid metabolic process	4/158	139/18292	0.0325567835634015	0.223352835772336	0.195617409619685	ENSSMAG00000000384/ENSSMAG00000019072/ENSSMAG00000018776/ENSSMAG00000008986	4
BP	GO:0030516	regulation of axon extension	2/158	33/18292	0.0328631125550442	0.223352835772336	0.195617409619685	ENSSMAG00000009701/ENSSMAG00000008198	2
BP	GO:0060840	artery development	2/158	33/18292	0.0328631125550442	0.223352835772336	0.195617409619685	ENSSMAG00000010798/ENSSMAG00000002714	2
BP	GO:0060972	left/right pattern formation	2/158	33/18292	0.0328631125550442	0.223352835772336	0.195617409619685	ENSSMAG00000018820/ENSSMAG00000018143	2
BP	GO:0008016	regulation of heart contraction	3/158	82/18292	0.0341083795415899	0.229782767438079	0.201248887599963	ENSSMAG00000021074/ENSSMAG00000002937/ENSSMAG00000015771	3
BP	GO:0001678	cellular glucose homeostasis	2/158	34/18292	0.0347227470435583	0.229888532150455	0.201341518700851	ENSSMAG00000007475/ENSSMAG00000004095	2
BP	GO:0022010	central nervous system myelination	2/158	34/18292	0.0347227470435583	0.229888532150455	0.201341518700851	ENSSMAG00000006138/ENSSMAG00000008198	2
BP	GO:0048856	anatomical structure development	3/158	84/18292	0.0362481665874347	0.236352732608534	0.207003010055994	ENSSMAG00000019072/ENSSMAG00000000114/ENSSMAG00000018776	3
BP	GO:0006351	transcription, DNA-templated	4/158	144/18292	0.0363548453848983	0.236352732608534	0.207003010055994	ENSSMAG00000020316/ENSSMAG00000003299/ENSSMAG00000010881/ENSSMAG00000018060	4
BP	GO:0042574	retinal metabolic process	2/158	35/18292	0.0366223635161661	0.236352732608534	0.207003010055994	ENSSMAG00000010687/ENSSMAG00000013324	2
BP	GO:0010862	positive regulation of pathway-restricted SMAD protein phosphorylation	3/158	85/18292	0.0373434328538843	0.238997970264859	0.209319768365193	ENSSMAG00000018802/ENSSMAG00000018721/ENSSMAG00000002714	3
BP	GO:0035050	embryonic heart tube development	3/158	86/18292	0.0384555421674381	0.244081457723905	0.213772000391413	ENSSMAG00000006190/ENSSMAG00000018143/ENSSMAG00000013324	3
BP	GO:0048738	cardiac muscle tissue development	3/158	89/18292	0.0418923357238025	0.263715687179347	0.230968097735201	ENSSMAG00000017245/ENSSMAG00000007475/ENSSMAG00000018143	3
BP	GO:0032835	glomerulus development	2/158	39/18292	0.0446044157581914	0.27625960727654	0.241954343544009	ENSSMAG00000010798/ENSSMAG00000016064	2
BP	GO:0043627	response to estrogen	2/158	39/18292	0.0446044157581914	0.27625960727654	0.241954343544009	ENSSMAG00000018143/ENSSMAG00000019074	2
BP	GO:0010628	positive regulation of gene expression	6/158	300/18292	0.0461967350321405	0.282446813392544	0.247373237058437	ENSSMAG00000006190/ENSSMAG00000016261/ENSSMAG00000008649/ENSSMAG00000002714/ENSSMAG00000016810/ENSSMAG00000018776	6
BP	GO:0048384	retinoic acid receptor signaling pathway	2/158	40/18292	0.0466918621474563	0.282446813392544	0.247373237058437	ENSSMAG00000019201/ENSSMAG00000015384	2
BP	GO:0007517	muscle organ development	3/158	93/18292	0.0467066996104858	0.282446813392544	0.247373237058437	ENSSMAG00000006303/ENSSMAG00000019969/ENSSMAG00000017032	3
BP	GO:0048468	cell development	2/158	41/18292	0.0488145339086197	0.292887203451718	0.256517164207302	ENSSMAG00000019201/ENSSMAG00000020642	2
BP	GO:0034765	regulation of ion transmembrane transport	4/158	159/18292	0.0492238784055847	0.293053787716969	0.256663062433036	ENSSMAG00000004898/ENSSMAG00000014045/ENSSMAG00000008761/ENSSMAG00000009139	4
BP	GO:0048286	lung alveolus development	2/158	42/18292	0.0509716753888789	0.301124974605069	0.263731988449341	ENSSMAG00000010798/ENSSMAG00000001746	2
BP	GO:0001947	heart looping	5/158	233/18292	0.0518482299158291	0.303965195231731	0.266219517205422	ENSSMAG00000010290/ENSSMAG00000006303/ENSSMAG00000003299/ENSSMAG00000018143/ENSSMAG00000019969	5
BP	GO:0035690	cellular response to drug	2/158	44/18292	0.055386396168954	0.322248123164823	0.282232114449454	ENSSMAG00000012328/ENSSMAG00000009139	2
BP	GO:0060047	heart contraction	4/158	167/18292	0.0569897402249057	0.329083612727275	0.288218789107358	ENSSMAG00000017245/ENSSMAG00000007475/ENSSMAG00000009540/ENSSMAG00000006190	4
BP	GO:0008584	male gonad development	3/158	102/18292	0.0584845168616136	0.335194842908353	0.293571141198516	ENSSMAG00000010970/ENSSMAG00000018143/ENSSMAG00000016064	3
BP	GO:0006366	transcription by RNA polymerase II	3/158	103/18292	0.0598719667625781	0.335355881374318	0.293712182289185	ENSSMAG00000010290/ENSSMAG00000018143/ENSSMAG00000016064	3
BP	GO:0007507	heart development	7/158	403/18292	0.0608760227857916	0.335355881374318	0.293712182289185	ENSSMAG00000010290/ENSSMAG00000003299/ENSSMAG00000005153/ENSSMAG00000018143/ENSSMAG00000016064/ENSSMAG00000020642/ENSSMAG00000017032	7
BP	GO:0005975	carbohydrate metabolic process	4/158	171/18292	0.0611056479915715	0.335355881374318	0.293712182289185	ENSSMAG00000008605/ENSSMAG00000012328/ENSSMAG00000003499/ENSSMAG00000014053	4
BP	GO:0048538	thymus development	3/158	104/18292	0.0612748334532725	0.335355881374318	0.293712182289185	ENSSMAG00000010290/ENSSMAG00000018143/ENSSMAG00000009511	3
BP	GO:0010975	regulation of neuron projection development	2/158	47/18292	0.0622486935814288	0.335355881374318	0.293712182289185	ENSSMAG00000010290/ENSSMAG00000009701	2
BP	GO:0032868	response to insulin	2/158	47/18292	0.0622486935814288	0.335355881374318	0.293712182289185	ENSSMAG00000016223/ENSSMAG00000014961	2
BP	GO:0006313	transposition, DNA-mediated	2/158	48/18292	0.0645973519854263	0.335355881374318	0.293712182289185	ENSSMAG00000016261/ENSSMAG00000015384	2
BP	GO:0006096	glycolytic process	2/158	50/18292	0.0693823761658593	0.335355881374318	0.293712182289185	ENSSMAG00000007475/ENSSMAG00000004095	2
BP	GO:0040008	regulation of growth	2/158	50/18292	0.0693823761658593	0.335355881374318	0.293712182289185	ENSSMAG00000015384/ENSSMAG00000004580	2
BP	GO:0048663	neuron fate commitment	2/158	50/18292	0.0693823761658593	0.335355881374318	0.293712182289185	ENSSMAG00000019201/ENSSMAG00000017807	2
BP	GO:0001657	ureteric bud development	2/158	51/18292	0.0718173979116231	0.335355881374318	0.293712182289185	ENSSMAG00000010798/ENSSMAG00000016064	2
BP	GO:0048469	cell maturation	2/158	51/18292	0.0718173979116231	0.335355881374318	0.293712182289185	ENSSMAG00000010970/ENSSMAG00000006138	2
BP	GO:0006284	base-excision repair	2/158	53/18292	0.0767691701740321	0.335355881374318	0.293712182289185	ENSSMAG00000015384/ENSSMAG00000001641	2
BP	GO:0071542	dopaminergic neuron differentiation	2/158	53/18292	0.0767691701740321	0.335355881374318	0.293712182289185	ENSSMAG00000007814/ENSSMAG00000017807	2
BP	GO:0003007	heart morphogenesis	3/158	116/18292	0.0792739560370459	0.335355881374318	0.293712182289185	ENSSMAG00000017245/ENSSMAG00000010290/ENSSMAG00000018143	3
BP	GO:0030099	myeloid cell differentiation	2/158	54/18292	0.0792846318342664	0.335355881374318	0.293712182289185	ENSSMAG00000018143/ENSSMAG00000015198	2
BP	GO:0008285	negative regulation of cell population proliferation	6/158	349/18292	0.0825628138638008	0.335355881374318	0.293712182289185	ENSSMAG00000006303/ENSSMAG00000003299/ENSSMAG00000016064/ENSSMAG00000019072/ENSSMAG00000018776/ENSSMAG00000019969	6
BP	GO:0003253	cardiac neural crest cell migration involved in outflow tract morphogenesis	1/158	10/18292	0.0831149855268717	0.335355881374318	0.293712182289185	ENSSMAG00000010290	1
BP	GO:0006527	arginine catabolic process	1/158	10/18292	0.0831149855268717	0.335355881374318	0.293712182289185	ENSSMAG00000010290	1
BP	GO:0010454	negative regulation of cell fate commitment	1/158	10/18292	0.0831149855268717	0.335355881374318	0.293712182289185	ENSSMAG00000008198	1
BP	GO:0014707	branchiomeric skeletal muscle development	1/158	10/18292	0.0831149855268717	0.335355881374318	0.293712182289185	ENSSMAG00000010798	1
BP	GO:0015696	ammonium transport	1/158	10/18292	0.0831149855268717	0.335355881374318	0.293712182289185	ENSSMAG00000018802	1
BP	GO:0016458	gene silencing	1/158	10/18292	0.0831149855268717	0.335355881374318	0.293712182289185	ENSSMAG00000009139	1
BP	GO:0019075	virus maturation	1/158	10/18292	0.0831149855268717	0.335355881374318	0.293712182289185	ENSSMAG00000003905	1
BP	GO:0030301	cholesterol transport	1/158	10/18292	0.0831149855268717	0.335355881374318	0.293712182289185	ENSSMAG00000000384	1
BP	GO:0032782	bile acid secretion	1/158	10/18292	0.0831149855268717	0.335355881374318	0.293712182289185	ENSSMAG00000000683	1
BP	GO:0034138	toll-like receptor 3 signaling pathway	1/158	10/18292	0.0831149855268717	0.335355881374318	0.293712182289185	ENSSMAG00000001303	1
BP	GO:0042403	thyroid hormone metabolic process	1/158	10/18292	0.0831149855268717	0.335355881374318	0.293712182289185	ENSSMAG00000010471	1
BP	GO:0042448	progesterone metabolic process	1/158	10/18292	0.0831149855268717	0.335355881374318	0.293712182289185	ENSSMAG00000017546	1
BP	GO:0043586	tongue development	1/158	10/18292	0.0831149855268717	0.335355881374318	0.293712182289185	ENSSMAG00000010290	1
BP	GO:0045446	endothelial cell differentiation	1/158	10/18292	0.0831149855268717	0.335355881374318	0.293712182289185	ENSSMAG00000016155	1
BP	GO:0045656	negative regulation of monocyte differentiation	1/158	10/18292	0.0831149855268717	0.335355881374318	0.293712182289185	ENSSMAG00000015198	1
BP	GO:0045927	positive regulation of growth	1/158	10/18292	0.0831149855268717	0.335355881374318	0.293712182289185	ENSSMAG00000001965	1
BP	GO:0051284	positive regulation of sequestering of calcium ion	1/158	10/18292	0.0831149855268717	0.335355881374318	0.293712182289185	ENSSMAG00000019248	1
BP	GO:0055070	copper ion homeostasis	1/158	10/18292	0.0831149855268717	0.335355881374318	0.293712182289185	ENSSMAG00000003547	1
BP	GO:0060426	lung vasculature development	1/158	10/18292	0.0831149855268717	0.335355881374318	0.293712182289185	ENSSMAG00000010798	1
BP	GO:0060486	club cell differentiation	1/158	10/18292	0.0831149855268717	0.335355881374318	0.293712182289185	ENSSMAG00000018143	1
BP	GO:0060876	semicircular canal formation	1/158	10/18292	0.0831149855268717	0.335355881374318	0.293712182289185	ENSSMAG00000014506	1
BP	GO:0070198	protein localization to chromosome, telomeric region	1/158	10/18292	0.0831149855268717	0.335355881374318	0.293712182289185	ENSSMAG00000000023	1
BP	GO:0072112	glomerular visceral epithelial cell differentiation	1/158	10/18292	0.0831149855268717	0.335355881374318	0.293712182289185	ENSSMAG00000016064	1
BP	GO:0072149	glomerular visceral epithelial cell fate commitment	1/158	10/18292	0.0831149855268717	0.335355881374318	0.293712182289185	ENSSMAG00000016064	1
BP	GO:0072513	positive regulation of secondary heart field cardioblast proliferation	1/158	10/18292	0.0831149855268717	0.335355881374318	0.293712182289185	ENSSMAG00000003299	1
BP	GO:0072655	establishment of protein localization to mitochondrion	1/158	10/18292	0.0831149855268717	0.335355881374318	0.293712182289185	ENSSMAG00000004095	1
BP	GO:0072656	maintenance of protein location in mitochondrion	1/158	10/18292	0.0831149855268717	0.335355881374318	0.293712182289185	ENSSMAG00000004095	1
BP	GO:0098910	regulation of atrial cardiac muscle cell action potential	1/158	10/18292	0.0831149855268717	0.335355881374318	0.293712182289185	ENSSMAG00000019248	1
BP	GO:0098911	regulation of ventricular cardiac muscle cell action potential	1/158	10/18292	0.0831149855268717	0.335355881374318	0.293712182289185	ENSSMAG00000019248	1
BP	GO:1900122	positive regulation of receptor binding	1/158	10/18292	0.0831149855268717	0.335355881374318	0.293712182289185	ENSSMAG00000009511	1
BP	GO:1990523	bone regeneration	1/158	10/18292	0.0831149855268717	0.335355881374318	0.293712182289185	ENSSMAG00000010293	1
BP	GO:2000020	positive regulation of male gonad development	1/158	10/18292	0.0831149855268717	0.335355881374318	0.293712182289185	ENSSMAG00000016064	1
BP	GO:0006508	proteolysis	4/158	191/18292	0.0839568929679288	0.335355881374318	0.293712182289185	ENSSMAG00000018802/ENSSMAG00000010970/ENSSMAG00000000039/ENSSMAG00000000945	4
BP	GO:0007420	brain development	6/158	358/18292	0.0905956802329509	0.335355881374318	0.293712182289185	ENSSMAG00000009701/ENSSMAG00000016223/ENSSMAG00000007814/ENSSMAG00000016155/ENSSMAG00000015384/ENSSMAG00000006138	6
BP	GO:0000076	DNA replication checkpoint	1/158	11/18292	0.091039054681601	0.335355881374318	0.293712182289185	ENSSMAG00000013019	1
BP	GO:0002741	positive regulation of cytokine secretion involved in immune response	1/158	11/18292	0.091039054681601	0.335355881374318	0.293712182289185	ENSSMAG00000004095	1
BP	GO:0005979	regulation of glycogen biosynthetic process	1/158	11/18292	0.091039054681601	0.335355881374318	0.293712182289185	ENSSMAG00000010397	1
BP	GO:0006112	energy reserve metabolic process	1/158	11/18292	0.091039054681601	0.335355881374318	0.293712182289185	ENSSMAG00000003499	1
BP	GO:0009266	response to temperature stimulus	1/158	11/18292	0.091039054681601	0.335355881374318	0.293712182289185	ENSSMAG00000016064	1
BP	GO:0045652	regulation of megakaryocyte differentiation	1/158	11/18292	0.091039054681601	0.335355881374318	0.293712182289185	ENSSMAG00000017032	1
BP	GO:0048618	post-embryonic foregut morphogenesis	1/158	11/18292	0.091039054681601	0.335355881374318	0.293712182289185	ENSSMAG00000018143	1
BP	GO:0048678	response to axon injury	1/158	11/18292	0.091039054681601	0.335355881374318	0.293712182289185	ENSSMAG00000009701	1
BP	GO:0048708	astrocyte differentiation	1/158	11/18292	0.091039054681601	0.335355881374318	0.293712182289185	ENSSMAG00000006138	1
BP	GO:0051414	response to cortisol	1/158	11/18292	0.091039054681601	0.335355881374318	0.293712182289185	ENSSMAG00000005829	1
BP	GO:0060009	Sertoli cell development	1/158	11/18292	0.091039054681601	0.335355881374318	0.293712182289185	ENSSMAG00000016064	1
BP	GO:0070542	response to fatty acid	1/158	11/18292	0.091039054681601	0.335355881374318	0.293712182289185	ENSSMAG00000005829	1
BP	GO:0071286	cellular response to magnesium ion	1/158	11/18292	0.091039054681601	0.335355881374318	0.293712182289185	ENSSMAG00000012328	1
BP	GO:0097193	intrinsic apoptotic signaling pathway	1/158	11/18292	0.091039054681601	0.335355881374318	0.293712182289185	ENSSMAG00000011565	1
BP	GO:0098735	positive regulation of the force of heart contraction	1/158	11/18292	0.091039054681601	0.335355881374318	0.293712182289185	ENSSMAG00000019248	1
BP	GO:0007218	neuropeptide signaling pathway	3/158	126/18292	0.0958211883564946	0.335355881374318	0.293712182289185	ENSSMAG00000003694/ENSSMAG00000005066/ENSSMAG00000004580	3
BP	GO:0006633	fatty acid biosynthetic process	2/158	61/18292	0.0975737303147263	0.335355881374318	0.293712182289185	ENSSMAG00000000384/ENSSMAG00000015384	2
BP	GO:0030317	flagellated sperm motility	2/158	61/18292	0.0975737303147263	0.335355881374318	0.293712182289185	ENSSMAG00000016064/ENSSMAG00000021387	2
BP	GO:0002024	diet induced thermogenesis	1/158	12/18292	0.0988950707288799	0.335355881374318	0.293712182289185	ENSSMAG00000004898	1
BP	GO:0003166	bundle of His development	1/158	12/18292	0.0988950707288799	0.335355881374318	0.293712182289185	ENSSMAG00000003299	1
BP	GO:0006565	L-serine catabolic process	1/158	12/18292	0.0988950707288799	0.335355881374318	0.293712182289185	ENSSMAG00000015139	1
BP	GO:0009253	peptidoglycan catabolic process	1/158	12/18292	0.0988950707288799	0.335355881374318	0.293712182289185	ENSSMAG00000016810	1
BP	GO:0019835	cytolysis	1/158	12/18292	0.0988950707288799	0.335355881374318	0.293712182289185	ENSSMAG00000011340	1
BP	GO:0021778	oligodendrocyte cell fate specification	1/158	12/18292	0.0988950707288799	0.335355881374318	0.293712182289185	ENSSMAG00000017807	1
BP	GO:0030238	male sex determination	1/158	12/18292	0.0988950707288799	0.335355881374318	0.293712182289185	ENSSMAG00000017546	1
BP	GO:0045608	negative regulation of inner ear auditory receptor cell differentiation	1/158	12/18292	0.0988950707288799	0.335355881374318	0.293712182289185	ENSSMAG00000006138	1
BP	GO:0048478	replication fork protection	1/158	12/18292	0.0988950707288799	0.335355881374318	0.293712182289185	ENSSMAG00000013019	1
BP	GO:0048712	negative regulation of astrocyte differentiation	1/158	12/18292	0.0988950707288799	0.335355881374318	0.293712182289185	ENSSMAG00000006138	1
BP	GO:0050892	intestinal absorption	1/158	12/18292	0.0988950707288799	0.335355881374318	0.293712182289185	ENSSMAG00000009139	1
BP	GO:0060017	parathyroid gland development	1/158	12/18292	0.0988950707288799	0.335355881374318	0.293712182289185	ENSSMAG00000009511	1
BP	GO:0060298	positive regulation of sarcomere organization	1/158	12/18292	0.0988950707288799	0.335355881374318	0.293712182289185	ENSSMAG00000002714	1
BP	GO:0060510	type II pneumocyte differentiation	1/158	12/18292	0.0988950707288799	0.335355881374318	0.293712182289185	ENSSMAG00000018143	1
BP	GO:0060982	coronary artery morphogenesis	1/158	12/18292	0.0988950707288799	0.335355881374318	0.293712182289185	ENSSMAG00000010290	1
BP	GO:0061299	retina vasculature morphogenesis in camera-type eye	1/158	12/18292	0.0988950707288799	0.335355881374318	0.293712182289185	ENSSMAG00000004898	1
BP	GO:0098915	membrane repolarization during ventricular cardiac muscle cell action potential	1/158	12/18292	0.0988950707288799	0.335355881374318	0.293712182289185	ENSSMAG00000009139	1
BP	GO:0048709	oligodendrocyte differentiation	2/158	62/18292	0.100276567853953	0.335355881374318	0.293712182289185	ENSSMAG00000017807/ENSSMAG00000008198	2
BP	GO:0086091	regulation of heart rate by cardiac conduction	2/158	62/18292	0.100276567853953	0.335355881374318	0.293712182289185	ENSSMAG00000014045/ENSSMAG00000009139	2
BP	GO:0001822	kidney development	3/158	130/18292	0.102805042843876	0.335355881374318	0.293712182289185	ENSSMAG00000010798/ENSSMAG00000016064/ENSSMAG00000009139	3
BP	GO:0010951	negative regulation of endopeptidase activity	2/158	64/18292	0.105744089495243	0.335355881374318	0.293712182289185	ENSSMAG00000020527/ENSSMAG00000014912	2
BP	GO:0060536	cartilage morphogenesis	2/158	64/18292	0.105744089495243	0.335355881374318	0.293712182289185	ENSSMAG00000010290/ENSSMAG00000001746	2
BP	GO:0035264	multicellular organism growth	3/158	132/18292	0.10637114693262	0.335355881374318	0.293712182289185	ENSSMAG00000006768/ENSSMAG00000006790/ENSSMAG00000004898	3
BP	GO:0001754	eye photoreceptor cell differentiation	1/158	13/18292	0.106683614428269	0.335355881374318	0.293712182289185	ENSSMAG00000013324	1
BP	GO:0003100	regulation of systemic arterial blood pressure by endothelin	1/158	13/18292	0.106683614428269	0.335355881374318	0.293712182289185	ENSSMAG00000001746	1
BP	GO:0006349	regulation of gene expression by genetic imprinting	1/158	13/18292	0.106683614428269	0.335355881374318	0.293712182289185	ENSSMAG00000009139	1
BP	GO:0006699	bile acid biosynthetic process	1/158	13/18292	0.106683614428269	0.335355881374318	0.293712182289185	ENSSMAG00000014132	1
BP	GO:0014824	artery smooth muscle contraction	1/158	13/18292	0.106683614428269	0.335355881374318	0.293712182289185	ENSSMAG00000001746	1
BP	GO:0015718	monocarboxylic acid transport	1/158	13/18292	0.106683614428269	0.335355881374318	0.293712182289185	ENSSMAG00000019747	1
BP	GO:0030953	astral microtubule organization	1/158	13/18292	0.106683614428269	0.335355881374318	0.293712182289185	ENSSMAG00000008649	1
BP	GO:0042789	mRNA transcription by RNA polymerase II	1/158	13/18292	0.106683614428269	0.335355881374318	0.293712182289185	ENSSMAG00000001965	1
BP	GO:0044237	cellular metabolic process	1/158	13/18292	0.106683614428269	0.335355881374318	0.293712182289185	ENSSMAG00000000023	1
BP	GO:0045725	positive regulation of glycogen biosynthetic process	1/158	13/18292	0.106683614428269	0.335355881374318	0.293712182289185	ENSSMAG00000010397	1
BP	GO:0048562	embryonic organ morphogenesis	1/158	13/18292	0.106683614428269	0.335355881374318	0.293712182289185	ENSSMAG00000004569	1
BP	GO:0048899	anterior lateral line development	1/158	13/18292	0.106683614428269	0.335355881374318	0.293712182289185	ENSSMAG00000001746	1
BP	GO:0051693	actin filament capping	1/158	13/18292	0.106683614428269	0.335355881374318	0.293712182289185	ENSSMAG00000013594	1
BP	GO:0051775	response to redox state	1/158	13/18292	0.106683614428269	0.335355881374318	0.293712182289185	ENSSMAG00000019248	1
BP	GO:0060411	cardiac septum morphogenesis	1/158	13/18292	0.106683614428269	0.335355881374318	0.293712182289185	ENSSMAG00000010290	1
BP	GO:0086009	membrane repolarization	1/158	13/18292	0.106683614428269	0.335355881374318	0.293712182289185	ENSSMAG00000009139	1
BP	GO:1903432	regulation of TORC1 signaling	1/158	13/18292	0.106683614428269	0.335355881374318	0.293712182289185	ENSSMAG00000011776	1
BP	GO:0045668	negative regulation of osteoblast differentiation	2/158	65/18292	0.108507671092556	0.335355881374318	0.293712182289185	ENSSMAG00000010290/ENSSMAG00000020316	2
BP	GO:0060828	regulation of canonical Wnt signaling pathway	2/158	66/18292	0.111290411325046	0.335355881374318	0.293712182289185	ENSSMAG00000006303/ENSSMAG00000019969	2
BP	GO:0009888	tissue development	2/158	67/18292	0.114091778481073	0.335355881374318	0.293712182289185	ENSSMAG00000019201/ENSSMAG00000016064	2
BP	GO:0003272	endocardial cushion formation	1/158	14/18292	0.114405261614676	0.335355881374318	0.293712182289185	ENSSMAG00000006190	1
BP	GO:0005513	detection of calcium ion	1/158	14/18292	0.114405261614676	0.335355881374318	0.293712182289185	ENSSMAG00000019248	1
BP	GO:0006497	protein lipidation	1/158	14/18292	0.114405261614676	0.335355881374318	0.293712182289185	ENSSMAG00000008986	1
BP	GO:0007263	nitric oxide mediated signal transduction	1/158	14/18292	0.114405261614676	0.335355881374318	0.293712182289185	ENSSMAG00000010290	1
BP	GO:0007379	segment specification	1/158	14/18292	0.114405261614676	0.335355881374318	0.293712182289185	ENSSMAG00000020316	1
BP	GO:0009166	nucleotide catabolic process	1/158	14/18292	0.114405261614676	0.335355881374318	0.293712182289185	ENSSMAG00000011565	1
BP	GO:0010159	specification of animal organ position	1/158	14/18292	0.114405261614676	0.335355881374318	0.293712182289185	ENSSMAG00000009511	1
BP	GO:0035881	amacrine cell differentiation	1/158	14/18292	0.114405261614676	0.335355881374318	0.293712182289185	ENSSMAG00000019201	1
BP	GO:0042446	hormone biosynthetic process	1/158	14/18292	0.114405261614676	0.335355881374318	0.293712182289185	ENSSMAG00000017546	1
BP	GO:0045823	positive regulation of heart contraction	1/158	14/18292	0.114405261614676	0.335355881374318	0.293712182289185	ENSSMAG00000007475	1
BP	GO:0060575	intestinal epithelial cell differentiation	1/158	14/18292	0.114405261614676	0.335355881374318	0.293712182289185	ENSSMAG00000018143	1
BP	GO:0071354	cellular response to interleukin-6	1/158	14/18292	0.114405261614676	0.335355881374318	0.293712182289185	ENSSMAG00000018721	1
BP	GO:0071900	regulation of protein serine/threonine kinase activity	1/158	14/18292	0.114405261614676	0.335355881374318	0.293712182289185	ENSSMAG00000018246	1
BP	GO:0090131	mesenchyme migration	1/158	14/18292	0.114405261614676	0.335355881374318	0.293712182289185	ENSSMAG00000006190	1
BP	GO:1903753	negative regulation of p38MAPK cascade	1/158	14/18292	0.114405261614676	0.335355881374318	0.293712182289185	ENSSMAG00000008649	1
BP	GO:2000253	positive regulation of feeding behavior	1/158	14/18292	0.114405261614676	0.335355881374318	0.293712182289185	ENSSMAG00000004580	1
BP	GO:0003085	negative regulation of systemic arterial blood pressure	1/158	15/18292	0.122060583239848	0.336481083493034	0.294697659473751	ENSSMAG00000003694	1
BP	GO:0007223	Wnt signaling pathway, calcium modulating pathway	1/158	15/18292	0.122060583239848	0.336481083493034	0.294697659473751	ENSSMAG00000011637	1
BP	GO:0008340	determination of adult lifespan	1/158	15/18292	0.122060583239848	0.336481083493034	0.294697659473751	ENSSMAG00000001965	1
BP	GO:0010667	negative regulation of cardiac muscle cell apoptotic process	1/158	15/18292	0.122060583239848	0.336481083493034	0.294697659473751	ENSSMAG00000010290	1
BP	GO:0016338	calcium-independent cell-cell adhesion via plasma membrane cell-adhesion molecules	1/158	15/18292	0.122060583239848	0.336481083493034	0.294697659473751	ENSSMAG00000007525	1
BP	GO:0021532	neural tube patterning	1/158	15/18292	0.122060583239848	0.336481083493034	0.294697659473751	ENSSMAG00000007311	1
BP	GO:0021571	rhombomere 5 development	1/158	15/18292	0.122060583239848	0.336481083493034	0.294697659473751	ENSSMAG00000009508	1
BP	GO:0042129	regulation of T cell proliferation	1/158	15/18292	0.122060583239848	0.336481083493034	0.294697659473751	ENSSMAG00000014912	1
BP	GO:0045776	negative regulation of blood pressure	1/158	15/18292	0.122060583239848	0.336481083493034	0.294697659473751	ENSSMAG00000010290	1
BP	GO:0048251	elastic fiber assembly	1/158	15/18292	0.122060583239848	0.336481083493034	0.294697659473751	ENSSMAG00000017032	1
BP	GO:0050860	negative regulation of T cell receptor signaling pathway	1/158	15/18292	0.122060583239848	0.336481083493034	0.294697659473751	ENSSMAG00000008649	1
BP	GO:0051660	establishment of centrosome localization	1/158	15/18292	0.122060583239848	0.336481083493034	0.294697659473751	ENSSMAG00000008649	1
BP	GO:0055009	atrial cardiac muscle tissue morphogenesis	1/158	15/18292	0.122060583239848	0.336481083493034	0.294697659473751	ENSSMAG00000002714	1
BP	GO:0060039	pericardium development	1/158	15/18292	0.122060583239848	0.336481083493034	0.294697659473751	ENSSMAG00000003299	1
BP	GO:0060044	negative regulation of cardiac muscle cell proliferation	1/158	15/18292	0.122060583239848	0.336481083493034	0.294697659473751	ENSSMAG00000003299	1
BP	GO:0001658	branching involved in ureteric bud morphogenesis	2/158	71/18292	0.125473147936849	0.336481083493034	0.294697659473751	ENSSMAG00000010798/ENSSMAG00000016064	2
BP	GO:0001763	morphogenesis of a branching structure	1/158	16/18292	0.129650145413514	0.336481083493034	0.294697659473751	ENSSMAG00000010798	1
BP	GO:0003190	atrioventricular valve formation	1/158	16/18292	0.129650145413514	0.336481083493034	0.294697659473751	ENSSMAG00000003299	1
BP	GO:0003376	sphingosine-1-phosphate receptor signaling pathway	1/158	16/18292	0.129650145413514	0.336481083493034	0.294697659473751	ENSSMAG00000008649	1
BP	GO:0006388	tRNA splicing, via endonucleolytic cleavage and ligation	1/158	16/18292	0.129650145413514	0.336481083493034	0.294697659473751	ENSSMAG00000006394	1
BP	GO:0006515	protein quality control for misfolded or incompletely synthesized proteins	1/158	16/18292	0.129650145413514	0.336481083493034	0.294697659473751	ENSSMAG00000018802	1
BP	GO:0006790	sulfur compound metabolic process	1/158	16/18292	0.129650145413514	0.336481083493034	0.294697659473751	ENSSMAG00000003299	1
BP	GO:0010882	regulation of cardiac muscle contraction by calcium ion signaling	1/158	16/18292	0.129650145413514	0.336481083493034	0.294697659473751	ENSSMAG00000019248	1
BP	GO:0039022	pronephric duct development	1/158	16/18292	0.129650145413514	0.336481083493034	0.294697659473751	ENSSMAG00000016064	1
BP	GO:0045617	negative regulation of keratinocyte differentiation	1/158	16/18292	0.129650145413514	0.336481083493034	0.294697659473751	ENSSMAG00000015198	1
BP	GO:0048923	posterior lateral line neuromast hair cell differentiation	1/158	16/18292	0.129650145413514	0.336481083493034	0.294697659473751	ENSSMAG00000020642	1
BP	GO:0050678	regulation of epithelial cell proliferation	1/158	16/18292	0.129650145413514	0.336481083493034	0.294697659473751	ENSSMAG00000006138	1
BP	GO:0060425	lung morphogenesis	1/158	16/18292	0.129650145413514	0.336481083493034	0.294697659473751	ENSSMAG00000010798	1
BP	GO:0071897	DNA biosynthetic process	1/158	16/18292	0.129650145413514	0.336481083493034	0.294697659473751	ENSSMAG00000017032	1
BP	GO:0045214	sarcomere organization	3/158	145/18292	0.130675911191739	0.336481083493034	0.294697659473751	ENSSMAG00000017245/ENSSMAG00000007475/ENSSMAG00000021074	3
BP	GO:0009058	biosynthetic process	2/158	73/18292	0.131262323412233	0.336481083493034	0.294697659473751	ENSSMAG00000003344/ENSSMAG00000016417	2
BP	GO:0009653	anatomical structure morphogenesis	2/158	73/18292	0.131262323412233	0.336481083493034	0.294697659473751	ENSSMAG00000007814/ENSSMAG00000002290	2
BP	GO:0051209	release of sequestered calcium ion into cytosol	2/158	73/18292	0.131262323412233	0.336481083493034	0.294697659473751	ENSSMAG00000019248/ENSSMAG00000010687	2
BP	GO:0034332	adherens junction organization	2/158	74/18292	0.134179822319016	0.336481083493034	0.294697659473751	ENSSMAG00000021338/ENSSMAG00000014506	2
BP	GO:0060048	cardiac muscle contraction	2/158	74/18292	0.134179822319016	0.336481083493034	0.294697659473751	ENSSMAG00000009540/ENSSMAG00000019248	2
BP	GO:0007492	endoderm development	2/158	75/18292	0.137111962313646	0.336481083493034	0.294697659473751	ENSSMAG00000018143/ENSSMAG00000007814	2
BP	GO:0009615	response to virus	2/158	75/18292	0.137111962313646	0.336481083493034	0.294697659473751	ENSSMAG00000014995/ENSSMAG00000019074	2
BP	GO:0002690	positive regulation of leukocyte chemotaxis	1/158	17/18292	0.137174509444192	0.336481083493034	0.294697659473751	ENSSMAG00000001746	1
BP	GO:0006111	regulation of gluconeogenesis	1/158	17/18292	0.137174509444192	0.336481083493034	0.294697659473751	ENSSMAG00000012328	1
BP	GO:0014850	response to muscle activity	1/158	17/18292	0.137174509444192	0.336481083493034	0.294697659473751	ENSSMAG00000019248	1
BP	GO:0021999	neural plate anterior/posterior regionalization	1/158	17/18292	0.137174509444192	0.336481083493034	0.294697659473751	ENSSMAG00000007814	1
BP	GO:0030388	fructose 1,6-bisphosphate metabolic process	1/158	17/18292	0.137174509444192	0.336481083493034	0.294697659473751	ENSSMAG00000012328	1
BP	GO:0043330	response to exogenous dsRNA	1/158	17/18292	0.137174509444192	0.336481083493034	0.294697659473751	ENSSMAG00000001303	1
BP	GO:0045019	negative regulation of nitric oxide biosynthetic process	1/158	17/18292	0.137174509444192	0.336481083493034	0.294697659473751	ENSSMAG00000018721	1
BP	GO:0048016	inositol phosphate-mediated signaling	1/158	17/18292	0.137174509444192	0.336481083493034	0.294697659473751	ENSSMAG00000001746	1
BP	GO:0050718	positive regulation of interleukin-1 beta secretion	1/158	17/18292	0.137174509444192	0.336481083493034	0.294697659473751	ENSSMAG00000004095	1
BP	GO:1903364	positive regulation of cellular protein catabolic process	1/158	17/18292	0.137174509444192	0.336481083493034	0.294697659473751	ENSSMAG00000008649	1
BP	GO:0007154	cell communication	2/158	76/18292	0.140058277333643	0.336481083493034	0.294697659473751	ENSSMAG00000021074/ENSSMAG00000004052	2
BP	GO:0001708	cell fate specification	2/158	77/18292	0.143018308181137	0.336481083493034	0.294697659473751	ENSSMAG00000003299/ENSSMAG00000016155	2
BP	GO:0006103	2-oxoglutarate metabolic process	1/158	18/18292	0.14463423187964	0.336481083493034	0.294697659473751	ENSSMAG00000016417	1
BP	GO:0010881	regulation of cardiac muscle contraction by regulation of the release of sequestered calcium ion	1/158	18/18292	0.14463423187964	0.336481083493034	0.294697659473751	ENSSMAG00000019248	1
BP	GO:0030033	microvillus assembly	1/158	18/18292	0.14463423187964	0.336481083493034	0.294697659473751	ENSSMAG00000008649	1
BP	GO:0030259	lipid glycosylation	1/158	18/18292	0.14463423187964	0.336481083493034	0.294697659473751	ENSSMAG00000008605	1
BP	GO:0031952	regulation of protein autophosphorylation	1/158	18/18292	0.14463423187964	0.336481083493034	0.294697659473751	ENSSMAG00000010293	1
BP	GO:0034629	cellular protein-containing complex localization	1/158	18/18292	0.14463423187964	0.336481083493034	0.294697659473751	ENSSMAG00000008649	1
BP	GO:0035999	tetrahydrofolate interconversion	1/158	18/18292	0.14463423187964	0.336481083493034	0.294697659473751	ENSSMAG00000000023	1
BP	GO:0045742	positive regulation of epidermal growth factor receptor signaling pathway	1/158	18/18292	0.14463423187964	0.336481083493034	0.294697659473751	ENSSMAG00000011463	1
BP	GO:0045820	negative regulation of glycolytic process	1/158	18/18292	0.14463423187964	0.336481083493034	0.294697659473751	ENSSMAG00000012328	1
BP	GO:0046755	viral budding	1/158	18/18292	0.14463423187964	0.336481083493034	0.294697659473751	ENSSMAG00000003905	1
BP	GO:0060430	lung saccule development	1/158	18/18292	0.14463423187964	0.336481083493034	0.294697659473751	ENSSMAG00000018143	1
BP	GO:0071577	zinc ion transmembrane transport	1/158	18/18292	0.14463423187964	0.336481083493034	0.294697659473751	ENSSMAG00000008986	1
BP	GO:0086002	cardiac muscle cell action potential involved in contraction	1/158	18/18292	0.14463423187964	0.336481083493034	0.294697659473751	ENSSMAG00000014045	1
BP	GO:1904355	positive regulation of telomere capping	1/158	18/18292	0.14463423187964	0.336481083493034	0.294697659473751	ENSSMAG00000000023	1
BP	GO:2000601	positive regulation of Arp2/3 complex-mediated actin nucleation	1/158	18/18292	0.14463423187964	0.336481083493034	0.294697659473751	ENSSMAG00000001228	1
BP	GO:0031017	exocrine pancreas development	2/158	78/18292	0.145991602440327	0.336481083493034	0.294697659473751	ENSSMAG00000019201/ENSSMAG00000013324	2
BP	GO:0007267	cell-cell signaling	3/158	154/18292	0.148539924678178	0.336481083493034	0.294697659473751	ENSSMAG00000003299/ENSSMAG00000004052/ENSSMAG00000016417	3
BP	GO:0006898	receptor-mediated endocytosis	2/158	79/18292	0.148977714395831	0.336481083493034	0.294697659473751	ENSSMAG00000017879/ENSSMAG00000005215	2
BP	GO:0007005	mitochondrion organization	2/158	80/18292	0.15197620495193	0.336481083493034	0.294697659473751	ENSSMAG00000018802/ENSSMAG00000011776	2
BP	GO:0001676	long-chain fatty acid metabolic process	1/158	19/18292	0.152029864546983	0.336481083493034	0.294697659473751	ENSSMAG00000015940	1
BP	GO:0003344	pericardium morphogenesis	1/158	19/18292	0.152029864546983	0.336481083493034	0.294697659473751	ENSSMAG00000003299	1
BP	GO:0006556	S-adenosylmethionine biosynthetic process	1/158	19/18292	0.152029864546983	0.336481083493034	0.294697659473751	ENSSMAG00000002023	1
BP	GO:0006654	phosphatidic acid biosynthetic process	1/158	19/18292	0.152029864546983	0.336481083493034	0.294697659473751	ENSSMAG00000015940	1
BP	GO:0008343	adult feeding behavior	1/158	19/18292	0.152029864546983	0.336481083493034	0.294697659473751	ENSSMAG00000004580	1
BP	GO:0014898	cardiac muscle hypertrophy in response to stress	1/158	19/18292	0.152029864546983	0.336481083493034	0.294697659473751	ENSSMAG00000018143	1
BP	GO:0032367	intracellular cholesterol transport	1/158	19/18292	0.152029864546983	0.336481083493034	0.294697659473751	ENSSMAG00000004858	1
BP	GO:0033344	cholesterol efflux	1/158	19/18292	0.152029864546983	0.336481083493034	0.294697659473751	ENSSMAG00000016541	1
BP	GO:0035138	pectoral fin morphogenesis	1/158	19/18292	0.152029864546983	0.336481083493034	0.294697659473751	ENSSMAG00000003299	1
BP	GO:0035278	miRNA mediated inhibition of translation	1/158	19/18292	0.152029864546983	0.336481083493034	0.294697659473751	ENSSMAG00000017807	1
BP	GO:0035284	brain segmentation	1/158	19/18292	0.152029864546983	0.336481083493034	0.294697659473751	ENSSMAG00000020316	1
BP	GO:0043269	regulation of ion transport	1/158	19/18292	0.152029864546983	0.336481083493034	0.294697659473751	ENSSMAG00000014784	1
BP	GO:0045721	negative regulation of gluconeogenesis	1/158	19/18292	0.152029864546983	0.336481083493034	0.294697659473751	ENSSMAG00000018246	1
BP	GO:0045777	positive regulation of blood pressure	1/158	19/18292	0.152029864546983	0.336481083493034	0.294697659473751	ENSSMAG00000002937	1
BP	GO:0048936	peripheral nervous system neuron axonogenesis	1/158	19/18292	0.152029864546983	0.336481083493034	0.294697659473751	ENSSMAG00000009701	1
BP	GO:0051298	centrosome duplication	1/158	19/18292	0.152029864546983	0.336481083493034	0.294697659473751	ENSSMAG00000014912	1
BP	GO:1900016	negative regulation of cytokine production involved in inflammatory response	1/158	19/18292	0.152029864546983	0.336481083493034	0.294697659473751	ENSSMAG00000016810	1
BP	GO:0017148	negative regulation of translation	2/158	81/18292	0.154986641552693	0.340084973464194	0.297854026923821	ENSSMAG00000018721/ENSSMAG00000016064	2
BP	GO:0050767	regulation of neurogenesis	2/158	81/18292	0.154986641552693	0.340084973464194	0.297854026923821	ENSSMAG00000019201/ENSSMAG00000006138	2
BP	GO:0051017	actin filament bundle assembly	2/158	81/18292	0.154986641552693	0.340084973464194	0.297854026923821	ENSSMAG00000009701/ENSSMAG00000008649	2
BP	GO:0010596	negative regulation of endothelial cell migration	1/158	20/18292	0.159361954592491	0.344980186761349	0.302141364227662	ENSSMAG00000002714	1
BP	GO:0021535	cell migration in hindbrain	1/158	20/18292	0.159361954592491	0.344980186761349	0.302141364227662	ENSSMAG00000009508	1
BP	GO:0021575	hindbrain morphogenesis	1/158	20/18292	0.159361954592491	0.344980186761349	0.302141364227662	ENSSMAG00000009508	1
BP	GO:2000679	positive regulation of transcription regulatory region DNA binding	1/158	20/18292	0.159361954592491	0.344980186761349	0.302141364227662	ENSSMAG00000010290	1
BP	GO:0001953	negative regulation of cell-matrix adhesion	1/158	21/18292	0.166631044521036	0.344980186761349	0.302141364227662	ENSSMAG00000015198	1
BP	GO:0031638	zymogen activation	1/158	21/18292	0.166631044521036	0.344980186761349	0.302141364227662	ENSSMAG00000000039	1
BP	GO:0034389	lipid droplet organization	1/158	21/18292	0.166631044521036	0.344980186761349	0.302141364227662	ENSSMAG00000015940	1
BP	GO:0035136	forelimb morphogenesis	1/158	21/18292	0.166631044521036	0.344980186761349	0.302141364227662	ENSSMAG00000003299	1
BP	GO:0035493	SNARE complex assembly	1/158	21/18292	0.166631044521036	0.344980186761349	0.302141364227662	ENSSMAG00000010003	1
BP	GO:0048024	regulation of mRNA splicing, via spliceosome	1/158	21/18292	0.166631044521036	0.344980186761349	0.302141364227662	ENSSMAG00000006428	1
BP	GO:0048646	anatomical structure formation involved in morphogenesis	1/158	21/18292	0.166631044521036	0.344980186761349	0.302141364227662	ENSSMAG00000009508	1
BP	GO:0051560	mitochondrial calcium ion homeostasis	1/158	21/18292	0.166631044521036	0.344980186761349	0.302141364227662	ENSSMAG00000008761	1
BP	GO:0055119	relaxation of cardiac muscle	1/158	21/18292	0.166631044521036	0.344980186761349	0.302141364227662	ENSSMAG00000014045	1
BP	GO:0060231	mesenchymal to epithelial transition	1/158	21/18292	0.166631044521036	0.344980186761349	0.302141364227662	ENSSMAG00000016064	1
BP	GO:0060452	positive regulation of cardiac muscle contraction	1/158	21/18292	0.166631044521036	0.344980186761349	0.302141364227662	ENSSMAG00000009139	1
BP	GO:0061074	regulation of neural retina development	1/158	21/18292	0.166631044521036	0.344980186761349	0.302141364227662	ENSSMAG00000019201	1
BP	GO:0071539	protein localization to centrosome	1/158	21/18292	0.166631044521036	0.344980186761349	0.302141364227662	ENSSMAG00000014912	1
BP	GO:1900119	positive regulation of execution phase of apoptosis	1/158	21/18292	0.166631044521036	0.344980186761349	0.302141364227662	ENSSMAG00000018721	1
BP	GO:2000737	negative regulation of stem cell differentiation	1/158	21/18292	0.166631044521036	0.344980186761349	0.302141364227662	ENSSMAG00000006138	1
BP	GO:0008286	insulin receptor signaling pathway	2/158	86/18292	0.170203323671603	0.344980186761349	0.302141364227662	ENSSMAG00000010290/ENSSMAG00000003499	2
BP	GO:0055003	cardiac myofibril assembly	2/158	86/18292	0.170203323671603	0.344980186761349	0.302141364227662	ENSSMAG00000009540/ENSSMAG00000006190	2
BP	GO:0006631	fatty acid metabolic process	2/158	87/18292	0.173276709247335	0.344980186761349	0.302141364227662	ENSSMAG00000017245/ENSSMAG00000001804	2
BP	GO:0003333	amino acid transmembrane transport	1/158	22/18292	0.173837672235211	0.344980186761349	0.302141364227662	ENSSMAG00000000706	1
BP	GO:0006139	nucleobase-containing compound metabolic process	1/158	22/18292	0.173837672235211	0.344980186761349	0.302141364227662	ENSSMAG00000017245	1
BP	GO:0006829	zinc ion transport	1/158	22/18292	0.173837672235211	0.344980186761349	0.302141364227662	ENSSMAG00000005041	1
BP	GO:0010898	positive regulation of triglyceride catabolic process	1/158	22/18292	0.173837672235211	0.344980186761349	0.302141364227662	ENSSMAG00000015940	1
BP	GO:0015693	magnesium ion transport	1/158	22/18292	0.173837672235211	0.344980186761349	0.302141364227662	ENSSMAG00000014045	1
BP	GO:0016578	histone deubiquitination	1/158	22/18292	0.173837672235211	0.344980186761349	0.302141364227662	ENSSMAG00000018350	1
BP	GO:0035137	hindlimb morphogenesis	1/158	22/18292	0.173837672235211	0.344980186761349	0.302141364227662	ENSSMAG00000003299	1
BP	GO:0035584	calcium-mediated signaling using intracellular calcium source	1/158	22/18292	0.173837672235211	0.344980186761349	0.302141364227662	ENSSMAG00000019248	1
BP	GO:0046323	glucose import	1/158	22/18292	0.173837672235211	0.344980186761349	0.302141364227662	ENSSMAG00000016223	1
BP	GO:0051000	positive regulation of nitric-oxide synthase activity	1/158	22/18292	0.173837672235211	0.344980186761349	0.302141364227662	ENSSMAG00000015771	1
BP	GO:0060389	pathway-restricted SMAD protein phosphorylation	1/158	22/18292	0.173837672235211	0.344980186761349	0.302141364227662	ENSSMAG00000002714	1
BP	GO:0072520	seminiferous tubule development	1/158	22/18292	0.173837672235211	0.344980186761349	0.302141364227662	ENSSMAG00000016064	1
BP	GO:0086005	ventricular cardiac muscle cell action potential	1/158	22/18292	0.173837672235211	0.344980186761349	0.302141364227662	ENSSMAG00000019248	1
BP	GO:0090136	epithelial cell-cell adhesion	1/158	22/18292	0.173837672235211	0.344980186761349	0.302141364227662	ENSSMAG00000014506	1
BP	GO:2000649	regulation of sodium ion transmembrane transporter activity	1/158	22/18292	0.173837672235211	0.344980186761349	0.302141364227662	ENSSMAG00000014784	1
BP	GO:0048666	neuron development	2/158	88/18292	0.176359189561524	0.345757365634136	0.302822034868713	ENSSMAG00000017807/ENSSMAG00000020438	2
BP	GO:0001707	mesoderm formation	2/158	89/18292	0.179450381603771	0.345757365634136	0.302822034868713	ENSSMAG00000010290/ENSSMAG00000007814	2
BP	GO:0031016	pancreas development	2/158	89/18292	0.179450381603771	0.345757365634136	0.302822034868713	ENSSMAG00000018143/ENSSMAG00000019201	2
BP	GO:0071456	cellular response to hypoxia	2/158	89/18292	0.179450381603771	0.345757365634136	0.302822034868713	ENSSMAG00000018143/ENSSMAG00000018721	2
BP	GO:0006002	fructose 6-phosphate metabolic process	1/158	23/18292	0.180982371074118	0.345757365634136	0.302822034868713	ENSSMAG00000012328	1
BP	GO:0006003	fructose 2,6-bisphosphate metabolic process	1/158	23/18292	0.180982371074118	0.345757365634136	0.302822034868713	ENSSMAG00000001228	1
BP	GO:0006809	nitric oxide biosynthetic process	1/158	23/18292	0.180982371074118	0.345757365634136	0.302822034868713	ENSSMAG00000010290	1
BP	GO:0008406	gonad development	1/158	23/18292	0.180982371074118	0.345757365634136	0.302822034868713	ENSSMAG00000016064	1
BP	GO:0032502	developmental process	1/158	23/18292	0.180982371074118	0.345757365634136	0.302822034868713	ENSSMAG00000020438	1
BP	GO:0045745	positive regulation of G protein-coupled receptor signaling pathway	1/158	23/18292	0.180982371074118	0.345757365634136	0.302822034868713	ENSSMAG00000011463	1
BP	GO:0048485	sympathetic nervous system development	1/158	23/18292	0.180982371074118	0.345757365634136	0.302822034868713	ENSSMAG00000010290	1
BP	GO:0048715	negative regulation of oligodendrocyte differentiation	1/158	23/18292	0.180982371074118	0.345757365634136	0.302822034868713	ENSSMAG00000006138	1
BP	GO:0048935	peripheral nervous system neuron development	1/158	23/18292	0.180982371074118	0.345757365634136	0.302822034868713	ENSSMAG00000010290	1
BP	GO:0051014	actin filament severing	1/158	23/18292	0.180982371074118	0.345757365634136	0.302822034868713	ENSSMAG00000013594	1
BP	GO:0071907	determination of digestive tract left/right asymmetry	1/158	23/18292	0.180982371074118	0.345757365634136	0.302822034868713	ENSSMAG00000018820	1
BP	GO:0045893	positive regulation of transcription, DNA-templated	6/158	440/18292	0.181562099128605	0.346004198835655	0.303038216907872	ENSSMAG00000003299/ENSSMAG00000018143/ENSSMAG00000019201/ENSSMAG00000016064/ENSSMAG00000007814/ENSSMAG00000002714	6
BP	GO:0043433	negative regulation of DNA-binding transcription factor activity	2/158	90/18292	0.182549908222754	0.346168714852038	0.303182303714984	ENSSMAG00000010290/ENSSMAG00000007814	2
BP	GO:0060026	convergent extension	2/158	90/18292	0.182549908222754	0.346168714852038	0.303182303714984	ENSSMAG00000006303/ENSSMAG00000019969	2
BP	GO:0002009	morphogenesis of an epithelium	1/158	24/18292	0.188065669851845	0.348034781798113	0.304816646887328	ENSSMAG00000003299	1
BP	GO:0009247	glycolipid biosynthetic process	1/158	24/18292	0.188065669851845	0.348034781798113	0.304816646887328	ENSSMAG00000014667	1
BP	GO:0010737	protein kinase A signaling	1/158	24/18292	0.188065669851845	0.348034781798113	0.304816646887328	ENSSMAG00000008649	1
BP	GO:0021592	fourth ventricle development	1/158	24/18292	0.188065669851845	0.348034781798113	0.304816646887328	ENSSMAG00000009508	1
BP	GO:0035066	positive regulation of histone acetylation	1/158	24/18292	0.188065669851845	0.348034781798113	0.304816646887328	ENSSMAG00000009508	1
BP	GO:0035803	egg coat formation	1/158	24/18292	0.188065669851845	0.348034781798113	0.304816646887328	ENSSMAG00000008761	1
BP	GO:0042058	regulation of epidermal growth factor receptor signaling pathway	1/158	24/18292	0.188065669851845	0.348034781798113	0.304816646887328	ENSSMAG00000003905	1
BP	GO:0048570	notochord morphogenesis	1/158	24/18292	0.188065669851845	0.348034781798113	0.304816646887328	ENSSMAG00000005285	1
BP	GO:0060351	cartilage development involved in endochondral bone morphogenesis	1/158	24/18292	0.188065669851845	0.348034781798113	0.304816646887328	ENSSMAG00000001746	1
BP	GO:0060766	negative regulation of androgen receptor signaling pathway	1/158	24/18292	0.188065669851845	0.348034781798113	0.304816646887328	ENSSMAG00000010798	1
BP	GO:0022008	neurogenesis	2/158	94/18292	0.195024018522707	0.35088443874432	0.307312440183142	ENSSMAG00000000114/ENSSMAG00000017032	2
BP	GO:0002028	regulation of sodium ion transport	1/158	25/18292	0.195088092895605	0.35088443874432	0.307312440183142	ENSSMAG00000007525	1
BP	GO:0006958	complement activation, classical pathway	1/158	25/18292	0.195088092895605	0.35088443874432	0.307312440183142	ENSSMAG00000011340	1
BP	GO:0015937	coenzyme A biosynthetic process	1/158	25/18292	0.195088092895605	0.35088443874432	0.307312440183142	ENSSMAG00000019747	1
BP	GO:0019752	carboxylic acid metabolic process	1/158	25/18292	0.195088092895605	0.35088443874432	0.307312440183142	ENSSMAG00000014961	1
BP	GO:0039021	pronephric glomerulus development	1/158	25/18292	0.195088092895605	0.35088443874432	0.307312440183142	ENSSMAG00000016064	1
BP	GO:0042461	photoreceptor cell development	1/158	25/18292	0.195088092895605	0.35088443874432	0.307312440183142	ENSSMAG00000020642	1
BP	GO:0044206	UMP salvage	1/158	25/18292	0.195088092895605	0.35088443874432	0.307312440183142	ENSSMAG00000011565	1
BP	GO:0045947	negative regulation of translational initiation	1/158	25/18292	0.195088092895605	0.35088443874432	0.307312440183142	ENSSMAG00000011565	1
BP	GO:0045987	positive regulation of smooth muscle contraction	1/158	25/18292	0.195088092895605	0.35088443874432	0.307312440183142	ENSSMAG00000001746	1
BP	GO:0060087	relaxation of vascular smooth muscle	1/158	25/18292	0.195088092895605	0.35088443874432	0.307312440183142	ENSSMAG00000003660	1
BP	GO:0072358	cardiovascular system development	1/158	25/18292	0.195088092895605	0.35088443874432	0.307312440183142	ENSSMAG00000009139	1
BP	GO:0030178	negative regulation of Wnt signaling pathway	2/158	95/18292	0.198159760858778	0.354279732749267	0.310286114620041	ENSSMAG00000016064/ENSSMAG00000007311	2
BP	GO:0010629	negative regulation of gene expression	3/158	178/18292	0.199521031783252	0.354279732749267	0.310286114620041	ENSSMAG00000010290/ENSSMAG00000018143/ENSSMAG00000016810	3
BP	GO:0001659	temperature homeostasis	1/158	26/18292	0.202050160083567	0.354279732749267	0.310286114620041	ENSSMAG00000001746	1
BP	GO:0003203	endocardial cushion morphogenesis	1/158	26/18292	0.202050160083567	0.354279732749267	0.310286114620041	ENSSMAG00000006190	1
BP	GO:0007035	vacuolar acidification	1/158	26/18292	0.202050160083567	0.354279732749267	0.310286114620041	ENSSMAG00000004898	1
BP	GO:0007586	digestion	1/158	26/18292	0.202050160083567	0.354279732749267	0.310286114620041	ENSSMAG00000008986	1
BP	GO:0021554	optic nerve development	1/158	26/18292	0.202050160083567	0.354279732749267	0.310286114620041	ENSSMAG00000003299	1
BP	GO:0045956	positive regulation of calcium ion-dependent exocytosis	1/158	26/18292	0.202050160083567	0.354279732749267	0.310286114620041	ENSSMAG00000019039	1
BP	GO:0047496	vesicle transport along microtubule	1/158	26/18292	0.202050160083567	0.354279732749267	0.310286114620041	ENSSMAG00000016595	1
BP	GO:0048714	positive regulation of oligodendrocyte differentiation	1/158	26/18292	0.202050160083567	0.354279732749267	0.310286114620041	ENSSMAG00000017807	1
BP	GO:0070286	axonemal dynein complex assembly	1/158	26/18292	0.202050160083567	0.354279732749267	0.310286114620041	ENSSMAG00000000945	1
BP	GO:0051897	positive regulation of protein kinase B signaling	2/158	98/18292	0.20760278532861	0.356612073612565	0.312328830918899	ENSSMAG00000014995/ENSSMAG00000000039	2
BP	GO:0003180	aortic valve morphogenesis	1/158	27/18292	0.208952386882362	0.356612073612565	0.312328830918899	ENSSMAG00000018143	1
BP	GO:0007004	telomere maintenance via telomerase	1/158	27/18292	0.208952386882362	0.356612073612565	0.312328830918899	ENSSMAG00000000945	1
BP	GO:0010608	posttranscriptional regulation of gene expression	1/158	27/18292	0.208952386882362	0.356612073612565	0.312328830918899	ENSSMAG00000014912	1
BP	GO:0021520	spinal cord motor neuron cell fate specification	1/158	27/18292	0.208952386882362	0.356612073612565	0.312328830918899	ENSSMAG00000017807	1
BP	GO:0043534	blood vessel endothelial cell migration	1/158	27/18292	0.208952386882362	0.356612073612565	0.312328830918899	ENSSMAG00000002290	1
BP	GO:0048661	positive regulation of smooth muscle cell proliferation	1/158	27/18292	0.208952386882362	0.356612073612565	0.312328830918899	ENSSMAG00000006138	1
BP	GO:0048699	generation of neurons	1/158	27/18292	0.208952386882362	0.356612073612565	0.312328830918899	ENSSMAG00000019201	1
BP	GO:0060413	atrial septum morphogenesis	1/158	27/18292	0.208952386882362	0.356612073612565	0.312328830918899	ENSSMAG00000003299	1
BP	GO:0090162	establishment of epithelial cell polarity	1/158	27/18292	0.208952386882362	0.356612073612565	0.312328830918899	ENSSMAG00000006138	1
BP	GO:1903672	positive regulation of sprouting angiogenesis	1/158	27/18292	0.208952386882362	0.356612073612565	0.312328830918899	ENSSMAG00000015771	1
BP	GO:2000344	positive regulation of acrosome reaction	1/158	27/18292	0.208952386882362	0.356612073612565	0.312328830918899	ENSSMAG00000008761	1
BP	GO:0003181	atrioventricular valve morphogenesis	1/158	28/18292	0.215795284384283	0.362931948994307	0.317863919143863	ENSSMAG00000003299	1
BP	GO:0006044	N-acetylglucosamine metabolic process	1/158	28/18292	0.215795284384283	0.362931948994307	0.317863919143863	ENSSMAG00000007475	1
BP	GO:0042157	lipoprotein metabolic process	1/158	28/18292	0.215795284384283	0.362931948994307	0.317863919143863	ENSSMAG00000008986	1
BP	GO:0042531	positive regulation of tyrosine phosphorylation of STAT protein	1/158	28/18292	0.215795284384283	0.362931948994307	0.317863919143863	ENSSMAG00000006138	1
BP	GO:0071773	cellular response to BMP stimulus	1/158	28/18292	0.215795284384283	0.362931948994307	0.317863919143863	ENSSMAG00000018143	1
BP	GO:0008104	protein localization	2/158	101/18292	0.217092571779558	0.362931948994307	0.317863919143863	ENSSMAG00000004898/ENSSMAG00000017879	2
BP	GO:0007155	cell adhesion	5/158	373/18292	0.221212498730091	0.362931948994307	0.317863919143863	ENSSMAG00000007525/ENSSMAG00000010003/ENSSMAG00000002195/ENSSMAG00000002290/ENSSMAG00000014506	5
BP	GO:0001886	endothelial cell morphogenesis	1/158	29/18292	0.222579359344165	0.362931948994307	0.317863919143863	ENSSMAG00000004898	1
BP	GO:0016540	protein autoprocessing	1/158	29/18292	0.222579359344165	0.362931948994307	0.317863919143863	ENSSMAG00000002066	1
BP	GO:0017015	regulation of transforming growth factor beta receptor signaling pathway	1/158	29/18292	0.222579359344165	0.362931948994307	0.317863919143863	ENSSMAG00000017032	1
BP	GO:0032836	glomerular basement membrane development	1/158	29/18292	0.222579359344165	0.362931948994307	0.317863919143863	ENSSMAG00000016064	1
BP	GO:0042474	middle ear morphogenesis	1/158	29/18292	0.222579359344165	0.362931948994307	0.317863919143863	ENSSMAG00000020316	1
BP	GO:0043171	peptide catabolic process	1/158	29/18292	0.222579359344165	0.362931948994307	0.317863919143863	ENSSMAG00000008994	1
BP	GO:0045022	early endosome to late endosome transport	1/158	29/18292	0.222579359344165	0.362931948994307	0.317863919143863	ENSSMAG00000017245	1
BP	GO:0046580	negative regulation of Ras protein signal transduction	1/158	29/18292	0.222579359344165	0.362931948994307	0.317863919143863	ENSSMAG00000012328	1
BP	GO:0046847	filopodium assembly	1/158	29/18292	0.222579359344165	0.362931948994307	0.317863919143863	ENSSMAG00000008649	1
BP	GO:0048246	macrophage chemotaxis	1/158	29/18292	0.222579359344165	0.362931948994307	0.317863919143863	ENSSMAG00000001746	1
BP	GO:0060993	kidney morphogenesis	1/158	29/18292	0.222579359344165	0.362931948994307	0.317863919143863	ENSSMAG00000016064	1
BP	GO:0097192	extrinsic apoptotic signaling pathway in absence of ligand	1/158	29/18292	0.222579359344165	0.362931948994307	0.317863919143863	ENSSMAG00000010290	1
BP	GO:0097623	potassium ion export across plasma membrane	1/158	29/18292	0.222579359344165	0.362931948994307	0.317863919143863	ENSSMAG00000009139	1
BP	GO:2001222	regulation of neuron migration	1/158	29/18292	0.222579359344165	0.362931948994307	0.317863919143863	ENSSMAG00000008198	1
BP	GO:0045165	cell fate commitment	2/158	103/18292	0.223440827256439	0.363564735874883	0.318418128048315	ENSSMAG00000018143/ENSSMAG00000008198	2
BP	GO:0045666	positive regulation of neuron differentiation	2/158	104/18292	0.226620552625128	0.363856049003839	0.318673266602869	ENSSMAG00000009511/ENSSMAG00000008198	2
BP	GO:0005978	glycogen biosynthetic process	1/158	30/18292	0.229305114215961	0.363856049003839	0.318673266602869	ENSSMAG00000014961	1
BP	GO:0006623	protein targeting to vacuole	1/158	30/18292	0.229305114215961	0.363856049003839	0.318673266602869	ENSSMAG00000014995	1
BP	GO:0006882	cellular zinc ion homeostasis	1/158	30/18292	0.229305114215961	0.363856049003839	0.318673266602869	ENSSMAG00000005041	1
BP	GO:0019432	triglyceride biosynthetic process	1/158	30/18292	0.229305114215961	0.363856049003839	0.318673266602869	ENSSMAG00000015940	1
BP	GO:0019934	cGMP-mediated signaling	1/158	30/18292	0.229305114215961	0.363856049003839	0.318673266602869	ENSSMAG00000003694	1
BP	GO:0035622	intrahepatic bile duct development	1/158	30/18292	0.229305114215961	0.363856049003839	0.318673266602869	ENSSMAG00000010003	1
BP	GO:0045216	cell-cell junction organization	1/158	30/18292	0.229305114215961	0.363856049003839	0.318673266602869	ENSSMAG00000005829	1
BP	GO:0048026	positive regulation of mRNA splicing, via spliceosome	1/158	30/18292	0.229305114215961	0.363856049003839	0.318673266602869	ENSSMAG00000002066	1
BP	GO:0048863	stem cell differentiation	1/158	30/18292	0.229305114215961	0.363856049003839	0.318673266602869	ENSSMAG00000015198	1
BP	GO:0090190	positive regulation of branching involved in ureteric bud morphogenesis	1/158	30/18292	0.229305114215961	0.363856049003839	0.318673266602869	ENSSMAG00000015198	1
BP	GO:1900745	positive regulation of p38MAPK cascade	1/158	30/18292	0.229305114215961	0.363856049003839	0.318673266602869	ENSSMAG00000010290	1
BP	GO:0030324	lung development	2/158	105/18292	0.229803611558797	0.363895203458054	0.318707558949694	ENSSMAG00000003299/ENSSMAG00000017032	2
BP	GO:0010467	gene expression	1/158	31/18292	0.235973047189014	0.365695841623103	0.320284598132076	ENSSMAG00000009511	1
BP	GO:0010906	regulation of glucose metabolic process	1/158	31/18292	0.235973047189014	0.365695841623103	0.320284598132076	ENSSMAG00000002937	1
BP	GO:0016126	sterol biosynthetic process	1/158	31/18292	0.235973047189014	0.365695841623103	0.320284598132076	ENSSMAG00000002893	1
BP	GO:0030539	male genitalia development	1/158	31/18292	0.235973047189014	0.365695841623103	0.320284598132076	ENSSMAG00000016064	1
BP	GO:0035774	positive regulation of insulin secretion involved in cellular response to glucose stimulus	1/158	31/18292	0.235973047189014	0.365695841623103	0.320284598132076	ENSSMAG00000019039	1
BP	GO:0048513	animal organ development	1/158	31/18292	0.235973047189014	0.365695841623103	0.320284598132076	ENSSMAG00000003299	1
BP	GO:0051764	actin crosslink formation	1/158	31/18292	0.235973047189014	0.365695841623103	0.320284598132076	ENSSMAG00000009701	1
BP	GO:0060307	regulation of ventricular cardiac muscle cell membrane repolarization	1/158	31/18292	0.235973047189014	0.365695841623103	0.320284598132076	ENSSMAG00000009139	1
BP	GO:0061036	positive regulation of cartilage development	1/158	31/18292	0.235973047189014	0.365695841623103	0.320284598132076	ENSSMAG00000002714	1
BP	GO:0071158	positive regulation of cell cycle arrest	1/158	31/18292	0.235973047189014	0.365695841623103	0.320284598132076	ENSSMAG00000018143	1
BP	GO:0016042	lipid catabolic process	2/158	107/18292	0.236178564381587	0.365695841623103	0.320284598132076	ENSSMAG00000000384/ENSSMAG00000015940	2
BP	GO:0030902	hindbrain development	2/158	108/18292	0.239369887202565	0.369891495717444	0.323959245838057	ENSSMAG00000019201/ENSSMAG00000009508	2
BP	GO:0003406	retinal pigment epithelium development	1/158	32/18292	0.242583652224014	0.370386172779408	0.324392495074071	ENSSMAG00000010970	1
BP	GO:0006883	cellular sodium ion homeostasis	1/158	32/18292	0.242583652224014	0.370386172779408	0.324392495074071	ENSSMAG00000002066	1
BP	GO:0010719	negative regulation of epithelial to mesenchymal transition	1/158	32/18292	0.242583652224014	0.370386172779408	0.324392495074071	ENSSMAG00000007814	1
BP	GO:0035108	limb morphogenesis	1/158	32/18292	0.242583652224014	0.370386172779408	0.324392495074071	ENSSMAG00000003299	1
BP	GO:0042310	vasoconstriction	1/158	32/18292	0.242583652224014	0.370386172779408	0.324392495074071	ENSSMAG00000001746	1
BP	GO:0071392	cellular response to estradiol stimulus	1/158	32/18292	0.242583652224014	0.370386172779408	0.324392495074071	ENSSMAG00000005066	1
BP	GO:1990573	potassium ion import across plasma membrane	2/158	111/18292	0.248955912056523	0.37225201918307	0.326026645090435	ENSSMAG00000014045/ENSSMAG00000008761	2
BP	GO:0001709	cell fate determination	1/158	33/18292	0.249137419088669	0.37225201918307	0.326026645090435	ENSSMAG00000020316	1
BP	GO:0001935	endothelial cell proliferation	1/158	33/18292	0.249137419088669	0.37225201918307	0.326026645090435	ENSSMAG00000002290	1
BP	GO:0006744	ubiquinone biosynthetic process	1/158	33/18292	0.249137419088669	0.37225201918307	0.326026645090435	ENSSMAG00000007311	1
BP	GO:0019233	sensory perception of pain	1/158	33/18292	0.249137419088669	0.37225201918307	0.326026645090435	ENSSMAG00000011776	1
BP	GO:0035994	response to muscle stretch	1/158	33/18292	0.249137419088669	0.37225201918307	0.326026645090435	ENSSMAG00000019248	1
BP	GO:0043408	regulation of MAPK cascade	1/158	33/18292	0.249137419088669	0.37225201918307	0.326026645090435	ENSSMAG00000010970	1
BP	GO:0051016	barbed-end actin filament capping	1/158	33/18292	0.249137419088669	0.37225201918307	0.326026645090435	ENSSMAG00000013594	1
BP	GO:0061061	muscle structure development	1/158	33/18292	0.249137419088669	0.37225201918307	0.326026645090435	ENSSMAG00000010970	1
BP	GO:0071385	cellular response to glucocorticoid stimulus	1/158	33/18292	0.249137419088669	0.37225201918307	0.326026645090435	ENSSMAG00000005066	1
BP	GO:1990869	cellular response to chemokine	1/158	33/18292	0.249137419088669	0.37225201918307	0.326026645090435	ENSSMAG00000017032	1
BP	GO:0008045	motor neuron axon guidance	2/158	112/18292	0.252154374131288	0.376028270549183	0.329333970505658	ENSSMAG00000020316/ENSSMAG00000007311	2
BP	GO:0001649	osteoblast differentiation	2/158	113/18292	0.255353958373344	0.37901071823528	0.331946064901787	ENSSMAG00000010293/ENSSMAG00000017032	2
BP	GO:0055074	calcium ion homeostasis	1/158	34/18292	0.255634833393066	0.37901071823528	0.331946064901787	ENSSMAG00000003499	1
BP	GO:0060122	inner ear receptor cell stereocilium organization	1/158	34/18292	0.255634833393066	0.37901071823528	0.331946064901787	ENSSMAG00000006138	1
BP	GO:0021794	thalamus development	1/158	35/18292	0.26207637662474	0.386323718325912	0.338350953961428	ENSSMAG00000017807	1
BP	GO:0045010	actin nucleation	1/158	35/18292	0.26207637662474	0.386323718325912	0.338350953961428	ENSSMAG00000013594	1
BP	GO:0048754	branching morphogenesis of an epithelial tube	1/158	35/18292	0.26207637662474	0.386323718325912	0.338350953961428	ENSSMAG00000004898	1
BP	GO:0001932	regulation of protein phosphorylation	1/158	36/18292	0.268462526183446	0.391231916715154	0.342649663899374	ENSSMAG00000017032	1
BP	GO:0007611	learning or memory	1/158	36/18292	0.268462526183446	0.391231916715154	0.342649663899374	ENSSMAG00000002937	1
BP	GO:0021514	ventral spinal cord interneuron differentiation	1/158	36/18292	0.268462526183446	0.391231916715154	0.342649663899374	ENSSMAG00000017807	1
BP	GO:0021537	telencephalon development	1/158	36/18292	0.268462526183446	0.391231916715154	0.342649663899374	ENSSMAG00000006138	1
BP	GO:0033333	fin development	1/158	36/18292	0.268462526183446	0.391231916715154	0.342649663899374	ENSSMAG00000006600	1
BP	GO:0043001	Golgi to plasma membrane protein transport	1/158	36/18292	0.268462526183446	0.391231916715154	0.342649663899374	ENSSMAG00000017879	1
BP	GO:0006865	amino acid transport	1/158	37/18292	0.274793755415644	0.3974418157424	0.348088432373073	ENSSMAG00000014053	1
BP	GO:0044255	cellular lipid metabolic process	1/158	37/18292	0.274793755415644	0.3974418157424	0.348088432373073	ENSSMAG00000004858	1
BP	GO:0051491	positive regulation of filopodium assembly	1/158	37/18292	0.274793755415644	0.3974418157424	0.348088432373073	ENSSMAG00000009701	1
BP	GO:0090504	epiboly	1/158	37/18292	0.274793755415644	0.3974418157424	0.348088432373073	ENSSMAG00000008649	1
BP	GO:0043010	camera-type eye development	2/158	120/18292	0.277761474105204	0.40022666437673	0.350527465099685	ENSSMAG00000016064/ENSSMAG00000006138	2
BP	GO:0055085	transmembrane transport	2/158	120/18292	0.277761474105204	0.40022666437673	0.350527465099685	ENSSMAG00000000683/ENSSMAG00000003547	2
BP	GO:0003281	ventricular septum development	1/158	38/18292	0.281070533648694	0.401230798963192	0.351406908631414	ENSSMAG00000003299	1
BP	GO:0006471	protein ADP-ribosylation	1/158	38/18292	0.281070533648694	0.401230798963192	0.351406908631414	ENSSMAG00000000023	1
BP	GO:0007339	binding of sperm to zona pellucida	1/158	38/18292	0.281070533648694	0.401230798963192	0.351406908631414	ENSSMAG00000008761	1
BP	GO:0050729	positive regulation of inflammatory response	1/158	38/18292	0.281070533648694	0.401230798963192	0.351406908631414	ENSSMAG00000001303	1
BP	GO:0060347	heart trabecula formation	1/158	38/18292	0.281070533648694	0.401230798963192	0.351406908631414	ENSSMAG00000002714	1
BP	GO:0002076	osteoblast development	1/158	39/18292	0.28729332622476	0.406427887064312	0.35595863464103	ENSSMAG00000020316	1
BP	GO:0007064	mitotic sister chromatid cohesion	1/158	39/18292	0.28729332622476	0.406427887064312	0.35595863464103	ENSSMAG00000018246	1
BP	GO:0007338	single fertilization	1/158	39/18292	0.28729332622476	0.406427887064312	0.35595863464103	ENSSMAG00000016064	1
BP	GO:0043392	negative regulation of DNA binding	1/158	39/18292	0.28729332622476	0.406427887064312	0.35595863464103	ENSSMAG00000010290	1
BP	GO:0007224	smoothened signaling pathway	2/158	123/18292	0.287357217025939	0.406427887064312	0.35595863464103	ENSSMAG00000006138/ENSSMAG00000008198	2
BP	GO:0006352	DNA-templated transcription, initiation	1/158	40/18292	0.293462594534434	0.412027920662606	0.360863269330325	ENSSMAG00000010798	1
BP	GO:0014033	neural crest cell differentiation	1/158	40/18292	0.293462594534434	0.412027920662606	0.360863269330325	ENSSMAG00000001746	1
BP	GO:0030322	stabilization of membrane potential	1/158	40/18292	0.293462594534434	0.412027920662606	0.360863269330325	ENSSMAG00000002937	1
BP	GO:0055117	regulation of cardiac muscle contraction	1/158	40/18292	0.293462594534434	0.412027920662606	0.360863269330325	ENSSMAG00000002714	1
BP	GO:0045596	negative regulation of cell differentiation	1/158	41/18292	0.29957879605008	0.417572197793564	0.365719071258343	ENSSMAG00000016064	1
BP	GO:0048557	embryonic digestive tract morphogenesis	1/158	41/18292	0.29957879605008	0.417572197793564	0.365719071258343	ENSSMAG00000010798	1
BP	GO:1902017	regulation of cilium assembly	1/158	41/18292	0.29957879605008	0.417572197793564	0.365719071258343	ENSSMAG00000008649	1
BP	GO:0007204	positive regulation of cytosolic calcium ion concentration	2/158	127/18292	0.300130017164124	0.417572197793564	0.365719071258343	ENSSMAG00000001746/ENSSMAG00000002937	2
BP	GO:0030509	BMP signaling pathway	2/158	127/18292	0.300130017164124	0.417572197793564	0.365719071258343	ENSSMAG00000018802/ENSSMAG00000002714	2
BP	GO:0001974	blood vessel remodeling	1/158	42/18292	0.305642384358889	0.419916549530639	0.36777230694912	ENSSMAG00000009511	1
BP	GO:0006637	acyl-CoA metabolic process	1/158	42/18292	0.305642384358889	0.419916549530639	0.36777230694912	ENSSMAG00000001804	1
BP	GO:0009566	fertilization	1/158	42/18292	0.305642384358889	0.419916549530639	0.36777230694912	ENSSMAG00000004898	1
BP	GO:0019229	regulation of vasoconstriction	1/158	42/18292	0.305642384358889	0.419916549530639	0.36777230694912	ENSSMAG00000001746	1
BP	GO:0033209	tumor necrosis factor-mediated signaling pathway	1/158	42/18292	0.305642384358889	0.419916549530639	0.36777230694912	ENSSMAG00000013019	1
BP	GO:0040018	positive regulation of multicellular organism growth	1/158	42/18292	0.305642384358889	0.419916549530639	0.36777230694912	ENSSMAG00000008649	1
BP	GO:0046855	inositol phosphate dephosphorylation	1/158	42/18292	0.305642384358889	0.419916549530639	0.36777230694912	ENSSMAG00000012328	1
BP	GO:0000070	mitotic sister chromatid segregation	1/158	43/18292	0.311653809195673	0.423628540641198	0.371023351795128	ENSSMAG00000008986	1
BP	GO:0001706	endoderm formation	1/158	43/18292	0.311653809195673	0.423628540641198	0.371023351795128	ENSSMAG00000018143	1
BP	GO:0042149	cellular response to glucose starvation	1/158	43/18292	0.311653809195673	0.423628540641198	0.371023351795128	ENSSMAG00000016223	1
BP	GO:0060088	auditory receptor cell stereocilium organization	1/158	43/18292	0.311653809195673	0.423628540641198	0.371023351795128	ENSSMAG00000004898	1
BP	GO:0097150	neuronal stem cell population maintenance	1/158	43/18292	0.311653809195673	0.423628540641198	0.371023351795128	ENSSMAG00000006138	1
BP	GO:0097190	apoptotic signaling pathway	1/158	43/18292	0.311653809195673	0.423628540641198	0.371023351795128	ENSSMAG00000018721	1
BP	GO:0009887	animal organ morphogenesis	2/158	131/18292	0.312866157851246	0.424525104646214	0.371808582605442	ENSSMAG00000019201/ENSSMAG00000020438	2
BP	GO:0001654	eye development	2/158	132/18292	0.316043004173071	0.427192960863537	0.374145150756305	ENSSMAG00000019074/ENSSMAG00000020438	2
BP	GO:0008610	lipid biosynthetic process	1/158	44/18292	0.317613516475364	0.427192960863537	0.374145150756305	ENSSMAG00000002893	1
BP	GO:0044782	cilium organization	1/158	44/18292	0.317613516475364	0.427192960863537	0.374145150756305	ENSSMAG00000008761	1
BP	GO:0046716	muscle cell cellular homeostasis	1/158	44/18292	0.317613516475364	0.427192960863537	0.374145150756305	ENSSMAG00000017032	1
BP	GO:0071347	cellular response to interleukin-1	1/158	44/18292	0.317613516475364	0.427192960863537	0.374145150756305	ENSSMAG00000018721	1
BP	GO:0003148	outflow tract septum morphogenesis	1/158	45/18292	0.323521948325259	0.431362597767012	0.377797012024563	ENSSMAG00000018143	1
BP	GO:0006082	organic acid metabolic process	1/158	45/18292	0.323521948325259	0.431362597767012	0.377797012024563	ENSSMAG00000012733	1
BP	GO:0006520	cellular amino acid metabolic process	1/158	45/18292	0.323521948325259	0.431362597767012	0.377797012024563	ENSSMAG00000005634	1
BP	GO:0007052	mitotic spindle organization	1/158	45/18292	0.323521948325259	0.431362597767012	0.377797012024563	ENSSMAG00000014912	1
BP	GO:0008154	actin polymerization or depolymerization	1/158	45/18292	0.323521948325259	0.431362597767012	0.377797012024563	ENSSMAG00000013594	1
BP	GO:0033674	positive regulation of kinase activity	2/158	136/18292	0.32871612777103	0.434645170298701	0.38067196247378	ENSSMAG00000014995/ENSSMAG00000020734	2
BP	GO:0010811	positive regulation of cell-substrate adhesion	1/158	46/18292	0.329379543116985	0.434645170298701	0.38067196247378	ENSSMAG00000006760	1
BP	GO:0014003	oligodendrocyte development	1/158	46/18292	0.329379543116985	0.434645170298701	0.38067196247378	ENSSMAG00000017807	1
BP	GO:0030050	vesicle transport along actin filament	1/158	46/18292	0.329379543116985	0.434645170298701	0.38067196247378	ENSSMAG00000001641	1
BP	GO:0050830	defense response to Gram-positive bacterium	1/158	46/18292	0.329379543116985	0.434645170298701	0.38067196247378	ENSSMAG00000016810	1
BP	GO:1901998	toxin transport	1/158	46/18292	0.329379543116985	0.434645170298701	0.38067196247378	ENSSMAG00000006428	1
BP	GO:0001656	metanephros development	1/158	47/18292	0.335186735498192	0.440040021987371	0.385396894257031	ENSSMAG00000016064	1
BP	GO:0042738	exogenous drug catabolic process	1/158	47/18292	0.335186735498192	0.440040021987371	0.385396894257031	ENSSMAG00000012733	1
BP	GO:0050714	positive regulation of protein secretion	1/158	47/18292	0.335186735498192	0.440040021987371	0.385396894257031	ENSSMAG00000008649	1
BP	GO:0006952	defense response	1/158	48/18292	0.340943956423996	0.445314555329301	0.390016448540876	ENSSMAG00000018246	1
BP	GO:0007389	pattern specification process	1/158	48/18292	0.340943956423996	0.445314555329301	0.390016448540876	ENSSMAG00000003299	1
BP	GO:0060349	bone morphogenesis	1/158	48/18292	0.340943956423996	0.445314555329301	0.390016448540876	ENSSMAG00000001746	1
BP	GO:0030336	negative regulation of cell migration	2/158	141/18292	0.34446754325818	0.448196050990724	0.392540126895659	ENSSMAG00000003299/ENSSMAG00000004898	2
BP	GO:0001558	regulation of cell growth	1/158	49/18292	0.346651633188138	0.448196050990724	0.392540126895659	ENSSMAG00000018246	1
BP	GO:0002027	regulation of heart rate	1/158	49/18292	0.346651633188138	0.448196050990724	0.392540126895659	ENSSMAG00000019248	1
BP	GO:0002224	toll-like receptor signaling pathway	1/158	49/18292	0.346651633188138	0.448196050990724	0.392540126895659	ENSSMAG00000015771	1
BP	GO:0048568	embryonic organ development	1/158	49/18292	0.346651633188138	0.448196050990724	0.392540126895659	ENSSMAG00000020438	1
BP	GO:0060322	head development	1/158	49/18292	0.346651633188138	0.448196050990724	0.392540126895659	ENSSMAG00000014506	1
BP	GO:0001817	regulation of cytokine production	1/158	50/18292	0.352310189453899	0.453983599833212	0.397608991630239	ENSSMAG00000015198	1
BP	GO:0043491	protein kinase B signaling	1/158	50/18292	0.352310189453899	0.453983599833212	0.397608991630239	ENSSMAG00000017032	1
BP	GO:0001525	angiogenesis	4/158	349/18292	0.356044877945807	0.458027581679028	0.401150801388294	ENSSMAG00000010290/ENSSMAG00000015198/ENSSMAG00000002290/ENSSMAG00000009511	4
BP	GO:0006464	cellular protein modification process	1/158	51/18292	0.357920045284745	0.458137657964473	0.401247208661319	ENSSMAG00000015940	1
BP	GO:0007281	germ cell development	1/158	51/18292	0.357920045284745	0.458137657964473	0.401247208661319	ENSSMAG00000016064	1
BP	GO:0043044	ATP-dependent chromatin remodeling	1/158	51/18292	0.357920045284745	0.458137657964473	0.401247208661319	ENSSMAG00000003321	1
BP	GO:0007169	transmembrane receptor protein tyrosine kinase signaling pathway	2/158	146/18292	0.360100276321578	0.460161417994961	0.403019662964337	ENSSMAG00000014995/ENSSMAG00000020734	2
BP	GO:0007219	Notch signaling pathway	2/158	147/18292	0.363210942437948	0.460649970280831	0.403447547984445	ENSSMAG00000006138/ENSSMAG00000009511	2
BP	GO:0030032	lamellipodium assembly	1/158	52/18292	0.363481617174718	0.460649970280831	0.403447547984445	ENSSMAG00000013324	1
BP	GO:0031623	receptor internalization	1/158	52/18292	0.363481617174718	0.460649970280831	0.403447547984445	ENSSMAG00000008649	1
BP	GO:0050769	positive regulation of neurogenesis	1/158	52/18292	0.363481617174718	0.460649970280831	0.403447547984445	ENSSMAG00000017807	1
BP	GO:0050896	response to stimulus	1/158	52/18292	0.363481617174718	0.460649970280831	0.403447547984445	ENSSMAG00000011463	1
BP	GO:0009612	response to mechanical stimulus	1/158	53/18292	0.368995318078577	0.462297560007092	0.404890543920685	ENSSMAG00000003660	1
BP	GO:0010499	proteasomal ubiquitin-independent protein catabolic process	1/158	53/18292	0.368995318078577	0.462297560007092	0.404890543920685	ENSSMAG00000000114	1
BP	GO:0019915	lipid storage	1/158	53/18292	0.368995318078577	0.462297560007092	0.404890543920685	ENSSMAG00000015940	1
BP	GO:0030325	adrenal gland development	1/158	53/18292	0.368995318078577	0.462297560007092	0.404890543920685	ENSSMAG00000016064	1
BP	GO:0032467	positive regulation of cytokinesis	1/158	53/18292	0.368995318078577	0.462297560007092	0.404890543920685	ENSSMAG00000005066	1
BP	GO:0048511	rhythmic process	1/158	53/18292	0.368995318078577	0.462297560007092	0.404890543920685	ENSSMAG00000018776	1
BP	GO:0097009	energy homeostasis	1/158	53/18292	0.368995318078577	0.462297560007092	0.404890543920685	ENSSMAG00000001746	1
BP	GO:0045766	positive regulation of angiogenesis	2/158	150/18292	0.372508678986031	0.465939194562332	0.40807996892178	ENSSMAG00000018143/ENSSMAG00000018721	2
BP	GO:0007015	actin filament organization	3/158	253/18292	0.373893007816855	0.466910292688365	0.408930478382491	ENSSMAG00000009540/ENSSMAG00000001228/ENSSMAG00000001641	3
BP	GO:0007265	Ras protein signal transduction	1/158	55/18292	0.379880741229605	0.472849933977855	0.414132549084223	ENSSMAG00000019039	1
BP	GO:0048589	developmental growth	1/158	55/18292	0.379880741229605	0.472849933977855	0.414132549084223	ENSSMAG00000004580	1
BP	GO:0048821	erythrocyte development	1/158	56/18292	0.38525327195756	0.477987904464307	0.418632498564546	ENSSMAG00000018802	1
BP	GO:0071300	cellular response to retinoic acid	1/158	56/18292	0.38525327195756	0.477987904464307	0.418632498564546	ENSSMAG00000020316	1
BP	GO:0006814	sodium ion transport	1/158	57/18292	0.390579548719499	0.483035577160346	0.423053363220204	ENSSMAG00000000706	1
BP	GO:0044331	cell-cell adhesion mediated by cadherin	1/158	57/18292	0.390579548719499	0.483035577160346	0.423053363220204	ENSSMAG00000021338	1
BP	GO:0010498	proteasomal protein catabolic process	1/158	58/18292	0.395859967217021	0.486432727716275	0.426028663665981	ENSSMAG00000000114	1
BP	GO:0048705	skeletal system morphogenesis	1/158	58/18292	0.395859967217021	0.486432727716275	0.426028663665981	ENSSMAG00000003299	1
BP	GO:0048884	neuromast development	1/158	58/18292	0.395859967217021	0.486432727716275	0.426028663665981	ENSSMAG00000007525	1
BP	GO:0072015	glomerular visceral epithelial cell development	1/158	58/18292	0.395859967217021	0.486432727716275	0.426028663665981	ENSSMAG00000016064	1
BP	GO:0003146	heart jogging	1/158	59/18292	0.401094919788026	0.489731158024171	0.428917502710315	ENSSMAG00000003299	1
BP	GO:0006811	ion transport	1/158	59/18292	0.401094919788026	0.489731158024171	0.428917502710315	ENSSMAG00000014784	1
BP	GO:0016339	calcium-dependent cell-cell adhesion via plasma membrane cell adhesion molecules	1/158	59/18292	0.401094919788026	0.489731158024171	0.428917502710315	ENSSMAG00000021338	1
BP	GO:0048536	spleen development	1/158	59/18292	0.401094919788026	0.489731158024171	0.428917502710315	ENSSMAG00000010798	1
BP	GO:0071805	potassium ion transmembrane transport	2/158	161/18292	0.406112357081262	0.492933211523181	0.431721932789628	ENSSMAG00000002937/ENSSMAG00000009139	2
BP	GO:0045664	regulation of neuron differentiation	1/158	60/18292	0.406284795435122	0.492933211523181	0.431721932789628	ENSSMAG00000017807	1
BP	GO:0071599	otic vesicle development	1/158	60/18292	0.406284795435122	0.492933211523181	0.431721932789628	ENSSMAG00000009508	1
BP	GO:1902895	positive regulation of pri-miRNA transcription by RNA polymerase II	1/158	60/18292	0.406284795435122	0.492933211523181	0.431721932789628	ENSSMAG00000016064	1
BP	GO:0009954	proximal/distal pattern formation	1/158	61/18292	0.411429979853795	0.49526367480833	0.433763004663545	ENSSMAG00000020642	1
BP	GO:0035025	positive regulation of Rho protein signal transduction	1/158	61/18292	0.411429979853795	0.49526367480833	0.433763004663545	ENSSMAG00000014667	1
BP	GO:0043406	positive regulation of MAP kinase activity	1/158	61/18292	0.411429979853795	0.49526367480833	0.433763004663545	ENSSMAG00000014995	1
BP	GO:0048840	otolith development	1/158	61/18292	0.411429979853795	0.49526367480833	0.433763004663545	ENSSMAG00000014506	1
BP	GO:1903078	positive regulation of protein localization to plasma membrane	1/158	61/18292	0.411429979853795	0.49526367480833	0.433763004663545	ENSSMAG00000008649	1
BP	GO:0048015	phosphatidylinositol-mediated signaling	1/158	62/18292	0.41653085546035	0.500619244121359	0.438453532063526	ENSSMAG00000008649	1
BP	GO:0000132	establishment of mitotic spindle orientation	1/158	63/18292	0.421587801419607	0.503544994541615	0.441015969726003	ENSSMAG00000009508	1
BP	GO:0021915	neural tube development	1/158	63/18292	0.421587801419607	0.503544994541615	0.441015969726003	ENSSMAG00000006138	1
BP	GO:0030593	neutrophil chemotaxis	1/158	63/18292	0.421587801419607	0.503544994541615	0.441015969726003	ENSSMAG00000001746	1
BP	GO:0042475	odontogenesis of dentin-containing tooth	1/158	63/18292	0.421587801419607	0.503544994541615	0.441015969726003	ENSSMAG00000010290	1
BP	GO:0007029	endoplasmic reticulum organization	1/158	64/18292	0.426601193672375	0.507953049209897	0.444876642605708	ENSSMAG00000011776	1
BP	GO:0030216	keratinocyte differentiation	1/158	64/18292	0.426601193672375	0.507953049209897	0.444876642605708	ENSSMAG00000004898	1
BP	GO:0006890	retrograde vesicle-mediated transport, Golgi to endoplasmic reticulum	1/158	65/18292	0.431571404962684	0.511022991061231	0.447565366348858	ENSSMAG00000016223	1
BP	GO:0009116	nucleoside metabolic process	1/158	65/18292	0.431571404962684	0.511022991061231	0.447565366348858	ENSSMAG00000011565	1
BP	GO:0051482	positive regulation of cytosolic calcium ion concentration involved in phospholipase C-activating G protein-coupled signaling pathway	1/158	65/18292	0.431571404962684	0.511022991061231	0.447565366348858	ENSSMAG00000014667	1
BP	GO:0000902	cell morphogenesis	2/158	171/18292	0.435903205460823	0.511022991061231	0.447565366348858	ENSSMAG00000001965/ENSSMAG00000021338	2
BP	GO:0001501	skeletal system development	2/158	171/18292	0.435903205460823	0.511022991061231	0.447565366348858	ENSSMAG00000004569/ENSSMAG00000013324	2
BP	GO:0001764	neuron migration	2/158	171/18292	0.435903205460823	0.511022991061231	0.447565366348858	ENSSMAG00000017807/ENSSMAG00000008198	2
BP	GO:0003429	growth plate cartilage chondrocyte morphogenesis	1/158	66/18292	0.436498804864802	0.511022991061231	0.447565366348858	ENSSMAG00000018350	1
BP	GO:0006730	one-carbon metabolic process	1/158	66/18292	0.436498804864802	0.511022991061231	0.447565366348858	ENSSMAG00000002023	1
BP	GO:0030501	positive regulation of bone mineralization	1/158	66/18292	0.436498804864802	0.511022991061231	0.447565366348858	ENSSMAG00000003499	1
BP	GO:0045747	positive regulation of Notch signaling pathway	1/158	66/18292	0.436498804864802	0.511022991061231	0.447565366348858	ENSSMAG00000006138	1
BP	GO:0048747	muscle fiber development	1/158	66/18292	0.436498804864802	0.511022991061231	0.447565366348858	ENSSMAG00000017032	1
BP	GO:0006644	phospholipid metabolic process	1/158	67/18292	0.44138375981001	0.515171318440863	0.451198564259473	ENSSMAG00000018143	1
BP	GO:0098742	cell-cell adhesion via plasma-membrane adhesion molecules	1/158	67/18292	0.44138375981001	0.515171318440863	0.451198564259473	ENSSMAG00000021338	1
BP	GO:0007519	skeletal muscle tissue development	2/158	174/18292	0.444684937945413	0.518236771384032	0.453883356516442	ENSSMAG00000010798/ENSSMAG00000002290	2
BP	GO:0008543	fibroblast growth factor receptor signaling pathway	1/158	68/18292	0.446226633113166	0.519245536713502	0.45476685575648	ENSSMAG00000003499	1
BP	GO:0071363	cellular response to growth factor stimulus	1/158	69/18292	0.451027784999037	0.524038334159244	0.458964494966772	ENSSMAG00000013344	1
BP	GO:0007193	adenylate cyclase-inhibiting G protein-coupled receptor signaling pathway	1/158	70/18292	0.455787572628415	0.527971124854635	0.462408921028113	ENSSMAG00000005066	1
BP	GO:0030326	embryonic limb morphogenesis	1/158	70/18292	0.455787572628415	0.527971124854635	0.462408921028113	ENSSMAG00000003299	1
BP	GO:0021549	cerebellum development	1/158	71/18292	0.460506350124009	0.530238196244736	0.464394472862372	ENSSMAG00000019201	1
BP	GO:0035115	embryonic forelimb morphogenesis	1/158	71/18292	0.460506350124009	0.530238196244736	0.464394472862372	ENSSMAG00000003299	1
BP	GO:0051252	regulation of RNA metabolic process	1/158	71/18292	0.460506350124009	0.530238196244736	0.464394472862372	ENSSMAG00000002066	1
BP	GO:0060325	face morphogenesis	1/158	71/18292	0.460506350124009	0.530238196244736	0.464394472862372	ENSSMAG00000001746	1
BP	GO:0030240	skeletal muscle thin filament assembly	1/158	72/18292	0.465184468596124	0.534023425832322	0.467709661604788	ENSSMAG00000006190	1
BP	GO:0035116	embryonic hindlimb morphogenesis	1/158	72/18292	0.465184468596124	0.534023425832322	0.467709661604788	ENSSMAG00000003299	1
BP	GO:0006955	immune response	2/158	182/18292	0.467727949920056	0.535342869655146	0.468865260018693	ENSSMAG00000011637/ENSSMAG00000016541	2
BP	GO:0060041	retina development in camera-type eye	2/158	182/18292	0.467727949920056	0.535342869655146	0.468865260018693	ENSSMAG00000008994/ENSSMAG00000013324	2
BP	GO:0030513	positive regulation of BMP signaling pathway	1/158	73/18292	0.469822276168122	0.536141913963028	0.469565080896896	ENSSMAG00000006138	1
BP	GO:0032088	negative regulation of NF-kappaB transcription factor activity	1/158	73/18292	0.469822276168122	0.536141913963028	0.469565080896896	ENSSMAG00000018721	1
BP	GO:0008643	carbohydrate transport	1/158	74/18292	0.474420118001672	0.539784667593013	0.472755486008683	ENSSMAG00000016223	1
BP	GO:0070373	negative regulation of ERK1 and ERK2 cascade	1/158	74/18292	0.474420118001672	0.539784667593013	0.472755486008683	ENSSMAG00000008649	1
BP	GO:0001755	neural crest cell migration	2/158	186/18292	0.479036991444109	0.544231374895082	0.476650011729657	ENSSMAG00000005153/ENSSMAG00000020438	2
BP	GO:0061371	determination of heart left/right asymmetry	1/158	76/18292	0.483497270441622	0.548487302362135	0.48037744820368	ENSSMAG00000018820	1
BP	GO:0051603	proteolysis involved in cellular protein catabolic process	1/158	77/18292	0.487977256787155	0.552752998838547	0.484113440594616	ENSSMAG00000009797	1
BP	GO:0060042	retina morphogenesis in camera-type eye	1/158	78/18292	0.492418628921529	0.556962455098284	0.487800176545783	ENSSMAG00000003299	1
BP	GO:0035162	embryonic hemopoiesis	1/158	79/18292	0.496821717569295	0.561116292784145	0.49143820050585	ENSSMAG00000011357	1
BP	GO:0060326	cell chemotaxis	1/158	80/18292	0.5011868506404	0.565215126713403	0.495028050945538	ENSSMAG00000017032	1
BP	GO:0007623	circadian rhythm	1/158	81/18292	0.505514353253997	0.569259564954647	0.498570260424917	ENSSMAG00000008986	1
BP	GO:0070507	regulation of microtubule cytoskeleton organization	1/158	82/18292	0.509804547762034	0.573250208903722	0.502065355659921	ENSSMAG00000010290	1
BP	GO:0060173	limb development	1/158	84/18292	0.518274288173452	0.581922007773701	0.509660311084697	ENSSMAG00000003299	1
BP	GO:0006487	protein N-linked glycosylation	1/158	85/18292	0.522454465154372	0.5827181557693	0.510357595307816	ENSSMAG00000011776	1
BP	GO:0006935	chemotaxis	1/158	85/18292	0.522454465154372	0.5827181557693	0.510357595307816	ENSSMAG00000007311	1
BP	GO:0009880	embryonic pattern specification	1/158	85/18292	0.522454465154372	0.5827181557693	0.510357595307816	ENSSMAG00000008198	1
BP	GO:0042742	defense response to bacterium	1/158	85/18292	0.522454465154372	0.5827181557693	0.510357595307816	ENSSMAG00000016810	1
BP	GO:0072659	protein localization to plasma membrane	2/158	202/18292	0.522777095475322	0.5827181557693	0.510357595307816	ENSSMAG00000008649/ENSSMAG00000019039	2
BP	GO:0006417	regulation of translation	1/158	86/18292	0.52659859623064	0.585278902901782	0.512600354926314	ENSSMAG00000015279	1
BP	GO:0007043	cell-cell junction assembly	1/158	86/18292	0.52659859623064	0.585278902901782	0.512600354926314	ENSSMAG00000021338	1
BP	GO:0048514	blood vessel morphogenesis	1/158	87/18292	0.53070699026533	0.587295343694198	0.514366398876908	ENSSMAG00000017032	1
BP	GO:0051607	defense response to virus	1/158	87/18292	0.53070699026533	0.587295343694198	0.514366398876908	ENSSMAG00000001303	1
BP	GO:0055008	cardiac muscle tissue morphogenesis	1/158	87/18292	0.53070699026533	0.587295343694198	0.514366398876908	ENSSMAG00000006190	1
BP	GO:0006816	calcium ion transport	1/158	88/18292	0.53477995349181	0.590102017646135	0.51682454670488	ENSSMAG00000021074	1
BP	GO:0030903	notochord development	1/158	88/18292	0.53477995349181	0.590102017646135	0.51682454670488	ENSSMAG00000005285	1
BP	GO:0030199	collagen fibril organization	1/158	89/18292	0.538817789535992	0.593704537107091	0.519979713831457	ENSSMAG00000017032	1
BP	GO:0000187	activation of MAPK activity	1/158	90/18292	0.542820799438388	0.596531649809235	0.522455762374042	ENSSMAG00000011463	1
BP	GO:0016055	Wnt signaling pathway	2/158	210/18292	0.543713743315709	0.596531649809235	0.522455762374042	ENSSMAG00000016064/ENSSMAG00000007311	2
BP	GO:0030182	neuron differentiation	2/158	210/18292	0.543713743315709	0.596531649809235	0.522455762374042	ENSSMAG00000017807/ENSSMAG00000020642	2
BP	GO:0048565	digestive tract development	1/158	91/18292	0.546789281675985	0.598196820978855	0.523914156531646	ENSSMAG00000018143	1
BP	GO:0048741	skeletal muscle fiber development	1/158	91/18292	0.546789281675985	0.598196820978855	0.523914156531646	ENSSMAG00000006190	1
BP	GO:0019221	cytokine-mediated signaling pathway	1/158	92/18292	0.550723532183935	0.601643915671781	0.526933199169775	ENSSMAG00000001746	1
BP	GO:0090090	negative regulation of canonical Wnt signaling pathway	2/158	214/18292	0.553942141850935	0.604300518382839	0.529259911248128	ENSSMAG00000010290/ENSSMAG00000007311	2
BP	GO:0042733	embryonic digit morphogenesis	1/158	94/18292	0.558490509171196	0.60753641790861	0.532093984434761	ENSSMAG00000010290	1
BP	GO:0070121	Kupffer's vesicle development	1/158	94/18292	0.558490509171196	0.60753641790861	0.532093984434761	ENSSMAG00000018143	1
BP	GO:0032496	response to lipopolysaccharide	1/158	96/18292	0.566124047857487	0.61496926273628	0.538603836195838	ENSSMAG00000010290	1
BP	GO:0042493	response to drug	1/158	98/18292	0.573626426388596	0.622238835404579	0.544970690547596	ENSSMAG00000018143	1
BP	GO:0010842	retina layer formation	1/158	99/18292	0.577329131930566	0.625372035716044	0.547714817465121	ENSSMAG00000019201	1
BP	GO:0042552	myelination	1/158	100/18292	0.580999884261406	0.627577934054515	0.549646792572416	ENSSMAG00000017807	1
BP	GO:0071277	cellular response to calcium ion	1/158	100/18292	0.580999884261406	0.627577934054515	0.549646792572416	ENSSMAG00000004898	1
BP	GO:0006869	lipid transport	1/158	101/18292	0.584638957386225	0.629737334183199	0.551538043507489	ENSSMAG00000006600	1
BP	GO:0030334	regulation of cell migration	1/158	101/18292	0.584638957386225	0.629737334183199	0.551538043507489	ENSSMAG00000009701	1
BP	GO:0019722	calcium-mediated signaling	1/158	102/18292	0.588246622975416	0.630968444755753	0.552616277684932	ENSSMAG00000001746	1
BP	GO:0031532	actin cytoskeleton reorganization	1/158	102/18292	0.588246622975416	0.630968444755753	0.552616277684932	ENSSMAG00000008649	1
BP	GO:0050852	T cell receptor signaling pathway	1/158	102/18292	0.588246622975416	0.630968444755753	0.552616277684932	ENSSMAG00000015198	1
BP	GO:0048839	inner ear development	1/158	109/18292	0.612643210180843	0.656220342285756	0.574732454386785	ENSSMAG00000009139	1
BP	GO:0008284	positive regulation of cell population proliferation	3/158	365/18292	0.613668962865646	0.656403570307544	0.574892929586788	ENSSMAG00000001746/ENSSMAG00000003499/ENSSMAG00000009511	3
BP	GO:0007160	cell-matrix adhesion	1/158	112/18292	0.622654001650892	0.6650880017634	0.582498948912846	ENSSMAG00000009511	1
BP	GO:0008380	RNA splicing	1/158	113/18292	0.625933466323013	0.666736341381517	0.583942601621148	ENSSMAG00000016064	1
BP	GO:0050728	negative regulation of inflammatory response	1/158	113/18292	0.625933466323013	0.666736341381517	0.583942601621148	ENSSMAG00000018721	1
BP	GO:0071222	cellular response to lipopolysaccharide	1/158	116/18292	0.635602895096784	0.67609837040766	0.592142076056051	ENSSMAG00000003321	1
BP	GO:0009791	post-embryonic development	1/158	118/18292	0.641910781361261	0.681863734558021	0.59719151094103	ENSSMAG00000015384	1
BP	GO:0060021	roof of mouth development	1/158	122/18292	0.654202869021026	0.693961054431143	0.607786614283855	ENSSMAG00000010798	1
BP	GO:0001944	vasculature development	1/158	126/18292	0.666075586799482	0.704608885209369	0.617112222654587	ENSSMAG00000010798	1
BP	GO:0042074	cell migration involved in gastrulation	1/158	126/18292	0.666075586799482	0.704608885209369	0.617112222654587	ENSSMAG00000008649	1
BP	GO:0006470	protein dephosphorylation	1/158	127/18292	0.668979916717223	0.705737054998389	0.618100298991188	ENSSMAG00000010293	1
BP	GO:0006874	cellular calcium ion homeostasis	1/158	127/18292	0.668979916717223	0.705737054998389	0.618100298991188	ENSSMAG00000021074	1
BP	GO:0006936	muscle contraction	1/158	133/18292	0.685886233441502	0.722579735642077	0.632851495443102	ENSSMAG00000009540	1
BP	GO:0032482	Rab protein signal transduction	1/158	136/18292	0.694014779136191	0.730141575858349	0.639474324250939	ENSSMAG00000011776	1
BP	GO:0048793	pronephros development	1/158	139/18292	0.701934273676046	0.736455631397819	0.64500431532786	ENSSMAG00000016064	1
BP	GO:0098609	cell-cell adhesion	1/158	139/18292	0.701934273676046	0.736455631397819	0.64500431532786	ENSSMAG00000021338	1
BP	GO:1990830	cellular response to leukemia inhibitory factor	1/158	140/18292	0.704528576808266	0.738169095482603	0.6465050055008	ENSSMAG00000010798	1
BP	GO:0090263	positive regulation of canonical Wnt signaling pathway	1/158	142/18292	0.709650060102247	0.742522133730962	0.650317493769304	ENSSMAG00000000023	1
BP	GO:0002040	sprouting angiogenesis	1/158	143/18292	0.712177624317335	0.742709392061427	0.650481498803799	ENSSMAG00000008986	1
BP	GO:0051260	protein homooligomerization	1/158	143/18292	0.712177624317335	0.742709392061427	0.650481498803799	ENSSMAG00000011776	1
BP	GO:0045892	negative regulation of transcription, DNA-templated	3/158	424/18292	0.712730236913115	0.742709392061427	0.650481498803799	ENSSMAG00000016064/ENSSMAG00000019072/ENSSMAG00000018776	3
BP	GO:0001570	vasculogenesis	1/158	144/18292	0.714683323549131	0.742729083201262	0.650498744744526	ENSSMAG00000016064	1
BP	GO:0007030	Golgi organization	1/158	144/18292	0.714683323549131	0.742729083201262	0.650498744744526	ENSSMAG00000016223	1
BP	GO:0090630	activation of GTPase activity	1/158	146/18292	0.719629877262072	0.746859115861177	0.654115919730389	ENSSMAG00000019979	1
BP	GO:0007188	adenylate cyclase-modulating G protein-coupled receptor signaling pathway	1/158	148/18292	0.724491205667572	0.750889670651411	0.657645969772823	ENSSMAG00000002937	1
BP	GO:0002244	hematopoietic progenitor cell differentiation	1/158	150/18292	0.729268767939637	0.75380674801836	0.660200811381212	ENSSMAG00000020734	1
BP	GO:0007166	cell surface receptor signaling pathway	1/158	150/18292	0.729268767939637	0.75380674801836	0.660200811381212	ENSSMAG00000002937	1
BP	GO:0001666	response to hypoxia	1/158	156/18292	0.743113079821803	0.766054825910262	0.670927951969102	ENSSMAG00000019248	1
BP	GO:0045087	innate immune response	1/158	156/18292	0.743113079821803	0.766054825910262	0.670927951969102	ENSSMAG00000001303	1
BP	GO:0006457	protein folding	1/158	157/18292	0.745351066885552	0.767331929447861	0.672046467814121	ENSSMAG00000011776	1
BP	GO:0007626	locomotory behavior	1/158	173/18292	0.778633894146326	0.800523200407467	0.701116125356869	ENSSMAG00000015384	1
BP	GO:0006397	mRNA processing	1/158	174/18292	0.780564234933614	0.801434936402427	0.70191464413535	ENSSMAG00000006394	1
BP	GO:0007156	homophilic cell adhesion via plasma membrane adhesion molecules	1/158	178/18292	0.78811976020863	0.808112117276673	0.707762668503007	ENSSMAG00000021338	1
BP	GO:0001756	somitogenesis	1/158	180/18292	0.791800006587243	0.810803206745337	0.710119584855086	ENSSMAG00000006138	1
BP	GO:0007189	adenylate cyclase-activating G protein-coupled receptor signaling pathway	1/158	182/18292	0.795416726646145	0.81342216519872	0.712413327250524	ENSSMAG00000002937	1
BP	GO:0008360	regulation of cell shape	1/158	184/18292	0.798971010076041	0.815970393269148	0.714645122394443	ENSSMAG00000008649	1
BP	GO:0006954	inflammatory response	1/158	185/18292	0.800725073495965	0.816675772171183	0.715262909015058	ENSSMAG00000016261	1
BP	GO:0043066	negative regulation of apoptotic process	2/158	356/18292	0.815931508537168	0.831081430446346	0.727879706764275	ENSSMAG00000018143/ENSSMAG00000016064	2
BP	GO:0070374	positive regulation of ERK1 and ERK2 cascade	1/158	203/18292	0.829820226641612	0.844108521934779	0.739289124885312	ENSSMAG00000010290	1
BP	GO:0000226	microtubule cytoskeleton organization	1/158	207/18292	0.83568906059904	0.848953966322835	0.743532873465312	ENSSMAG00000009701	1
BP	GO:0006915	apoptotic process	1/158	214/18292	0.845479618891435	0.85776532009065	0.751250054191236	ENSSMAG00000016064	1
BP	GO:0042981	regulation of apoptotic process	1/158	219/18292	0.852115802663852	0.863357435944378	0.756147754342733	ENSSMAG00000017032	1
BP	GO:0007283	spermatogenesis	1/158	220/18292	0.853408654054275	0.863528124260452	0.756297246987978	ENSSMAG00000016064	1
BP	GO:0043065	positive regulation of apoptotic process	1/158	233/18292	0.8692281198322	0.878377889514644	0.769303003563402	ENSSMAG00000016064	1
BP	GO:0006412	translation	1/158	234/18292	0.870372256111424	0.878378308401543	0.769303370433917	ENSSMAG00000011776	1
BP	GO:0032259	methylation	1/158	242/18292	0.879174368098864	0.88609700091854	0.776063573995267	ENSSMAG00000005215	1
BP	GO:0030198	extracellular matrix organization	1/158	245/18292	0.882319775721255	0.888101687750883	0.777819323564713	ENSSMAG00000006760	1
BP	GO:0007601	visual perception	1/158	262/18292	0.898666663828429	0.903371724895594	0.791193163662671	ENSSMAG00000011463	1
BP	GO:0043161	proteasome-mediated ubiquitin-dependent protein catabolic process	1/158	278/18292	0.911983187349611	0.91394521176168	0.800453659972195	ENSSMAG00000000945	1
BP	GO:0007411	axon guidance	1/158	279/18292	0.912755178933866	0.91394521176168	0.800453659972195	ENSSMAG00000009701	1
BP	GO:0016192	vesicle-mediated transport	1/158	279/18292	0.912755178933866	0.91394521176168	0.800453659972195	ENSSMAG00000000945	1
BP	GO:0060271	cilium assembly	1/158	354/18292	0.955003226409446	0.955003226409446	0.836413187603668	ENSSMAG00000008649	1
MF	GO:0008194	UDP-glycosyltransferase activity	4/164	29/18401	0.000121409616133414	0.00905031707533144	0.00793887462748372	ENSSMAG00000015279/ENSSMAG00000010881/ENSSMAG00000008137/ENSSMAG00000018060	4
MF	GO:0004497	monooxygenase activity	6/164	90/18401	0.000153504153459313	0.00905031707533144	0.00793887462748372	ENSSMAG00000010293/ENSSMAG00000001303/ENSSMAG00000018721/ENSSMAG00000017546/ENSSMAG00000002893/ENSSMAG00000012733	6
MF	GO:0016705	oxidoreductase activity, acting on paired donors, with incorporation or reduction of molecular oxygen	6/164	92/18401	0.000173251758289693	0.00905031707533144	0.00793887462748372	ENSSMAG00000018802/ENSSMAG00000010293/ENSSMAG00000001303/ENSSMAG00000018721/ENSSMAG00000017546/ENSSMAG00000012733	6
MF	GO:0004340	glucokinase activity	3/164	13/18401	0.000186171384035982	0.00905031707533144	0.00793887462748372	ENSSMAG00000007475/ENSSMAG00000004095/ENSSMAG00000000114	3
MF	GO:0004459	L-lactate dehydrogenase activity	3/164	13/18401	0.000186171384035982	0.00905031707533144	0.00793887462748372	ENSSMAG00000014961/ENSSMAG00000008189/ENSSMAG00000015252	3
MF	GO:0020037	heme binding	7/164	134/18401	0.000199922407133005	0.00905031707533144	0.00793887462748372	ENSSMAG00000009775/ENSSMAG00000010293/ENSSMAG00000010397/ENSSMAG00000001303/ENSSMAG00000018721/ENSSMAG00000017546/ENSSMAG00000012733	7
MF	GO:0008483	transaminase activity	4/164	35/18401	0.000256746583697346	0.00905031707533144	0.00793887462748372	ENSSMAG00000000299/ENSSMAG00000011357/ENSSMAG00000016417/ENSSMAG00000002183	4
MF	GO:0015020	glucuronosyltransferase activity	4/164	35/18401	0.000256746583697346	0.00905031707533144	0.00793887462748372	ENSSMAG00000015279/ENSSMAG00000010881/ENSSMAG00000008137/ENSSMAG00000018060	4
MF	GO:0005504	fatty acid binding	3/164	16/18401	0.000357432121621102	0.0110628532894871	0.00970425727147992	ENSSMAG00000019072/ENSSMAG00000000114/ENSSMAG00000018776	3
MF	GO:0004866	endopeptidase inhibitor activity	4/164	39/18401	0.00039229976203855	0.0110628532894871	0.00970425727147992	ENSSMAG00000021126/ENSSMAG00000010881/ENSSMAG00000020527/ENSSMAG00000018060	4
MF	GO:0034236	protein kinase A catalytic subunit binding	3/164	19/18401	0.000606454842194656	0.0155472968635357	0.0136379797048559	ENSSMAG00000019248/ENSSMAG00000008649/ENSSMAG00000009139	3
MF	GO:0042910	xenobiotic transmembrane transporter activity	3/164	24/18401	0.00122600020995554	0.0288110049339551	0.0252728113455747	ENSSMAG00000000683/ENSSMAG00000003547/ENSSMAG00000007443	3
MF	GO:0016709	oxidoreductase activity, acting on paired donors, with incorporation or reduction of molecular oxygen, NAD(P)H as one donor, and incorporation of one atom of oxygen	3/164	25/18401	0.00138411596392093	0.0300246693712079	0.0263374292729894	ENSSMAG00000010290/ENSSMAG00000000945/ENSSMAG00000007311	3
MF	GO:0010181	FMN binding	3/164	26/18401	0.00155447513150718	0.0313115705060732	0.0274662899176081	ENSSMAG00000008189/ENSSMAG00000015252/ENSSMAG00000010471	3
MF	GO:0071837	HMG box domain binding	3/164	29/18401	0.00214231566721259	0.0402755345435966	0.0353294162663128	ENSSMAG00000004569/ENSSMAG00000017807/ENSSMAG00000009511	3
MF	GO:0005179	hormone activity	6/164	163/18401	0.00343932670444349	0.0606181331658165	0.053173801022646	ENSSMAG00000003660/ENSSMAG00000003694/ENSSMAG00000001746/ENSSMAG00000002714/ENSSMAG00000005392/ENSSMAG00000008546	6
MF	GO:0016829	lyase activity	4/164	71/18401	0.00371728596130682	0.0616632141816779	0.0540905387558578	ENSSMAG00000011357/ENSSMAG00000005634/ENSSMAG00000015139/ENSSMAG00000017546	4
MF	GO:0001046	core promoter sequence-specific DNA binding	3/164	36/18401	0.00399974314484065	0.0626626426025035	0.0549672303530732	ENSSMAG00000007814/ENSSMAG00000019072/ENSSMAG00000018776	3
MF	GO:0005506	iron ion binding	6/164	171/18401	0.00434603764890528	0.0629876863993362	0.0552523564906458	ENSSMAG00000010293/ENSSMAG00000001303/ENSSMAG00000018721/ENSSMAG00000017546/ENSSMAG00000002893/ENSSMAG00000012733	6
MF	GO:0000977	RNA polymerase II transcription regulatory region sequence-specific DNA binding	11/164	495/18401	0.00490222994373432	0.0629876863993362	0.0552523564906458	ENSSMAG00000010290/ENSSMAG00000004569/ENSSMAG00000010798/ENSSMAG00000003299/ENSSMAG00000018143/ENSSMAG00000019201/ENSSMAG00000001965/ENSSMAG00000019072/ENSSMAG00000006138/ENSSMAG00000000114/ENSSMAG00000018776	11
MF	GO:0008865	fructokinase activity	2/164	12/18401	0.0049139329815085	0.0629876863993362	0.0552523564906458	ENSSMAG00000004095/ENSSMAG00000000114	2
MF	GO:0019158	mannokinase activity	2/164	12/18401	0.0049139329815085	0.0629876863993362	0.0552523564906458	ENSSMAG00000004095/ENSSMAG00000000114	2
MF	GO:0005536	glucose binding	2/164	13/18401	0.00577352599923077	0.0678389304909615	0.0595078337640013	ENSSMAG00000007475/ENSSMAG00000004095	2
MF	GO:0051427	hormone receptor binding	2/164	13/18401	0.00577352599923077	0.0678389304909615	0.0595078337640013	ENSSMAG00000003694/ENSSMAG00000005392	2
MF	GO:0016773	phosphotransferase activity, alcohol group as acceptor	3/164	43/18401	0.00660636190919998	0.0716536176305537	0.0628540505531173	ENSSMAG00000007475/ENSSMAG00000006768/ENSSMAG00000006790	3
MF	GO:0034237	protein kinase A regulatory subunit binding	3/164	43/18401	0.00660636190919998	0.0716536176305537	0.0628540505531173	ENSSMAG00000019248/ENSSMAG00000008649/ENSSMAG00000009139	3
MF	GO:0004806	triglyceride lipase activity	3/164	44/18401	0.0070439885384985	0.0735705469576509	0.0645355675067114	ENSSMAG00000000226/ENSSMAG00000000384/ENSSMAG00000015940	3
MF	GO:0001102	RNA polymerase II activating transcription factor binding	4/164	88/18401	0.00794171434386676	0.0799844087489438	0.070161762060477	ENSSMAG00000003299/ENSSMAG00000019072/ENSSMAG00000000114/ENSSMAG00000018776	4
MF	GO:0008157	protein phosphatase 1 binding	3/164	47/18401	0.00845835976341208	0.0820446384294537	0.0719689810784682	ENSSMAG00000010397/ENSSMAG00000001746/ENSSMAG00000009139	3
MF	GO:0042301	phosphate ion binding	2/164	16/18401	0.00872815302440997	0.0820446384294537	0.0719689810784682	ENSSMAG00000006768/ENSSMAG00000006790	2
MF	GO:0004252	serine-type endopeptidase activity	6/164	211/18401	0.0116935294719322	0.10637339713177	0.0933099974840092	ENSSMAG00000016485/ENSSMAG00000016261/ENSSMAG00000005153/ENSSMAG00000002066/ENSSMAG00000000039/ENSSMAG00000005095	6
MF	GO:0044548	S100 protein binding	2/164	19/18401	0.0122221664007377	0.107707841406501	0.0944805626372814	ENSSMAG00000008649/ENSSMAG00000015771	2
MF	GO:0003707	steroid hormone receptor activity	4/164	101/18401	0.012726792898658	0.108756230224895	0.0954002019516627	ENSSMAG00000003250/ENSSMAG00000019072/ENSSMAG00000000114/ENSSMAG00000018776	4
MF	GO:0052689	carboxylic ester hydrolase activity	2/164	22/18401	0.0162252537987085	0.134574163859876	0.118047512157786	ENSSMAG00000000226/ENSSMAG00000007311	2
MF	GO:0004720	protein-lysine 6-oxidase activity	2/164	23/18401	0.0176676798996896	0.142351020906071	0.124869316584273	ENSSMAG00000005285/ENSSMAG00000017032	2
MF	GO:0016491	oxidoreductase activity	7/164	300/18401	0.0181856723693252	0.142454433559714	0.124960029438346	ENSSMAG00000010397/ENSSMAG00000008189/ENSSMAG00000015252/ENSSMAG00000013324/ENSSMAG00000002893/ENSSMAG00000021387/ENSSMAG00000010471	7
MF	GO:0016641	oxidoreductase activity, acting on the CH-NH2 group of donors, oxygen as acceptor	2/164	26/18401	0.0223044671167989	0.169996208836143	0.149119481435213	ENSSMAG00000005285/ENSSMAG00000017032	2
MF	GO:0003810	protein-glutamine gamma-glutamyltransferase activity	2/164	29/18401	0.0273842361721528	0.19800909232172	0.173692186247123	ENSSMAG00000018802/ENSSMAG00000006502	2
MF	GO:0046914	transition metal ion binding	2/164	29/18401	0.0273842361721528	0.19800909232172	0.173692186247123	ENSSMAG00000016687/ENSSMAG00000015771	2
MF	GO:0003824	catalytic activity	6/164	259/18401	0.0287553604167181	0.199614533383847	0.175100467880568	ENSSMAG00000000299/ENSSMAG00000000023/ENSSMAG00000016417/ENSSMAG00000014132/ENSSMAG00000014053/ENSSMAG00000002183	6
MF	GO:0017080	sodium channel regulator activity	2/164	30/18401	0.0291713321116063	0.199614533383847	0.175100467880568	ENSSMAG00000002066/ENSSMAG00000014784	2
MF	GO:0008146	sulfotransferase activity	3/164	76/18401	0.0304376770762604	0.199614533383847	0.175100467880568	ENSSMAG00000003231/ENSSMAG00000011921/ENSSMAG00000001212	3
MF	GO:0070888	E-box binding	3/164	76/18401	0.0304376770762604	0.199614533383847	0.175100467880568	ENSSMAG00000010290/ENSSMAG00000010798/ENSSMAG00000019201	3
MF	GO:0005385	zinc ion transmembrane transporter activity	2/164	32/18401	0.0328805493928793	0.210734430199817	0.184854763333173	ENSSMAG00000005041/ENSSMAG00000008986	2
MF	GO:0050321	tau-protein kinase activity	2/164	34/18401	0.0367636039324004	0.230385251309709	0.202092325710271	ENSSMAG00000010290/ENSSMAG00000002066	2
MF	GO:0030170	pyridoxal phosphate binding	3/164	84/18401	0.0392052660106151	0.240345326412901	0.210829233695527	ENSSMAG00000013344/ENSSMAG00000011357/ENSSMAG00000016417	3
MF	GO:0005164	tumor necrosis factor receptor binding	2/164	38/18401	0.045022396594237	0.270134379565422	0.236959982074932	ENSSMAG00000013019/ENSSMAG00000016541	2
MF	GO:0005242	inward rectifier potassium channel activity	2/164	45/18401	0.0609133373575524	0.339085154873999	0.297443118310525	ENSSMAG00000014045/ENSSMAG00000008761	2
MF	GO:0005319	lipid transporter activity	2/164	46/18401	0.0633198597721965	0.339085154873999	0.297443118310525	ENSSMAG00000016541/ENSSMAG00000008986	2
MF	GO:0005546	phosphatidylinositol-4,5-bisphosphate binding	3/164	103/18401	0.0645218661373351	0.339085154873999	0.297443118310525	ENSSMAG00000014045/ENSSMAG00000013594/ENSSMAG00000009139	3
MF	GO:0001103	RNA polymerase II repressing transcription factor binding	2/164	53/18401	0.081013752751702	0.339085154873999	0.297443118310525	ENSSMAG00000003299/ENSSMAG00000018143	2
MF	GO:0097110	scaffold protein binding	2/164	54/18401	0.0836540134523671	0.339085154873999	0.297443118310525	ENSSMAG00000003299/ENSSMAG00000009139	2
MF	GO:0004104	cholinesterase activity	1/164	10/18401	0.0856548333132815	0.339085154873999	0.297443118310525	ENSSMAG00000000226	1
MF	GO:0005126	cytokine receptor binding	1/164	10/18401	0.0856548333132815	0.339085154873999	0.297443118310525	ENSSMAG00000018246	1
MF	GO:0005432	calcium	1/164	10/18401	0.0856548333132815	0.339085154873999	0.297443118310525	ENSSMAG00000021074	1
MF	GO:0015467	G-protein activated inward rectifier potassium channel activity	1/164	10/18401	0.0856548333132815	0.339085154873999	0.297443118310525	ENSSMAG00000014045	1
MF	GO:0017002	activin-activated receptor activity	1/164	10/18401	0.0856548333132815	0.339085154873999	0.297443118310525	ENSSMAG00000013344	1
MF	GO:0033897	ribonuclease T2 activity	1/164	10/18401	0.0856548333132815	0.339085154873999	0.297443118310525	ENSSMAG00000018246	1
MF	GO:0038132	neuregulin binding	1/164	10/18401	0.0856548333132815	0.339085154873999	0.297443118310525	ENSSMAG00000003299	1
MF	GO:0048101	calcium- and calmodulin-regulated 3',5'-cyclic-GMP phosphodiesterase activity	1/164	10/18401	0.0856548333132815	0.339085154873999	0.297443118310525	ENSSMAG00000008649	1
MF	GO:0005243	gap junction channel activity	2/164	57/18401	0.0917285162420075	0.339085154873999	0.297443118310525	ENSSMAG00000004052/ENSSMAG00000016417	2
MF	GO:0043425	bHLH transcription factor binding	2/164	57/18401	0.0917285162420075	0.339085154873999	0.297443118310525	ENSSMAG00000010290/ENSSMAG00000010798	2
MF	GO:0030144	alpha-1,6-mannosylglycoprotein 6-beta-N-acetylglucosaminyltransferase activity	1/164	11/18401	0.0938084197053549	0.339085154873999	0.297443118310525	ENSSMAG00000010293	1
MF	GO:0043546	molybdopterin cofactor binding	1/164	11/18401	0.0938084197053549	0.339085154873999	0.297443118310525	ENSSMAG00000003299	1
MF	GO:0070492	oligosaccharide binding	1/164	11/18401	0.0938084197053549	0.339085154873999	0.297443118310525	ENSSMAG00000020438	1
MF	GO:0090729	toxin activity	1/164	11/18401	0.0938084197053549	0.339085154873999	0.297443118310525	ENSSMAG00000000039	1
MF	GO:1902388	ceramide 1-phosphate transfer activity	1/164	11/18401	0.0938084197053549	0.339085154873999	0.297443118310525	ENSSMAG00000008986	1
MF	GO:0005102	signaling receptor binding	5/164	270/18401	0.0942804060759387	0.339085154873999	0.297443118310525	ENSSMAG00000010970/ENSSMAG00000019072/ENSSMAG00000017879/ENSSMAG00000004580/ENSSMAG00000018776	5
MF	GO:0004180	carboxypeptidase activity	2/164	58/18401	0.0944690648528584	0.339085154873999	0.297443118310525	ENSSMAG00000008994/ENSSMAG00000019039	2
MF	GO:0004594	pantothenate kinase activity	1/164	12/18401	0.10188973668025	0.339085154873999	0.297443118310525	ENSSMAG00000019747	1
MF	GO:0004850	uridine phosphorylase activity	1/164	12/18401	0.10188973668025	0.339085154873999	0.297443118310525	ENSSMAG00000011565	1
MF	GO:0008422	beta-glucosidase activity	1/164	12/18401	0.10188973668025	0.339085154873999	0.297443118310525	ENSSMAG00000003499	1
MF	GO:0032794	GTPase activating protein binding	1/164	12/18401	0.10188973668025	0.339085154873999	0.297443118310525	ENSSMAG00000011637	1
MF	GO:0003899	DNA-directed 5'-3' RNA polymerase activity	2/164	61/18401	0.102828911237621	0.339085154873999	0.297443118310525	ENSSMAG00000010881/ENSSMAG00000018060	2
MF	GO:0043621	protein self-association	2/164	61/18401	0.102828911237621	0.339085154873999	0.297443118310525	ENSSMAG00000019248/ENSSMAG00000016223	2
MF	GO:0005507	copper ion binding	2/164	63/18401	0.108511130529819	0.339085154873999	0.297443118310525	ENSSMAG00000005285/ENSSMAG00000017032	2
MF	GO:0051539	4 iron, 4 sulfur cluster binding	2/164	63/18401	0.108511130529819	0.339085154873999	0.297443118310525	ENSSMAG00000001180/ENSSMAG00000015384	2
MF	GO:0005219	ryanodine-sensitive calcium-release channel activity	1/164	13/18401	0.109899420903668	0.339085154873999	0.297443118310525	ENSSMAG00000019248	1
MF	GO:0005542	folic acid binding	1/164	13/18401	0.109899420903668	0.339085154873999	0.297443118310525	ENSSMAG00000000023	1
MF	GO:0008514	organic anion transmembrane transporter activity	1/164	13/18401	0.109899420903668	0.339085154873999	0.297443118310525	ENSSMAG00000003547	1
MF	GO:0015245	fatty acid transmembrane transporter activity	1/164	13/18401	0.109899420903668	0.339085154873999	0.297443118310525	ENSSMAG00000014132	1
MF	GO:0030274	LIM domain binding	1/164	13/18401	0.109899420903668	0.339085154873999	0.297443118310525	ENSSMAG00000003299	1
MF	GO:0032559	adenyl ribonucleotide binding	1/164	13/18401	0.109899420903668	0.339085154873999	0.297443118310525	ENSSMAG00000018246	1
MF	GO:0034185	apolipoprotein binding	1/164	13/18401	0.109899420903668	0.339085154873999	0.297443118310525	ENSSMAG00000000384	1
MF	GO:1990226	histone methyltransferase binding	1/164	13/18401	0.109899420903668	0.339085154873999	0.297443118310525	ENSSMAG00000000114	1
MF	GO:2001069	glycogen binding	1/164	13/18401	0.109899420903668	0.339085154873999	0.297443118310525	ENSSMAG00000010397	1
MF	GO:0008134	transcription factor binding	6/164	369/18401	0.112765791580323	0.339085154873999	0.297443118310525	ENSSMAG00000010290/ENSSMAG00000003299/ENSSMAG00000007814/ENSSMAG00000001965/ENSSMAG00000015198/ENSSMAG00000015384	6
MF	GO:0046983	protein dimerization activity	5/164	286/18401	0.112992119167264	0.339085154873999	0.297443118310525	ENSSMAG00000010290/ENSSMAG00000010798/ENSSMAG00000019201/ENSSMAG00000017807/ENSSMAG00000006138	5
MF	GO:0003854	3-beta-hydroxy-delta5-steroid dehydrogenase activity	1/164	14/18401	0.117838103466851	0.339085154873999	0.297443118310525	ENSSMAG00000008189	1
MF	GO:0004331	fructose-2,6-bisphosphate 2-phosphatase activity	1/164	14/18401	0.117838103466851	0.339085154873999	0.297443118310525	ENSSMAG00000012328	1
MF	GO:0004478	methionine adenosyltransferase activity	1/164	14/18401	0.117838103466851	0.339085154873999	0.297443118310525	ENSSMAG00000002023	1
MF	GO:0004967	glucagon receptor activity	1/164	14/18401	0.117838103466851	0.339085154873999	0.297443118310525	ENSSMAG00000002937	1
MF	GO:0005220	inositol 1,4,5-trisphosphate-sensitive calcium-release channel activity	1/164	14/18401	0.117838103466851	0.339085154873999	0.297443118310525	ENSSMAG00000010687	1
MF	GO:0005324	long-chain fatty acid transporter activity	1/164	14/18401	0.117838103466851	0.339085154873999	0.297443118310525	ENSSMAG00000014132	1
MF	GO:0005355	glucose transmembrane transporter activity	1/164	14/18401	0.117838103466851	0.339085154873999	0.297443118310525	ENSSMAG00000016223	1
MF	GO:0005501	retinoid binding	1/164	14/18401	0.117838103466851	0.339085154873999	0.297443118310525	ENSSMAG00000019074	1
MF	GO:0035727	lysophosphatidic acid binding	1/164	14/18401	0.117838103466851	0.339085154873999	0.297443118310525	ENSSMAG00000015940	1
MF	GO:1902282	voltage-gated potassium channel activity involved in ventricular cardiac muscle cell action potential repolarization	1/164	14/18401	0.117838103466851	0.339085154873999	0.297443118310525	ENSSMAG00000009139	1
MF	GO:0004908	interleukin-1 receptor activity	1/164	15/18401	0.125706409935086	0.347541250997003	0.304860746488599	ENSSMAG00000007143	1
MF	GO:0005337	nucleoside transmembrane transporter activity	1/164	15/18401	0.125706409935086	0.347541250997003	0.304860746488599	ENSSMAG00000021086	1
MF	GO:0070742	C2H2 zinc finger domain binding	1/164	15/18401	0.125706409935086	0.347541250997003	0.304860746488599	ENSSMAG00000016064	1
MF	GO:0120020	cholesterol transfer activity	1/164	15/18401	0.125706409935086	0.347541250997003	0.304860746488599	ENSSMAG00000004858	1
MF	GO:0004175	endopeptidase activity	2/164	71/18401	0.132010214483584	0.348596285477916	0.305786215331505	ENSSMAG00000000039/ENSSMAG00000000114	2
MF	GO:0001733	galactosylceramide sulfotransferase activity	1/164	16/18401	0.133504960395798	0.348596285477916	0.305786215331505	ENSSMAG00000014667	1
MF	GO:0003958	NADPH-hemoprotein reductase activity	1/164	16/18401	0.133504960395798	0.348596285477916	0.305786215331505	ENSSMAG00000010290	1
MF	GO:0004985	opioid receptor activity	1/164	16/18401	0.133504960395798	0.348596285477916	0.305786215331505	ENSSMAG00000005066	1
MF	GO:0004994	somatostatin receptor activity	1/164	16/18401	0.133504960395798	0.348596285477916	0.305786215331505	ENSSMAG00000005066	1
MF	GO:0032190	acrosin binding	1/164	16/18401	0.133504960395798	0.348596285477916	0.305786215331505	ENSSMAG00000008761	1
MF	GO:0004713	protein tyrosine kinase activity	2/164	73/18401	0.138055351026545	0.350393149895689	0.307362412189201	ENSSMAG00000014995/ENSSMAG00000020734	2
MF	GO:0003841	1-acylglycerol-3-phosphate O-acyltransferase activity	1/164	17/18401	0.141234369506218	0.350393149895689	0.307362412189201	ENSSMAG00000015940	1
MF	GO:0016504	peptidase activator activity	1/164	17/18401	0.141234369506218	0.350393149895689	0.307362412189201	ENSSMAG00000000039	1
MF	GO:0099106	ion channel regulator activity	1/164	17/18401	0.141234369506218	0.350393149895689	0.307362412189201	ENSSMAG00000014784	1
MF	GO:0005537	mannose binding	1/164	18/18401	0.148895246540649	0.350393149895689	0.307362412189201	ENSSMAG00000020438	1
MF	GO:0016918	retinal binding	1/164	18/18401	0.148895246540649	0.350393149895689	0.307362412189201	ENSSMAG00000019074	1
MF	GO:0019205	nucleobase-containing compound kinase activity	1/164	18/18401	0.148895246540649	0.350393149895689	0.307362412189201	ENSSMAG00000017245	1
MF	GO:0019841	retinol binding	1/164	18/18401	0.148895246540649	0.350393149895689	0.307362412189201	ENSSMAG00000019074	1
MF	GO:0072542	protein phosphatase activator activity	1/164	18/18401	0.148895246540649	0.350393149895689	0.307362412189201	ENSSMAG00000010293	1
MF	GO:0008188	neuropeptide receptor activity	1/164	19/18401	0.156488195437311	0.350393149895689	0.307362412189201	ENSSMAG00000005066	1
MF	GO:0008190	eukaryotic initiation factor 4E binding	1/164	19/18401	0.156488195437311	0.350393149895689	0.307362412189201	ENSSMAG00000011565	1
MF	GO:0008467	[heparan sulfate]-glucosamine 3-sulfotransferase 1 activity	1/164	19/18401	0.156488195437311	0.350393149895689	0.307362412189201	ENSSMAG00000001212	1
MF	GO:0031005	filamin binding	1/164	19/18401	0.156488195437311	0.350393149895689	0.307362412189201	ENSSMAG00000009701	1
MF	GO:0102336	3-oxo-arachidoyl-CoA synthase activity	1/164	19/18401	0.156488195437311	0.350393149895689	0.307362412189201	ENSSMAG00000015384	1
MF	GO:0102337	3-oxo-cerotoyl-CoA synthase activity	1/164	19/18401	0.156488195437311	0.350393149895689	0.307362412189201	ENSSMAG00000015384	1
MF	GO:0102338	3-oxo-lignoceronyl-CoA synthase activity	1/164	19/18401	0.156488195437311	0.350393149895689	0.307362412189201	ENSSMAG00000015384	1
MF	GO:0102756	very-long-chain 3-ketoacyl-CoA synthase activity	1/164	19/18401	0.156488195437311	0.350393149895689	0.307362412189201	ENSSMAG00000015384	1
MF	GO:0051117	ATPase binding	2/164	80/18401	0.159657843340663	0.350393149895689	0.307362412189201	ENSSMAG00000008649/ENSSMAG00000015771	2
MF	GO:0004029	aldehyde dehydrogenase (NAD+) activity	1/164	20/18401	0.16401381484479	0.350393149895689	0.307362412189201	ENSSMAG00000010687	1
MF	GO:0004745	retinol dehydrogenase activity	1/164	20/18401	0.16401381484479	0.350393149895689	0.307362412189201	ENSSMAG00000013324	1
MF	GO:0005247	voltage-gated chloride channel activity	1/164	20/18401	0.16401381484479	0.350393149895689	0.307362412189201	ENSSMAG00000018820	1
MF	GO:0016790	thiolester hydrolase activity	1/164	20/18401	0.16401381484479	0.350393149895689	0.307362412189201	ENSSMAG00000001804	1
MF	GO:0030506	ankyrin binding	1/164	20/18401	0.16401381484479	0.350393149895689	0.307362412189201	ENSSMAG00000018802	1
MF	GO:0031957	very long-chain fatty acid-CoA ligase activity	1/164	20/18401	0.16401381484479	0.350393149895689	0.307362412189201	ENSSMAG00000014132	1
MF	GO:0042626	ATPase-coupled transmembrane transporter activity	2/164	82/18401	0.165941159367581	0.351845164974871	0.30863610962708	ENSSMAG00000000683/ENSSMAG00000003547	2
MF	GO:0003873	6-phosphofructo-2-kinase activity	1/164	21/18401	0.171472698168084	0.352024276672566	0.308793225151373	ENSSMAG00000001228	1
MF	GO:0008519	ammonium transmembrane transporter activity	1/164	21/18401	0.171472698168084	0.352024276672566	0.308793225151373	ENSSMAG00000018802	1
MF	GO:0016810	hydrolase activity, acting on carbon-nitrogen (but not peptide) bonds	1/164	21/18401	0.171472698168084	0.352024276672566	0.308793225151373	ENSSMAG00000009701	1
MF	GO:0070700	BMP receptor binding	1/164	21/18401	0.171472698168084	0.352024276672566	0.308793225151373	ENSSMAG00000018802	1
MF	GO:0001085	RNA polymerase II transcription factor binding	2/164	84/18401	0.172267199222745	0.352024276672566	0.308793225151373	ENSSMAG00000018143/ENSSMAG00000012328	2
MF	GO:1990841	promoter-specific chromatin binding	2/164	85/18401	0.175445153466931	0.355211635769133	0.31158915418345	ENSSMAG00000019072/ENSSMAG00000018776	2
MF	GO:0016298	lipase activity	1/164	22/18401	0.178865433614244	0.355211635769133	0.31158915418345	ENSSMAG00000000384	1
MF	GO:0016798	hydrolase activity, acting on glycosyl bonds	1/164	22/18401	0.178865433614244	0.355211635769133	0.31158915418345	ENSSMAG00000015384	1
MF	GO:0016812	hydrolase activity, acting on carbon-nitrogen (but not peptide) bonds, in cyclic amides	1/164	22/18401	0.178865433614244	0.355211635769133	0.31158915418345	ENSSMAG00000009701	1
MF	GO:0001227	DNA-binding transcription repressor activity, RNA polymerase II-specific	5/164	337/18401	0.183000186899945	0.35718581221097	0.31332088790436	ENSSMAG00000010290/ENSSMAG00000010798/ENSSMAG00000020642/ENSSMAG00000006138/ENSSMAG00000008198	5
MF	GO:0004714	transmembrane receptor protein tyrosine kinase activity	2/164	88/18401	0.185033697907848	0.35718581221097	0.31332088790436	ENSSMAG00000014995/ENSSMAG00000020734	2
MF	GO:0070034	telomerase RNA binding	1/164	23/18401	0.186192604237633	0.35718581221097	0.31332088790436	ENSSMAG00000000945	1
MF	GO:0070410	co-SMAD binding	1/164	23/18401	0.186192604237633	0.35718581221097	0.31332088790436	ENSSMAG00000018143	1
MF	GO:0070915	lysophosphatidic acid receptor activity	1/164	23/18401	0.186192604237633	0.35718581221097	0.31332088790436	ENSSMAG00000014667	1
MF	GO:0005198	structural molecule activity	3/164	169/18401	0.191569122134707	0.365016840824238	0.320190211249332	ENSSMAG00000007525/ENSSMAG00000010003/ENSSMAG00000014506	3
MF	GO:0004869	cysteine-type endopeptidase inhibitor activity	1/164	25/18401	0.200652557738845	0.372263297910226	0.32654675255283	ENSSMAG00000020527	1
MF	GO:0004950	chemokine receptor activity	1/164	25/18401	0.200652557738845	0.372263297910226	0.32654675255283	ENSSMAG00000007311	1
MF	GO:0008420	RNA polymerase II CTD heptapeptide repeat phosphatase activity	1/164	25/18401	0.200652557738845	0.372263297910226	0.32654675255283	ENSSMAG00000013594	1
MF	GO:0036042	long-chain fatty acyl-CoA binding	1/164	25/18401	0.200652557738845	0.372263297910226	0.32654675255283	ENSSMAG00000015940	1
MF	GO:0005548	phospholipid transporter activity	1/164	27/18401	0.214857121747746	0.390901344082996	0.342895915862278	ENSSMAG00000008986	1
MF	GO:0016208	AMP binding	1/164	27/18401	0.214857121747746	0.390901344082996	0.342895915862278	ENSSMAG00000012328	1
MF	GO:0048407	platelet-derived growth factor binding	1/164	27/18401	0.214857121747746	0.390901344082996	0.342895915862278	ENSSMAG00000020734	1
MF	GO:0042803	protein homodimerization activity	6/164	452/18401	0.216705644965789	0.391737127438157	0.343629059156278	ENSSMAG00000010290/ENSSMAG00000005153/ENSSMAG00000001180/ENSSMAG00000008994/ENSSMAG00000019039/ENSSMAG00000005215	6
MF	GO:0005543	phospholipid binding	2/164	100/18401	0.224019795409375	0.402379505130216	0.3529644781844	ENSSMAG00000000039/ENSSMAG00000016541	2
MF	GO:0008028	monocarboxylic acid transmembrane transporter activity	1/164	29/18401	0.228810779728227	0.405815345178364	0.355978372963478	ENSSMAG00000019747	1
MF	GO:0047555	3',5'-cyclic-GMP phosphodiesterase activity	1/164	29/18401	0.228810779728227	0.405815345178364	0.355978372963478	ENSSMAG00000011463	1
MF	GO:0015297	antiporter activity	1/164	30/18401	0.235694898611558	0.412832058437637	0.362133384594418	ENSSMAG00000007443	1
MF	GO:0048185	activin binding	1/164	30/18401	0.235694898611558	0.412832058437637	0.362133384594418	ENSSMAG00000013344	1
MF	GO:0017134	fibroblast growth factor binding	1/164	31/18401	0.24251793691256	0.419570909259767	0.368044657245409	ENSSMAG00000003499	1
MF	GO:0070679	inositol 1,4,5 trisphosphate binding	1/164	31/18401	0.24251793691256	0.419570909259767	0.368044657245409	ENSSMAG00000010687	1
MF	GO:0015271	outward rectifier potassium channel activity	1/164	32/18401	0.249280433284163	0.428640745037403	0.376000653541581	ENSSMAG00000009139	1
MF	GO:0016620	oxidoreductase activity, acting on the aldehyde or oxo group of donors, NAD or NADP as acceptor	1/164	33/18401	0.25598292165813	0.437498084288441	0.383770249375825	ENSSMAG00000010687	1
MF	GO:0004467	long-chain fatty acid-CoA ligase activity	1/164	34/18401	0.262625931286182	0.443960329077057	0.389438885155313	ENSSMAG00000014132	1
MF	GO:0015035	protein disulfide oxidoreductase activity	1/164	35/18401	0.269209986780768	0.443960329077057	0.389438885155313	ENSSMAG00000016541	1
MF	GO:0015171	amino acid transmembrane transporter activity	1/164	35/18401	0.269209986780768	0.443960329077057	0.389438885155313	ENSSMAG00000000706	1
MF	GO:0030553	cGMP binding	1/164	35/18401	0.269209986780768	0.443960329077057	0.389438885155313	ENSSMAG00000011463	1
MF	GO:0046873	metal ion transmembrane transporter activity	1/164	35/18401	0.269209986780768	0.443960329077057	0.389438885155313	ENSSMAG00000005041	1
MF	GO:0050681	androgen receptor binding	1/164	35/18401	0.269209986780768	0.443960329077057	0.389438885155313	ENSSMAG00000010798	1
MF	GO:0051536	iron-sulfur cluster binding	1/164	36/18401	0.27573560815548	0.452078148254916	0.396559779170979	ENSSMAG00000001180	1
MF	GO:0042165	neurotransmitter binding	1/164	37/18401	0.282203310865118	0.46000770904025	0.403515534245833	ENSSMAG00000011776	1
MF	GO:0016627	oxidoreductase activity, acting on the CH-CH group of donors	1/164	38/18401	0.288613605845412	0.462114965965421	0.405364005232825	ENSSMAG00000001180	1
MF	GO:0042056	chemoattractant activity	1/164	38/18401	0.288613605845412	0.462114965965421	0.405364005232825	ENSSMAG00000020438	1
MF	GO:0050839	cell adhesion molecule binding	1/164	38/18401	0.288613605845412	0.462114965965421	0.405364005232825	ENSSMAG00000008649	1
MF	GO:0005104	fibroblast growth factor receptor binding	1/164	39/18401	0.294966999552396	0.462114965965421	0.405364005232825	ENSSMAG00000003499	1
MF	GO:0016747	transferase activity, transferring acyl groups other than amino-acyl groups	1/164	39/18401	0.294966999552396	0.462114965965421	0.405364005232825	ENSSMAG00000002066	1
MF	GO:0022841	potassium ion leak channel activity	1/164	39/18401	0.294966999552396	0.462114965965421	0.405364005232825	ENSSMAG00000002937	1
MF	GO:0050840	extracellular matrix binding	1/164	39/18401	0.294966999552396	0.462114965965421	0.405364005232825	ENSSMAG00000002290	1
MF	GO:0004623	phospholipase A2 activity	1/164	40/18401	0.301263994001444	0.464242876002225	0.407230592984408	ENSSMAG00000015940	1
MF	GO:0042923	neuropeptide binding	1/164	40/18401	0.301263994001444	0.464242876002225	0.407230592984408	ENSSMAG00000005066	1
MF	GO:0047617	acyl-CoA hydrolase activity	1/164	40/18401	0.301263994001444	0.464242876002225	0.407230592984408	ENSSMAG00000001804	1
MF	GO:0042162	telomeric DNA binding	1/164	41/18401	0.307505086805962	0.471284969996094	0.413407868417627	ENSSMAG00000000945	1
MF	GO:0005044	scavenger receptor activity	2/164	129/18401	0.319551744271659	0.483701043607273	0.424299161059011	ENSSMAG00000002066/ENSSMAG00000004840	2
MF	GO:0016712	oxidoreductase activity, acting on paired donors, with incorporation or reduction of molecular oxygen, reduced flavin or flavoprotein as one donor, and incorporation of one atom of oxygen	1/164	43/18401	0.319821536155057	0.483701043607273	0.424299161059011	ENSSMAG00000012733	1
MF	GO:0005244	voltage-gated ion channel activity	1/164	44/18401	0.325897866260219	0.483701043607273	0.424299161059011	ENSSMAG00000004898	1
MF	GO:0008009	chemokine activity	1/164	44/18401	0.325897866260219	0.483701043607273	0.424299161059011	ENSSMAG00000011637	1
MF	GO:0050661	NADP binding	1/164	44/18401	0.325897866260219	0.483701043607273	0.424299161059011	ENSSMAG00000001180	1
MF	GO:0051219	phosphoprotein binding	1/164	44/18401	0.325897866260219	0.483701043607273	0.424299161059011	ENSSMAG00000009701	1
MF	GO:0008144	drug binding	1/164	46/18401	0.337889139298096	0.491158439598263	0.430840736489705	ENSSMAG00000019248	1
MF	GO:0009055	electron transfer activity	1/164	46/18401	0.337889139298096	0.491158439598263	0.430840736489705	ENSSMAG00000016541	1
MF	GO:0019838	growth factor binding	1/164	46/18401	0.337889139298096	0.491158439598263	0.430840736489705	ENSSMAG00000020734	1
MF	GO:0097718	disordered domain specific binding	1/164	46/18401	0.337889139298096	0.491158439598263	0.430840736489705	ENSSMAG00000008649	1
MF	GO:0003950	NAD+ ADP-ribosyltransferase activity	1/164	47/18401	0.343805030398892	0.494658258022896	0.433910752651663	ENSSMAG00000020838	1
MF	GO:0033613	activating transcription factor binding	1/164	47/18401	0.343805030398892	0.494658258022896	0.433910752651663	ENSSMAG00000004569	1
MF	GO:0005184	neuropeptide hormone activity	1/164	48/18401	0.349668383074852	0.500540528056388	0.439070638645954	ENSSMAG00000004580	1
MF	GO:0015267	channel activity	1/164	49/18401	0.355479661077126	0.506289214261362	0.4441133458433	ENSSMAG00000000384	1
MF	GO:0030898	actin-dependent ATPase activity	1/164	51/18401	0.366947827758497	0.517396437139481	0.453856523806562	ENSSMAG00000001641	1
MF	GO:0071949	FAD binding	1/164	51/18401	0.366947827758497	0.517396437139481	0.453856523806562	ENSSMAG00000019039	1
MF	GO:0051213	dioxygenase activity	1/164	52/18401	0.372605623739293	0.521815489099927	0.457732885175374	ENSSMAG00000008986	1
MF	GO:0051015	actin filament binding	4/164	347/18401	0.373782726234699	0.521815489099927	0.457732885175374	ENSSMAG00000009540/ENSSMAG00000008649/ENSSMAG00000013594/ENSSMAG00000001641	4
MF	GO:0008201	heparin binding	2/164	147/18401	0.37768568939814	0.524666819755051	0.460234052416712	ENSSMAG00000014912/ENSSMAG00000006760	2
MF	GO:0008234	cysteine-type peptidase activity	1/164	54/18401	0.383770879460719	0.530506803960406	0.465356845579303	ENSSMAG00000009797	1
MF	GO:0005125	cytokine activity	2/164	151/18401	0.390343212496946	0.536959931337262	0.471017483629177	ENSSMAG00000018802/ENSSMAG00000002714	2
MF	GO:0005540	hyaluronic acid binding	1/164	56/18401	0.394738625829475	0.540370351863651	0.47400908058215	ENSSMAG00000002195	1
MF	GO:0016758	transferase activity, transferring hexosyl groups	1/164	57/18401	0.400149520643537	0.544545136454235	0.477671172328276	ENSSMAG00000008605	1
MF	GO:0000146	microfilament motor activity	1/164	58/18401	0.405512335657409	0.544545136454235	0.477671172328276	ENSSMAG00000001641	1
MF	GO:0008395	steroid hydroxylase activity	1/164	58/18401	0.405512335657409	0.544545136454235	0.477671172328276	ENSSMAG00000012733	1
MF	GO:0017022	myosin binding	1/164	58/18401	0.405512335657409	0.544545136454235	0.477671172328276	ENSSMAG00000006190	1
MF	GO:0004114	3',5'-cyclic-nucleotide phosphodiesterase activity	1/164	59/18401	0.410827495497794	0.548322207713844	0.480984392731442	ENSSMAG00000011463	1
MF	GO:0005516	calmodulin binding	2/164	158/18401	0.412213858281329	0.548322207713844	0.480984392731442	ENSSMAG00000019248/ENSSMAG00000009139	2
MF	GO:0004177	aminopeptidase activity	1/164	60/18401	0.416095421064164	0.550886895493401	0.48323411885386	ENSSMAG00000008994	1
MF	GO:0003713	transcription coactivator activity	3/164	264/18401	0.41901377250921	0.552158335736436	0.484349417312663	ENSSMAG00000010290/ENSSMAG00000018143/ENSSMAG00000004840	3
MF	GO:0004190	aspartic-type endopeptidase activity	1/164	63/18401	0.431619945886255	0.566124766232204	0.496600672133512	ENSSMAG00000010970	1
MF	GO:0002020	protease binding	1/164	64/18401	0.43670306993875	0.566231657547612	0.496694436445274	ENSSMAG00000014912	1
MF	GO:0005251	delayed rectifier potassium channel activity	1/164	64/18401	0.43670306993875	0.566231657547612	0.496694436445274	ENSSMAG00000009139	1
MF	GO:0004402	histone acetyltransferase activity	1/164	65/18401	0.441741009434308	0.566231657547612	0.496694436445274	ENSSMAG00000004840	1
MF	GO:0008237	metallopeptidase activity	1/164	65/18401	0.441741009434308	0.566231657547612	0.496694436445274	ENSSMAG00000019039	1
MF	GO:0048306	calcium-dependent protein binding	1/164	65/18401	0.441741009434308	0.566231657547612	0.496694436445274	ENSSMAG00000005153	1
MF	GO:0004553	hydrolase activity, hydrolyzing O-glycosyl compounds	1/164	67/18401	0.451682928085585	0.576355591493823	0.50557508025774	ENSSMAG00000003499	1
MF	GO:0016779	nucleotidyltransferase activity	1/164	70/18401	0.466266788826225	0.589628854031369	0.517218293009973	ENSSMAG00000003344	1
MF	GO:0051287	NAD binding	1/164	70/18401	0.466266788826225	0.589628854031369	0.517218293009973	ENSSMAG00000021387	1
MF	GO:0004984	olfactory receptor activity	1/164	71/18401	0.471041882745405	0.593008084527697	0.520182530287454	ENSSMAG00000009683	1
MF	GO:0015485	cholesterol binding	1/164	73/18401	0.480465057948608	0.602182872628922	0.52823059002537	ENSSMAG00000004858	1
MF	GO:0017046	peptide hormone binding	1/164	76/18401	0.494287869447182	0.616766279575687	0.541023052259375	ENSSMAG00000002937	1
MF	GO:0005254	chloride channel activity	1/164	77/18401	0.498813751543262	0.616953850592982	0.541187588239458	ENSSMAG00000004898	1
MF	GO:0005518	collagen binding	1/164	77/18401	0.498813751543262	0.616953850592982	0.541187588239458	ENSSMAG00000017032	1
MF	GO:0022857	transmembrane transporter activity	3/164	310/18401	0.524027835139324	0.645309386503446	0.5660608653539	ENSSMAG00000016223/ENSSMAG00000019747/ENSSMAG00000007443	3
MF	GO:0019899	enzyme binding	2/164	199/18401	0.531562097055034	0.647543696069913	0.568020786026239	ENSSMAG00000010290/ENSSMAG00000014995	2
MF	GO:0016706	2-oxoglutarate-dependent dioxygenase activity	1/164	85/18401	0.533600968151472	0.647543696069913	0.568020786026239	ENSSMAG00000001804	1
MF	GO:0003690	double-stranded DNA binding	1/164	86/18401	0.537777067803315	0.647543696069913	0.568020786026239	ENSSMAG00000016064	1
MF	GO:0003730	mRNA 3'-UTR binding	1/164	86/18401	0.537777067803315	0.647543696069913	0.568020786026239	ENSSMAG00000014912	1
MF	GO:0030145	manganese ion binding	1/164	86/18401	0.537777067803315	0.647543696069913	0.568020786026239	ENSSMAG00000014053	1
MF	GO:0004722	protein serine/threonine phosphatase activity	1/164	87/18401	0.54191600096631	0.647543696069913	0.568020786026239	ENSSMAG00000014053	1
MF	GO:0016746	transferase activity, transferring acyl groups	1/164	87/18401	0.54191600096631	0.647543696069913	0.568020786026239	ENSSMAG00000001804	1
MF	GO:0030246	carbohydrate binding	2/164	206/18401	0.550250109867463	0.65472797882964	0.574322788447053	ENSSMAG00000005153/ENSSMAG00000018246	2
MF	GO:0030165	PDZ domain binding	1/164	91/18401	0.558106600792067	0.660373009221301	0.579274569492369	ENSSMAG00000005066	1
MF	GO:0003746	translation elongation factor activity	1/164	93/18401	0.565987313507577	0.660373009221301	0.579274569492369	ENSSMAG00000005634	1
MF	GO:0004721	phosphoprotein phosphatase activity	1/164	93/18401	0.565987313507577	0.660373009221301	0.579274569492369	ENSSMAG00000001641	1
MF	GO:0008092	cytoskeletal protein binding	1/164	93/18401	0.565987313507577	0.660373009221301	0.579274569492369	ENSSMAG00000018246	1
MF	GO:0003724	RNA helicase activity	1/164	94/18401	0.56987512651745	0.660373009221301	0.579274569492369	ENSSMAG00000001965	1
MF	GO:0016787	hydrolase activity	3/164	333/18401	0.572549831364776	0.660373009221301	0.579274569492369	ENSSMAG00000000226/ENSSMAG00000007311/ENSSMAG00000015940	3
MF	GO:0008528	G protein-coupled peptide receptor activity	1/164	95/18401	0.573728323614251	0.660373009221301	0.579274569492369	ENSSMAG00000002937	1
MF	GO:0019903	protein phosphatase binding	1/164	95/18401	0.573728323614251	0.660373009221301	0.579274569492369	ENSSMAG00000010397	1
MF	GO:0000149	SNARE binding	1/164	97/18401	0.581332092716346	0.666405081894348	0.584565861310832	ENSSMAG00000010003	1
MF	GO:0008017	microtubule binding	3/164	339/18401	0.584699347449575	0.667551481703563	0.585571475178565	ENSSMAG00000009701/ENSSMAG00000000023/ENSSMAG00000008649	3
MF	GO:0042277	peptide binding	1/164	99/18401	0.588801039306919	0.669523762437707	0.587301545997988	ENSSMAG00000005066	1
MF	GO:0004867	serine-type endopeptidase inhibitor activity	1/164	100/18401	0.592485698336187	0.671007899320502	0.58860342045658	ENSSMAG00000014912	1
MF	GO:0045296	cadherin binding	1/164	101/18401	0.596137539518247	0.672443144576582	0.589862407523318	ENSSMAG00000021338	1
MF	GO:0003725	double-stranded RNA binding	1/164	103/18401	0.603343927859259	0.675055468310361	0.592153919570492	ENSSMAG00000001303	1
MF	GO:0019904	protein domain specific binding	2/164	230/18401	0.610304700201228	0.675055468310361	0.592153919570492	ENSSMAG00000007814/ENSSMAG00000009508	2
MF	GO:0004197	cysteine-type endopeptidase activity	1/164	105/18401	0.61042249794022	0.675055468310361	0.592153919570492	ENSSMAG00000009797	1
MF	GO:0008013	beta-catenin binding	1/164	105/18401	0.61042249794022	0.675055468310361	0.592153919570492	ENSSMAG00000010290	1
MF	GO:0015293	symporter activity	1/164	105/18401	0.61042249794022	0.675055468310361	0.592153919570492	ENSSMAG00000019747	1
MF	GO:0003774	motor activity	1/164	109/18401	0.624205157530211	0.687600993841873	0.603158766527959	ENSSMAG00000001641	1
MF	GO:0019003	GDP binding	1/164	111/18401	0.630913636114264	0.692286557915263	0.607268910451985	ENSSMAG00000019039	1
MF	GO:0003714	transcription corepressor activity	2/164	244/18401	0.642440739612845	0.702202668879156	0.615967253402769	ENSSMAG00000017807/ENSSMAG00000001641	2
MF	GO:0000976	transcription regulatory region sequence-specific DNA binding	2/164	247/18401	0.649051149215115	0.706688896056612	0.619902540400537	ENSSMAG00000016064/ENSSMAG00000007814	2
MF	GO:0005249	voltage-gated potassium channel activity	1/164	118/18401	0.65346956894344	0.708763147854039	0.621722059521087	ENSSMAG00000009139	1
MF	GO:0016887	ATPase activity	2/164	252/18401	0.659854061438299	0.712945767531036	0.625391024150031	ENSSMAG00000000683/ENSSMAG00000003547	2
MF	GO:0005201	extracellular matrix structural constituent	1/164	137/18401	0.708019977911546	0.759169710156107	0.665938342242199	ENSSMAG00000015383	1
MF	GO:0008233	peptidase activity	1/164	137/18401	0.708019977911546	0.759169710156107	0.665938342242199	ENSSMAG00000003344	1
MF	GO:0051082	unfolded protein binding	1/164	140/18401	0.715815413039638	0.764621009383249	0.670720183669517	ENSSMAG00000011776	1
MF	GO:0008083	growth factor activity	1/164	153/18401	0.747273903116884	0.795212228977212	0.697554586822116	ENSSMAG00000002714	1
MF	GO:0008022	protein C-terminus binding	1/164	163/18401	0.769095373238124	0.815356749071996	0.715225218484207	ENSSMAG00000008649	1
MF	GO:0042826	histone deacetylase binding	1/164	170/18401	0.783245779453698	0.823141885306263	0.722054285356371	ENSSMAG00000010798	1
MF	GO:0003924	GTPase activity	3/164	462/18401	0.783632132684486	0.823141885306263	0.722054285356371	ENSSMAG00000010687/ENSSMAG00000011637/ENSSMAG00000011776	3
MF	GO:0016757	transferase activity, transferring glycosyl groups	1/164	171/18401	0.785195628182215	0.823141885306263	0.722054285356371	ENSSMAG00000008605	1
MF	GO:0044325	ion channel binding	1/164	173/18401	0.789043177996133	0.82411176368485	0.722905055863904	ENSSMAG00000009139	1
MF	GO:0004222	metalloendopeptidase activity	1/164	178/18401	0.798364993196468	0.830770952329904	0.728746449412197	ENSSMAG00000006428	1
MF	GO:0017137	Rab GTPase binding	1/164	183/18401	0.807277294533311	0.83695660683233	0.734172462133623	ENSSMAG00000016595	1
MF	GO:0004930	G protein-coupled receptor activity	3/164	485/18401	0.810568850898292	0.837290900927906	0.734465702568339	ENSSMAG00000009683/ENSSMAG00000005066/ENSSMAG00000002937	3
MF	GO:0004888	transmembrane signaling receptor activity	1/164	190/18401	0.819100436965991	0.843015778191275	0.739487524729189	ENSSMAG00000001303	1
MF	GO:0008289	lipid binding	1/164	205/18401	0.842063281595422	0.863497619672396	0.757454052344207	ENSSMAG00000003905	1
MF	GO:0003779	actin binding	2/164	395/18401	0.870250518543728	0.889169008077288	0.779972814102884	ENSSMAG00000008649/ENSSMAG00000001641	2
MF	GO:0003735	structural constituent of ribosome	1/164	237/18401	0.881818261692347	0.897735558834808	0.787487332311235	ENSSMAG00000011776	1
MF	GO:0000287	magnesium ion binding	1/164	267/18401	0.909991014897001	0.923022851431312	0.809669167922204	ENSSMAG00000014053	1
MF	GO:0008168	methyltransferase activity	1/164	271/18401	0.913203459394809	0.923022851431312	0.809669167922204	ENSSMAG00000005215	1
MF	GO:0016740	transferase activity	1/164	303/18401	0.935120312112139	0.94179974291294	0.826140125362228	ENSSMAG00000000023	1
MF	GO:0019901	protein kinase binding	1/164	415/18401	0.976667773853156	0.980143459881103	0.859774964807985	ENSSMAG00000018143	1
MF	GO:0004674	protein serine/threonine kinase activity	1/164	457/18401	0.984126149691925	0.984126149691925	0.863268552361338	ENSSMAG00000003344	1
CC	GO:0030659	cytoplasmic vesicle membrane	5/162	96/18475	0.00156756104983746	0.213188302777895	0.20625803287335	ENSSMAG00000018802/ENSSMAG00000019248/ENSSMAG00000010687/ENSSMAG00000009139/ENSSMAG00000010471	5
CC	GO:0016323	basolateral plasma membrane	6/162	164/18475	0.00327223300230533	0.222511844156763	0.215278486993772	ENSSMAG00000018802/ENSSMAG00000016223/ENSSMAG00000021086/ENSSMAG00000005829/ENSSMAG00000009139/ENSSMAG00000008986	6
CC	GO:0016529	sarcoplasmic reticulum	3/162	53/18475	0.0112518836064001	0.433041835277889	0.418964623914367	ENSSMAG00000019248/ENSSMAG00000010687/ENSSMAG00000015771	3
CC	GO:0005579	membrane attack complex	2/162	21/18475	0.0143856145050431	0.433041835277889	0.418964623914367	ENSSMAG00000011340/ENSSMAG00000011366	2
CC	GO:0005903	brush border	3/162	61/18475	0.0164323816877423	0.433041835277889	0.418964623914367	ENSSMAG00000016223/ENSSMAG00000008649/ENSSMAG00000005215	3
CC	GO:0005777	peroxisome	4/162	117/18475	0.0196628265867716	0.433041835277889	0.418964623914367	ENSSMAG00000000299/ENSSMAG00000008189/ENSSMAG00000015252/ENSSMAG00000002183	4
CC	GO:0016324	apical plasma membrane	6/162	248/18475	0.0222889179922443	0.433041835277889	0.418964623914367	ENSSMAG00000016223/ENSSMAG00000021086/ENSSMAG00000017879/ENSSMAG00000003547/ENSSMAG00000005829/ENSSMAG00000005215	6
CC	GO:0005923	bicellular tight junction	4/162	133/18475	0.029709551805207	0.50506238068852	0.48864394416459	ENSSMAG00000007525/ENSSMAG00000010003/ENSSMAG00000005829/ENSSMAG00000014506	4
CC	GO:0005884	actin filament	4/162	144/18475	0.0380955926789335	0.509958493889545	0.493380895790968	ENSSMAG00000009540/ENSSMAG00000006190/ENSSMAG00000003299/ENSSMAG00000008649	4
CC	GO:0005902	microvillus	3/162	90/18475	0.0447056158502291	0.509958493889545	0.493380895790968	ENSSMAG00000004898/ENSSMAG00000008649/ENSSMAG00000001641	3
CC	GO:0045177	apical part of cell	3/162	91/18475	0.0459421534362505	0.509958493889545	0.493380895790968	ENSSMAG00000010970/ENSSMAG00000004898/ENSSMAG00000000683	3
CC	GO:0009925	basal plasma membrane	2/162	52/18475	0.0762352165966788	0.509958493889545	0.493380895790968	ENSSMAG00000014995/ENSSMAG00000003299	2
CC	GO:0034361	very-low-density lipoprotein particle	1/162	10/18475	0.0843254946999711	0.509958493889545	0.493380895790968	ENSSMAG00000016541	1
CC	GO:0090575	RNA polymerase II transcription regulator complex	3/162	121/18475	0.0904420200767357	0.509958493889545	0.493380895790968	ENSSMAG00000010290/ENSSMAG00000018143/ENSSMAG00000015384	3
CC	GO:0005789	endoplasmic reticulum membrane	7/162	441/18475	0.0938512280962101	0.509958493889545	0.493380895790968	ENSSMAG00000006768/ENSSMAG00000001303/ENSSMAG00000002066/ENSSMAG00000006790/ENSSMAG00000018721/ENSSMAG00000002195/ENSSMAG00000002893	7
CC	GO:0030017	sarcomere	3/162	124/18475	0.0956181929719352	0.509958493889545	0.493380895790968	ENSSMAG00000003344/ENSSMAG00000006190/ENSSMAG00000020838	3
CC	GO:0071437	invadopodium	1/162	12/18475	0.100322519889822	0.509958493889545	0.493380895790968	ENSSMAG00000008649	1
CC	GO:0071819	DUBm complex	1/162	12/18475	0.100322519889822	0.509958493889545	0.493380895790968	ENSSMAG00000018350	1
CC	GO:1902494	catalytic complex	1/162	12/18475	0.100322519889822	0.509958493889545	0.493380895790968	ENSSMAG00000011098	1
CC	GO:0030139	endocytic vesicle	2/162	64/18475	0.108422062506279	0.509958493889545	0.493380895790968	ENSSMAG00000017879/ENSSMAG00000005215	2
CC	GO:0001939	female pronucleus	1/162	14/18475	0.116041768846058	0.509958493889545	0.493380895790968	ENSSMAG00000016223	1
CC	GO:0030008	TRAPP complex	1/162	14/18475	0.116041768846058	0.509958493889545	0.493380895790968	ENSSMAG00000005392	1
CC	GO:0070062	extracellular exosome	3/162	137/18475	0.119373758066466	0.509958493889545	0.493380895790968	ENSSMAG00000019074/ENSSMAG00000005215/ENSSMAG00000021387	3
CC	GO:0043220	Schmidt-Lanterman incisure	1/162	15/18475	0.123798728569093	0.509958493889545	0.493380895790968	ENSSMAG00000005829	1
CC	GO:0048179	activin receptor complex	1/162	15/18475	0.123798728569093	0.509958493889545	0.493380895790968	ENSSMAG00000013344	1
CC	GO:0031982	vesicle	3/162	140/18475	0.125141072256022	0.509958493889545	0.493380895790968	ENSSMAG00000016223/ENSSMAG00000008605/ENSSMAG00000001641	3
CC	GO:0030175	filopodium	2/162	71/18475	0.128578899972732	0.509958493889545	0.493380895790968	ENSSMAG00000006190/ENSSMAG00000008649	2
CC	GO:0005790	smooth endoplasmic reticulum	1/162	16/18475	0.131488035501476	0.509958493889545	0.493380895790968	ENSSMAG00000019248	1
CC	GO:0031298	replication fork protection complex	1/162	16/18475	0.131488035501476	0.509958493889545	0.493380895790968	ENSSMAG00000013019	1
CC	GO:0031672	A band	1/162	16/18475	0.131488035501476	0.509958493889545	0.493380895790968	ENSSMAG00000007475	1
CC	GO:0030864	cortical actin cytoskeleton	2/162	72/18475	0.13152672100321	0.509958493889545	0.493380895790968	ENSSMAG00000016223/ENSSMAG00000014961	2
CC	GO:0005770	late endosome	3/162	145/18475	0.134971648730184	0.509958493889545	0.493380895790968	ENSSMAG00000003321/ENSSMAG00000003905/ENSSMAG00000009139	3
CC	GO:0015629	actin cytoskeleton	5/162	314/18475	0.142640125493599	0.509958493889545	0.493380895790968	ENSSMAG00000006190/ENSSMAG00000003299/ENSSMAG00000004898/ENSSMAG00000013594/ENSSMAG00000001641	5
CC	GO:0000164	protein phosphatase type 1 complex	1/162	18/18475	0.146666031562178	0.509958493889545	0.493380895790968	ENSSMAG00000010397	1
CC	GO:0005832	chaperonin-containing T-complex	1/162	18/18475	0.146666031562178	0.509958493889545	0.493380895790968	ENSSMAG00000005829	1
CC	GO:0031224	intrinsic component of membrane	1/162	18/18475	0.146666031562178	0.509958493889545	0.493380895790968	ENSSMAG00000014045	1
CC	GO:0005773	vacuole	1/162	19/18475	0.154155878389232	0.509958493889545	0.493380895790968	ENSSMAG00000016261	1
CC	GO:0005905	clathrin-coated pit	2/162	80/18475	0.155627718261291	0.509958493889545	0.493380895790968	ENSSMAG00000003321/ENSSMAG00000005215	2
CC	GO:0042622	photoreceptor outer segment membrane	1/162	20/18475	0.161580387909222	0.509958493889545	0.493380895790968	ENSSMAG00000011463	1
CC	GO:0045178	basal part of cell	1/162	20/18475	0.161580387909222	0.509958493889545	0.493380895790968	ENSSMAG00000015771	1
CC	GO:0097060	synaptic membrane	1/162	20/18475	0.161580387909222	0.509958493889545	0.493380895790968	ENSSMAG00000011776	1
CC	GO:0005667	transcription regulator complex	5/162	328/18475	0.161925816520475	0.509958493889545	0.493380895790968	ENSSMAG00000010290/ENSSMAG00000006303/ENSSMAG00000018143/ENSSMAG00000019201/ENSSMAG00000019969	5
CC	GO:0005614	interstitial matrix	1/162	21/18475	0.168940126579431	0.509958493889545	0.493380895790968	ENSSMAG00000006760	1
CC	GO:0030877	beta-catenin destruction complex	1/162	21/18475	0.168940126579431	0.509958493889545	0.493380895790968	ENSSMAG00000010290	1
CC	GO:0097731	9+0 non-motile cilium	1/162	21/18475	0.168940126579431	0.509958493889545	0.493380895790968	ENSSMAG00000005066	1
CC	GO:0031314	extrinsic component of mitochondrial inner membrane	1/162	22/18475	0.176235655976534	0.509958493889545	0.493380895790968	ENSSMAG00000007311	1
CC	GO:0036379	myofilament	1/162	22/18475	0.176235655976534	0.509958493889545	0.493380895790968	ENSSMAG00000017245	1
CC	GO:0031674	I band	1/162	24/18475	0.190636309105469	0.514297314988506	0.497578671622007	ENSSMAG00000006190	1
CC	GO:0034702	ion channel complex	1/162	24/18475	0.190636309105469	0.514297314988506	0.497578671622007	ENSSMAG00000009139	1
CC	GO:0031083	BLOC-1 complex	1/162	25/18475	0.197742531961949	0.514297314988506	0.497578671622007	ENSSMAG00000013324	1
CC	GO:0034704	calcium channel complex	1/162	25/18475	0.197742531961949	0.514297314988506	0.497578671622007	ENSSMAG00000019248	1
CC	GO:0044853	plasma membrane raft	1/162	25/18475	0.197742531961949	0.514297314988506	0.497578671622007	ENSSMAG00000008649	1
CC	GO:0008278	cohesin complex	1/162	26/18475	0.20478674387643	0.514297314988506	0.497578671622007	ENSSMAG00000018246	1
CC	GO:0030667	secretory granule membrane	1/162	26/18475	0.20478674387643	0.514297314988506	0.497578671622007	ENSSMAG00000010687	1
CC	GO:0017119	Golgi transport complex	1/162	27/18475	0.211769482642326	0.514297314988506	0.497578671622007	ENSSMAG00000016223	1
CC	GO:0019897	extrinsic component of plasma membrane	1/162	27/18475	0.211769482642326	0.514297314988506	0.497578671622007	ENSSMAG00000011637	1
CC	GO:0042025	host cell nucleus	4/162	273/18475	0.218462695327433	0.518035523644198	0.501195359562885	ENSSMAG00000003250/ENSSMAG00000019072/ENSSMAG00000000114/ENSSMAG00000018776	4
CC	GO:0033116	endoplasmic reticulum-Golgi intermediate compartment membrane	1/162	29/18475	0.225552668766003	0.518035523644198	0.501195359562885	ENSSMAG00000002195	1
CC	GO:0043025	neuronal cell body	4/162	277/18475	0.225875126749704	0.518035523644198	0.501195359562885	ENSSMAG00000009701/ENSSMAG00000002066/ENSSMAG00000008649/ENSSMAG00000015771	4
CC	GO:0000228	nuclear chromosome	1/162	30/18475	0.232354168693353	0.518035523644198	0.501195359562885	ENSSMAG00000013019	1
CC	GO:0012506	vesicle membrane	1/162	30/18475	0.232354168693353	0.518035523644198	0.501195359562885	ENSSMAG00000010290	1
CC	GO:0034707	chloride channel complex	1/162	32/18475	0.24577957976622	0.536359597550606	0.518923759240137	ENSSMAG00000004898	1
CC	GO:0008076	voltage-gated potassium channel complex	2/162	110/18475	0.251091422904552	0.536359597550606	0.518923759240137	ENSSMAG00000014045/ENSSMAG00000009139	2
CC	GO:0000813	ESCRT I complex	1/162	33/18475	0.252404516494403	0.536359597550606	0.518923759240137	ENSSMAG00000003905	1
CC	GO:0005811	lipid droplet	2/162	116/18475	0.270587118143809	0.557532953783308	0.53940881751481	ENSSMAG00000000023/ENSSMAG00000015940	2
CC	GO:0033017	sarcoplasmic reticulum membrane	1/162	38/18475	0.284671628872545	0.557532953783308	0.53940881751481	ENSSMAG00000019248	1
CC	GO:0001772	immunological synapse	1/162	39/18475	0.290956989621184	0.557532953783308	0.53940881751481	ENSSMAG00000008649	1
CC	GO:0005769	early endosome	3/162	215/18475	0.291961214921911	0.557532953783308	0.53940881751481	ENSSMAG00000003321/ENSSMAG00000003905/ENSSMAG00000009139	3
CC	GO:0005814	centriole	2/162	123/18475	0.293314979480498	0.557532953783308	0.53940881751481	ENSSMAG00000000023/ENSSMAG00000014912	2
CC	GO:0031012	extracellular matrix	4/162	314/18475	0.296962793338659	0.557532953783308	0.53940881751481	ENSSMAG00000002066/ENSSMAG00000008761/ENSSMAG00000006760/ENSSMAG00000017032	4
CC	GO:0000124	SAGA complex	1/162	40/18475	0.297187460855799	0.557532953783308	0.53940881751481	ENSSMAG00000018350	1
CC	GO:0005911	cell-cell junction	3/162	219/18475	0.301525813421422	0.557532953783308	0.53940881751481	ENSSMAG00000004898/ENSSMAG00000016223/ENSSMAG00000018246	3
CC	GO:0043231	intracellular membrane-bounded organelle	5/162	416/18475	0.301607055079954	0.557532953783308	0.53940881751481	ENSSMAG00000015279/ENSSMAG00000010881/ENSSMAG00000008137/ENSSMAG00000018060/ENSSMAG00000012733	5
CC	GO:0060170	ciliary membrane	1/162	41/18475	0.303363518970329	0.557532953783308	0.53940881751481	ENSSMAG00000005066	1
CC	GO:0016235	aggresome	1/162	44/18475	0.321569917107731	0.583113449688685	0.564157749311808	ENSSMAG00000009511	1
CC	GO:0001650	fibrillar center	2/162	139/18475	0.344802084244314	0.602727581298638	0.583134269832274	ENSSMAG00000008649/ENSSMAG00000016155	2
CC	GO:0031526	brush border membrane	1/162	48/18475	0.345111521408333	0.602727581298638	0.583134269832274	ENSSMAG00000019039	1
CC	GO:0071944	cell periphery	1/162	49/18475	0.350868938976675	0.602727581298638	0.583134269832274	ENSSMAG00000003660	1
CC	GO:0019898	extrinsic component of membrane	1/162	50/18475	0.356576050226311	0.602727581298638	0.583134269832274	ENSSMAG00000008649	1
CC	GO:0031514	motile cilium	2/162	144/18475	0.360667233735813	0.602727581298638	0.583134269832274	ENSSMAG00000000226/ENSSMAG00000021387	2
CC	GO:0032991	protein-containing complex	5/162	453/18475	0.36560297285205	0.602727581298638	0.583134269832274	ENSSMAG00000003299/ENSSMAG00000000945/ENSSMAG00000001965/ENSSMAG00000008649/ENSSMAG00000021387	5
CC	GO:0032420	stereocilium	1/162	52/18475	0.367841097410198	0.602727581298638	0.583134269832274	ENSSMAG00000004898	1
CC	GO:0032993	protein-DNA complex	1/162	52/18475	0.367841097410198	0.602727581298638	0.583134269832274	ENSSMAG00000003299	1
CC	GO:0005764	lysosome	3/162	250/18475	0.375741092935013	0.608342721894783	0.588566874898203	ENSSMAG00000010970/ENSSMAG00000009797/ENSSMAG00000009139	3
CC	GO:0005623	cell	3/162	255/18475	0.387619574581311	0.616406537077283	0.596368553673842	ENSSMAG00000003660/ENSSMAG00000007525/ENSSMAG00000017546	3
CC	GO:0005922	connexin complex	1/162	56/18475	0.389786486681223	0.616406537077283	0.596368553673842	ENSSMAG00000004052	1
CC	GO:0009898	cytoplasmic side of plasma membrane	1/162	58/18475	0.400473551451676	0.620018068746967	0.59986268261123	ENSSMAG00000004858	1
CC	GO:0045121	membrane raft	2/162	157/18475	0.401210390779663	0.620018068746967	0.59986268261123	ENSSMAG00000016223/ENSSMAG00000009139	2
CC	GO:0000123	histone acetyltransferase complex	1/162	59/18475	0.405747118518236	0.620018068746967	0.59986268261123	ENSSMAG00000004840	1
CC	GO:0005768	endosome	3/162	268/18475	0.418234771775953	0.62278065617862	0.602535464569098	ENSSMAG00000008649/ENSSMAG00000013902/ENSSMAG00000005215	3
CC	GO:0005788	endoplasmic reticulum lumen	1/162	62/18475	0.421292796826714	0.62278065617862	0.602535464569098	ENSSMAG00000013324	1
CC	GO:0005901	caveola	1/162	62/18475	0.421292796826714	0.62278065617862	0.602535464569098	ENSSMAG00000018721	1
CC	GO:0036064	ciliary basal body	2/162	167/18475	0.431570783749758	0.631114264408248	0.610598166029652	ENSSMAG00000008649/ENSSMAG00000008761	2
CC	GO:0005581	collagen trimer	2/162	172/18475	0.446445486343849	0.645921129178335	0.624923693090494	ENSSMAG00000020438/ENSSMAG00000017032	2
CC	GO:0016328	lateral plasma membrane	1/162	69/18475	0.456012056955896	0.64601708068752	0.625016525432972	ENSSMAG00000007525	1
CC	GO:0044297	cell body	1/162	69/18475	0.456012056955896	0.64601708068752	0.625016525432972	ENSSMAG00000006190	1
CC	GO:0005758	mitochondrial intermembrane space	1/162	71/18475	0.465545969816862	0.652724246341167	0.631505656289829	ENSSMAG00000004858	1
CC	GO:0016342	catenin complex	1/162	74/18475	0.479536344156242	0.661981659982953	0.640462132336448	ENSSMAG00000021338	1
CC	GO:0000790	nuclear chromatin	3/162	297/18475	0.484526409044351	0.661981659982953	0.640462132336448	ENSSMAG00000010290/ENSSMAG00000018143/ENSSMAG00000013019	3
CC	GO:0016604	nuclear body	3/162	298/18475	0.486751220575701	0.661981659982953	0.640462132336448	ENSSMAG00000018143/ENSSMAG00000015198/ENSSMAG00000009511	3
CC	GO:0005881	cytoplasmic microtubule	1/162	80/18475	0.506434436583201	0.678929959360547	0.656859480805483	ENSSMAG00000013019	1
CC	GO:0030496	midbody	2/162	194/18475	0.50919746952041	0.678929959360547	0.656859480805483	ENSSMAG00000004898/ENSSMAG00000016223	2
CC	GO:0030027	lamellipodium	2/162	196/18475	0.51467092382443	0.679565491651675	0.657474353378169	ENSSMAG00000006190/ENSSMAG00000013594	2
CC	GO:0009986	cell surface	4/162	437/18475	0.535772666425506	0.70062579455643	0.677850033433079	ENSSMAG00000004898/ENSSMAG00000002714/ENSSMAG00000015383/ENSSMAG00000008761	4
CC	GO:0030018	Z disc	2/162	206/18475	0.541431518358429	0.701282728540441	0.678485611977981	ENSSMAG00000019248/ENSSMAG00000002714	2
CC	GO:0042383	sarcolemma	1/162	95/18475	0.56778691517721	0.728481325133025	0.704800043665852	ENSSMAG00000019248	1
CC	GO:0031965	nuclear membrane	2/162	221/18475	0.579633997097496	0.736731061731396	0.712781599972326	ENSSMAG00000018143/ENSSMAG00000015198	2
CC	GO:0001726	ruffle	1/162	101/18475	0.590149091235433	0.743150707481656	0.718992557548042	ENSSMAG00000008649	1
CC	GO:0001725	stress fiber	1/162	105/18475	0.60441450478137	0.744818169663646	0.720605814303063	ENSSMAG00000003299	1
CC	GO:0016363	nuclear matrix	1/162	105/18475	0.60441450478137	0.744818169663646	0.720605814303063	ENSSMAG00000004898	1
CC	GO:0016459	myosin complex	1/162	106/18475	0.607903064946064	0.744818169663646	0.720605814303063	ENSSMAG00000001641	1
CC	GO:0031594	neuromuscular junction	1/162	113/18475	0.631481601481046	0.763926298341171	0.739092780902835	ENSSMAG00000012328	1
CC	GO:0030672	synaptic vesicle membrane	1/162	114/18475	0.634732880239355	0.763926298341171	0.739092780902835	ENSSMAG00000012328	1
CC	GO:0005741	mitochondrial outer membrane	1/162	133/18475	0.691363528567547	0.824784560396372	0.797972678402062	ENSSMAG00000011776	1
CC	GO:0005635	nuclear envelope	1/162	139/18475	0.707364359500169	0.836535242539331	0.809341372425823	ENSSMAG00000000945	1
CC	GO:0043235	receptor complex	2/162	286/18475	0.718052240742095	0.84185435121487	0.814487568899836	ENSSMAG00000014995/ENSSMAG00000020734	2
CC	GO:0030054	cell junction	1/162	155/18475	0.746115233318583	0.867279245566899	0.839085957398316	ENSSMAG00000007814	1
CC	GO:0000139	Golgi membrane	2/162	309/18475	0.757003277957916	0.872478354256582	0.844116054814804	ENSSMAG00000000023/ENSSMAG00000011776	2
CC	GO:0005765	lysosomal membrane	1/162	172/18475	0.781711385759469	0.881057031395617	0.852415858548391	ENSSMAG00000002195	1
CC	GO:0098793	presynapse	1/162	175/18475	0.787456768666154	0.881057031395617	0.852415858548391	ENSSMAG00000021086	1
CC	GO:0005938	cell cortex	1/162	177/18475	0.791203274897221	0.881057031395617	0.852415858548391	ENSSMAG00000014961	1
CC	GO:0005856	cytoskeleton	2/162	339/18475	0.800796697443818	0.881057031395617	0.852415858548391	ENSSMAG00000006190/ENSSMAG00000008649	2
CC	GO:0043005	neuron projection	3/162	488/18475	0.805124142528084	0.881057031395617	0.852415858548391	ENSSMAG00000005066/ENSSMAG00000015771/ENSSMAG00000020838	3
CC	GO:0048471	perinuclear region of cytoplasm	3/162	491/18475	0.808447703520605	0.881057031395617	0.852415858548391	ENSSMAG00000003660/ENSSMAG00000004898/ENSSMAG00000008649	3
CC	GO:0043197	dendritic spine	1/162	190/18475	0.814005702758334	0.881057031395617	0.852415858548391	ENSSMAG00000007475	1
CC	GO:0030424	axon	2/162	351/18475	0.81627342614594	0.881057031395617	0.852415858548391	ENSSMAG00000010290/ENSSMAG00000014995	2
CC	GO:0062023	collagen-containing extracellular matrix	1/162	205/18475	0.837256290606226	0.89111804691796	0.86214981319462	ENSSMAG00000018350	1
CC	GO:0005925	focal adhesion	1/162	206/18475	0.838699338275727	0.89111804691796	0.86214981319462	ENSSMAG00000008649	1
CC	GO:0005802	trans-Golgi network	1/162	213/18475	0.848450760212112	0.892961512404267	0.863933351784314	ENSSMAG00000000945	1
CC	GO:0031410	cytoplasmic vesicle	1/162	220/18475	0.857616079729377	0.892961512404267	0.863933351784314	ENSSMAG00000005829	1
CC	GO:0005912	adherens junction	1/162	222/18475	0.860132045036463	0.892961512404267	0.863933351784314	ENSSMAG00000021338	1
CC	GO:0005840	ribosome	1/162	239/18475	0.879809354282842	0.904348406489334	0.874950083677761	ENSSMAG00000011776	1
CC	GO:0098978	glutamatergic synapse	2/162	419/18475	0.885323906079557	0.904348406489334	0.874950083677761	ENSSMAG00000006190/ENSSMAG00000010290	2
CC	GO:0012505	endomembrane system	1/162	250/18475	0.891049165217432	0.904348406489334	0.874950083677761	ENSSMAG00000011776	1
CC	GO:0014069	postsynaptic density	1/162	271/18475	0.909686038769886	0.916424453871885	0.886633566052521	ENSSMAG00000010290	1
CC	GO:0016607	nuclear speck	1/162	390/18475	0.968935193515961	0.968935193515961	0.937437300228291	ENSSMAG00000016064	1
