# Supplementary material for: Brains in Metamorphosis: Temporal Transcriptome Dynamics in Hatchery-Reared Flatfishes
Source: Biology (Basel). 2021 Dec 2;10(12):1256. doi: 10.3390/biology10121256 (PMC8698573; doi:10.3390/biology10121256)
Supplement: Supplementary file 1 [file biology-10-01256-s001.zip › Supplementary Table S15.csv]

	ID	Description	GeneRatio	BgRatio	pvalue	p.adjust	qvalue	geneID	Count
BP	GO:0006032	chitin catabolic process	mar-43	15/18292	5,40E+07	0.000744950114534673	0.000488678183447611	ENSSMAG00000011856/ENSSMAG00000007973/ENSSMAG00000011803	3
BP	GO:2000406	positive regulation of T cell migration	feb-43	14/18292	0.000482472560938842	0.0177405668638893	0.0116375953493095	ENSSMAG00000002682/ENSSMAG00000008361	2
BP	GO:0045087	innate immune response	abr-43	156/18292	0.000484881200073777	0.0177405668638893	0.0116375953493095	ENSSMAG00000012345/ENSSMAG00000015947/ENSSMAG00000007427/ENSSMAG00000016135	4
BP	GO:0009615	response to virus	mar-43	75/18292	0.000726177044323947	0.0177405668638893	0.0116375953493095	ENSSMAG00000008566/ENSSMAG00000012345/ENSSMAG00000007427	3
BP	GO:0045741	positive regulation of epidermal growth factor-activated receptor activity	feb-43	18/18292	0.000806361443077472	0.0177405668638893	0.0116375953493095	ENSSMAG00000008040/ENSSMAG00000008061	2
BP	GO:0046426	negative regulation of receptor signaling pathway via JAK-STAT	feb-43	19/18292	0.000899883826429165	0.0177405668638893	0.0116375953493095	ENSSMAG00000002682/ENSSMAG00000008361	2
BP	GO:0060339	negative regulation of type I interferon-mediated signaling pathway	feb-43	19/18292	0.000899883826429165	0.0177405668638893	0.0116375953493095	ENSSMAG00000002682/ENSSMAG00000008361	2
BP	GO:0032728	positive regulation of interferon-beta production	feb-43	21/18292	0.00110182835650327	0.0190065391496814	0.0124680577183265	ENSSMAG00000012345/ENSSMAG00000007427	2
BP	GO:0051896	regulation of protein kinase B signaling	feb-43	24/18292	0.00144165361182576	0.0221053553813284	0.0145008433470194	ENSSMAG00000002682/ENSSMAG00000008361	2
BP	GO:2000778	positive regulation of interleukin-6 secretion	feb-43	35/18292	0.00305740235964235	0.0405523692611617	0.0266018593170092	ENSSMAG00000012345/ENSSMAG00000007427	2
BP	GO:0002376	immune system process	feb-43	36/18292	0.00323243523096217	0.0405523692611617	0.0266018593170092	ENSSMAG00000008566/ENSSMAG00000015932	2
BP	GO:0071407	cellular response to organic cyclic compound	feb-43	41/18292	0.00417611881213141	0.0480253663395112	0.0315040541967808	ENSSMAG00000020788/ENSSMAG00000010200	2
BP	GO:0007173	epidermal growth factor receptor signaling pathway	feb-43	47/18292	0.00545646719455511	0.0537851766320432	0.0352824194535143	ENSSMAG00000008040/ENSSMAG00000008061	2
BP	GO:0032868	response to insulin	feb-43	47/18292	0.00545646719455511	0.0537851766320432	0.0352824194535143	ENSSMAG00000002682/ENSSMAG00000008361	2
BP	GO:0005975	carbohydrate metabolic process	mar-43	171/18292	0.00753152634250315	0.069290042351029	0.045453422137212	ENSSMAG00000011856/ENSSMAG00000007973/ENSSMAG00000011803	3
BP	GO:0006955	immune response	mar-43	182/18292	0.00892950834579918	0.0770170094825179	0.0505222182722848	ENSSMAG00000014583/ENSSMAG00000009138/ENSSMAG00000000373	3
BP	GO:0046854	phosphatidylinositol phosphorylation	feb-43	70/18292	0.0117811744026133	0.0956354157388611	0.0627356655495199	ENSSMAG00000002682/ENSSMAG00000008361	2
BP	GO:0060042	retina morphogenesis in camera-type eye	feb-43	78/18292	0.014477253050616	0.107722366656179	0.0706645578370052	ENSSMAG00000002682/ENSSMAG00000008361	2
BP	GO:0035162	embryonic hemopoiesis	feb-43	79/18292	0.0148313403367203	0.107722366656179	0.0706645578370052	ENSSMAG00000002682/ENSSMAG00000008361	2
BP	GO:0042742	defense response to bacterium	feb-43	85/18292	0.0170335912628213	0.116795169060956	0.0766162054862107	ENSSMAG00000020183/ENSSMAG00000016135	2
BP	GO:0010644	cell communication by electrical coupling	ene-43	10/18292	0.0232660884568193	0.116795169060956	0.0766162054862107	ENSSMAG00000019784	1
BP	GO:0019372	lipoxygenase pathway	ene-43	10/18292	0.0232660884568193	0.116795169060956	0.0766162054862107	ENSSMAG00000007192	1
BP	GO:0031444	slow-twitch skeletal muscle fiber contraction	ene-43	10/18292	0.0232660884568193	0.116795169060956	0.0766162054862107	ENSSMAG00000019784	1
BP	GO:0043651	linoleic acid metabolic process	ene-43	10/18292	0.0232660884568193	0.116795169060956	0.0766162054862107	ENSSMAG00000007192	1
BP	GO:0051122	hepoxilin biosynthetic process	ene-43	10/18292	0.0232660884568193	0.116795169060956	0.0766162054862107	ENSSMAG00000007192	1
BP	GO:0098910	regulation of atrial cardiac muscle cell action potential	ene-43	10/18292	0.0232660884568193	0.116795169060956	0.0766162054862107	ENSSMAG00000019784	1
BP	GO:0034440	lipid oxidation	ene-43	11/18292	0.0255634059382959	0.116795169060956	0.0766162054862107	ENSSMAG00000007192	1
BP	GO:0009648	photoperiodism	ene-43	12/18292	0.0278554454079452	0.116795169060956	0.0766162054862107	ENSSMAG00000012779	1
BP	GO:0031087	deadenylation-independent decapping of nuclear-transcribed mRNA	ene-43	12/18292	0.0278554454079452	0.116795169060956	0.0766162054862107	ENSSMAG00000010200	1
BP	GO:0032481	positive regulation of type I interferon production	ene-43	12/18292	0.0278554454079452	0.116795169060956	0.0766162054862107	ENSSMAG00000007427	1
BP	GO:0098884	postsynaptic neurotransmitter receptor internalization	ene-43	12/18292	0.0278554454079452	0.116795169060956	0.0766162054862107	ENSSMAG00000010402	1
BP	GO:0045580	regulation of T cell differentiation	ene-43	13/18292	0.0301422187037582	0.116795169060956	0.0766162054862107	ENSSMAG00000008566	1
BP	GO:0050707	regulation of cytokine secretion	ene-43	13/18292	0.0301422187037582	0.116795169060956	0.0766162054862107	ENSSMAG00000008361	1
BP	GO:0003161	cardiac conduction system development	ene-43	14/18292	0.0324237376378208	0.116795169060956	0.0766162054862107	ENSSMAG00000019784	1
BP	GO:0032480	negative regulation of type I interferon production	ene-43	14/18292	0.0324237376378208	0.116795169060956	0.0766162054862107	ENSSMAG00000007427	1
BP	GO:0039536	negative regulation of RIG-I signaling pathway	ene-43	14/18292	0.0324237376378208	0.116795169060956	0.0766162054862107	ENSSMAG00000007427	1
BP	GO:0042532	negative regulation of tyrosine phosphorylation of STAT protein	ene-43	14/18292	0.0324237376378208	0.116795169060956	0.0766162054862107	ENSSMAG00000008361	1
BP	GO:0045046	protein import into peroxisome membrane	ene-43	14/18292	0.0324237376378208	0.116795169060956	0.0766162054862107	ENSSMAG00000003743	1
BP	GO:0032446	protein modification by small protein conjugation	ene-43	15/18292	0.034700013996371	0.116795169060956	0.0766162054862107	ENSSMAG00000016945	1
BP	GO:0035457	cellular response to interferon-alpha	ene-43	15/18292	0.034700013996371	0.116795169060956	0.0766162054862107	ENSSMAG00000010402	1
BP	GO:2001022	positive regulation of response to DNA damage stimulus	ene-43	15/18292	0.034700013996371	0.116795169060956	0.0766162054862107	ENSSMAG00000008190	1
BP	GO:0016185	synaptic vesicle budding from presynaptic endocytic zone membrane	ene-43	17/18292	0.0392368860029585	0.123061142463824	0.0807266075658955	ENSSMAG00000010402	1
BP	GO:0048050	post-embryonic eye morphogenesis	ene-43	17/18292	0.0392368860029585	0.123061142463824	0.0807266075658955	ENSSMAG00000019784	1
BP	GO:0048285	organelle fission	ene-43	17/18292	0.0392368860029585	0.123061142463824	0.0807266075658955	ENSSMAG00000010402	1
BP	GO:0050803	regulation of synapse structure or activity	ene-43	18/18292	0.0414975050947165	0.124105157921958	0.0814114689648236	ENSSMAG00000010402	1
BP	GO:0016567	protein ubiquitination	mar-43	330/18292	0.0422509495737485	0.124105157921958	0.0814114689648236	ENSSMAG00000002682/ENSSMAG00000008361/ENSSMAG00000016945	3
BP	GO:0006629	lipid metabolic process	feb-43	139/18292	0.0422676987125508	0.124105157921958	0.0814114689648236	ENSSMAG00000015091/ENSSMAG00000020183	2
BP	GO:0045740	positive regulation of DNA replication	ene-43	19/18292	0.0437529284985101	0.124479160124647	0.0816568098453061	ENSSMAG00000008040	1
BP	GO:0032729	positive regulation of interferon-gamma production	ene-43	20/18292	0.0460031678721521	0.124479160124647	0.0816568098453061	ENSSMAG00000008190	1
BP	GO:0050862	positive regulation of T cell receptor signaling pathway	ene-43	20/18292	0.0460031678721521	0.124479160124647	0.0816568098453061	ENSSMAG00000008190	1
BP	GO:0097194	execution phase of apoptosis	ene-43	20/18292	0.0460031678721521	0.124479160124647	0.0816568098453061	ENSSMAG00000009168	1
BP	GO:0009117	nucleotide metabolic process	ene-43	21/18292	0.0482482348479348	0.126679335682006	0.0831000981590582	ENSSMAG00000007460	1
BP	GO:0009410	response to xenobiotic stimulus	ene-43	22/18292	0.0504881410326836	0.126679335682006	0.0831000981590582	ENSSMAG00000010200	1
BP	GO:0045840	positive regulation of mitotic nuclear division	ene-43	22/18292	0.0504881410326836	0.126679335682006	0.0831000981590582	ENSSMAG00000008040	1
BP	GO:0086005	ventricular cardiac muscle cell action potential	ene-43	22/18292	0.0504881410326836	0.126679335682006	0.0831000981590582	ENSSMAG00000019784	1
BP	GO:0006614	SRP-dependent cotranslational protein targeting to membrane	ene-43	23/18292	0.0527228980078118	0.128533006634812	0.0843160836811127	ENSSMAG00000016784	1
BP	GO:0008284	positive regulation of cell population proliferation	mar-43	365/18292	0.0541073883778642	0.128533006634812	0.0843160836811127	ENSSMAG00000008040/ENSSMAG00000012298/ENSSMAG00000008061	3
BP	GO:0006405	RNA export from nucleus	ene-43	24/18292	0.0549525173293763	0.128533006634812	0.0843160836811127	ENSSMAG00000011154	1
BP	GO:0019369	arachidonic acid metabolic process	ene-43	24/18292	0.0549525173293763	0.128533006634812	0.0843160836811127	ENSSMAG00000007192	1
BP	GO:0051276	chromosome organization	ene-43	25/18292	0.0571770105281302	0.129351269719376	0.0848528542781569	ENSSMAG00000017428	1
BP	GO:0090336	positive regulation of brown fat cell differentiation	ene-43	25/18292	0.0571770105281302	0.129351269719376	0.0848528542781569	ENSSMAG00000015091	1
BP	GO:0060413	atrial septum morphogenesis	ene-43	27/18292	0.0616106645540252	0.137133414652508	0.0899578463776938	ENSSMAG00000019784	1
BP	GO:0021884	forebrain neuron development	ene-43	29/18292	0.0660239518275031	0.138822014130061	0.0910655470265848	ENSSMAG00000017029	1
BP	GO:0048246	macrophage chemotaxis	ene-43	29/18292	0.0660239518275031	0.138822014130061	0.0910655470265848	ENSSMAG00000002191	1
BP	GO:0097746	regulation of blood vessel diameter	ene-43	29/18292	0.0660239518275031	0.138822014130061	0.0910655470265848	ENSSMAG00000019784	1
BP	GO:0007259	receptor signaling pathway via JAK-STAT	ene-43	30/18292	0.0682229864916558	0.138822014130061	0.0910655470265848	ENSSMAG00000008361	1
BP	GO:0006954	inflammatory response	feb-43	185/18292	0.0701385991097863	0.138822014130061	0.0910655470265848	ENSSMAG00000015947/ENSSMAG00000020788	2
BP	GO:0035775	pronephric glomerulus morphogenesis	ene-43	31/18292	0.0704169636891615	0.138822014130061	0.0910655470265848	ENSSMAG00000008190	1
BP	GO:0060307	regulation of ventricular cardiac muscle cell membrane repolarization	ene-43	31/18292	0.0704169636891615	0.138822014130061	0.0910655470265848	ENSSMAG00000019784	1
BP	GO:0061025	membrane fusion	ene-43	31/18292	0.0704169636891615	0.138822014130061	0.0910655470265848	ENSSMAG00000010402	1
BP	GO:0006665	sphingolipid metabolic process	ene-43	33/18292	0.0747897910799038	0.143347099569816	0.0940339478490018	ENSSMAG00000020183	1
BP	GO:0046627	negative regulation of insulin receptor signaling pathway	ene-43	33/18292	0.0747897910799038	0.143347099569816	0.0940339478490018	ENSSMAG00000008361	1
BP	GO:0000266	mitochondrial fission	ene-43	34/18292	0.0769686639088407	0.14550240574548	0.0954478023959669	ENSSMAG00000010402	1
BP	GO:0045995	regulation of embryonic development	ene-43	35/18292	0.0791425245426409	0.147590113336276	0.0968173130962606	ENSSMAG00000016249	1
BP	GO:0007611	learning or memory	ene-43	36/18292	0.0813113842372607	0.14961294699656	0.0981442672898866	ENSSMAG00000017029	1
BP	GO:0001816	cytokine production	ene-43	40/18292	0.0899370378809842	0.157308330692283	0.103192345076555	ENSSMAG00000008190	1
BP	GO:0006298	mismatch repair	ene-43	40/18292	0.0899370378809842	0.157308330692283	0.103192345076555	ENSSMAG00000015091	1
BP	GO:0008585	female gonad development	ene-43	40/18292	0.0899370378809842	0.157308330692283	0.103192345076555	ENSSMAG00000017029	1
BP	GO:0006915	apoptotic process	feb-43	214/18292	0.0900533197441329	0.157308330692283	0.103192345076555	ENSSMAG00000000373/ENSSMAG00000009168	2
BP	GO:0042981	regulation of apoptotic process	feb-43	219/18292	0.0936413209852884	0.160523218373557	0.105301272159618	ENSSMAG00000012345/ENSSMAG00000015947	2
BP	GO:0009566	fertilization	ene-43	42/18292	0.0942201499149141	0.160523218373557	0.105301272159618	ENSSMAG00000019635	1
BP	GO:0008217	regulation of blood pressure	ene-43	46/18292	0.102727388272936	0.172882677825184	0.113408926719801	ENSSMAG00000020788	1
BP	GO:0009416	response to light stimulus	ene-43	50/18292	0.111156566311678	0.180055720334008	0.118114355062736	ENSSMAG00000012779	1
BP	GO:0006464	cellular protein modification process	ene-43	51/18292	0.113251745987624	0.180055720334008	0.118114355062736	ENSSMAG00000016945	1
BP	GO:0030574	collagen catabolic process	ene-43	51/18292	0.113251745987624	0.180055720334008	0.118114355062736	ENSSMAG00000002191	1
BP	GO:0048844	artery morphogenesis	ene-43	51/18292	0.113251745987624	0.180055720334008	0.118114355062736	ENSSMAG00000019784	1
BP	GO:0031623	receptor internalization	ene-43	52/18292	0.115342101501166	0.180055720334008	0.118114355062736	ENSSMAG00000010402	1
BP	GO:0060412	ventricular septum morphogenesis	ene-43	53/18292	0.117427643696092	0.180055720334008	0.118114355062736	ENSSMAG00000019784	1
BP	GO:0071466	cellular response to xenobiotic stimulus	ene-43	53/18292	0.117427643696092	0.180055720334008	0.118114355062736	ENSSMAG00000010200	1
BP	GO:0097009	energy homeostasis	ene-43	53/18292	0.117427643696092	0.180055720334008	0.118114355062736	ENSSMAG00000015091	1
BP	GO:0006310	DNA recombination	ene-43	59/18292	0.129840421436644	0.196900858881944	0.129164560364967	ENSSMAG00000015091	1
BP	GO:0086091	regulation of heart rate by cardiac conduction	ene-43	62/18292	0.135982701605699	0.203974052408549	0.133804488994166	ENSSMAG00000019784	1
BP	GO:0042475	odontogenesis of dentin-containing tooth	ene-43	63/18292	0.138020701815845	0.204804912371899	0.134349522989957	ENSSMAG00000017029	1
BP	GO:0030155	regulation of cell adhesion	ene-43	65/18292	0.142082626011631	0.208589387123459	0.136832092239645	ENSSMAG00000016249	1
BP	GO:0003151	outflow tract morphogenesis	ene-43	66/18292	0.144106571097575	0.209333755910162	0.13732038907913	ENSSMAG00000019784	1
BP	GO:0006302	double-strand break repair	ene-43	70/18292	0.15215581645302	0.21646909969605	0.14200108751991	ENSSMAG00000017428	1
BP	GO:0030326	embryonic limb morphogenesis	ene-43	70/18292	0.15215581645302	0.21646909969605	0.14200108751991	ENSSMAG00000019784	1
BP	GO:0010628	positive regulation of gene expression	feb-43	300/18292	0.156631427571435	0.220562622498552	0.144686388519264	ENSSMAG00000008566/ENSSMAG00000015932	2
BP	GO:0007154	cell communication	ene-43	76/18292	0.164091226736181	0.226899929753722	0.14884358473547	ENSSMAG00000019784	1
BP	GO:0051603	proteolysis involved in cellular protein catabolic process	ene-43	77/18292	0.166064441341492	0.226899929753722	0.14884358473547	ENSSMAG00000016249	1
BP	GO:1904888	cranial skeletal system development	ene-43	77/18292	0.166064441341492	0.226899929753722	0.14884358473547	ENSSMAG00000003743	1
BP	GO:0071230	cellular response to amino acid stimulus	ene-43	78/18292	0.168033106124491	0.227338908286076	0.149131549295214	ENSSMAG00000008361	1
BP	GO:0007623	circadian rhythm	ene-43	81/18292	0.173911903844407	0.231133534011749	0.151620777460034	ENSSMAG00000012779	1
BP	GO:0006511	ubiquitin-dependent protein catabolic process	feb-43	322/18292	0.174929024513729	0.231133534011749	0.151620777460034	ENSSMAG00000016945/ENSSMAG00000003743	2
BP	GO:0008016	regulation of heart contraction	ene-43	82/18292	0.175862471530679	0.231133534011749	0.151620777460034	ENSSMAG00000019784	1
BP	GO:0035050	embryonic heart tube development	ene-43	86/18292	0.183619855080345	0.237089148998374	0.155527588206409	ENSSMAG00000019784	1
BP	GO:0051607	defense response to virus	ene-43	87/18292	0.185548029650901	0.237089148998374	0.155527588206409	ENSSMAG00000010402	1
BP	GO:0055008	cardiac muscle tissue morphogenesis	ene-43	87/18292	0.185548029650901	0.237089148998374	0.155527588206409	ENSSMAG00000019784	1
BP	GO:0019221	cytokine-mediated signaling pathway	ene-43	92/18292	0.195122376379623	0.247035669177872	0.162052384052608	ENSSMAG00000008361	1
BP	GO:0045444	fat cell differentiation	ene-43	100/18292	0.210213118570642	0.25900025522914	0.169901006481358	ENSSMAG00000008361	1
BP	GO:0006869	lipid transport	ene-43	101/18292	0.212079919136905	0.25900025522914	0.169901006481358	ENSSMAG00000015028	1
BP	GO:0030334	regulation of cell migration	ene-43	101/18292	0.212079919136905	0.25900025522914	0.169901006481358	ENSSMAG00000016249	1
BP	GO:0043410	positive regulation of MAPK cascade	ene-43	101/18292	0.212079919136905	0.25900025522914	0.169901006481358	ENSSMAG00000012298	1
BP	GO:0006979	response to oxidative stress	ene-43	114/18292	0.235959619380795	0.285635328724121	0.187373289628332	ENSSMAG00000020788	1
BP	GO:0006606	protein import into nucleus	ene-43	122/18292	0.250301896360002	0.300362275632002	0.197033987065997	ENSSMAG00000011154	1
BP	GO:0007010	cytoskeleton organization	ene-43	127/18292	0.259131922317323	0.307711335587299	0.201854880705627	ENSSMAG00000016784	1
BP	GO:0002088	lens development in camera-type eye	ene-43	128/18292	0.260885697563145	0.307711335587299	0.201854880705627	ENSSMAG00000019784	1
BP	GO:0055114	oxidation-reduction process	ene-43	133/18292	0.269593928645248	0.314644069988931	0.206402669863067	ENSSMAG00000015091	1
BP	GO:0016579	protein deubiquitination	ene-43	134/18292	0.271323509628136	0.314644069988931	0.206402669863067	ENSSMAG00000003743	1
BP	GO:0030097	hemopoiesis	ene-43	138/18292	0.278201918068235	0.31993220577847	0.209871622402352	ENSSMAG00000008566	1
BP	GO:0007409	axonogenesis	ene-43	145/18292	0.290086840212868	0.32813101597849	0.215249941831809	ENSSMAG00000016945	1
BP	GO:0009617	response to bacterium	ene-43	145/18292	0.290086840212868	0.32813101597849	0.215249941831809	ENSSMAG00000007427	1
BP	GO:0007267	cell-cell signaling	ene-43	154/18292	0.305086905461871	0.342292625640148	0.224539784935566	ENSSMAG00000019784	1
BP	GO:0001501	skeletal system development	ene-43	171/18292	0.332580363073962	0.370129758904893	0.242800604621059	ENSSMAG00000019784	1
BP	GO:0006397	mRNA processing	ene-43	174/18292	0.337320593789533	0.372401935543645	0.244291124765472	ENSSMAG00000015028	1
BP	GO:0010629	negative regulation of gene expression	ene-43	178/18292	0.343589779067987	0.3763126151697	0.246856482872572	ENSSMAG00000003906	1
BP	GO:0048703	embryonic viscerocranium morphogenesis	ene-43	180/18292	0.34670261058221	0.376731970553897	0.247131574886615	ENSSMAG00000008190	1
BP	GO:0000209	protein polyubiquitination	ene-43	193/18292	0.366587428353935	0.395227071194086	0.259264135184527	ENSSMAG00000017130	1
BP	GO:0006281	DNA repair	ene-43	196/18292	0.371091585498669	0.396981696114855	0.260415147718364	ENSSMAG00000008190	1
BP	GO:0030182	neuron differentiation	ene-43	210/18292	0.391700688481832	0.41580534623456	0.272763232465082	ENSSMAG00000017029	1
BP	GO:0006974	cellular response to DNA damage stimulus	ene-43	237/18292	0.429600628379088	0.452556387147436	0.296871466778639	ENSSMAG00000016945	1
BP	GO:0030198	extracellular matrix organization	ene-43	245/18292	0.440380300024793	0.460397586389557	0.302015197784148	ENSSMAG00000002191	1
BP	GO:0007601	visual perception	ene-43	262/18292	0.462630598163066	0.480022725913558	0.314889049798367	ENSSMAG00000019784	1
BP	GO:0016192	vesicle-mediated transport	ene-43	279/18292	0.484016002823554	0.498464241713809	0.326986459095252	ENSSMAG00000016784	1
BP	GO:0001525	angiogenesis	ene-43	349/18292	0.56364645170617	0.576171928410751	0.377961753190882	ENSSMAG00000019784	1
BP	GO:0007155	cell adhesion	ene-43	373/18292	0.588079104988856	0.596727327121045	0.391445843878031	ENSSMAG00000016249	1
BP	GO:0045893	positive regulation of transcription, DNA-templated	ene-43	440/18292	0.649429613149379	0.654169975289156	0.429127520021872	ENSSMAG00000017130	1
BP	GO:0006886	intracellular protein transport	ene-43	452/18292	0.659432486658977	0.659432486658977	0.432579663254554	ENSSMAG00000016784	1
MF	GO:0008061	chitin binding	abr-54	28/18401	1,29E+08	0.000108105317159079	8,13E+09	ENSSMAG00000011856/ENSSMAG00000007973/ENSSMAG00000016568/ENSSMAG00000011803	4
MF	GO:0004568	chitinase activity	mar-54	16/18401	1,30E+09	0.000546907040991188	0.000411208301497134	ENSSMAG00000011856/ENSSMAG00000007973/ENSSMAG00000011803	3
MF	GO:0004197	cysteine-type endopeptidase activity	abr-54	105/18401	0.000254225741012784	0.00711832074835796	0.00535212086342704	ENSSMAG00000015947/ENSSMAG00000003743/ENSSMAG00000009168/ENSSMAG00000016249	4
MF	GO:0004553	hydrolase activity, hydrolyzing O-glycosyl compounds	mar-54	67/18401	0.00100214687572141	0.0210450843901495	0.0158233717219169	ENSSMAG00000011856/ENSSMAG00000007973/ENSSMAG00000011803	3
MF	GO:0016874	ligase activity	may-54	356/18401	0.00383368639208966	0.0625131708235796	0.0470023840778794	ENSSMAG00000017130/ENSSMAG00000009781/ENSSMAG00000019861/ENSSMAG00000016022/ENSSMAG00000018719	5
MF	GO:0046935	1-phosphatidylinositol-3-kinase regulator activity	feb-54	34/18401	0.00446522648739854	0.0625131708235796	0.0470023840778794	ENSSMAG00000002682/ENSSMAG00000008361	2
MF	GO:0008083	growth factor activity	mar-54	153/18401	0.0102568303347139	0.0927807496137124	0.0697599621155732	ENSSMAG00000012298/ENSSMAG00000005337/ENSSMAG00000008061	3
MF	GO:0005154	epidermal growth factor receptor binding	feb-54	53/18401	0.0105850824698119	0.0927807496137124	0.0697599621155732	ENSSMAG00000008040/ENSSMAG00000008061	2
MF	GO:0008234	cysteine-type peptidase activity	feb-54	54/18401	0.010971699638019	0.0927807496137124	0.0697599621155732	ENSSMAG00000003906/ENSSMAG00000016249	2
MF	GO:0004842	ubiquitin-protein transferase activity	abr-54	296/18401	0.0110453273349658	0.0927807496137124	0.0697599621155732	ENSSMAG00000017130/ENSSMAG00000016022/ENSSMAG00000018719/ENSSMAG00000011681	4
MF	GO:0003727	single-stranded RNA binding	feb-54	63/18401	0.0147247255562866	0.112443358793461	0.0845438787920759	ENSSMAG00000012345/ENSSMAG00000007427	2
MF	GO:0048256	flap endonuclease activity	ene-54	10/18401	0.0289686995706653	0.14558377364166	0.109461483941097	ENSSMAG00000015091	1
MF	GO:0097200	cysteine-type endopeptidase activity involved in execution phase of apoptosis	ene-54	10/18401	0.0289686995706653	0.14558377364166	0.109461483941097	ENSSMAG00000009168	1
MF	GO:0097677	STAT family protein binding	ene-54	10/18401	0.0289686995706653	0.14558377364166	0.109461483941097	ENSSMAG00000008361	1
MF	GO:0003724	RNA helicase activity	feb-54	94/18401	0.0311115638363473	0.14558377364166	0.109461483941097	ENSSMAG00000012345/ENSSMAG00000007427	2
MF	GO:0003796	lysozyme activity	ene-54	11/18401	0.0318198599329723	0.14558377364166	0.109461483941097	ENSSMAG00000019635	1
MF	GO:0004694	eukaryotic translation initiation factor 2alpha kinase activity	ene-54	11/18401	0.0318198599329723	0.14558377364166	0.109461483941097	ENSSMAG00000010296	1
MF	GO:0035312	5'-3' exodeoxyribonuclease activity	ene-54	11/18401	0.0318198599329723	0.14558377364166	0.109461483941097	ENSSMAG00000015091	1
MF	GO:0004471	malate dehydrogenase (decarboxylating) (NAD+) activity	ene-54	12/18401	0.0346628032480142	0.14558377364166	0.109461483941097	ENSSMAG00000008061	1
MF	GO:0032217	riboflavin transmembrane transporter activity	ene-54	12/18401	0.0346628032480142	0.14558377364166	0.109461483941097	ENSSMAG00000007427	1
MF	GO:0003725	double-stranded RNA binding	feb-54	103/18401	0.0367722026177355	0.147088810470942	0.110593090579656	ENSSMAG00000012345/ENSSMAG00000007427	2
MF	GO:0004743	pyruvate kinase activity	ene-54	14/18401	0.040324131615781	0.153964866169346	0.115763057270185	ENSSMAG00000009138	1
MF	GO:0003958	NADPH-hemoprotein reductase activity	ene-54	16/18401	0.0459528697895146	0.160835044263301	0.120928604709249	ENSSMAG00000010200	1
MF	GO:0004985	opioid receptor activity	ene-54	16/18401	0.0459528697895146	0.160835044263301	0.120928604709249	ENSSMAG00000012850	1
MF	GO:0008312	7S RNA binding	ene-54	18/18401	0.0515492018592202	0.162264530689652	0.122003406533573	ENSSMAG00000016784	1
MF	GO:0017108	5'-flap endonuclease activity	ene-54	18/18401	0.0515492018592202	0.162264530689652	0.122003406533573	ENSSMAG00000015091	1
MF	GO:0008641	ubiquitin-like modifier activating enzyme activity	ene-54	19/18401	0.0543352728541396	0.162264530689652	0.122003406533573	ENSSMAG00000016945	1
MF	GO:0044389	ubiquitin-like protein ligase binding	ene-54	19/18401	0.0543352728541396	0.162264530689652	0.122003406533573	ENSSMAG00000003906	1
MF	GO:0097153	cysteine-type endopeptidase activity involved in apoptotic process	ene-54	20/18401	0.0571133108949335	0.162264530689652	0.122003406533573	ENSSMAG00000009168	1
MF	GO:0020037	heme binding	feb-54	134/18401	0.0589177031787784	0.162264530689652	0.122003406533573	ENSSMAG00000020788/ENSSMAG00000010200	2
MF	GO:0055077	gap junction hemi-channel activity	ene-54	21/18401	0.0598833387068954	0.162264530689652	0.122003406533573	ENSSMAG00000019784	1
MF	GO:0004386	helicase activity	feb-54	139/18401	0.0628347618204923	0.164941249778792	0.124015977277287	ENSSMAG00000012345/ENSSMAG00000007427	2
MF	GO:0005159	insulin-like growth factor receptor binding	ene-54	25/18401	0.0708837999688876	0.178075603668899	0.133891431329999	ENSSMAG00000008361	1
MF	GO:0005125	cytokine activity	feb-54	151/18401	0.0725825510587844	0.178075603668899	0.133891431329999	ENSSMAG00000000373/ENSSMAG00000012298	2
MF	GO:0016787	hydrolase activity	mar-54	333/18401	0.0741981681953745	0.178075603668899	0.133891431329999	ENSSMAG00000012345/ENSSMAG00000018332/ENSSMAG00000007427	3
MF	GO:0005506	iron ion binding	feb-54	171/18401	0.0898176935407829	0.203941570812692	0.153339526926837	ENSSMAG00000007192/ENSSMAG00000010200	2
MF	GO:0004540	ribonuclease activity	ene-54	32/18401	0.089831406191305	0.203941570812692	0.153339526926837	ENSSMAG00000015028	1
MF	GO:0008253	5'-nucleotidase activity	ene-54	33/18401	0.0925070610481654	0.204489292843313	0.153751348002491	ENSSMAG00000007460	1
MF	GO:0016702	oxidoreductase activity, acting on single donors with incorporation of molecular oxygen, incorporation of two atoms of oxygen	ene-54	34/18401	0.0951749954287949	0.204992297846635	0.154129547253109	ENSSMAG00000007192	1
MF	GO:0016788	hydrolase activity, acting on ester bonds	ene-54	35/18401	0.097835231191132	0.205453985501377	0.154476680828103	ENSSMAG00000015091	1
MF	GO:0008139	nuclear localization sequence binding	ene-54	37/18401	0.103132693989367	0.206265387978734	0.155086757878747	ENSSMAG00000011154	1
MF	GO:0017056	structural constituent of nuclear pore	ene-54	37/18401	0.103132693989367	0.206265387978734	0.155086757878747	ENSSMAG00000011154	1
MF	GO:0005164	tumor necrosis factor receptor binding	ene-54	38/18401	0.10576996443832	0.206620395646951	0.155353680937557	ENSSMAG00000000373	1
MF	GO:0016747	transferase activity, transferring acyl groups other than amino-acyl groups	ene-54	39/18401	0.10839962309542	0.206944735000348	0.155597545113043	ENSSMAG00000002191	1
MF	GO:0016712	oxidoreductase activity, acting on paired donors, with incorporation or reduction of molecular oxygen, reduced flavin or flavoprotein as one donor, and incorporation of one atom of oxygen	ene-54	43/18401	0.118842570030223	0.217031857818364	0.163181847983732	ENSSMAG00000010200	1
MF	GO:0008009	chemokine activity	ene-54	44/18401	0.121434491874561	0.217031857818364	0.163181847983732	ENSSMAG00000014583	1
MF	GO:0051219	phosphoprotein binding	ene-54	44/18401	0.121434491874561	0.217031857818364	0.163181847983732	ENSSMAG00000016568	1
MF	GO:0003950	NAD+ ADP-ribosyltransferase activity	ene-54	47/18401	0.129165442045254	0.225818669913431	0.169788473619121	ENSSMAG00000003906	1
MF	GO:0019888	protein phosphatase regulator activity	ene-54	48/18401	0.131727557449501	0.225818669913431	0.169788473619121	ENSSMAG00000017652	1
MF	GO:0051537	2 iron, 2 sulfur cluster binding	ene-54	50/18401	0.136829612505519	0.229873749009271	0.172837405270129	ENSSMAG00000015091	1
MF	GO:0005243	gap junction channel activity	ene-54	57/18401	0.15445614889245	0.249506086672419	0.187598561407834	ENSSMAG00000019784	1
MF	GO:0061631	ubiquitin conjugating enzyme activity	ene-54	57/18401	0.15445614889245	0.249506086672419	0.187598561407834	ENSSMAG00000017130	1
MF	GO:0004601	peroxidase activity	ene-54	64/18401	0.171729271007103	0.270928648606765	0.203705750832154	ENSSMAG00000020788	1
MF	GO:0004402	histone acetyltransferase activity	ene-54	65/18401	0.174168416961492	0.270928648606765	0.203705750832154	ENSSMAG00000007427	1
MF	GO:0051287	NAD binding	ene-54	70/18401	0.186258790953618	0.284467971638253	0.213885692961092	ENSSMAG00000008061	1
MF	GO:0008146	sulfotransferase activity	ene-54	76/18401	0.200538072683878	0.300807109025817	0.226170758666028	ENSSMAG00000003153	1
MF	GO:0046983	protein dimerization activity	feb-54	286/18401	0.204837698960209	0.301866082678203	0.226966979457296	ENSSMAG00000012779/ENSSMAG00000019635	2
MF	GO:0008138	protein tyrosine/serine/threonine phosphatase activity	ene-54	85/18401	0.221497032205925	0.320788805263753	0.241194590423874	ENSSMAG00000009168	1
MF	GO:0004497	monooxygenase activity	ene-54	90/18401	0.232906877162595	0.331596231892508	0.249320475107149	ENSSMAG00000010200	1
MF	GO:0004843	thiol-dependent ubiquitin-specific protease activity	ene-54	103/18401	0.261809922995782	0.366533892194095	0.275589392627139	ENSSMAG00000003743	1
MF	GO:0000166	nucleotide binding	ene-54	113/18401	0.283313137299089	0.386191145467336	0.290369282306268	ENSSMAG00000007460	1
MF	GO:0036459	thiol-dependent ubiquitinyl hydrolase activity	ene-54	115/18401	0.287539406785421	0.386191145467336	0.290369282306268	ENSSMAG00000003743	1
MF	GO:0016853	isomerase activity	ene-54	116/18401	0.289643359100502	0.386191145467336	0.290369282306268	ENSSMAG00000007192	1
MF	GO:0051087	chaperone binding	ene-54	119/18401	0.295918694898269	0.388393287053978	0.292025027860134	ENSSMAG00000009781	1
MF	GO:0003743	translation initiation factor activity	ene-54	150/18401	0.357660207937986	0.462207037950628	0.347524088684683	ENSSMAG00000010296	1
MF	GO:0005179	hormone activity	ene-54	163/18401	0.381940898570424	0.481145580219409	0.361763594149932	ENSSMAG00000015091	1
MF	GO:0044877	protein-containing complex binding	ene-54	164/18401	0.383770879460719	0.481145580219409	0.361763594149932	ENSSMAG00000003743	1
MF	GO:0004222	metalloendopeptidase activity	ene-54	178/18401	0.408839037852018	0.505036458523081	0.37972666054367	ENSSMAG00000002191	1
MF	GO:0000977	RNA polymerase II transcription regulatory region sequence-specific DNA binding	feb-54	495/18401	0.428509592689569	0.52166385196991	0.392228460127752	ENSSMAG00000017029/ENSSMAG00000019635	2
MF	GO:0008289	lipid binding	ene-54	205/18401	0.454390524079474	0.539504458942674	0.405642450332838	ENSSMAG00000015028	1
MF	GO:0030246	carbohydrate binding	ene-54	206/18401	0.456009721249165	0.539504458942674	0.405642450332838	ENSSMAG00000016568	1
MF	GO:0003714	transcription corepressor activity	ene-54	244/18401	0.514164404304874	0.59985847168902	0.451021407284977	ENSSMAG00000003906	1
MF	GO:0016887	ATPase activity	ene-54	252/18401	0.525606209805545	0.604807145529669	0.454742214683961	ENSSMAG00000011681	1
MF	GO:0000287	magnesium ion binding	ene-54	267/18401	0.546351169792594	0.620182408953755	0.466302563123124	ENSSMAG00000007460	1
MF	GO:0003729	mRNA binding	ene-54	278/18401	0.560995651735085	0.628315129943296	0.472417390934809	ENSSMAG00000010200	1
MF	GO:0016491	oxidoreductase activity	ene-54	300/18401	0.588906254804408	0.650896386889083	0.489395779615852	ENSSMAG00000016135	1
MF	GO:0046982	protein heterodimerization activity	ene-54	313/18401	0.604572274964116	0.659533390869945	0.495889767571387	ENSSMAG00000012345	1
MF	GO:0001227	DNA-binding transcription repressor activity, RNA polymerase II-specific	ene-54	337/18401	0.631969645393318	0.680582695038958	0.511716312059367	ENSSMAG00000019635	1
MF	GO:0008134	transcription factor binding	ene-54	369/18401	0.66561940404829	0.707747214431093	0.532140762730145	ENSSMAG00000019635	1
MF	GO:0003779	actin binding	ene-54	395/18401	0.690719922083859	0.725255918188052	0.545305201645152	ENSSMAG00000016784	1
MF	GO:0019901	protein kinase binding	ene-54	415/18401	0.708760667749944	0.735011062851794	0.552639896881048	ENSSMAG00000008361	1
MF	GO:0042803	protein homodimerization activity	ene-54	452/18401	0.739453793046308	0.747189027120571	0.56179626099291	ENSSMAG00000016568	1
MF	GO:0004674	protein serine/threonine kinase activity	ene-54	457/18401	0.743350010620734	0.747189027120571	0.56179626099291	ENSSMAG00000010296	1
MF	GO:0003924	GTPase activity	ene-54	462/18401	0.747189027120571	0.747189027120571	0.56179626099291	ENSSMAG00000010402	1
CC	GO:0005942	phosphatidylinositol 3-kinase complex	feb-45	41/18475	0.00447823491829581	0.197042336405016	0.160273670760061	ENSSMAG00000002682/ENSSMAG00000008361	2
CC	GO:0005623	cell	mar-45	255/18475	0.0240873182506373	0.19862308997229	0.161559451173633	ENSSMAG00000010402/ENSSMAG00000016568/ENSSMAG00000010200	3
CC	GO:0098844	postsynaptic endocytic zone membrane	ene-45	10/18475	0.0240977983374779	0.19862308997229	0.161559451173633	ENSSMAG00000010402	1
CC	GO:0044327	dendritic spine head	ene-45	11/18475	0.0264761140198397	0.19862308997229	0.161559451173633	ENSSMAG00000010402	1
CC	GO:0030915	Smc5-Smc6 complex	ene-45	12/18475	0.0288487621388342	0.19862308997229	0.161559451173633	ENSSMAG00000008190	1
CC	GO:0030867	rough endoplasmic reticulum membrane	ene-45	14/18475	0.033577108455309	0.19862308997229	0.161559451173633	ENSSMAG00000016945	1
CC	GO:0005753	mitochondrial proton-transporting ATP synthase complex	ene-45	15/18475	0.0359328329620805	0.19862308997229	0.161559451173633	ENSSMAG00000002682	1
CC	GO:0005790	smooth endoplasmic reticulum	ene-45	16/18475	0.0382829425241992	0.19862308997229	0.161559451173633	ENSSMAG00000010200	1
CC	GO:0048500	signal recognition particle	ene-45	17/18475	0.0406274502216049	0.19862308997229	0.161559451173633	ENSSMAG00000016784	1
CC	GO:0005740	mitochondrial envelope	ene-45	19/18475	0.0452997121932928	0.199318733650488	0.162125285744416	ENSSMAG00000016135	1
CC	GO:0036379	myofilament	ene-45	22/18475	0.0522664164561745	0.200117815267217	0.16277525643745	ENSSMAG00000017520	1
CC	GO:0030057	desmosome	ene-45	23/18475	0.0545775859819684	0.200117815267217	0.16277525643745	ENSSMAG00000016945	1
CC	GO:0005779	integral component of peroxisomal membrane	ene-45	25/18475	0.0591834044728704	0.200313061292792	0.162934068994137	ENSSMAG00000003743	1
CC	GO:0000159	protein phosphatase type 2A complex	ene-45	33/18475	0.0773882784157177	0.223522832437883	0.181812830212632	ENSSMAG00000017652	1
CC	GO:0000792	heterochromatin	ene-45	33/18475	0.0773882784157177	0.223522832437883	0.181812830212632	ENSSMAG00000016945	1
CC	GO:0005720	nuclear heterochromatin	ene-45	37/18475	0.0863610943510004	0.223522832437883	0.181812830212632	ENSSMAG00000010200	1
CC	GO:0005791	rough endoplasmic reticulum	ene-45	37/18475	0.0863610943510004	0.223522832437883	0.181812830212632	ENSSMAG00000010200	1
CC	GO:0014704	intercalated disc	ene-45	45/18475	0.104051487883199	0.232472258205384	0.189092267439786	ENSSMAG00000019784	1
CC	GO:0048471	perinuclear region of cytoplasm	mar-45	491/18475	0.117040453822651	0.232472258205384	0.189092267439786	ENSSMAG00000015932/ENSSMAG00000007427/ENSSMAG00000010200	3
CC	GO:0030117	membrane coat	ene-45	51/18475	0.11709905602383	0.232472258205384	0.189092267439786	ENSSMAG00000016784	1
CC	GO:0009925	basal plasma membrane	ene-45	52/18475	0.119255511868322	0.232472258205384	0.189092267439786	ENSSMAG00000010200	1
CC	GO:0005643	nuclear pore	ene-45	53/18475	0.121406817408458	0.232472258205384	0.189092267439786	ENSSMAG00000011154	1
CC	GO:0005764	lysosome	feb-45	250/18475	0.123793342731024	0.232472258205384	0.189092267439786	ENSSMAG00000020183/ENSSMAG00000016249	2
CC	GO:0005922	connexin complex	ene-45	56/18475	0.127829952282378	0.232472258205384	0.189092267439786	ENSSMAG00000019784	1
CC	GO:0009898	cytoplasmic side of plasma membrane	ene-45	58/18475	0.132086510343968	0.232472258205384	0.189092267439786	ENSSMAG00000016568	1
CC	GO:0036464	cytoplasmic ribonucleoprotein granule	ene-45	77/18475	0.171523909601499	0.290271231633306	0.236105786495991	ENSSMAG00000008361	1
CC	GO:0005667	transcription regulator complex	feb-45	328/18475	0.190059741906033	0.309726986809831	0.251931041902733	ENSSMAG00000012779/ENSSMAG00000019635	2
CC	GO:0071013	catalytic step 2 spliceosome	ene-45	96/18475	0.209207344717754	0.328754398842185	0.267407884225701	ENSSMAG00000011154	1
CC	GO:0005694	chromosome	ene-45	109/18475	0.234019627611271	0.355064262582618	0.28880825186146	ENSSMAG00000017428	1
CC	GO:0090575	RNA polymerase II transcription regulator complex	ene-45	121/18475	0.256246635730868	0.371450970988032	0.302137153435241	ENSSMAG00000019635	1
CC	GO:0010008	endosome membrane	ene-45	124/18475	0.261704093196113	0.371450970988032	0.302137153435241	ENSSMAG00000016945	1
CC	GO:0070062	extracellular exosome	ene-45	137/18475	0.284904051671384	0.391743071048153	0.318642689369311	ENSSMAG00000002191	1
CC	GO:0015630	microtubule cytoskeleton	ene-45	143/18475	0.295369822071413	0.39382642942855	0.320337287094993	ENSSMAG00000010402	1
CC	GO:0000785	chromatin	ene-45	161/18475	0.325876591715641	0.421722648102594	0.343027991279622	ENSSMAG00000017130	1
CC	GO:0005581	collagen trimer	ene-45	172/18475	0.343879783736178	0.432306013839766	0.35163647058737	ENSSMAG00000002191	1
CC	GO:0043197	dendritic spine	ene-45	190/18475	0.3723304208948	0.455070514426978	0.370153050012374	ENSSMAG00000010402	1
CC	GO:0031965	nuclear membrane	ene-45	221/18475	0.418526735357047	0.494508820409823	0.402232054878803	ENSSMAG00000010200	1
CC	GO:0009897	external side of plasma membrane	ene-45	227/18475	0.427075799444847	0.494508820409823	0.402232054878803	ENSSMAG00000008190	1
CC	GO:0014069	postsynaptic density	ene-45	271/18475	0.486121934572247	0.537525407015128	0.437221622930965	ENSSMAG00000010402	1
CC	GO:0042025	host cell nucleus	ene-45	273/18475	0.488659460922843	0.537525407015128	0.437221622930965	ENSSMAG00000015028	1
CC	GO:0031012	extracellular matrix	ene-45	314/18475	0.538059554719108	0.577429766040018	0.469679714003843	ENSSMAG00000002191	1
CC	GO:0030424	axon	ene-45	351/18475	0.578613267908702	0.606166280666259	0.493053912503656	ENSSMAG00000010402	1
CC	GO:0043231	intracellular membrane-bounded organelle	ene-45	416/18475	0.641590647937943	0.656511360680685	0.53400445605606	ENSSMAG00000010200	1
CC	GO:0005789	endoplasmic reticulum membrane	ene-45	441/18475	0.6632769824283	0.6632769824283	0.539507593362732	ENSSMAG00000010200	1
