# Supplementary material for: Brains in Metamorphosis: Temporal Transcriptome Dynamics in Hatchery-Reared Flatfishes
Source: Biology (Basel). 2021 Dec 2;10(12):1256. doi: 10.3390/biology10121256 (PMC8698573; doi:10.3390/biology10121256)
Supplement: Supplementary file 1 [file biology-10-01256-s001.zip › Supplementary Table S16.csv]

	ID	Description	GeneRatio	BgRatio	pvalue	p.adjust	qvalue	geneID	Count
BP	GO:0006955	immune response	jul-42	182/18292	1,73E+07	3,72E+09	2,42E+09	ENSSMAG00000007946/ENSSMAG00000003214/ENSSMAG00000001522/ENSSMAG00000010672/ENSSMAG00000002612/ENSSMAG00000004702/ENSSMAG00000007951	7
BP	GO:0042416	dopamine biosynthetic process	mar-42	22/18292	1,68E+08	0.00180763189398632	0.00117706262864225	ENSSMAG00000020885/ENSSMAG00000021034/ENSSMAG00000021035	3
BP	GO:2000121	regulation of removal of superoxide radicals	feb-42	10/18292	0.000228918165248992	0.0164058018428444	0.0106828477116196	ENSSMAG00000021034/ENSSMAG00000021035	2
BP	GO:0046654	tetrahydrofolate biosynthetic process	feb-42	13/18292	0.000395060669390763	0.0212345109797535	0.0138271234286767	ENSSMAG00000021034/ENSSMAG00000021035	2
BP	GO:0050884	neuromuscular process controlling posture	feb-42	16/18292	0.000605135597284337	0.0226268607775932	0.0147337698086653	ENSSMAG00000021034/ENSSMAG00000021035	2
BP	GO:0060326	cell chemotaxis	mar-42	80/18292	0.000817800410868853	0.0226268607775932	0.0147337698086653	ENSSMAG00000010672/ENSSMAG00000004702/ENSSMAG00000007951	3
BP	GO:0006729	tetrahydrobiopterin biosynthetic process	feb-42	20/18292	0.000952568039829838	0.0226268607775932	0.0147337698086653	ENSSMAG00000021034/ENSSMAG00000021035	2
BP	GO:0006935	chemotaxis	mar-42	85/18292	0.000975335958298677	0.0226268607775932	0.0147337698086653	ENSSMAG00000010672/ENSSMAG00000004702/ENSSMAG00000007951	3
BP	GO:0010460	positive regulation of heart rate	feb-42	21/18292	0.00105130726112917	0.0226268607775932	0.0147337698086653	ENSSMAG00000021034/ENSSMAG00000021035	2
BP	GO:0051000	positive regulation of nitric-oxide synthase activity	feb-42	22/18292	0.00115475646920117	0.0226268607775932	0.0147337698086653	ENSSMAG00000021034/ENSSMAG00000021035	2
BP	GO:0034612	response to tumor necrosis factor	feb-42	23/18292	0.00126289455502846	0.0226268607775932	0.0147337698086653	ENSSMAG00000021034/ENSSMAG00000021035	2
BP	GO:0042744	hydrogen peroxide catabolic process	feb-42	23/18292	0.00126289455502846	0.0226268607775932	0.0147337698086653	ENSSMAG00000008444/ENSSMAG00000008204	2
BP	GO:0032496	response to lipopolysaccharide	mar-42	96/18292	0.0013864295768805	0.0229294122330237	0.0149307800587131	ENSSMAG00000021034/ENSSMAG00000021035/ENSSMAG00000010672	3
BP	GO:0019722	calcium-mediated signaling	mar-42	102/18292	0.00165025898455714	0.0253432629771276	0.0165025898455714	ENSSMAG00000010672/ENSSMAG00000004702/ENSSMAG00000007951	3
BP	GO:0048872	homeostasis of number of cells	feb-42	28/18292	0.00187318409211596	0.0268489719869954	0.0174830515264156	ENSSMAG00000010672/ENSSMAG00000004702	2
BP	GO:0045429	positive regulation of nitric oxide biosynthetic process	feb-42	29/18292	0.00200901595613153	0.0269961519105174	0.0175788896161509	ENSSMAG00000021034/ENSSMAG00000021035	2
BP	GO:0007204	positive regulation of cytosolic calcium ion concentration	mar-42	127/18292	0.00307938842398785	0.0389452065386699	0.0253596693740176	ENSSMAG00000010672/ENSSMAG00000004702/ENSSMAG00000007951	3
BP	GO:0030097	hemopoiesis	mar-42	138/18292	0.00388989819395625	0.0464626728722552	0.0302547637307709	ENSSMAG00000013930/ENSSMAG00000015181/ENSSMAG00000001943	3
BP	GO:0030223	neutrophil differentiation	feb-42	44/18292	0.00458025681098219	0.0518292218084826	0.0337492607125003	ENSSMAG00000016509/ENSSMAG00000013930	2
BP	GO:0030099	myeloid cell differentiation	feb-42	54/18292	0.0068287944187163	0.0734095400012002	0.0478015609310141	ENSSMAG00000013930/ENSSMAG00000015181	2
BP	GO:0048821	erythrocyte development	feb-42	56/18292	0.00732769486267475	0.0750216378797653	0.0488512990844983	ENSSMAG00000016509/ENSSMAG00000013930	2
BP	GO:0006954	inflammatory response	mar-42	185/18292	0.00874820096356737	0.0854937821439539	0.055670369768156	ENSSMAG00000010672/ENSSMAG00000001039/ENSSMAG00000004702	3
BP	GO:0030593	neutrophil chemotaxis	feb-42	63/18292	0.00919919228410487	0.0859924496122847	0.0559950834684644	ENSSMAG00000003937/ENSSMAG00000001522	2
BP	GO:0035162	embryonic hemopoiesis	feb-42	79/18292	0.0141808078808543	0.123918681476264	0.0806912344496603	ENSSMAG00000016509/ENSSMAG00000013930	2
BP	GO:0010862	positive regulation of pathway-restricted SMAD protein phosphorylation	feb-42	85/18292	0.0162899352002014	0.123918681476264	0.0806912344496603	ENSSMAG00000020885/ENSSMAG00000009917	2
BP	GO:0051607	defense response to virus	feb-42	87/18292	0.0170210712703005	0.123918681476264	0.0806912344496603	ENSSMAG00000008850/ENSSMAG00000010672	2
BP	GO:0048738	cardiac muscle tissue development	feb-42	89/18292	0.0177660256020106	0.123918681476264	0.0806912344496603	ENSSMAG00000013930/ENSSMAG00000009542	2
BP	GO:0002523	leukocyte migration involved in inflammatory response	ene-42	10/18292	0.0227305983737371	0.123918681476264	0.0806912344496603	ENSSMAG00000010672	1
BP	GO:0021533	cell differentiation in hindbrain	ene-42	10/18292	0.0227305983737371	0.123918681476264	0.0806912344496603	ENSSMAG00000013930	1
BP	GO:0055070	copper ion homeostasis	ene-42	10/18292	0.0227305983737371	0.123918681476264	0.0806912344496603	ENSSMAG00000008850	1
BP	GO:0070345	negative regulation of fat cell proliferation	ene-42	10/18292	0.0227305983737371	0.123918681476264	0.0806912344496603	ENSSMAG00000013930	1
BP	GO:0006366	transcription by RNA polymerase II	feb-42	103/18292	0.0233563258947783	0.123918681476264	0.0806912344496603	ENSSMAG00000007946/ENSSMAG00000001039	2
BP	GO:0006450	regulation of translational fidelity	ene-42	11/18292	0.0249757200709421	0.123918681476264	0.0806912344496603	ENSSMAG00000005446	1
BP	GO:0045060	negative thymic T cell selection	ene-42	11/18292	0.0249757200709421	0.123918681476264	0.0806912344496603	ENSSMAG00000010672	1
BP	GO:0048247	lymphocyte chemotaxis	ene-42	11/18292	0.0249757200709421	0.123918681476264	0.0806912344496603	ENSSMAG00000001522	1
BP	GO:0030218	erythrocyte differentiation	feb-42	109/18292	0.0259461473165306	0.123918681476264	0.0806912344496603	ENSSMAG00000013930/ENSSMAG00000015181	2
BP	GO:0031115	negative regulation of microtubule polymerization	ene-42	12/18292	0.0272158064861827	0.123918681476264	0.0806912344496603	ENSSMAG00000011813	1
BP	GO:0033014	tetrapyrrole biosynthetic process	ene-42	12/18292	0.0272158064861827	0.123918681476264	0.0806912344496603	ENSSMAG00000016509	1
BP	GO:0043576	regulation of respiratory gaseous exchange	ene-42	12/18292	0.0272158064861827	0.123918681476264	0.0806912344496603	ENSSMAG00000020885	1
BP	GO:0045654	positive regulation of megakaryocyte differentiation	ene-42	12/18292	0.0272158064861827	0.123918681476264	0.0806912344496603	ENSSMAG00000013930	1
BP	GO:0046660	female sex differentiation	ene-42	12/18292	0.0272158064861827	0.123918681476264	0.0806912344496603	ENSSMAG00000012274	1
BP	GO:0051569	regulation of histone H3-K4 methylation	ene-42	12/18292	0.0272158064861827	0.123918681476264	0.0806912344496603	ENSSMAG00000015181	1
BP	GO:0097067	cellular response to thyroid hormone stimulus	ene-42	12/18292	0.0272158064861827	0.123918681476264	0.0806912344496603	ENSSMAG00000013930	1
BP	GO:0097503	sialylation	ene-42	12/18292	0.0272158064861827	0.123918681476264	0.0806912344496603	ENSSMAG00000013637	1
BP	GO:2000270	negative regulation of fibroblast apoptotic process	ene-42	12/18292	0.0272158064861827	0.123918681476264	0.0806912344496603	ENSSMAG00000003937	1
BP	GO:0060216	definitive hemopoiesis	feb-42	112/18292	0.02728303396633	0.123918681476264	0.0806912344496603	ENSSMAG00000013930/ENSSMAG00000015181	2
BP	GO:0043547	positive regulation of GTPase activity	feb-42	116/18292	0.0291081237202064	0.123918681476264	0.0806912344496603	ENSSMAG00000001522/ENSSMAG00000013028	2
BP	GO:0016446	somatic hypermutation of immunoglobulin genes	ene-42	13/18292	0.0294508686375825	0.123918681476264	0.0806912344496603	ENSSMAG00000008850	1
BP	GO:0035065	regulation of histone acetylation	ene-42	13/18292	0.0294508686375825	0.123918681476264	0.0806912344496603	ENSSMAG00000013930	1
BP	GO:0051302	regulation of cell division	ene-42	13/18292	0.0294508686375825	0.123918681476264	0.0806912344496603	ENSSMAG00000008850	1
BP	GO:0060395	SMAD protein signal transduction	feb-42	117/18292	0.0295718948363079	0.123918681476264	0.0806912344496603	ENSSMAG00000020885/ENSSMAG00000009917	2
BP	GO:0036092	phosphatidylinositol-3-phosphate biosynthetic process	ene-42	14/18292	0.0316809175197543	0.123918681476264	0.0806912344496603	ENSSMAG00000003937	1
BP	GO:0097154	GABAergic neuron differentiation	ene-42	14/18292	0.0316809175197543	0.123918681476264	0.0806912344496603	ENSSMAG00000013930	1
BP	GO:0001780	neutrophil homeostasis	ene-42	15/18292	0.0339059641038536	0.123918681476264	0.0806912344496603	ENSSMAG00000020885	1
BP	GO:0035912	dorsal aorta morphogenesis	ene-42	15/18292	0.0339059641038536	0.123918681476264	0.0806912344496603	ENSSMAG00000013930	1
BP	GO:0042053	regulation of dopamine metabolic process	ene-42	15/18292	0.0339059641038536	0.123918681476264	0.0806912344496603	ENSSMAG00000020885	1
BP	GO:0090026	positive regulation of monocyte chemotaxis	ene-42	15/18292	0.0339059641038536	0.123918681476264	0.0806912344496603	ENSSMAG00000004702	1
BP	GO:0003190	atrioventricular valve formation	ene-42	16/18292	0.0361260193376249	0.123918681476264	0.0806912344496603	ENSSMAG00000013930	1
BP	GO:0006515	protein quality control for misfolded or incompletely synthesized proteins	ene-42	16/18292	0.0361260193376249	0.123918681476264	0.0806912344496603	ENSSMAG00000009917	1
BP	GO:0042551	neuron maturation	ene-42	16/18292	0.0361260193376249	0.123918681476264	0.0806912344496603	ENSSMAG00000020885	1
BP	GO:2000678	negative regulation of transcription regulatory region DNA binding	ene-42	16/18292	0.0361260193376249	0.123918681476264	0.0806912344496603	ENSSMAG00000013930	1
BP	GO:0016579	protein deubiquitination	feb-42	134/18292	0.0378978076538455	0.123918681476264	0.0806912344496603	ENSSMAG00000015979/ENSSMAG00000015984	2
BP	GO:0001574	ganglioside biosynthetic process	ene-42	17/18292	0.0383410941454507	0.123918681476264	0.0806912344496603	ENSSMAG00000013637	1
BP	GO:0032735	positive regulation of interleukin-12 production	ene-42	17/18292	0.0383410941454507	0.123918681476264	0.0806912344496603	ENSSMAG00000010672	1
BP	GO:0032715	negative regulation of interleukin-6 production	ene-42	18/18292	0.0405511994283994	0.123918681476264	0.0806912344496603	ENSSMAG00000013184	1
BP	GO:0045582	positive regulation of T cell differentiation	ene-42	18/18292	0.0405511994283994	0.123918681476264	0.0806912344496603	ENSSMAG00000013930	1
BP	GO:0097535	lymphoid lineage cell migration into thymus	ene-42	18/18292	0.0405511994283994	0.123918681476264	0.0806912344496603	ENSSMAG00000010672	1
BP	GO:0001655	urogenital system development	ene-42	19/18292	0.0427563460642763	0.123918681476264	0.0806912344496603	ENSSMAG00000013930	1
BP	GO:0006703	estrogen biosynthetic process	ene-42	19/18292	0.0427563460642763	0.123918681476264	0.0806912344496603	ENSSMAG00000012274	1
BP	GO:0021953	central nervous system neuron differentiation	ene-42	19/18292	0.0427563460642763	0.123918681476264	0.0806912344496603	ENSSMAG00000020885	1
BP	GO:0060339	negative regulation of type I interferon-mediated signaling pathway	ene-42	19/18292	0.0427563460642763	0.123918681476264	0.0806912344496603	ENSSMAG00000008850	1
BP	GO:0071376	cellular response to corticotropin-releasing hormone stimulus	ene-42	19/18292	0.0427563460642763	0.123918681476264	0.0806912344496603	ENSSMAG00000020885	1
BP	GO:2000178	negative regulation of neural precursor cell proliferation	ene-42	19/18292	0.0427563460642763	0.123918681476264	0.0806912344496603	ENSSMAG00000013930	1
BP	GO:0002548	monocyte chemotaxis	ene-42	20/18292	0.0449565449076679	0.123918681476264	0.0806912344496603	ENSSMAG00000001522	1
BP	GO:0021902	commitment of neuronal cell to specific neuron type in forebrain	ene-42	20/18292	0.0449565449076679	0.123918681476264	0.0806912344496603	ENSSMAG00000013930	1
BP	GO:0030220	platelet formation	ene-42	20/18292	0.0449565449076679	0.123918681476264	0.0806912344496603	ENSSMAG00000013930	1
BP	GO:0042110	T cell activation	ene-42	20/18292	0.0449565449076679	0.123918681476264	0.0806912344496603	ENSSMAG00000013184	1
BP	GO:0050862	positive regulation of T cell receptor signaling pathway	ene-42	20/18292	0.0449565449076679	0.123918681476264	0.0806912344496603	ENSSMAG00000010672	1
BP	GO:0070098	chemokine-mediated signaling pathway	ene-42	21/18292	0.0471518067899951	0.128324537466442	0.0835601639316369	ENSSMAG00000001522	1
BP	GO:0009410	response to xenobiotic stimulus	ene-42	22/18292	0.0493421425195568	0.129372690752497	0.0842426823504629	ENSSMAG00000012274	1
BP	GO:0030224	monocyte differentiation	ene-42	22/18292	0.0493421425195568	0.129372690752497	0.0842426823504629	ENSSMAG00000013930	1
BP	GO:0090023	positive regulation of neutrophil chemotaxis	ene-42	22/18292	0.0493421425195568	0.129372690752497	0.0842426823504629	ENSSMAG00000010672	1
BP	GO:0042541	hemoglobin biosynthetic process	ene-42	23/18292	0.0515275628815806	0.131886024042141	0.0858792714693009	ENSSMAG00000016509	1
BP	GO:0060872	semicircular canal development	ene-42	23/18292	0.0515275628815806	0.131886024042141	0.0858792714693009	ENSSMAG00000013930	1
BP	GO:0009311	oligosaccharide metabolic process	ene-42	24/18292	0.0537080786382703	0.132726861002622	0.0864267932110097	ENSSMAG00000013637	1
BP	GO:0043085	positive regulation of catalytic activity	ene-42	24/18292	0.0537080786382703	0.132726861002622	0.0864267932110097	ENSSMAG00000020885	1
BP	GO:0048545	response to steroid hormone	ene-42	24/18292	0.0537080786382703	0.132726861002622	0.0864267932110097	ENSSMAG00000012274	1
BP	GO:0031629	synaptic vesicle fusion to presynaptic active zone membrane	ene-42	25/18292	0.0558837005288549	0.134999950715773	0.0879069446521314	ENSSMAG00000016050	1
BP	GO:0031668	cellular response to extracellular stimulus	ene-42	25/18292	0.0558837005288549	0.134999950715773	0.0879069446521314	ENSSMAG00000020885	1
BP	GO:0001764	neuron migration	feb-42	171/18292	0.0586378137181772	0.14007922166009	0.0912143768949423	ENSSMAG00000011813/ENSSMAG00000004702	2
BP	GO:1901223	negative regulation of NIK/NF-kappaB signaling	ene-42	27/18292	0.0602203055540234	0.142278743891374	0.0926466239292667	ENSSMAG00000013184	1
BP	GO:0001975	response to amphetamine	ene-42	29/18292	0.064537463413201	0.147612283338704	0.0961196263600866	ENSSMAG00000020885	1
BP	GO:0021884	forebrain neuron development	ene-42	29/18292	0.064537463413201	0.147612283338704	0.0961196263600866	ENSSMAG00000020885	1
BP	GO:2000352	negative regulation of endothelial cell apoptotic process	ene-42	29/18292	0.064537463413201	0.147612283338704	0.0961196263600866	ENSSMAG00000013930	1
BP	GO:0006783	heme biosynthetic process	ene-42	32/18292	0.0709769228041839	0.157319983535047	0.102440919511193	ENSSMAG00000016509	1
BP	GO:0021954	central nervous system neuron development	ene-42	32/18292	0.0709769228041839	0.157319983535047	0.102440919511193	ENSSMAG00000013930	1
BP	GO:0032355	response to estradiol	ene-42	32/18292	0.0709769228041839	0.157319983535047	0.102440919511193	ENSSMAG00000012274	1
BP	GO:0001709	cell fate determination	ene-42	33/18292	0.0731137776367262	0.158782446382789	0.103393220900421	ENSSMAG00000013930	1
BP	GO:2001240	negative regulation of extrinsic apoptotic signaling pathway in absence of ligand	ene-42	33/18292	0.0731137776367262	0.158782446382789	0.103393220900421	ENSSMAG00000013930	1
BP	GO:0090050	positive regulation of cell migration involved in sprouting angiogenesis	ene-42	34/18292	0.0752458342301467	0.159954011209162	0.104156100322245	ENSSMAG00000013930	1
BP	GO:2001234	negative regulation of apoptotic signaling pathway	ene-42	34/18292	0.0752458342301467	0.159954011209162	0.104156100322245	ENSSMAG00000020885	1
BP	GO:0032012	regulation of ARF protein signal transduction	ene-42	35/18292	0.0773731030965248	0.159954011209162	0.104156100322245	ENSSMAG00000013028	1
BP	GO:0032720	negative regulation of tumor necrosis factor production	ene-42	35/18292	0.0773731030965248	0.159954011209162	0.104156100322245	ENSSMAG00000013184	1
BP	GO:0045648	positive regulation of erythrocyte differentiation	ene-42	35/18292	0.0773731030965248	0.159954011209162	0.104156100322245	ENSSMAG00000013930	1
BP	GO:0021514	ventral spinal cord interneuron differentiation	ene-42	36/18292	0.0794955947254863	0.162470960283454	0.105795043905505	ENSSMAG00000013930	1
BP	GO:0030225	macrophage differentiation	ene-42	37/18292	0.0816133195842466	0.162470960283454	0.105795043905505	ENSSMAG00000013930	1
BP	GO:0045786	negative regulation of cell cycle	ene-42	37/18292	0.0816133195842466	0.162470960283454	0.105795043905505	ENSSMAG00000020885	1
BP	GO:0060319	primitive erythrocyte differentiation	ene-42	37/18292	0.0816133195842466	0.162470960283454	0.105795043905505	ENSSMAG00000015181	1
BP	GO:0032006	regulation of TOR signaling	ene-42	38/18292	0.08372628811766	0.165148182984375	0.107538351710756	ENSSMAG00000020335	1
BP	GO:0043627	response to estrogen	ene-42	39/18292	0.0858345107482649	0.166256034332225	0.1082597432861	ENSSMAG00000012274	1
BP	GO:0070527	platelet aggregation	ene-42	39/18292	0.0858345107482649	0.166256034332225	0.1082597432861	ENSSMAG00000013930	1
BP	GO:0008585	female gonad development	ene-42	40/18292	0.0879379978763302	0.168809549494741	0.109922497345413	ENSSMAG00000012274	1
BP	GO:0048873	homeostasis of number of cells within a tissue	ene-42	41/18292	0.0900367598799017	0.171308879417512	0.111549967992799	ENSSMAG00000013930	1
BP	GO:0000070	mitotic sister chromatid segregation	ene-42	43/18292	0.0942201499149147	0.176150715058319	0.114702791200766	ENSSMAG00000013637	1
BP	GO:0048278	vesicle docking	ene-42	43/18292	0.0942201499149147	0.176150715058319	0.114702791200766	ENSSMAG00000016050	1
BP	GO:0021986	habenula development	ene-42	44/18292	0.0963047985917505	0.17697035638655	0.115236511135428	ENSSMAG00000020885	1
BP	GO:0071347	cellular response to interleukin-1	ene-42	44/18292	0.0963047985917505	0.17697035638655	0.115236511135428	ENSSMAG00000001522	1
BP	GO:0021952	central nervous system projection neuron axonogenesis	ene-42	47/18292	0.102530682669137	0.186814379439529	0.121646572658298	ENSSMAG00000020885	1
BP	GO:0007009	plasma membrane organization	ene-42	48/18292	0.104596657529532	0.187518539921048	0.122105095762543	ENSSMAG00000009542	1
BP	GO:0002224	toll-like receptor signaling pathway	ene-42	49/18292	0.106657989495316	0.187518539921048	0.122105095762543	ENSSMAG00000003214	1
BP	GO:0007249	I-kappaB kinase/NF-kappaB signaling	ene-42	49/18292	0.106657989495316	0.187518539921048	0.122105095762543	ENSSMAG00000013184	1
BP	GO:0030198	extracellular matrix organization	feb-42	245/18292	0.108604292547377	0.187518539921048	0.122105095762543	ENSSMAG00000013637/ENSSMAG00000001039	2
BP	GO:0006805	xenobiotic metabolic process	ene-42	50/18292	0.108714688746601	0.187518539921048	0.122105095762543	ENSSMAG00000013034	1
BP	GO:0010977	negative regulation of neuron projection development	ene-42	50/18292	0.108714688746601	0.187518539921048	0.122105095762543	ENSSMAG00000015181	1
BP	GO:0021983	pituitary gland development	ene-42	51/18292	0.110766765441735	0.187518539921048	0.122105095762543	ENSSMAG00000013930	1
BP	GO:0043124	negative regulation of I-kappaB kinase/NF-kappaB signaling	ene-42	51/18292	0.110766765441735	0.187518539921048	0.122105095762543	ENSSMAG00000013184	1
BP	GO:0048469	cell maturation	ene-42	51/18292	0.110766765441735	0.187518539921048	0.122105095762543	ENSSMAG00000013930	1
BP	GO:0051225	spindle assembly	ene-42	52/18292	0.112814229717347	0.189492651478357	0.123390563753349	ENSSMAG00000011813	1
BP	GO:0071466	cellular response to xenobiotic stimulus	ene-42	53/18292	0.114857091688393	0.189955959330804	0.1236922525875	ENSSMAG00000020335	1
BP	GO:0071542	dopaminergic neuron differentiation	ene-42	53/18292	0.114857091688393	0.189955959330804	0.1236922525875	ENSSMAG00000020885	1
BP	GO:0014065	phosphatidylinositol 3-kinase signaling	ene-42	55/18292	0.118929049068506	0.193710193558552	0.126136870224173	ENSSMAG00000003937	1
BP	GO:0035019	somatic stem cell population maintenance	ene-42	55/18292	0.118929049068506	0.193710193558552	0.126136870224173	ENSSMAG00000013930	1
BP	GO:0071320	cellular response to cAMP	ene-42	56/18292	0.120958164599521	0.195533875104489	0.12732438378897	ENSSMAG00000003937	1
BP	GO:0007098	centrosome cycle	ene-42	60/18292	0.129029106083407	0.205490798577278	0.133807961864274	ENSSMAG00000008850	1
BP	GO:1902895	positive regulation of pri-miRNA transcription by RNA polymerase II	ene-42	60/18292	0.129029106083407	0.205490798577278	0.133807961864274	ENSSMAG00000013930	1
BP	GO:0017157	regulation of exocytosis	ene-42	61/18292	0.131035511170315	0.205639670814728	0.133904901925869	ENSSMAG00000020814	1
BP	GO:0043406	positive regulation of MAP kinase activity	ene-42	61/18292	0.131035511170315	0.205639670814728	0.133904901925869	ENSSMAG00000003937	1
BP	GO:0043154	negative regulation of cysteine-type endopeptidase activity involved in apoptotic process	ene-42	62/18292	0.133037404019355	0.205777279598282	0.133994507645393	ENSSMAG00000020885	1
BP	GO:0048015	phosphatidylinositol-mediated signaling	ene-42	62/18292	0.133037404019355	0.205777279598282	0.133994507645393	ENSSMAG00000003937	1
BP	GO:0009116	nucleoside metabolic process	ene-42	65/18292	0.139016108040268	0.211974916515302	0.138030178196011	ENSSMAG00000017676	1
BP	GO:0030155	regulation of cell adhesion	ene-42	65/18292	0.139016108040268	0.211974916515302	0.138030178196011	ENSSMAG00000011461	1
BP	GO:0006906	vesicle fusion	ene-42	69/18292	0.146925140296632	0.22007105025826	0.143302079237937	ENSSMAG00000016050	1
BP	GO:0046854	phosphatidylinositol phosphorylation	ene-42	70/18292	0.148891289893709	0.22007105025826	0.143302079237937	ENSSMAG00000003937	1
BP	GO:0060215	primitive hemopoiesis	ene-42	70/18292	0.148891289893709	0.22007105025826	0.143302079237937	ENSSMAG00000013930	1
BP	GO:0006904	vesicle docking involved in exocytosis	ene-42	71/18292	0.150853015600243	0.22007105025826	0.143302079237937	ENSSMAG00000020814	1
BP	GO:0007422	peripheral nervous system development	ene-42	71/18292	0.150853015600243	0.22007105025826	0.143302079237937	ENSSMAG00000015181	1
BP	GO:0051289	protein homotetramerization	ene-42	72/18292	0.152810327127864	0.22007105025826	0.143302079237937	ENSSMAG00000008850	1
BP	GO:0007017	microtubule-based process	ene-42	73/18292	0.154763234167416	0.22007105025826	0.143302079237937	ENSSMAG00000011813	1
BP	GO:0009653	anatomical structure morphogenesis	ene-42	73/18292	0.154763234167416	0.22007105025826	0.143302079237937	ENSSMAG00000001039	1
BP	GO:0032088	negative regulation of NF-kappaB transcription factor activity	ene-42	73/18292	0.154763234167416	0.22007105025826	0.143302079237937	ENSSMAG00000013184	1
BP	GO:0051209	release of sequestered calcium ion into cytosol	ene-42	73/18292	0.154763234167416	0.22007105025826	0.143302079237937	ENSSMAG00000007951	1
BP	GO:0030855	epithelial cell differentiation	ene-42	74/18292	0.156711746388996	0.22007105025826	0.143302079237937	ENSSMAG00000001039	1
BP	GO:0007186	G protein-coupled receptor signaling pathway	feb-42	308/18292	0.157302343633056	0.22007105025826	0.143302079237937	ENSSMAG00000003937/ENSSMAG00000017316	2
BP	GO:0008344	adult locomotory behavior	ene-42	75/18292	0.158655873442002	0.22007105025826	0.143302079237937	ENSSMAG00000020885	1
BP	GO:0045599	negative regulation of fat cell differentiation	ene-42	75/18292	0.158655873442002	0.22007105025826	0.143302079237937	ENSSMAG00000013930	1
BP	GO:0050731	positive regulation of peptidyl-tyrosine phosphorylation	ene-42	76/18292	0.160595624955173	0.221333713880527	0.144124278805924	ENSSMAG00000013930	1
BP	GO:0007005	mitochondrion organization	ene-42	80/18292	0.168311067463674	0.230183982846411	0.149887244644175	ENSSMAG00000009917	1
BP	GO:0007623	circadian rhythm	ene-42	81/18292	0.170229084988741	0.230183982846411	0.149887244644175	ENSSMAG00000007946	1
BP	GO:0009306	protein secretion	ene-42	81/18292	0.170229084988741	0.230183982846411	0.149887244644175	ENSSMAG00000020814	1
BP	GO:0045746	negative regulation of Notch signaling pathway	ene-42	83/18292	0.174052174927781	0.233882610059206	0.152295653061809	ENSSMAG00000013930	1
BP	GO:0007050	cell cycle arrest	ene-42	85/18292	0.177858067852726	0.236046201162569	0.153704503082603	ENSSMAG00000020814	1
BP	GO:0071346	cellular response to interferon-gamma	ene-42	85/18292	0.177858067852726	0.236046201162569	0.153704503082603	ENSSMAG00000001522	1
BP	GO:0035914	skeletal muscle cell differentiation	ene-42	86/18292	0.17975458903415	0.237099611302713	0.154390444569209	ENSSMAG00000020885	1
BP	GO:0071356	cellular response to tumor necrosis factor	ene-42	88/18292	0.183534827856575	0.240609682860754	0.156676072560491	ENSSMAG00000001522	1
BP	GO:0006325	chromatin organization	ene-42	92/18292	0.191044353393993	0.248936581695203	0.162098239243388	ENSSMAG00000015181	1
BP	GO:0000724	double-strand break repair via homologous recombination	ene-42	94/18292	0.19477378913353	0.250756674632987	0.163283416040085	ENSSMAG00000008850	1
BP	GO:0032922	circadian regulation of gene expression	ene-42	94/18292	0.19477378913353	0.250756674632987	0.163283416040085	ENSSMAG00000007946	1
BP	GO:0051897	positive regulation of protein kinase B signaling	ene-42	98/18292	0.202182376726139	0.258745303548332	0.168485313938449	ENSSMAG00000003937	1
BP	GO:0045444	fat cell differentiation	ene-42	100/18292	0.205861675697753	0.261895031213118	0.170536299394588	ENSSMAG00000020885	1
BP	GO:0008584	male gonad development	ene-42	102/18292	0.20952440900712	0.264986752567828	0.172549513299981	ENSSMAG00000013930	1
BP	GO:0045165	cell fate commitment	ene-42	103/18292	0.211349586292535	0.265731935981842	0.173034749011432	ENSSMAG00000013930	1
BP	GO:0032869	cellular response to insulin stimulus	ene-42	109/18292	0.222214568865163	0.277768211081453	0.1808723234949	ENSSMAG00000020814	1
BP	GO:0007160	cell-matrix adhesion	ene-42	112/18292	0.227592126827267	0.28284570675065	0.184178599744609	ENSSMAG00000002991	1
BP	GO:0050728	negative regulation of inflammatory response	ene-42	113/18292	0.229376567458359	0.283425068985903	0.184555858874542	ENSSMAG00000013184	1
BP	GO:0071222	cellular response to lipopolysaccharide	ene-42	116/18292	0.234705777531445	0.288352812395775	0.187764622025156	ENSSMAG00000015181	1
BP	GO:0006887	exocytosis	ene-42	118/18292	0.238238579384491	0.289385845015059	0.188437294428411	ENSSMAG00000016050	1
BP	GO:0009791	post-embryonic development	ene-42	118/18292	0.238238579384491	0.289385845015059	0.188437294428411	ENSSMAG00000020885	1
BP	GO:0030509	BMP signaling pathway	ene-42	127/18292	0.253940163454789	0.306725478330223	0.199728218447587	ENSSMAG00000009917	1
BP	GO:0042472	inner ear morphogenesis	ene-42	129/18292	0.257386257461319	0.309151091364154	0.201307687399914	ENSSMAG00000013930	1
BP	GO:0032482	Rab protein signal transduction	ene-42	136/18292	0.269325653643069	0.321694530740332	0.209475508389054	ENSSMAG00000020814	1
BP	GO:0048793	pronephros development	ene-42	139/18292	0.27438498428695	0.325926915036985	0.212231479558967	ENSSMAG00000001943	1
BP	GO:0006886	intracellular protein transport	feb-42	452/18292	0.278317077030875	0.328781162426583	0.214090059254519	ENSSMAG00000020814/ENSSMAG00000016050	2
BP	GO:0006351	transcription, DNA-templated	ene-42	144/18292	0.282741306092793	0.332182408797544	0.216304824333285	ENSSMAG00000013930	1
BP	GO:0009617	response to bacterium	ene-42	145/18292	0.284401261192204	0.332316691066977	0.21639226395059	ENSSMAG00000009542	1
BP	GO:0051726	regulation of cell cycle	ene-42	149/18292	0.291003660364994	0.336463440650893	0.219092472981977	ENSSMAG00000008850	1
BP	GO:0007166	cell surface receptor signaling pathway	ene-42	150/18292	0.292644946054498	0.336463440650893	0.219092472981977	ENSSMAG00000012971	1
BP	GO:0045766	positive regulation of angiogenesis	ene-42	150/18292	0.292644946054498	0.336463440650893	0.219092472981977	ENSSMAG00000013930	1
BP	GO:0000278	mitotic cell cycle	ene-42	154/18292	0.299173078286867	0.340329163130563	0.221609687619902	ENSSMAG00000011813	1
BP	GO:0043009	chordate embryonic development	ene-42	154/18292	0.299173078286867	0.340329163130563	0.221609687619902	ENSSMAG00000013930	1
BP	GO:0001666	response to hypoxia	ene-42	156/18292	0.302415052158666	0.34041484928855	0.221665483257661	ENSSMAG00000016509	1
BP	GO:0045087	innate immune response	ene-42	156/18292	0.302415052158666	0.34041484928855	0.221665483257661	ENSSMAG00000008850	1
BP	GO:0007519	skeletal muscle tissue development	ene-42	174/18292	0.3309416262812	0.370585675262803	0.241311602496709	ENSSMAG00000009542	1
BP	GO:0010629	negative regulation of gene expression	ene-42	178/18292	0.337124472553717	0.37555316890699	0.244546249520831	ENSSMAG00000013930	1
BP	GO:0009953	dorsal/ventral pattern formation	ene-42	181/18292	0.341724969253828	0.378715816441098	0.246605647915133	ENSSMAG00000010672	1
BP	GO:0008360	regulation of cell shape	ene-42	184/18292	0.346294292578102	0.381811655919446	0.248621543389406	ENSSMAG00000000150	1
BP	GO:0006508	proteolysis	ene-42	191/18292	0.356835972529091	0.391427214764054	0.254882837520779	ENSSMAG00000009917	1
BP	GO:0072659	protein localization to plasma membrane	ene-42	202/18292	0.373067041544273	0.406678588718885	0.264813964747181	ENSSMAG00000020814	1
BP	GO:0070374	positive regulation of ERK1 and ERK2 cascade	ene-42	203/18292	0.374522607285299	0.406678588718885	0.264813964747181	ENSSMAG00000001522	1
BP	GO:0000226	microtubule cytoskeleton organization	ene-42	207/18292	0.380311951699674	0.410889797062462	0.267556146924394	ENSSMAG00000011813	1
BP	GO:0030182	neuron differentiation	ene-42	210/18292	0.384619598935335	0.413466068855485	0.269233719254734	ENSSMAG00000011813	1
BP	GO:0006915	apoptotic process	ene-42	214/18292	0.390317684313474	0.41543713924454	0.270517206949933	ENSSMAG00000020885	1
BP	GO:0090090	negative regulation of canonical Wnt signaling pathway	ene-42	214/18292	0.390317684313474	0.41543713924454	0.270517206949933	ENSSMAG00000010672	1
BP	GO:0042981	regulation of apoptotic process	ene-42	219/18292	0.397367899591282	0.420857627645939	0.274046827304333	ENSSMAG00000013184	1
BP	GO:0043065	positive regulation of apoptotic process	ene-42	233/18292	0.416687783101177	0.439156241993887	0.285962204089043	ENSSMAG00000020885	1
BP	GO:0006974	cellular response to DNA damage stimulus	ene-42	237/18292	0.422095790147025	0.442685828690782	0.288260539612603	ENSSMAG00000008850	1
BP	GO:0007015	actin filament organization	ene-42	253/18292	0.443242566540542	0.462607533039886	0.301232812212019	ENSSMAG00000009319	1
BP	GO:0016477	cell migration	ene-42	266/18292	0.459866399147954	0.477639013607778	0.311020753046925	ENSSMAG00000003937	1
BP	GO:0006468	protein phosphorylation	ene-42	272/18292	0.467374550559016	0.483103501779752	0.314579024414722	ENSSMAG00000003937	1
BP	GO:0007411	axon guidance	ene-42	279/18292	0.476005344807181	0.487338805397828	0.317336896538121	ENSSMAG00000011813	1
BP	GO:0016192	vesicle-mediated transport	ene-42	279/18292	0.476005344807181	0.487338805397828	0.317336896538121	ENSSMAG00000016050	1
BP	GO:0010468	regulation of gene expression	ene-42	317/18292	0.520528711454218	0.530396554325388	0.34537450049095	ENSSMAG00000015181	1
BP	GO:0016567	protein ubiquitination	ene-42	330/18292	0.534895187889987	0.542464459416732	0.353232671248105	ENSSMAG00000006180	1
BP	GO:0043066	negative regulation of apoptotic process	ene-42	356/18292	0.562378607945751	0.5676591582551	0.369638521654484	ENSSMAG00000013930	1
BP	GO:0045892	negative regulation of transcription, DNA-templated	ene-42	424/18292	0.626978624659136	0.629908431316421	0.410172932019995	ENSSMAG00000001039	1
BP	GO:0030154	cell differentiation	ene-42	447/18292	0.646644169923346	0.646644169923346	0.421070622275667	ENSSMAG00000001039	1
MF	GO:0004950	chemokine receptor activity	mar-47	25/18401	3,45E+09	0.00269338240426854	0.00196278879663294	ENSSMAG00000010672/ENSSMAG00000004702/ENSSMAG00000007951	3
MF	GO:0019957	C-C chemokine binding	mar-47	42/18401	0.000167183600107695	0.00428005417577823	0.00311906782040519	ENSSMAG00000010672/ENSSMAG00000004702/ENSSMAG00000007951	3
MF	GO:0019956	chemokine binding	mar-47	44/18401	0.000192183625808251	0.00428005417577823	0.00311906782040519	ENSSMAG00000010672/ENSSMAG00000004702/ENSSMAG00000007951	3
MF	GO:0016493	C-C chemokine receptor activity	mar-47	46/18401	0.000219489957732217	0.00428005417577823	0.00311906782040519	ENSSMAG00000010672/ENSSMAG00000004702/ENSSMAG00000007951	3
MF	GO:0031419	cobalamin binding	feb-47	11/18401	0.000346086741857936	0.00539895317298381	0.00393445980217443	ENSSMAG00000015979/ENSSMAG00000015984	2
MF	GO:0005344	oxygen carrier activity	feb-47	16/18401	0.000748973389921582	0.00973665406898057	0.00709553737820446	ENSSMAG00000008444/ENSSMAG00000008204	2
MF	GO:0019825	oxygen binding	feb-47	18/18401	0.00095183690176577	0.0106061826196757	0.00772920190907543	ENSSMAG00000008444/ENSSMAG00000008204	2
MF	GO:0070700	BMP receptor binding	feb-47	21/18401	0.00130008044898444	0.0126757843775983	0.00923741371646841	ENSSMAG00000020885/ENSSMAG00000009917	2
MF	GO:0020037	heme binding	mar-47	134/18401	0.00484599492230967	0.0401825148770714	0.0292828043638577	ENSSMAG00000008444/ENSSMAG00000008204/ENSSMAG00000012274	3
MF	GO:0051019	mitogen-activated protein kinase binding	feb-47	42/18401	0.00515160447141942	0.0401825148770714	0.0292828043638577	ENSSMAG00000021034/ENSSMAG00000021035	2
MF	GO:0004888	transmembrane signaling receptor activity	mar-47	190/18401	0.0125930691661344	0.0892963086325893	0.0650742330116035	ENSSMAG00000003214/ENSSMAG00000001943/ENSSMAG00000012971	3
MF	GO:0004879	nuclear receptor activity	feb-47	77/18401	0.0165441488615262	0.10753696759992	0.0783670209230189	ENSSMAG00000020885/ENSSMAG00000011461	2
MF	GO:0003707	steroid hormone receptor activity	feb-47	101/18401	0.0274725942184563	0.139841782166799	0.101908991052728	ENSSMAG00000020885/ENSSMAG00000011461	2
MF	GO:0003924	GTPase activity	abr-47	462/18401	0.0299317910176338	0.139841782166799	0.101908991052728	ENSSMAG00000021034/ENSSMAG00000011813/ENSSMAG00000021035/ENSSMAG00000020814	4
MF	GO:0016316	phosphatidylinositol-3,4-bisphosphate 4-phosphatase activity	ene-47	12/18401	0.0302324810937736	0.139841782166799	0.101908991052728	ENSSMAG00000012341	1
MF	GO:0035005	1-phosphatidylinositol-4-phosphate 3-kinase activity	ene-47	13/18401	0.032711086422426	0.139841782166799	0.101908991052728	ENSSMAG00000003937	1
MF	GO:0036459	thiol-dependent ubiquitinyl hydrolase activity	feb-47	115/18401	0.034868712931054	0.139841782166799	0.101908991052728	ENSSMAG00000015979/ENSSMAG00000015984	2
MF	GO:0004967	glucagon receptor activity	ene-47	14/18401	0.0351834911939156	0.139841782166799	0.101908991052728	ENSSMAG00000013184	1
MF	GO:0005220	inositol 1,4,5-trisphosphate-sensitive calcium-release channel activity	ene-47	14/18401	0.0351834911939156	0.139841782166799	0.101908991052728	ENSSMAG00000016509	1
MF	GO:0016303	1-phosphatidylinositol-3-kinase activity	ene-47	15/18401	0.037649710583369	0.139841782166799	0.101908991052728	ENSSMAG00000003937	1
MF	GO:0070742	C2H2 zinc finger domain binding	ene-47	15/18401	0.037649710583369	0.139841782166799	0.101908991052728	ENSSMAG00000013930	1
MF	GO:0004731	purine-nucleoside phosphorylase activity	ene-47	19/18401	0.0474530365541043	0.160927689183484	0.117275239081081	ENSSMAG00000017676	1
MF	GO:0004861	cyclin-dependent protein serine/threonine kinase inhibitor activity	ene-47	19/18401	0.0474530365541043	0.160927689183484	0.117275239081081	ENSSMAG00000020814	1
MF	GO:0052742	phosphatidylinositol kinase activity	ene-47	20/18401	0.0498885553922048	0.162137805024666	0.118157104876275	ENSSMAG00000003937	1
MF	GO:0008519	ammonium transmembrane transporter activity	ene-47	21/18401	0.0523179791393658	0.163232094914821	0.118954563095821	ENSSMAG00000009917	1
MF	GO:0002161	aminoacyl-tRNA editing activity	ene-47	24/18401	0.0595698288835972	0.178709486650792	0.130233633996528	ENSSMAG00000004373	1
MF	GO:0035259	glucocorticoid receptor binding	ene-47	27/18401	0.0667673578872942	0.19240644374491	0.140215222162283	ENSSMAG00000020885	1
MF	GO:0005506	iron ion binding	feb-47	171/18401	0.0707201102793945	0.19240644374491	0.140215222162283	ENSSMAG00000008444/ENSSMAG00000012274	2
MF	GO:0008194	UDP-glycosyltransferase activity	ene-47	29/18401	0.0715357290846461	0.19240644374491	0.140215222162283	ENSSMAG00000020700	1
MF	GO:0070679	inositol 1,4,5 trisphosphate binding	ene-47	31/18401	0.0762802519836376	0.196601796763785	0.143272564443244	ENSSMAG00000016509	1
MF	GO:0004540	ribonuclease activity	ene-47	32/18401	0.0786436068098096	0.196601796763785	0.143272564443244	ENSSMAG00000008850	1
MF	GO:0008253	5'-nucleotidase activity	ene-47	33/18401	0.0810010432777685	0.196601796763785	0.143272564443244	ENSSMAG00000020335	1
MF	GO:0005086	ARF guanyl-nucleotide exchange factor activity	ene-47	35/18401	0.0856982191021628	0.196601796763785	0.143272564443244	ENSSMAG00000013028	1
MF	GO:0016788	hydrolase activity, acting on ester bonds	ene-47	35/18401	0.0856982191021628	0.196601796763785	0.143272564443244	ENSSMAG00000015181	1
MF	GO:0005164	tumor necrosis factor receptor binding	ene-47	38/18401	0.0926999565115343	0.205881403229759	0.150035030693752	ENSSMAG00000002612	1
MF	GO:0004675	transmembrane receptor protein serine/threonine kinase activity	ene-47	39/18401	0.0950221861060428	0.205881403229759	0.150035030693752	ENSSMAG00000011461	1
MF	GO:0008009	chemokine activity	ene-47	44/18401	0.10654635489833	0.211243953318825	0.153942961932747	ENSSMAG00000001522	1
MF	GO:0031683	G-protein beta/gamma-subunit complex binding	ene-47	44/18401	0.10654635489833	0.211243953318825	0.153942961932747	ENSSMAG00000017316	1
MF	GO:0051219	phosphoprotein binding	ene-47	44/18401	0.10654635489833	0.211243953318825	0.153942961932747	ENSSMAG00000009319	1
MF	GO:0042803	protein homodimerization activity	mar-47	452/18401	0.108330232471192	0.211243953318825	0.153942961932747	ENSSMAG00000009319/ENSSMAG00000021034/ENSSMAG00000021035	3
MF	GO:0046875	ephrin receptor binding	ene-47	52/18401	0.124686926149511	0.237209274138094	0.172865058076344	ENSSMAG00000003937	1
MF	GO:0004180	carboxypeptidase activity	ene-47	58/18401	0.138055296397026	0.256388407594477	0.186841754522291	ENSSMAG00000003214	1
MF	GO:0004601	peroxidase activity	ene-47	64/18401	0.151223774920167	0.274312894041233	0.199904133309401	ENSSMAG00000008850	1
MF	GO:0004896	cytokine receptor activity	ene-47	70/18401	0.164195286593306	0.284605163428397	0.207404572538913	ENSSMAG00000001943	1
MF	GO:0016779	nucleotidyltransferase activity	ene-47	70/18401	0.164195286593306	0.284605163428397	0.207404572538913	ENSSMAG00000005446	1
MF	GO:0000049	tRNA binding	ene-47	77/18401	0.179083616609169	0.29443248192231	0.214566181157958	ENSSMAG00000005446	1
MF	GO:0005200	structural constituent of cytoskeleton	ene-47	78/18401	0.181189219644498	0.29443248192231	0.214566181157958	ENSSMAG00000011813	1
MF	GO:0005484	SNAP receptor activity	ene-47	78/18401	0.181189219644498	0.29443248192231	0.214566181157958	ENSSMAG00000016050	1
MF	GO:0001085	RNA polymerase II transcription factor binding	ene-47	84/18401	0.19371228246747	0.302191160649253	0.22022027901565	ENSSMAG00000015181	1
MF	GO:0030170	pyridoxal phosphate binding	ene-47	84/18401	0.19371228246747	0.302191160649253	0.22022027901565	ENSSMAG00000016509	1
MF	GO:0003690	double-stranded DNA binding	ene-47	86/18401	0.197844829945467	0.302586210504832	0.220508169598663	ENSSMAG00000013930	1
MF	GO:0004497	monooxygenase activity	ene-47	90/18401	0.206047828972982	0.303504476253641	0.221177351116014	ENSSMAG00000012274	1
MF	GO:0016787	hydrolase activity	feb-47	333/18401	0.208894032453702	0.303504476253641	0.221177351116014	ENSSMAG00000008850/ENSSMAG00000004373	2
MF	GO:0016705	oxidoreductase activity, acting on paired donors, with incorporation or reduction of molecular oxygen	ene-47	92/18401	0.210118483560213	0.303504476253641	0.221177351116014	ENSSMAG00000012274	1
MF	GO:0031490	chromatin DNA binding	ene-47	95/18401	0.21618619292198	0.306591328143899	0.223426878809319	ENSSMAG00000013930	1
MF	GO:0000149	SNARE binding	ene-47	97/18401	0.22020596358562	0.306715449279971	0.223517331459088	ENSSMAG00000016050	1
MF	GO:0003725	double-stranded RNA binding	ene-47	103/18401	0.232144598249347	0.317492606859988	0.231371130505254	ENSSMAG00000005446	1
MF	GO:0008013	beta-catenin binding	ene-47	105/18401	0.236084246126657	0.317492606859988	0.231371130505254	ENSSMAG00000015181	1
MF	GO:0003774	motor activity	ene-47	109/18401	0.243904283177697	0.322120326206866	0.23474355755966	ENSSMAG00000013637	1
MF	GO:0003697	single-stranded DNA binding	ene-47	111/18401	0.247784866312974	0.322120326206866	0.23474355755966	ENSSMAG00000008850	1
MF	GO:0003712	transcription coregulator activity	ene-47	134/18401	0.291034196427818	0.37214208723557	0.271196662762764	ENSSMAG00000015979	1
MF	GO:0005125	cytokine activity	ene-47	151/18401	0.321427293186698	0.404376272073588	0.294687161835003	ENSSMAG00000002612	1
MF	GO:0005516	calmodulin binding	ene-47	158/18401	0.333568066329944	0.412989034503741	0.300963668869123	ENSSMAG00000013637	1
MF	GO:0030246	carbohydrate binding	ene-47	206/18401	0.411277711683038	0.501244711113703	0.365279546560593	ENSSMAG00000009319	1
MF	GO:0004252	serine-type endopeptidase activity	ene-47	211/18401	0.418843080471592	0.50261169656591	0.366275730290947	ENSSMAG00000002991	1
MF	GO:0000976	transcription regulatory region sequence-specific DNA binding	ene-47	247/18401	0.470574505519048	0.556133506522512	0.405279478437458	ENSSMAG00000013930	1
MF	GO:0003713	transcription coactivator activity	ene-47	264/18401	0.493409199466453	0.574416679975871	0.418603248565412	ENSSMAG00000001039	1
MF	GO:0046983	protein dimerization activity	ene-47	286/18401	0.521533626189244	0.598229747687662	0.435956901148904	ENSSMAG00000013034	1
MF	GO:0004842	ubiquitin-protein transferase activity	ene-47	296/18401	0.533806676906406	0.600186766073929	0.437383068393956	ENSSMAG00000001508	1
MF	GO:0016491	oxidoreductase activity	ene-47	300/18401	0.538629149040705	0.600186766073929	0.437383068393956	ENSSMAG00000012341	1
MF	GO:0022857	transmembrane transporter activity	ene-47	310/18401	0.550472734510646	0.604744694251132	0.440704635486655	ENSSMAG00000004031	1
MF	GO:0001227	DNA-binding transcription repressor activity, RNA polymerase II-specific	ene-47	337/18401	0.580983930736743	0.629399258298139	0.45867152426585	ENSSMAG00000015181	1
MF	GO:0051015	actin filament binding	ene-47	347/18401	0.591762030841052	0.632293676789069	0.460780817093249	ENSSMAG00000013637	1
MF	GO:0016874	ligase activity	ene-47	356/18401	0.60123000593175	0.633728925171304	0.461826747088399	ENSSMAG00000006180	1
MF	GO:0008134	transcription factor binding	ene-47	369/18401	0.614527623420315	0.639108728357128	0.465747251434344	ENSSMAG00000013930	1
MF	GO:0016301	kinase activity	ene-47	460/18401	0.696198363549383	0.707652317740929	0.515698045317276	ENSSMAG00000003937	1
MF	GO:0003676	nucleic acid binding	ene-47	463/18401	0.698579852128866	0.707652317740929	0.515698045317276	ENSSMAG00000008850	1
MF	GO:0000977	RNA polymerase II transcription regulatory region sequence-specific DNA binding	ene-47	495/18401	0.7228724082097	0.7228724082097	0.526789609221644	ENSSMAG00000020885	1
CC	GO:0005623	cell	abr-46	255/18475	0.00367081447224453	0.172528280195493	0.131376517954015	ENSSMAG00000009319/ENSSMAG00000011813/ENSSMAG00000010672/ENSSMAG00000012274	4
CC	GO:0031965	nuclear membrane	mar-46	221/18475	0.0175717285391346	0.175928212434677	0.133965492111512	ENSSMAG00000020885/ENSSMAG00000021034/ENSSMAG00000021035	3
CC	GO:0009897	external side of plasma membrane	mar-46	227/18475	0.0188538509308032	0.175928212434677	0.133965492111512	ENSSMAG00000010672/ENSSMAG00000004702/ENSSMAG00000007951	3
CC	GO:0032982	myosin filament	ene-46	10/18475	0.0246273166237849	0.175928212434677	0.133965492111512	ENSSMAG00000013637	1
CC	GO:0005944	phosphatidylinositol 3-kinase complex, class IB	ene-46	11/18475	0.0270571646300291	0.175928212434677	0.133965492111512	ENSSMAG00000003937	1
CC	GO:0097197	tetraspanin-enriched microdomain	ene-46	11/18475	0.0270571646300291	0.175928212434677	0.133965492111512	ENSSMAG00000008850	1
CC	GO:0042025	host cell nucleus	mar-46	273/18475	0.0303793821943295	0.175928212434677	0.133965492111512	ENSSMAG00000020885/ENSSMAG00000001039/ENSSMAG00000011461	3
CC	GO:0032593	insulin-responsive compartment	ene-46	13/18475	0.0318991088606576	0.175928212434677	0.133965492111512	ENSSMAG00000020814	1
CC	GO:0031931	TORC1 complex	ene-46	16/18475	0.0391178569528277	0.175928212434677	0.133965492111512	ENSSMAG00000020335	1
CC	GO:0097228	sperm principal piece	ene-46	16/18475	0.0391178569528277	0.175928212434677	0.133965492111512	ENSSMAG00000010672	1
CC	GO:0031932	TORC2 complex	ene-46	17/18475	0.0415123842067507	0.175928212434677	0.133965492111512	ENSSMAG00000020335	1
CC	GO:0005667	transcription regulator complex	mar-46	328/18475	0.0480633742453089	0.175928212434677	0.133965492111512	ENSSMAG00000020885/ENSSMAG00000008850/ENSSMAG00000015181	3
CC	GO:0005594	collagen type IX trimer	ene-46	20/18475	0.0486609949287404	0.175928212434677	0.133965492111512	ENSSMAG00000013637	1
CC	GO:0048787	presynaptic active zone membrane	ene-46	22/18475	0.0533977316400036	0.179263813362869	0.13650547938046	ENSSMAG00000016050	1
CC	GO:0097225	sperm midpiece	ene-46	25/18475	0.0604596071255119	0.188663192363473	0.143662901239823	ENSSMAG00000010672	1
CC	GO:0008021	synaptic vesicle	feb-46	166/18475	0.0642257676130972	0.188663192363473	0.143662901239823	ENSSMAG00000020814/ENSSMAG00000016050	2
CC	GO:0005942	phosphatidylinositol 3-kinase complex	ene-46	41/18475	0.0972613069267675	0.244327892667554	0.18605035499881	ENSSMAG00000003937	1
CC	GO:0030016	myofibril	ene-46	42/18475	0.0995139910908864	0.244327892667554	0.18605035499881	ENSSMAG00000013637	1
CC	GO:0032991	protein-containing complex	mar-46	453/18475	0.10278157839522	0.244327892667554	0.18605035499881	ENSSMAG00000021034/ENSSMAG00000021035/ENSSMAG00000013930	3
CC	GO:0031410	cytoplasmic vesicle	feb-46	220/18475	0.103969316028746	0.244327892667554	0.18605035499881	ENSSMAG00000021034/ENSSMAG00000021035	2
CC	GO:0071944	cell periphery	ene-46	49/18475	0.115129529537659	0.25767085182238	0.196210727031599	ENSSMAG00000011813	1
CC	GO:0032993	protein-DNA complex	ene-46	52/18475	0.121740520733371	0.260082021566747	0.198046780140412	ENSSMAG00000013930	1
CC	GO:0012505	endomembrane system	feb-46	250/18475	0.128318441512565	0.262215945699589	0.199671716770124	ENSSMAG00000020814/ENSSMAG00000016050	2
CC	GO:0016592	mediator complex	ene-46	61/18475	0.141284919181056	0.276682966729568	0.210688037375259	ENSSMAG00000015979	1
CC	GO:0035861	site of double-strand break	ene-46	69/18475	0.158300070072624	0.293753714165606	0.22368703878232	ENSSMAG00000008850	1
CC	GO:0030175	filopodium	ene-46	71/18475	0.162502054644803	0.293753714165606	0.22368703878232	ENSSMAG00000011813	1
CC	GO:0030426	growth cone	ene-46	86/18475	0.193369475946921	0.32545414320693	0.247826223270674	ENSSMAG00000011813	1
CC	GO:0017053	transcription repressor complex	ene-46	88/18475	0.1974001031185	0.32545414320693	0.247826223270674	ENSSMAG00000015181	1
CC	GO:0031201	SNARE complex	ene-46	96/18475	0.213326503421341	0.32545414320693	0.247826223270674	ENSSMAG00000016050	1
CC	GO:0042734	presynaptic membrane	ene-46	97/18475	0.215295434312173	0.32545414320693	0.247826223270674	ENSSMAG00000016050	1
CC	GO:0016363	nuclear matrix	ene-46	105/18475	0.230874288624058	0.32545414320693	0.247826223270674	ENSSMAG00000015181	1
CC	GO:0005743	mitochondrial inner membrane	ene-46	106/18475	0.232800243045576	0.32545414320693	0.247826223270674	ENSSMAG00000016509	1
CC	GO:0016459	myosin complex	ene-46	106/18475	0.232800243045576	0.32545414320693	0.247826223270674	ENSSMAG00000013637	1
CC	GO:0034451	centriolar satellite	ene-46	108/18475	0.236638008699741	0.32545414320693	0.247826223270674	ENSSMAG00000013184	1
CC	GO:0005819	spindle	ene-46	111/18475	0.242359468345586	0.32545414320693	0.247826223270674	ENSSMAG00000008850	1
CC	GO:0055037	recycling endosome	ene-46	136/18475	0.288434910667472	0.370919160881026	0.28244684143236	ENSSMAG00000020814	1
CC	GO:0005759	mitochondrial matrix	ene-46	138/18475	0.292000190480807	0.370919160881026	0.28244684143236	ENSSMAG00000016509	1
CC	GO:0005938	cell cortex	ene-46	177/18475	0.358131048950357	0.442951560543862	0.337297940839671	ENSSMAG00000011461	1
CC	GO:0030496	midbody	ene-46	194/18475	0.385029257639692	0.456041373359387	0.347265547462915	ENSSMAG00000008850	1
CC	GO:0030027	lamellipodium	ene-46	196/18475	0.38812031775267	0.456041373359387	0.347265547462915	ENSSMAG00000011813	1
CC	GO:0005768	endosome	ene-46	268/18475	0.489820790506203	0.552063989784391	0.420384673072101	ENSSMAG00000020814	1
CC	GO:0043025	neuronal cell body	ene-46	277/18475	0.50130745412751	0.552063989784391	0.420384673072101	ENSSMAG00000011813	1
CC	GO:0005874	microtubule	ene-46	280/18475	0.505079820441038	0.552063989784391	0.420384673072101	ENSSMAG00000011813	1
CC	GO:0016604	nuclear body	ene-46	298/18475	0.527134714034216	0.563075717263822	0.428769863090032	ENSSMAG00000015181	1
CC	GO:0030425	dendrite	ene-46	358/18475	0.593928092263286	0.620324896363876	0.472363862852672	ENSSMAG00000011813	1
CC	GO:0043231	intracellular membrane-bounded organelle	ene-46	416/18475	0.649680625716446	0.663804117579847	0.505472340374352	ENSSMAG00000013184	1
CC	GO:0048471	perinuclear region of cytoplasm	ene-46	491/18475	0.710785814667342	0.710785814667342	0.541247876790362	ENSSMAG00000013184	1
