# Supplementary material for: Brains in Metamorphosis: Temporal Transcriptome Dynamics in Hatchery-Reared Flatfishes
Source: Biology (Basel). 2021 Dec 2;10(12):1256. doi: 10.3390/biology10121256 (PMC8698573; doi:10.3390/biology10121256)
Supplement: Supplementary file 1 [file biology-10-01256-s001.zip › Supplementary Table S17.xlsx]

## Sheet: Supplementary Table1
Primers for qPCR validation
Ensembl.ID	Gene.name	Forward	Reverse
ENSSMAG00000011856	chit3	CGGGGAAGGGAAGTTGACGCC	TGGTCACCGGGAATCAGCTCA
ENSSMAG00000016789	epd	ACCATCAGCCTTGTCATTCGCCT	GGTGTTGGTGGGAAAGGTCTCGT
ENSSMAG00000012345	ifih1	GCACCGCGTCAATGTCACAT	ATCATCGCACCCCACCTCTG
ENSSMAG00000017730	thraa	TCAGAGCTGCCTTGTGAAGA	TTCAGCTGCTCACGTTTCAC
ENSSMAG00000009273	tshba	GTCGGTCAACAGGCGTGATC	CCGTCAAAACACACACCGCA

## Sheet: Supplementary Table10
GO Enrichment of up-regulated climax genes (Hierarchical clustering)
X	ID	Description	GeneRatio	BgRatio	pvalue	p.adjust	qvalue	geneID	Count
Biological Processes	GO:0019885	antigen processing and presentation of endogenous peptide antigen via MHC class I	4/186	10/18292	2.07e-06	0.000808985	0.000735383	ENSSMAG00000011433/ENSSMAG00000013604/ENSSMAG00000016419/ENSSMAG00000017420	4
Biological Processes	GO:0042742	defense response to bacterium	8/186	85/18292	2.43e-06	0.000808985	0.000735383	ENSSMAG00000001357/ENSSMAG00000006274/ENSSMAG00000010640/ENSSMAG00000016135/ENSSMAG00000016691/ENSSMAG00000016702/ENSSMAG00000016762/ENSSMAG00000020183	8
Biological Processes	GO:0045087	innate immune response	10/186	156/18292	4.51e-06	0.00100247	0.000911264	ENSSMAG00000002180/ENSSMAG00000006449/ENSSMAG00000007427/ENSSMAG00000012345/ENSSMAG00000012654/ENSSMAG00000013085/ENSSMAG00000014556/ENSSMAG00000015947/ENSSMAG00000016135/ENSSMAG00000016691	10
Biological Processes	GO:0050829	defense response to Gram-negative bacterium	5/186	31/18292	1.41e-05	0.0020997	0.00190866	ENSSMAG00000000011/ENSSMAG00000001357/ENSSMAG00000002180/ENSSMAG00000016762/ENSSMAG00000018951	5
Biological Processes	GO:0009612	response to mechanical stimulus	6/186	53/18292	1.57e-05	0.0020997	0.00190866	ENSSMAG00000004248/ENSSMAG00000008146/ENSSMAG00000008214/ENSSMAG00000011709/ENSSMAG00000013511/ENSSMAG00000017480	6
Biological Processes	GO:0010002	cardioblast differentiation	4/186	24/18292	9.38e-05	0.00654708	0.00595142	ENSSMAG00000005213/ENSSMAG00000012231/ENSSMAG00000018681/ENSSMAG00000019959	4
Biological Processes	GO:0050830	defense response to Gram-positive bacterium	5/186	46/18292	0.000100699	0.00654708	0.00595142	ENSSMAG00000000011/ENSSMAG00000001357/ENSSMAG00000008214/ENSSMAG00000016762/ENSSMAG00000018951	5
Biological Processes	GO:0006955	immune response	9/186	182/18292	0.000104604	0.00654708	0.00595142	ENSSMAG00000000242/ENSSMAG00000000373/ENSSMAG00000002837/ENSSMAG00000003251/ENSSMAG00000003306/ENSSMAG00000006449/ENSSMAG00000009138/ENSSMAG00000012687/ENSSMAG00000014583	9
Biological Processes	GO:0006958	complement activation, classical pathway	4/186	25/18292	0.000110778	0.00654708	0.00595142	ENSSMAG00000003102/ENSSMAG00000003109/ENSSMAG00000003122/ENSSMAG00000011433	4
Biological Processes	GO:0019372	lipoxygenase pathway	3/186	10/18292	0.000117789	0.00654708	0.00595142	ENSSMAG00000007192/ENSSMAG00000015167/ENSSMAG00000015217	3
Biological Processes	GO:0043651	linoleic acid metabolic process	3/186	10/18292	0.000117789	0.00654708	0.00595142	ENSSMAG00000007192/ENSSMAG00000015167/ENSSMAG00000015217	3
Biological Processes	GO:0051122	hepoxilin biosynthetic process	3/186	10/18292	0.000117789	0.00654708	0.00595142	ENSSMAG00000007192/ENSSMAG00000015167/ENSSMAG00000015217	3
Biological Processes	GO:0034440	lipid oxidation	3/186	11/18292	0.000160748	0.0082476	0.00749722	ENSSMAG00000007192/ENSSMAG00000015167/ENSSMAG00000015217	3
Biological Processes	GO:0030198	extracellular matrix organization	10/186	245/18292	0.000210891	0.0100474	0.00913332	ENSSMAG00000002191/ENSSMAG00000002406/ENSSMAG00000003109/ENSSMAG00000004063/ENSSMAG00000008146/ENSSMAG00000011709/ENSSMAG00000013511/ENSSMAG00000014779/ENSSMAG00000017480/ENSSMAG00000020324	10
Biological Processes	GO:0051607	defense response to virus	6/186	87/18292	0.000260229	0.0114424	0.0104013	ENSSMAG00000008317/ENSSMAG00000008329/ENSSMAG00000010402/ENSSMAG00000012654/ENSSMAG00000014601/ENSSMAG00000014637	6
Biological Processes	GO:0090394	negative regulation of excitatory postsynaptic potential	3/186	13/18292	0.00027448	0.0114424	0.0104013	ENSSMAG00000014140/ENSSMAG00000014598/ENSSMAG00000017570	3
Biological Processes	GO:0021796	cerebral cortex regionalization	3/186	14/18292	0.000346728	0.013604	0.0123663	ENSSMAG00000005213/ENSSMAG00000012231/ENSSMAG00000019959	3
Biological Processes	GO:0030150	protein import into mitochondrial matrix	4/186	34/18292	0.000378136	0.014012	0.0127372	ENSSMAG00000008317/ENSSMAG00000008329/ENSSMAG00000014601/ENSSMAG00000014637	4
Biological Processes	GO:2000778	positive regulation of interleukin-6 secretion	4/186	35/18292	0.000423559	0.0143463	0.0130411	ENSSMAG00000007427/ENSSMAG00000009408/ENSSMAG00000012345/ENSSMAG00000015785	4
Biological Processes	GO:0006032	chitin catabolic process	3/186	15/18292	0.000430174	0.0143463	0.0130411	ENSSMAG00000007973/ENSSMAG00000011803/ENSSMAG00000011856	3
Biological Processes	GO:0002376	immune system process	4/186	36/18292	0.000472745	0.0150153	0.0136492	ENSSMAG00000008566/ENSSMAG00000011304/ENSSMAG00000015932/ENSSMAG00000020987	4
Biological Processes	GO:0030278	regulation of ossification	4/186	38/18292	0.000583102	0.0176786	0.0160702	ENSSMAG00000008146/ENSSMAG00000011709/ENSSMAG00000013511/ENSSMAG00000017480	4
Biological Processes	GO:0001714	endodermal cell fate specification	3/186	17/18292	0.000633341	0.0183669	0.0166958	ENSSMAG00000005213/ENSSMAG00000012231/ENSSMAG00000019959	3
Biological Processes	GO:0001503	ossification	6/186	104/18292	0.000678303	0.0188512	0.0171361	ENSSMAG00000004248/ENSSMAG00000008146/ENSSMAG00000008214/ENSSMAG00000008528/ENSSMAG00000011709/ENSSMAG00000017480	6
Biological Processes	GO:0021895	cerebral cortex neuron differentiation	3/186	18/18292	0.000754343	0.0200414	0.018218	ENSSMAG00000005213/ENSSMAG00000012231/ENSSMAG00000019959	3
Biological Processes	GO:0033334	fin morphogenesis	4/186	41/18292	0.000781225	0.0200414	0.018218	ENSSMAG00000008146/ENSSMAG00000011709/ENSSMAG00000013511/ENSSMAG00000017480	4
Biological Processes	GO:0009615	response to virus	5/186	75/18292	0.000999884	0.0247008	0.0224535	ENSSMAG00000007427/ENSSMAG00000008566/ENSSMAG00000012345/ENSSMAG00000012654/ENSSMAG00000017420	5
Biological Processes	GO:0019369	arachidonic acid metabolic process	3/186	24/18292	0.00178905	0.0426177	0.0387403	ENSSMAG00000007192/ENSSMAG00000015167/ENSSMAG00000015217	3
Biological Processes	GO:0038063	collagen-activated tyrosine kinase receptor signaling pathway	3/186	25/18292	0.0020179	0.0456865	0.0415299	ENSSMAG00000008146/ENSSMAG00000011709/ENSSMAG00000017480	3
Biological Processes	GO:0007157	heterophilic cell-cell adhesion via plasma membrane cell adhesion molecules	4/186	53/18292	0.00205487	0.0456865	0.0415299	ENSSMAG00000014140/ENSSMAG00000014598/ENSSMAG00000015785/ENSSMAG00000018863	4
Biological Processes	GO:0061564	axon development	3/186	30/18292	0.00343184	0.0738398	0.0671218	ENSSMAG00000001834/ENSSMAG00000016283/ENSSMAG00000018466	3
Biological Processes	GO:0002286	T cell activation involved in immune response	2/186	10/18292	0.00438616	0.0860462	0.0782176	ENSSMAG00000002837/ENSSMAG00000017800	2
Biological Processes	GO:0034134	toll-like receptor 2 signaling pathway	2/186	10/18292	0.00438616	0.0860462	0.0782176	ENSSMAG00000002837/ENSSMAG00000006449	2
Biological Processes	GO:0099151	regulation of postsynaptic density assembly	2/186	10/18292	0.00438616	0.0860462	0.0782176	ENSSMAG00000014140/ENSSMAG00000014598	2
Biological Processes	GO:0019896	axonal transport of mitochondrion	2/186	11/18292	0.00532514	0.0960954	0.0873526	ENSSMAG00000001834/ENSSMAG00000018466	2
Biological Processes	GO:0021772	olfactory bulb development	3/186	35/18292	0.00533063	0.0960954	0.0873526	ENSSMAG00000005213/ENSSMAG00000012231/ENSSMAG00000019959	3
Biological Processes	GO:0048382	mesendoderm development	3/186	35/18292	0.00533063	0.0960954	0.0873526	ENSSMAG00000005213/ENSSMAG00000012231/ENSSMAG00000019959	3
Biological Processes	GO:0033339	pectoral fin development	4/186	71/18292	0.00591973	0.100806	0.0916349	ENSSMAG00000008146/ENSSMAG00000011709/ENSSMAG00000013511/ENSSMAG00000017480	4
Biological Processes	GO:0090504	epiboly	3/186	37/18292	0.00623517	0.100806	0.0916349	ENSSMAG00000005213/ENSSMAG00000012231/ENSSMAG00000019959	3
Biological Processes	GO:0008090	retrograde axonal transport	2/186	12/18292	0.00634762	0.100806	0.0916349	ENSSMAG00000001834/ENSSMAG00000018466	2
Biological Processes	GO:0032481	positive regulation of type I interferon production	2/186	12/18292	0.00634762	0.100806	0.0916349	ENSSMAG00000007427/ENSSMAG00000012654	2
Biological Processes	GO:0060052	neurofilament cytoskeleton organization	2/186	12/18292	0.00634762	0.100806	0.0916349	ENSSMAG00000001834/ENSSMAG00000018466	2
Biological Processes	GO:0030282	bone mineralization	4/186	74/18292	0.00684763	0.103804	0.0943596	ENSSMAG00000002406/ENSSMAG00000004248/ENSSMAG00000006777/ENSSMAG00000013511	4
Biological Processes	GO:0060048	cardiac muscle contraction	4/186	74/18292	0.00684763	0.103804	0.0943596	ENSSMAG00000000778/ENSSMAG00000003048/ENSSMAG00000006105/ENSSMAG00000008539	4
Biological Processes	GO:0040011	locomotion	2/186	13/18292	0.00745183	0.108052	0.0982209	ENSSMAG00000001834/ENSSMAG00000018466	2
Biological Processes	GO:0050707	regulation of cytokine secretion	2/186	13/18292	0.00745183	0.108052	0.0982209	ENSSMAG00000006449/ENSSMAG00000008361	2
Biological Processes	GO:0048263	determination of dorsal identity	3/186	40/18292	0.00775415	0.110043	0.100031	ENSSMAG00000005213/ENSSMAG00000012231/ENSSMAG00000019959	3
Biological Processes	GO:0071230	cellular response to amino acid stimulus	4/186	78/18292	0.00822774	0.110774	0.100695	ENSSMAG00000008361/ENSSMAG00000011709/ENSSMAG00000013511/ENSSMAG00000017480	4
Biological Processes	GO:0009113	purine nucleobase biosynthetic process	2/186	14/18292	0.00863602	0.110774	0.100695	ENSSMAG00000001834/ENSSMAG00000018466	2
Biological Processes	GO:0060074	synapse maturation	2/186	14/18292	0.00863602	0.110774	0.100695	ENSSMAG00000001834/ENSSMAG00000018466	2
Biological Processes	GO:1900454	positive regulation of long-term synaptic depression	2/186	14/18292	0.00863602	0.110774	0.100695	ENSSMAG00000014140/ENSSMAG00000014598	2
Biological Processes	GO:2000406	positive regulation of T cell migration	2/186	14/18292	0.00863602	0.110774	0.100695	ENSSMAG00000002682/ENSSMAG00000008361	2
Biological Processes	GO:0001706	endoderm formation	3/186	43/18292	0.00947311	0.119218	0.108372	ENSSMAG00000005213/ENSSMAG00000012231/ENSSMAG00000019959	3
Biological Processes	GO:0048706	embryonic skeletal system development	4/186	85/18292	0.0110586	0.136594	0.124167	ENSSMAG00000008146/ENSSMAG00000011709/ENSSMAG00000013511/ENSSMAG00000017480	4
Biological Processes	GO:0006954	inflammatory response	6/186	185/18292	0.0117153	0.142074	0.129148	ENSSMAG00000006449/ENSSMAG00000008466/ENSSMAG00000013088/ENSSMAG00000014556/ENSSMAG00000015947/ENSSMAG00000020788	6
Biological Processes	GO:0030903	notochord development	4/186	88/18292	0.0124419	0.148192	0.134709	ENSSMAG00000008146/ENSSMAG00000011709/ENSSMAG00000013511/ENSSMAG00000017480	4
Biological Processes	GO:0030199	collagen fibril organization	4/186	89/18292	0.0129264	0.151262	0.1375	ENSSMAG00000008146/ENSSMAG00000011709/ENSSMAG00000013511/ENSSMAG00000017480	4
Biological Processes	GO:0050803	regulation of synapse structure or activity	2/186	18/18292	0.0141385	0.157172	0.142873	ENSSMAG00000010243/ENSSMAG00000010402	2
Biological Processes	GO:0055005	ventricular cardiac myofibril assembly	2/186	18/18292	0.0141385	0.157172	0.142873	ENSSMAG00000003048/ENSSMAG00000018615	2
Biological Processes	GO:0097535	lymphoid lineage cell migration into thymus	2/186	18/18292	0.0141385	0.157172	0.142873	ENSSMAG00000018147/ENSSMAG00000020987	2
Biological Processes	GO:0046426	negative regulation of receptor signaling pathway via JAK-STAT	2/186	19/18292	0.0156972	0.168871	0.153507	ENSSMAG00000002682/ENSSMAG00000008361	2
Biological Processes	GO:0060339	negative regulation of type I interferon-mediated signaling pathway	2/186	19/18292	0.0156972	0.168871	0.153507	ENSSMAG00000002682/ENSSMAG00000008361	2
Biological Processes	GO:0006590	thyroid hormone generation	2/186	20/18292	0.017326	0.177791	0.161616	ENSSMAG00000010442/ENSSMAG00000020254	2
Biological Processes	GO:0032729	positive regulation of interferon-gamma production	2/186	20/18292	0.017326	0.177791	0.161616	ENSSMAG00000008190/ENSSMAG00000016397	2
Biological Processes	GO:0043589	skin morphogenesis	2/186	20/18292	0.017326	0.177791	0.161616	ENSSMAG00000013511/ENSSMAG00000017480	2
Biological Processes	GO:0032728	positive regulation of interferon-beta production	2/186	21/18292	0.0190232	0.19225	0.174759	ENSSMAG00000007427/ENSSMAG00000012345	2
Biological Processes	GO:0031101	fin regeneration	5/186	156/18292	0.0217228	0.216255	0.19658	ENSSMAG00000008146/ENSSMAG00000011709/ENSSMAG00000013511/ENSSMAG00000017480/ENSSMAG00000020324	5
Biological Processes	GO:0034765	regulation of ion transmembrane transport	5/186	159/18292	0.023356	0.227061	0.206403	ENSSMAG00000007247/ENSSMAG00000007883/ENSSMAG00000010049/ENSSMAG00000013567/ENSSMAG00000018951	5
Biological Processes	GO:0050772	positive regulation of axonogenesis	3/186	61/18292	0.0242004	0.227061	0.206403	ENSSMAG00000001834/ENSSMAG00000008214/ENSSMAG00000018466	3
Biological Processes	GO:0030902	hindbrain development	4/186	108/18292	0.0244865	0.227061	0.206403	ENSSMAG00000001834/ENSSMAG00000012231/ENSSMAG00000018466/ENSSMAG00000018681	4
Biological Processes	GO:0021707	cerebellar granule cell differentiation	2/186	24/18292	0.0245103	0.227061	0.206403	ENSSMAG00000014140/ENSSMAG00000014598	2
Biological Processes	GO:0051896	regulation of protein kinase B signaling	2/186	24/18292	0.0245103	0.227061	0.206403	ENSSMAG00000002682/ENSSMAG00000008361	2
Biological Processes	GO:0006826	iron ion transport	2/186	25/18292	0.0264662	0.235373	0.213958	ENSSMAG00000003685/ENSSMAG00000011709	2
Biological Processes	GO:0016203	muscle attachment	2/186	25/18292	0.0264662	0.235373	0.213958	ENSSMAG00000004063/ENSSMAG00000020324	2
Biological Processes	GO:0045109	intermediate filament organization	2/186	25/18292	0.0264662	0.235373	0.213958	ENSSMAG00000001834/ENSSMAG00000018466	2
Biological Processes	GO:0010951	negative regulation of endopeptidase activity	3/186	64/18292	0.0274076	0.237414	0.215814	ENSSMAG00000001698/ENSSMAG00000001728/ENSSMAG00000010096	3
Biological Processes	GO:0050853	B cell receptor signaling pathway	3/186	64/18292	0.0274076	0.237414	0.215814	ENSSMAG00000010275/ENSSMAG00000016397/ENSSMAG00000019308	3
Biological Processes	GO:0001501	skeletal system development	5/186	171/18292	0.0306738	0.2623	0.238436	ENSSMAG00000004294/ENSSMAG00000008146/ENSSMAG00000011709/ENSSMAG00000013511/ENSSMAG00000017480	5
Biological Processes	GO:0000290	deadenylation-dependent decapping of nuclear-transcribed mRNA	2/186	28/18292	0.0326939	0.276036	0.250922	ENSSMAG00000000505/ENSSMAG00000004959	2
Biological Processes	GO:0046854	phosphatidylinositol phosphorylation	3/186	70/18292	0.0344667	0.287265	0.261129	ENSSMAG00000002682/ENSSMAG00000006449/ENSSMAG00000008361	3
Biological Processes	GO:0008089	anterograde axonal transport	2/186	29/18292	0.0348852	0.287265	0.261129	ENSSMAG00000001834/ENSSMAG00000018466	2
Biological Processes	GO:0007259	receptor signaling pathway via JAK-STAT	2/186	30/18292	0.0371319	0.302036	0.274557	ENSSMAG00000008361/ENSSMAG00000017996	2
Biological Processes	GO:0019827	stem cell population maintenance	3/186	74/18292	0.039645	0.316152	0.287388	ENSSMAG00000005213/ENSSMAG00000012231/ENSSMAG00000019959	3
Biological Processes	GO:0042074	cell migration involved in gastrulation	4/186	126/18292	0.0398153	0.316152	0.287388	ENSSMAG00000005213/ENSSMAG00000012231/ENSSMAG00000018764/ENSSMAG00000019959	4
Biological Processes	GO:0043588	skin development	3/186	75/18292	0.0409979	0.32036	0.291213	ENSSMAG00000008146/ENSSMAG00000011709/ENSSMAG00000017480	3
Biological Processes	GO:0003222	ventricular trabecula myocardium morphogenesis	2/186	32/18292	0.0417861	0.32036	0.291213	ENSSMAG00000003048/ENSSMAG00000012687	2
Biological Processes	GO:0006641	triglyceride metabolic process	2/186	32/18292	0.0417861	0.32036	0.291213	ENSSMAG00000003048/ENSSMAG00000018029	2
Biological Processes	GO:0007154	cell communication	3/186	76/18292	0.0423738	0.321174	0.291953	ENSSMAG00000002549/ENSSMAG00000015637/ENSSMAG00000018218	3
Biological Processes	GO:0001708	cell fate specification	3/186	77/18292	0.0437727	0.324405	0.29489	ENSSMAG00000005213/ENSSMAG00000012231/ENSSMAG00000019959	3
Biological Processes	GO:0051603	proteolysis involved in cellular protein catabolic process	3/186	77/18292	0.0437727	0.324405	0.29489	ENSSMAG00000011304/ENSSMAG00000016419/ENSSMAG00000017420	3
Biological Processes	GO:0032720	negative regulation of tumor necrosis factor production	2/186	35/18292	0.04915	0.360253	0.327477	ENSSMAG00000008214/ENSSMAG00000014341	2
Biological Processes	GO:0007216	G protein-coupled glutamate receptor signaling pathway	2/186	36/18292	0.0517016	0.366862	0.333484	ENSSMAG00000005036/ENSSMAG00000017570	2
Biological Processes	GO:0033333	fin development	2/186	36/18292	0.0517016	0.366862	0.333484	ENSSMAG00000008146/ENSSMAG00000017480	2
Biological Processes	GO:0042246	tissue regeneration	2/186	36/18292	0.0517016	0.366862	0.333484	ENSSMAG00000016397/ENSSMAG00000018681	2
Biological Processes	GO:0006414	translational elongation	2/186	37/18292	0.0542997	0.381241	0.346556	ENSSMAG00000003334/ENSSMAG00000016307	2
Biological Processes	GO:0001568	blood vessel development	4/186	142/18292	0.0571414	0.394541	0.358645	ENSSMAG00000008146/ENSSMAG00000011709/ENSSMAG00000013511/ENSSMAG00000017480	4
Biological Processes	GO:0035914	skeletal muscle cell differentiation	3/186	86/18292	0.057377	0.394541	0.358645	ENSSMAG00000005213/ENSSMAG00000012231/ENSSMAG00000019959	3
Biological Processes	GO:0048514	blood vessel morphogenesis	3/186	87/18292	0.0589987	0.401552	0.365019	ENSSMAG00000018147/ENSSMAG00000018681/ENSSMAG00000020324	3
Biological Processes	GO:0050908	detection of light stimulus involved in visual perception	2/186	39/18292	0.0596305	0.401753	0.365201	ENSSMAG00000000481/ENSSMAG00000000505	2
Biological Processes	GO:0001707	mesoderm formation	3/186	89/18292	0.0623064	0.407791	0.37069	ENSSMAG00000005213/ENSSMAG00000012231/ENSSMAG00000019959	3
Biological Processes	GO:0001816	cytokine production	2/186	40/18292	0.0623608	0.407791	0.37069	ENSSMAG00000008190/ENSSMAG00000010275	2
Biological Processes	GO:0021510	spinal cord development	2/186	40/18292	0.0623608	0.407791	0.37069	ENSSMAG00000001834/ENSSMAG00000018466	2
Biological Processes	GO:0043433	negative regulation of DNA-binding transcription factor activity	3/186	90/18292	0.063992	0.414395	0.376693	ENSSMAG00000005213/ENSSMAG00000012231/ENSSMAG00000019959	3
Biological Processes	GO:2000134	negative regulation of G1/S transition of mitotic cell cycle	2/186	41/18292	0.0651329	0.417727	0.379722	ENSSMAG00000009113/ENSSMAG00000014341	2
Biological Processes	GO:0051965	positive regulation of synapse assembly	3/186	92/18292	0.0674261	0.428316	0.389347	ENSSMAG00000006726/ENSSMAG00000014140/ENSSMAG00000014598	3
Biological Processes	GO:0042981	regulation of apoptotic process	5/186	219/18292	0.0732508	0.430216	0.391075	ENSSMAG00000012345/ENSSMAG00000014556/ENSSMAG00000015624/ENSSMAG00000015947/ENSSMAG00000018764	5
Biological Processes	GO:0007420	brain development	7/186	358/18292	0.0736468	0.430216	0.391075	ENSSMAG00000002330/ENSSMAG00000005213/ENSSMAG00000008528/ENSSMAG00000013088/ENSSMAG00000016293/ENSSMAG00000018681/ENSSMAG00000019959	7
Biological Processes	GO:0007179	transforming growth factor beta receptor signaling pathway	3/186	98/18292	0.0782176	0.430216	0.391075	ENSSMAG00000007524/ENSSMAG00000012687/ENSSMAG00000013511	3
Biological Processes	GO:0008217	regulation of blood pressure	2/186	46/18292	0.0795815	0.430216	0.391075	ENSSMAG00000013511/ENSSMAG00000020788	2
Biological Processes	GO:0019228	neuronal action potential	2/186	46/18292	0.0795815	0.430216	0.391075	ENSSMAG00000007247/ENSSMAG00000007883	2
Biological Processes	GO:0042552	myelination	3/186	100/18292	0.081973	0.430216	0.391075	ENSSMAG00000002330/ENSSMAG00000009360/ENSSMAG00000016283	3
Biological Processes	GO:0032868	response to insulin	2/186	47/18292	0.0825814	0.430216	0.391075	ENSSMAG00000002682/ENSSMAG00000008361	2
Biological Processes	GO:0006952	defense response	2/186	48/18292	0.0856156	0.430216	0.391075	ENSSMAG00000003306/ENSSMAG00000017996	2
Biological Processes	GO:0060349	bone morphogenesis	2/186	48/18292	0.0856156	0.430216	0.391075	ENSSMAG00000002406/ENSSMAG00000008214	2
Biological Processes	GO:1905606	regulation of presynapse assembly	2/186	48/18292	0.0856156	0.430216	0.391075	ENSSMAG00000014140/ENSSMAG00000014598	2
Biological Processes	GO:0007155	cell adhesion	7/186	373/18292	0.0870469	0.430216	0.391075	ENSSMAG00000003621/ENSSMAG00000004063/ENSSMAG00000004294/ENSSMAG00000004660/ENSSMAG00000010096/ENSSMAG00000014341/ENSSMAG00000018384	7
Biological Processes	GO:0051966	regulation of synaptic transmission, glutamatergic	2/186	49/18292	0.088683	0.430216	0.391075	ENSSMAG00000017570/ENSSMAG00000018681	2
Biological Processes	GO:0001947	heart looping	5/186	233/18292	0.0897347	0.430216	0.391075	ENSSMAG00000003048/ENSSMAG00000005213/ENSSMAG00000012231/ENSSMAG00000018147/ENSSMAG00000019959	5
Biological Processes	GO:0030890	positive regulation of B cell proliferation	2/186	50/18292	0.0917828	0.430216	0.391075	ENSSMAG00000010275/ENSSMAG00000019308	2
Biological Processes	GO:0030574	collagen catabolic process	2/186	51/18292	0.094914	0.430216	0.391075	ENSSMAG00000002191/ENSSMAG00000002406	2
Biological Processes	GO:0005975	carbohydrate metabolic process	4/186	171/18292	0.0971635	0.430216	0.391075	ENSSMAG00000002022/ENSSMAG00000007973/ENSSMAG00000011803/ENSSMAG00000011856	4
Biological Processes	GO:0001961	positive regulation of cytokine-mediated signaling pathway	1/186	10/18292	0.0971777	0.430216	0.391075	ENSSMAG00000002837	1
Biological Processes	GO:0006880	intracellular sequestering of iron ion	1/186	10/18292	0.0971777	0.430216	0.391075	ENSSMAG00000003685	1
Biological Processes	GO:0010594	regulation of endothelial cell migration	1/186	10/18292	0.0971777	0.430216	0.391075	ENSSMAG00000014768	1
Biological Processes	GO:0014904	myotube cell development	1/186	10/18292	0.0971777	0.430216	0.391075	ENSSMAG00000010275	1
Biological Processes	GO:0022612	gland morphogenesis	1/186	10/18292	0.0971777	0.430216	0.391075	ENSSMAG00000003048	1
Biological Processes	GO:0030187	melatonin biosynthetic process	1/186	10/18292	0.0971777	0.430216	0.391075	ENSSMAG00000020987	1
Biological Processes	GO:0030913	paranodal junction assembly	1/186	10/18292	0.0971777	0.430216	0.391075	ENSSMAG00000010096	1
Biological Processes	GO:0035542	regulation of SNARE complex assembly	1/186	10/18292	0.0971777	0.430216	0.391075	ENSSMAG00000017895	1
Biological Processes	GO:0044267	cellular protein metabolic process	1/186	10/18292	0.0971777	0.430216	0.391075	ENSSMAG00000002406	1
Biological Processes	GO:0048642	negative regulation of skeletal muscle tissue development	1/186	10/18292	0.0971777	0.430216	0.391075	ENSSMAG00000012687	1
Biological Processes	GO:0061621	canonical glycolysis	1/186	10/18292	0.0971777	0.430216	0.391075	ENSSMAG00000002590	1
Biological Processes	GO:0061709	reticulophagy	1/186	10/18292	0.0971777	0.430216	0.391075	ENSSMAG00000012654	1
Biological Processes	GO:0071816	tail-anchored membrane protein insertion into ER membrane	1/186	10/18292	0.0971777	0.430216	0.391075	ENSSMAG00000003334	1
Biological Processes	GO:0099645	neurotransmitter receptor localization to postsynaptic specialization membrane	1/186	10/18292	0.0971777	0.430216	0.391075	ENSSMAG00000002330	1
Biological Processes	GO:2000484	positive regulation of interleukin-8 secretion	1/186	10/18292	0.0971777	0.430216	0.391075	ENSSMAG00000009408	1
Biological Processes	GO:0031623	receptor internalization	2/186	52/18292	0.0980755	0.430216	0.391075	ENSSMAG00000010096/ENSSMAG00000010402	2
Biological Processes	GO:0071466	cellular response to xenobiotic stimulus	2/186	53/18292	0.101267	0.430216	0.391075	ENSSMAG00000000531/ENSSMAG00000003334	2
Biological Processes	GO:1990573	potassium ion import across plasma membrane	3/186	111/18292	0.103954	0.430216	0.391075	ENSSMAG00000000011/ENSSMAG00000010049/ENSSMAG00000018951	3
Biological Processes	GO:0003009	skeletal muscle contraction	2/186	54/18292	0.104486	0.430216	0.391075	ENSSMAG00000006105/ENSSMAG00000008539	2
Biological Processes	GO:0007160	cell-matrix adhesion	3/186	112/18292	0.106057	0.430216	0.391075	ENSSMAG00000010442/ENSSMAG00000016789/ENSSMAG00000018182	3
Biological Processes	GO:0001818	negative regulation of cytokine production	1/186	11/18292	0.106363	0.430216	0.391075	ENSSMAG00000014341	1
Biological Processes	GO:0002430	complement receptor mediated signaling pathway	1/186	11/18292	0.106363	0.430216	0.391075	ENSSMAG00000013088	1
Biological Processes	GO:0006702	androgen biosynthetic process	1/186	11/18292	0.106363	0.430216	0.391075	ENSSMAG00000020254	1
Biological Processes	GO:0030194	positive regulation of blood coagulation	1/186	11/18292	0.106363	0.430216	0.391075	ENSSMAG00000009408	1
Biological Processes	GO:0032691	negative regulation of interleukin-1 beta production	1/186	11/18292	0.106363	0.430216	0.391075	ENSSMAG00000008214	1
Biological Processes	GO:0051601	exocyst localization	1/186	11/18292	0.106363	0.430216	0.391075	ENSSMAG00000017895	1
Biological Processes	GO:0060971	embryonic heart tube left/right pattern formation	1/186	11/18292	0.106363	0.430216	0.391075	ENSSMAG00000003048	1
Biological Processes	GO:0070285	pigment cell development	1/186	11/18292	0.106363	0.430216	0.391075	ENSSMAG00000018681	1
Biological Processes	GO:0070292	N-acylphosphatidylethanolamine metabolic process	1/186	11/18292	0.106363	0.430216	0.391075	ENSSMAG00000018029	1
Biological Processes	GO:0071286	cellular response to magnesium ion	1/186	11/18292	0.106363	0.430216	0.391075	ENSSMAG00000007883	1
Biological Processes	GO:0097070	ductus arteriosus closure	1/186	11/18292	0.106363	0.430216	0.391075	ENSSMAG00000007524	1
Biological Processes	GO:0098700	neurotransmitter loading into synaptic vesicle	1/186	11/18292	0.106363	0.430216	0.391075	ENSSMAG00000010243	1
Biological Processes	GO:0098735	positive regulation of the force of heart contraction	1/186	11/18292	0.106363	0.430216	0.391075	ENSSMAG00000000778	1
Biological Processes	GO:1902514	regulation of calcium ion transmembrane transport via high voltage-gated calcium channel	1/186	11/18292	0.106363	0.430216	0.391075	ENSSMAG00000013567	1
Biological Processes	GO:1903779	regulation of cardiac conduction	1/186	11/18292	0.106363	0.430216	0.391075	ENSSMAG00000003048	1
Biological Processes	GO:1905064	negative regulation of vascular smooth muscle cell differentiation	1/186	11/18292	0.106363	0.430216	0.391075	ENSSMAG00000010275	1
Biological Processes	GO:0055010	ventricular cardiac muscle tissue morphogenesis	2/186	55/18292	0.107733	0.430216	0.391075	ENSSMAG00000000778/ENSSMAG00000008539	2
Biological Processes	GO:0001958	endochondral ossification	2/186	56/18292	0.111007	0.430216	0.391075	ENSSMAG00000002406/ENSSMAG00000017480	2
Biological Processes	GO:0003166	bundle of His development	1/186	12/18292	0.115455	0.430216	0.391075	ENSSMAG00000003048	1
Biological Processes	GO:0003205	cardiac chamber development	1/186	12/18292	0.115455	0.430216	0.391075	ENSSMAG00000003048	1
Biological Processes	GO:0003211	cardiac ventricle formation	1/186	12/18292	0.115455	0.430216	0.391075	ENSSMAG00000003048	1
Biological Processes	GO:0003417	growth plate cartilage development	1/186	12/18292	0.115455	0.430216	0.391075	ENSSMAG00000002406	1
Biological Processes	GO:0006542	glutamine biosynthetic process	1/186	12/18292	0.115455	0.430216	0.391075	ENSSMAG00000014768	1
Biological Processes	GO:0009253	peptidoglycan catabolic process	1/186	12/18292	0.115455	0.430216	0.391075	ENSSMAG00000016762	1
Biological Processes	GO:0009405	pathogenesis	1/186	12/18292	0.115455	0.430216	0.391075	ENSSMAG00000015785	1
Biological Processes	GO:0019835	cytolysis	1/186	12/18292	0.115455	0.430216	0.391075	ENSSMAG00000016762	1
Biological Processes	GO:0022617	extracellular matrix disassembly	1/186	12/18292	0.115455	0.430216	0.391075	ENSSMAG00000002406	1
Biological Processes	GO:0031087	deadenylation-independent decapping of nuclear-transcribed mRNA	1/186	12/18292	0.115455	0.430216	0.391075	ENSSMAG00000004959	1
Biological Processes	GO:0035458	cellular response to interferon-beta	1/186	12/18292	0.115455	0.430216	0.391075	ENSSMAG00000012654	1
Biological Processes	GO:0035878	nail development	1/186	12/18292	0.115455	0.430216	0.391075	ENSSMAG00000018147	1
Biological Processes	GO:0046621	negative regulation of organ growth	1/186	12/18292	0.115455	0.430216	0.391075	ENSSMAG00000020254	1
Biological Processes	GO:0050892	intestinal absorption	1/186	12/18292	0.115455	0.430216	0.391075	ENSSMAG00000016083	1
Biological Processes	GO:0050901	leukocyte tethering or rolling	1/186	12/18292	0.115455	0.430216	0.391075	ENSSMAG00000016083	1
Biological Processes	GO:0050966	detection of mechanical stimulus involved in sensory perception of pain	1/186	12/18292	0.115455	0.430216	0.391075	ENSSMAG00000007883	1
Biological Processes	GO:0071360	cellular response to exogenous dsRNA	1/186	12/18292	0.115455	0.430216	0.391075	ENSSMAG00000012654	1
Biological Processes	GO:0098884	postsynaptic neurotransmitter receptor internalization	1/186	12/18292	0.115455	0.430216	0.391075	ENSSMAG00000010402	1
Biological Processes	GO:0099170	postsynaptic modulation of chemical synaptic transmission	1/186	12/18292	0.115455	0.430216	0.391075	ENSSMAG00000017570	1
Biological Processes	GO:1902166	negative regulation of intrinsic apoptotic signaling pathway in response to DNA damage by p53 class mediator	1/186	12/18292	0.115455	0.430216	0.391075	ENSSMAG00000002837	1
Biological Processes	GO:0006310	DNA recombination	2/186	59/18292	0.120981	0.430863	0.391663	ENSSMAG00000009360/ENSSMAG00000015091	2
Biological Processes	GO:0014883	transition between fast and slow fiber	1/186	13/18292	0.124456	0.430863	0.391663	ENSSMAG00000008539	1
Biological Processes	GO:0045580	regulation of T cell differentiation	1/186	13/18292	0.124456	0.430863	0.391663	ENSSMAG00000008566	1
Biological Processes	GO:0048535	lymph node development	1/186	13/18292	0.124456	0.430863	0.391663	ENSSMAG00000003048	1
Biological Processes	GO:0051302	regulation of cell division	1/186	13/18292	0.124456	0.430863	0.391663	ENSSMAG00000009113	1
Biological Processes	GO:0060478	acrosomal vesicle exocytosis	1/186	13/18292	0.124456	0.430863	0.391663	ENSSMAG00000001844	1
Biological Processes	GO:0071404	cellular response to low-density lipoprotein particle stimulus	1/186	13/18292	0.124456	0.430863	0.391663	ENSSMAG00000010096	1
Biological Processes	GO:1902667	regulation of axon guidance	1/186	13/18292	0.124456	0.430863	0.391663	ENSSMAG00000012231	1
Biological Processes	GO:0017157	regulation of exocytosis	2/186	61/18292	0.127749	0.430863	0.391663	ENSSMAG00000001844/ENSSMAG00000002330	2
Biological Processes	GO:0007200	phospholipase C-activating G protein-coupled receptor signaling pathway	2/186	62/18292	0.131166	0.430863	0.391663	ENSSMAG00000009408/ENSSMAG00000013088	2
Biological Processes	GO:0060348	bone development	2/186	62/18292	0.131166	0.430863	0.391663	ENSSMAG00000004248/ENSSMAG00000006777	2
Biological Processes	GO:0002320	lymphoid progenitor cell differentiation	1/186	14/18292	0.133365	0.430863	0.391663	ENSSMAG00000020987	1
Biological Processes	GO:0003170	heart valve development	1/186	14/18292	0.133365	0.430863	0.391663	ENSSMAG00000018147	1
Biological Processes	GO:0006820	anion transport	1/186	14/18292	0.133365	0.430863	0.391663	ENSSMAG00000010243	1
Biological Processes	GO:0010469	regulation of signaling receptor activity	1/186	14/18292	0.133365	0.430863	0.391663	ENSSMAG00000020254	1
Biological Processes	GO:0032480	negative regulation of type I interferon production	1/186	14/18292	0.133365	0.430863	0.391663	ENSSMAG00000007427	1
Biological Processes	GO:0035881	amacrine cell differentiation	1/186	14/18292	0.133365	0.430863	0.391663	ENSSMAG00000018147	1
Biological Processes	GO:0039536	negative regulation of RIG-I signaling pathway	1/186	14/18292	0.133365	0.430863	0.391663	ENSSMAG00000007427	1
Biological Processes	GO:0042532	negative regulation of tyrosine phosphorylation of STAT protein	1/186	14/18292	0.133365	0.430863	0.391663	ENSSMAG00000008361	1
Biological Processes	GO:0042694	muscle cell fate specification	1/186	14/18292	0.133365	0.430863	0.391663	ENSSMAG00000000778	1
Biological Processes	GO:0045046	protein import into peroxisome membrane	1/186	14/18292	0.133365	0.430863	0.391663	ENSSMAG00000003743	1
Biological Processes	GO:0045823	positive regulation of heart contraction	1/186	14/18292	0.133365	0.430863	0.391663	ENSSMAG00000003048	1
Biological Processes	GO:0051891	positive regulation of cardioblast differentiation	1/186	14/18292	0.133365	0.430863	0.391663	ENSSMAG00000003048	1
Biological Processes	GO:0055123	digestive system development	1/186	14/18292	0.133365	0.430863	0.391663	ENSSMAG00000010622	1
Biological Processes	GO:0060043	regulation of cardiac muscle cell proliferation	1/186	14/18292	0.133365	0.430863	0.391663	ENSSMAG00000003048	1
Biological Processes	GO:0006879	cellular iron ion homeostasis	2/186	63/18292	0.134603	0.430863	0.391663	ENSSMAG00000003685/ENSSMAG00000011709	2
Biological Processes	GO:0010667	negative regulation of cardiac muscle cell apoptotic process	1/186	15/18292	0.142184	0.430863	0.391663	ENSSMAG00000003048	1
Biological Processes	GO:0017183	peptidyl-diphthamide biosynthetic process from peptidyl-histidine	1/186	15/18292	0.142184	0.430863	0.391663	ENSSMAG00000018147	1
Biological Processes	GO:0030595	leukocyte chemotaxis	1/186	15/18292	0.142184	0.430863	0.391663	ENSSMAG00000003306	1
Biological Processes	GO:0032446	protein modification by small protein conjugation	1/186	15/18292	0.142184	0.430863	0.391663	ENSSMAG00000016945	1
Biological Processes	GO:0033572	transferrin transport	1/186	15/18292	0.142184	0.430863	0.391663	ENSSMAG00000015815	1
Biological Processes	GO:0035457	cellular response to interferon-alpha	1/186	15/18292	0.142184	0.430863	0.391663	ENSSMAG00000010402	1
Biological Processes	GO:0045843	negative regulation of striated muscle tissue development	1/186	15/18292	0.142184	0.430863	0.391663	ENSSMAG00000012687	1
Biological Processes	GO:0048332	mesoderm morphogenesis	1/186	15/18292	0.142184	0.430863	0.391663	ENSSMAG00000018681	1
Biological Processes	GO:0048541	Peyer's patch development	1/186	15/18292	0.142184	0.430863	0.391663	ENSSMAG00000003048	1
Biological Processes	GO:0090527	actin filament reorganization	1/186	15/18292	0.142184	0.430863	0.391663	ENSSMAG00000015929	1
Biological Processes	GO:2001022	positive regulation of response to DNA damage stimulus	1/186	15/18292	0.142184	0.430863	0.391663	ENSSMAG00000008190	1
Biological Processes	GO:0006919	activation of cysteine-type endopeptidase activity involved in apoptotic process	2/186	67/18292	0.148549	0.430863	0.391663	ENSSMAG00000009408/ENSSMAG00000015624	2
Biological Processes	GO:0098742	cell-cell adhesion via plasma-membrane adhesion molecules	2/186	67/18292	0.148549	0.430863	0.391663	ENSSMAG00000009360/ENSSMAG00000018681	2
Biological Processes	GO:0007031	peroxisome organization	1/186	16/18292	0.150914	0.430863	0.391663	ENSSMAG00000018029	1
Biological Processes	GO:0010735	positive regulation of transcription via serum response element binding	1/186	16/18292	0.150914	0.430863	0.391663	ENSSMAG00000003048	1
Biological Processes	GO:0010960	magnesium ion homeostasis	1/186	16/18292	0.150914	0.430863	0.391663	ENSSMAG00000007883	1
Biological Processes	GO:0030948	negative regulation of vascular endothelial growth factor receptor signaling pathway	1/186	16/18292	0.150914	0.430863	0.391663	ENSSMAG00000012692	1
Biological Processes	GO:0048012	hepatocyte growth factor receptor signaling pathway	1/186	16/18292	0.150914	0.430863	0.391663	ENSSMAG00000010243	1
Biological Processes	GO:0060346	bone trabecula formation	1/186	16/18292	0.150914	0.430863	0.391663	ENSSMAG00000017480	1
Biological Processes	GO:0071897	DNA biosynthetic process	1/186	16/18292	0.150914	0.430863	0.391663	ENSSMAG00000009360	1
Biological Processes	GO:0085029	extracellular matrix assembly	1/186	16/18292	0.150914	0.430863	0.391663	ENSSMAG00000013511	1
Biological Processes	GO:2001256	regulation of store-operated calcium entry	1/186	16/18292	0.150914	0.430863	0.391663	ENSSMAG00000005036	1
Biological Processes	GO:0070374	positive regulation of ERK1 and ERK2 cascade	4/186	203/18292	0.152759	0.430863	0.391663	ENSSMAG00000000531/ENSSMAG00000002837/ENSSMAG00000009408/ENSSMAG00000014341	4
Biological Processes	GO:0006936	muscle contraction	3/186	133/18292	0.153761	0.430863	0.391663	ENSSMAG00000006105/ENSSMAG00000008539/ENSSMAG00000021113	3
Biological Processes	GO:0042391	regulation of membrane potential	4/186	204/18292	0.154661	0.430863	0.391663	ENSSMAG00000001844/ENSSMAG00000004959/ENSSMAG00000007883/ENSSMAG00000013354	4
Biological Processes	GO:0007411	axon guidance	5/186	279/18292	0.15575	0.430863	0.391663	ENSSMAG00000002330/ENSSMAG00000008146/ENSSMAG00000011709/ENSSMAG00000013511/ENSSMAG00000017480	5
Biological Processes	GO:0010718	positive regulation of epithelial to mesenchymal transition	2/186	70/18292	0.159191	0.430863	0.391663	ENSSMAG00000000531/ENSSMAG00000017480	2
Biological Processes	GO:0030878	thyroid gland development	2/186	70/18292	0.159191	0.430863	0.391663	ENSSMAG00000003048/ENSSMAG00000020254	2
Biological Processes	GO:0002230	positive regulation of defense response to virus by host	1/186	17/18292	0.159555	0.430863	0.391663	ENSSMAG00000012654	1
Biological Processes	GO:0003231	cardiac ventricle development	1/186	17/18292	0.159555	0.430863	0.391663	ENSSMAG00000003048	1
Biological Processes	GO:0014850	response to muscle activity	1/186	17/18292	0.159555	0.430863	0.391663	ENSSMAG00000018252	1
Biological Processes	GO:0016185	synaptic vesicle budding from presynaptic endocytic zone membrane	1/186	17/18292	0.159555	0.430863	0.391663	ENSSMAG00000010402	1
Biological Processes	GO:0030388	fructose 1,6-bisphosphate metabolic process	1/186	17/18292	0.159555	0.430863	0.391663	ENSSMAG00000002590	1
Biological Processes	GO:0032963	collagen metabolic process	1/186	17/18292	0.159555	0.430863	0.391663	ENSSMAG00000013511	1
Biological Processes	GO:0036444	calcium import into the mitochondrion	1/186	17/18292	0.159555	0.430863	0.391663	ENSSMAG00000018764	1
Biological Processes	GO:0043330	response to exogenous dsRNA	1/186	17/18292	0.159555	0.430863	0.391663	ENSSMAG00000017420	1
Biological Processes	GO:0045019	negative regulation of nitric oxide biosynthetic process	1/186	17/18292	0.159555	0.430863	0.391663	ENSSMAG00000008214	1
Biological Processes	GO:0048285	organelle fission	1/186	17/18292	0.159555	0.430863	0.391663	ENSSMAG00000010402	1
Biological Processes	GO:0051103	DNA ligation involved in DNA repair	1/186	17/18292	0.159555	0.430863	0.391663	ENSSMAG00000009360	1
Biological Processes	GO:0051279	regulation of release of sequestered calcium ion into cytosol	1/186	17/18292	0.159555	0.430863	0.391663	ENSSMAG00000013960	1
Biological Processes	GO:0051281	positive regulation of release of sequestered calcium ion into cytosol	1/186	17/18292	0.159555	0.430863	0.391663	ENSSMAG00000009408	1
Biological Processes	GO:0090331	negative regulation of platelet aggregation	1/186	17/18292	0.159555	0.430863	0.391663	ENSSMAG00000010096	1
Biological Processes	GO:0051289	protein homotetramerization	2/186	72/18292	0.166363	0.43892	0.398987	ENSSMAG00000002590/ENSSMAG00000010049	2
Biological Processes	GO:0007512	adult heart development	1/186	18/18292	0.168109	0.43892	0.398987	ENSSMAG00000003048	1
Biological Processes	GO:0010765	positive regulation of sodium ion transport	1/186	18/18292	0.168109	0.43892	0.398987	ENSSMAG00000003048	1
Biological Processes	GO:0031663	lipopolysaccharide-mediated signaling pathway	1/186	18/18292	0.168109	0.43892	0.398987	ENSSMAG00000018863	1
Biological Processes	GO:0045741	positive regulation of epidermal growth factor-activated receptor activity	1/186	18/18292	0.168109	0.43892	0.398987	ENSSMAG00000008040	1
Biological Processes	GO:0061626	pharyngeal arch artery morphogenesis	1/186	18/18292	0.168109	0.43892	0.398987	ENSSMAG00000003048	1
Biological Processes	GO:0061844	antimicrobial humoral immune response mediated by antimicrobial peptide	1/186	18/18292	0.168109	0.43892	0.398987	ENSSMAG00000003306	1
Biological Processes	GO:1904355	positive regulation of telomere capping	1/186	18/18292	0.168109	0.43892	0.398987	ENSSMAG00000008528	1
Biological Processes	GO:0006629	lipid metabolic process	3/186	139/18292	0.168461	0.43892	0.398987	ENSSMAG00000015091/ENSSMAG00000015929/ENSSMAG00000020183	3
Biological Processes	GO:0001957	intramembranous ossification	1/186	19/18292	0.176576	0.443766	0.403392	ENSSMAG00000017480	1
Biological Processes	GO:0002755	MyD88-dependent toll-like receptor signaling pathway	1/186	19/18292	0.176576	0.443766	0.403392	ENSSMAG00000006449	1
Biological Processes	GO:0010832	negative regulation of myotube differentiation	1/186	19/18292	0.176576	0.443766	0.403392	ENSSMAG00000003048	1
Biological Processes	GO:0036065	fucosylation	1/186	19/18292	0.176576	0.443766	0.403392	ENSSMAG00000002702	1
Biological Processes	GO:0038061	NIK/NF-kappaB signaling	1/186	19/18292	0.176576	0.443766	0.403392	ENSSMAG00000012654	1
Biological Processes	GO:0043011	myeloid dendritic cell differentiation	1/186	19/18292	0.176576	0.443766	0.403392	ENSSMAG00000020987	1
Biological Processes	GO:0045740	positive regulation of DNA replication	1/186	19/18292	0.176576	0.443766	0.403392	ENSSMAG00000008040	1
Biological Processes	GO:2000178	negative regulation of neural precursor cell proliferation	1/186	19/18292	0.176576	0.443766	0.403392	ENSSMAG00000018681	1
Biological Processes	GO:0050885	neuromuscular process controlling balance	2/186	75/18292	0.177223	0.443766	0.403392	ENSSMAG00000001834/ENSSMAG00000018466	2
Biological Processes	GO:0050731	positive regulation of peptidyl-tyrosine phosphorylation	2/186	76/18292	0.180867	0.443766	0.403392	ENSSMAG00000002837/ENSSMAG00000016397	2
Biological Processes	GO:0009617	response to bacterium	3/186	145/18292	0.183552	0.443766	0.403392	ENSSMAG00000007427/ENSSMAG00000013875/ENSSMAG00000018029	3
Biological Processes	GO:0002218	activation of innate immune response	1/186	20/18292	0.184958	0.443766	0.403392	ENSSMAG00000012654	1
Biological Processes	GO:0006123	mitochondrial electron transport, cytochrome c to oxygen	1/186	20/18292	0.184958	0.443766	0.403392	ENSSMAG00000002180	1
Biological Processes	GO:0006729	tetrahydrobiopterin biosynthetic process	1/186	20/18292	0.184958	0.443766	0.403392	ENSSMAG00000003292	1
Biological Processes	GO:0021535	cell migration in hindbrain	1/186	20/18292	0.184958	0.443766	0.403392	ENSSMAG00000018681	1
Biological Processes	GO:0021902	commitment of neuronal cell to specific neuron type in forebrain	1/186	20/18292	0.184958	0.443766	0.403392	ENSSMAG00000012231	1
Biological Processes	GO:0032964	collagen biosynthetic process	1/186	20/18292	0.184958	0.443766	0.403392	ENSSMAG00000017480	1
Biological Processes	GO:0050801	ion homeostasis	1/186	20/18292	0.184958	0.443766	0.403392	ENSSMAG00000003254	1
Biological Processes	GO:0050862	positive regulation of T cell receptor signaling pathway	1/186	20/18292	0.184958	0.443766	0.403392	ENSSMAG00000008190	1
Biological Processes	GO:0097194	execution phase of apoptosis	1/186	20/18292	0.184958	0.443766	0.403392	ENSSMAG00000009168	1
Biological Processes	GO:0098508	endothelial to hematopoietic transition	1/186	20/18292	0.184958	0.443766	0.403392	ENSSMAG00000009408	1
Biological Processes	GO:1903670	regulation of sprouting angiogenesis	1/186	20/18292	0.184958	0.443766	0.403392	ENSSMAG00000014768	1
Biological Processes	GO:0060042	retina morphogenesis in camera-type eye	2/186	78/18292	0.18819	0.447572	0.406852	ENSSMAG00000002682/ENSSMAG00000008361	2
Biological Processes	GO:0035162	embryonic hemopoiesis	2/186	79/18292	0.191866	0.447572	0.406852	ENSSMAG00000002682/ENSSMAG00000008361	2
Biological Processes	GO:0006013	mannose metabolic process	1/186	21/18292	0.193255	0.447572	0.406852	ENSSMAG00000013046	1
Biological Processes	GO:0006956	complement activation	1/186	21/18292	0.193255	0.447572	0.406852	ENSSMAG00000000287	1
Biological Processes	GO:0009117	nucleotide metabolic process	1/186	21/18292	0.193255	0.447572	0.406852	ENSSMAG00000007460	1
Biological Processes	GO:0032689	negative regulation of interferon-gamma production	1/186	21/18292	0.193255	0.447572	0.406852	ENSSMAG00000015785	1
Biological Processes	GO:0035729	cellular response to hepatocyte growth factor stimulus	1/186	21/18292	0.193255	0.447572	0.406852	ENSSMAG00000010243	1
Biological Processes	GO:0046834	lipid phosphorylation	1/186	21/18292	0.193255	0.447572	0.406852	ENSSMAG00000004311	1
Biological Processes	GO:0050900	leukocyte migration	1/186	21/18292	0.193255	0.447572	0.406852	ENSSMAG00000003048	1
Biological Processes	GO:0070098	chemokine-mediated signaling pathway	1/186	21/18292	0.193255	0.447572	0.406852	ENSSMAG00000003306	1
Biological Processes	GO:0009306	protein secretion	2/186	81/18292	0.199248	0.455521	0.414077	ENSSMAG00000014140/ENSSMAG00000014598	2
Biological Processes	GO:0032509	endosome transport via multivesicular body sorting pathway	1/186	22/18292	0.201467	0.455521	0.414077	ENSSMAG00000008528	1
Biological Processes	GO:0035584	calcium-mediated signaling using intracellular calcium source	1/186	22/18292	0.201467	0.455521	0.414077	ENSSMAG00000017570	1
Biological Processes	GO:0045840	positive regulation of mitotic nuclear division	1/186	22/18292	0.201467	0.455521	0.414077	ENSSMAG00000008040	1
Biological Processes	GO:0046486	glycerolipid metabolic process	1/186	22/18292	0.201467	0.455521	0.414077	ENSSMAG00000004311	1
Biological Processes	GO:0051156	glucose 6-phosphate metabolic process	1/186	22/18292	0.201467	0.455521	0.414077	ENSSMAG00000012692	1
Biological Processes	GO:1990266	neutrophil migration	1/186	22/18292	0.201467	0.455521	0.414077	ENSSMAG00000001071	1
Biological Processes	GO:0008016	regulation of heart contraction	2/186	82/18292	0.202951	0.456866	0.4153	ENSSMAG00000013046/ENSSMAG00000018147	2
Biological Processes	GO:0007267	cell-cell signaling	3/186	154/18292	0.206818	0.456866	0.4153	ENSSMAG00000002549/ENSSMAG00000014341/ENSSMAG00000018218	3
Biological Processes	GO:0043009	chordate embryonic development	3/186	154/18292	0.206818	0.456866	0.4153	ENSSMAG00000003334/ENSSMAG00000008528/ENSSMAG00000018764	3
Biological Processes	GO:0006002	fructose 6-phosphate metabolic process	1/186	23/18292	0.209597	0.456866	0.4153	ENSSMAG00000002590	1
Biological Processes	GO:0006614	SRP-dependent cotranslational protein targeting to membrane	1/186	23/18292	0.209597	0.456866	0.4153	ENSSMAG00000016784	1
Biological Processes	GO:0006809	nitric oxide biosynthetic process	1/186	23/18292	0.209597	0.456866	0.4153	ENSSMAG00000003292	1
Biological Processes	GO:0008152	metabolic process	1/186	23/18292	0.209597	0.456866	0.4153	ENSSMAG00000019308	1
Biological Processes	GO:0008406	gonad development	1/186	23/18292	0.209597	0.456866	0.4153	ENSSMAG00000020254	1
Biological Processes	GO:0031954	positive regulation of protein autophosphorylation	1/186	23/18292	0.209597	0.456866	0.4153	ENSSMAG00000014341	1
Biological Processes	GO:0048168	regulation of neuronal synaptic plasticity	1/186	23/18292	0.209597	0.456866	0.4153	ENSSMAG00000013046	1
Biological Processes	GO:1903077	negative regulation of protein localization to plasma membrane	1/186	23/18292	0.209597	0.456866	0.4153	ENSSMAG00000004311	1
Biological Processes	GO:0006935	chemotaxis	2/186	85/18292	0.214106	0.459804	0.41797	ENSSMAG00000000011/ENSSMAG00000013088	2
Biological Processes	GO:0007416	synapse assembly	2/186	85/18292	0.214106	0.459804	0.41797	ENSSMAG00000003405/ENSSMAG00000018681	2
Biological Processes	GO:0006405	RNA export from nucleus	1/186	24/18292	0.217644	0.459804	0.41797	ENSSMAG00000011154	1
Biological Processes	GO:0007158	neuron cell-cell adhesion	1/186	24/18292	0.217644	0.459804	0.41797	ENSSMAG00000018681	1
Biological Processes	GO:0035803	egg coat formation	1/186	24/18292	0.217644	0.459804	0.41797	ENSSMAG00000001071	1
Biological Processes	GO:0043029	T cell homeostasis	1/186	24/18292	0.217644	0.459804	0.41797	ENSSMAG00000018147	1
Biological Processes	GO:0046339	diacylglycerol metabolic process	1/186	24/18292	0.217644	0.459804	0.41797	ENSSMAG00000004311	1
Biological Processes	GO:0060351	cartilage development involved in endochondral bone morphogenesis	1/186	24/18292	0.217644	0.459804	0.41797	ENSSMAG00000017480	1
Biological Processes	GO:1904646	cellular response to amyloid-beta	1/186	24/18292	0.217644	0.459804	0.41797	ENSSMAG00000017570	1
Biological Processes	GO:0055003	cardiac myofibril assembly	2/186	86/18292	0.217838	0.459804	0.41797	ENSSMAG00000000778/ENSSMAG00000021113	2
Biological Processes	GO:0071805	potassium ion transmembrane transport	3/186	161/18292	0.225353	0.460189	0.41832	ENSSMAG00000007524/ENSSMAG00000007883/ENSSMAG00000013604	3
Biological Processes	GO:0001881	receptor recycling	1/186	25/18292	0.22561	0.460189	0.41832	ENSSMAG00000015815	1
Biological Processes	GO:0003342	proepicardium development	1/186	25/18292	0.22561	0.460189	0.41832	ENSSMAG00000003048	1
Biological Processes	GO:0033173	calcineurin-NFAT signaling cascade	1/186	25/18292	0.22561	0.460189	0.41832	ENSSMAG00000010275	1
Biological Processes	GO:0050806	positive regulation of synaptic transmission	1/186	25/18292	0.22561	0.460189	0.41832	ENSSMAG00000001844	1
Biological Processes	GO:0051276	chromosome organization	1/186	25/18292	0.22561	0.460189	0.41832	ENSSMAG00000017428	1
Biological Processes	GO:0051597	response to methylmercury	1/186	25/18292	0.22561	0.460189	0.41832	ENSSMAG00000016419	1
Biological Processes	GO:0072358	cardiovascular system development	1/186	25/18292	0.22561	0.460189	0.41832	ENSSMAG00000009408	1
Biological Processes	GO:0090336	positive regulation of brown fat cell differentiation	1/186	25/18292	0.22561	0.460189	0.41832	ENSSMAG00000015091	1
Biological Processes	GO:0098962	regulation of postsynaptic neurotransmitter receptor activity	1/186	25/18292	0.22561	0.460189	0.41832	ENSSMAG00000005036	1
Biological Processes	GO:1902287	semaphorin-plexin signaling pathway involved in axon guidance	1/186	25/18292	0.22561	0.460189	0.41832	ENSSMAG00000008214	1
Biological Processes	GO:0006518	peptide metabolic process	1/186	26/18292	0.233495	0.466291	0.423867	ENSSMAG00000009599	1
Biological Processes	GO:0034122	negative regulation of toll-like receptor signaling pathway	1/186	26/18292	0.233495	0.466291	0.423867	ENSSMAG00000020987	1
Biological Processes	GO:0050790	regulation of catalytic activity	1/186	26/18292	0.233495	0.466291	0.423867	ENSSMAG00000009203	1
Biological Processes	GO:0055015	ventricular cardiac muscle cell development	1/186	26/18292	0.233495	0.466291	0.423867	ENSSMAG00000018615	1
Biological Processes	GO:0060030	dorsal convergence	1/186	26/18292	0.233495	0.466291	0.423867	ENSSMAG00000018681	1
Biological Processes	GO:0060292	long-term synaptic depression	1/186	26/18292	0.233495	0.466291	0.423867	ENSSMAG00000014771	1
Biological Processes	GO:1901741	positive regulation of myoblast fusion	1/186	26/18292	0.233495	0.466291	0.423867	ENSSMAG00000010275	1
Biological Processes	GO:0019221	cytokine-mediated signaling pathway	2/186	92/18292	0.240331	0.469234	0.426542	ENSSMAG00000008361/ENSSMAG00000017996	2
Biological Processes	GO:0033627	cell adhesion mediated by integrin	1/186	27/18292	0.2413	0.469234	0.426542	ENSSMAG00000018384	1
Biological Processes	GO:0045453	bone resorption	1/186	27/18292	0.2413	0.469234	0.426542	ENSSMAG00000008214	1
Biological Processes	GO:0045807	positive regulation of endocytosis	1/186	27/18292	0.2413	0.469234	0.426542	ENSSMAG00000009408	1
Biological Processes	GO:0048699	generation of neurons	1/186	27/18292	0.2413	0.469234	0.426542	ENSSMAG00000018681	1
Biological Processes	GO:0060078	regulation of postsynaptic membrane potential	1/186	27/18292	0.2413	0.469234	0.426542	ENSSMAG00000004959	1
Biological Processes	GO:0060413	atrial septum morphogenesis	1/186	27/18292	0.2413	0.469234	0.426542	ENSSMAG00000003048	1
Biological Processes	GO:1901215	negative regulation of neuron death	1/186	27/18292	0.2413	0.469234	0.426542	ENSSMAG00000014341	1
Biological Processes	GO:2000344	positive regulation of acrosome reaction	1/186	27/18292	0.2413	0.469234	0.426542	ENSSMAG00000001071	1
Biological Processes	GO:0007517	muscle organ development	2/186	93/18292	0.244093	0.470334	0.427543	ENSSMAG00000003685/ENSSMAG00000012687	2
Biological Processes	GO:0006044	N-acetylglucosamine metabolic process	1/186	28/18292	0.249026	0.470334	0.427543	ENSSMAG00000000778	1
Biological Processes	GO:0006893	Golgi to plasma membrane transport	1/186	28/18292	0.249026	0.470334	0.427543	ENSSMAG00000017895	1
Biological Processes	GO:0016239	positive regulation of macroautophagy	1/186	28/18292	0.249026	0.470334	0.427543	ENSSMAG00000012654	1
Biological Processes	GO:0032967	positive regulation of collagen biosynthetic process	1/186	28/18292	0.249026	0.470334	0.427543	ENSSMAG00000009408	1
Biological Processes	GO:0042407	cristae formation	1/186	28/18292	0.249026	0.470334	0.427543	ENSSMAG00000018764	1
Biological Processes	GO:0043434	response to peptide hormone	1/186	28/18292	0.249026	0.470334	0.427543	ENSSMAG00000017996	1
Biological Processes	GO:0043518	negative regulation of DNA damage response, signal transduction by p53 class mediator	1/186	28/18292	0.249026	0.470334	0.427543	ENSSMAG00000002837	1
Biological Processes	GO:0046686	response to cadmium ion	1/186	28/18292	0.249026	0.470334	0.427543	ENSSMAG00000016419	1
Biological Processes	GO:0071679	commissural neuron axon guidance	1/186	28/18292	0.249026	0.470334	0.427543	ENSSMAG00000018681	1
Biological Processes	GO:0007229	integrin-mediated signaling pathway	3/186	170/18292	0.249627	0.470334	0.427543	ENSSMAG00000015624/ENSSMAG00000016397/ENSSMAG00000018384	3
Biological Processes	GO:0032496	response to lipopolysaccharide	2/186	96/18292	0.255391	0.470334	0.427543	ENSSMAG00000008214/ENSSMAG00000009408	2
Biological Processes	GO:0035249	synaptic transmission, glutamatergic	2/186	96/18292	0.255391	0.470334	0.427543	ENSSMAG00000010243/ENSSMAG00000015815	2
Biological Processes	GO:0001886	endothelial cell morphogenesis	1/186	29/18292	0.256674	0.470334	0.427543	ENSSMAG00000012692	1
Biological Processes	GO:0007131	reciprocal meiotic recombination	1/186	29/18292	0.256674	0.470334	0.427543	ENSSMAG00000020608	1
Biological Processes	GO:0043523	regulation of neuron apoptotic process	1/186	29/18292	0.256674	0.470334	0.427543	ENSSMAG00000004311	1
Biological Processes	GO:0045429	positive regulation of nitric oxide biosynthetic process	1/186	29/18292	0.256674	0.470334	0.427543	ENSSMAG00000016762	1
Biological Processes	GO:0048246	macrophage chemotaxis	1/186	29/18292	0.256674	0.470334	0.427543	ENSSMAG00000002191	1
Biological Processes	GO:0051932	synaptic transmission, GABAergic	1/186	29/18292	0.256674	0.470334	0.427543	ENSSMAG00000004959	1
Biological Processes	GO:0060993	kidney morphogenesis	1/186	29/18292	0.256674	0.470334	0.427543	ENSSMAG00000016083	1
Biological Processes	GO:0097192	extrinsic apoptotic signaling pathway in absence of ligand	1/186	29/18292	0.256674	0.470334	0.427543	ENSSMAG00000018764	1
Biological Processes	GO:0042493	response to drug	2/186	98/18292	0.26293	0.47572	0.432439	ENSSMAG00000010275/ENSSMAG00000019308	2
Biological Processes	GO:0001964	startle response	1/186	30/18292	0.264245	0.47572	0.432439	ENSSMAG00000007883	1
Biological Processes	GO:0010033	response to organic substance	1/186	30/18292	0.264245	0.47572	0.432439	ENSSMAG00000013046	1
Biological Processes	GO:0019882	antigen processing and presentation	1/186	30/18292	0.264245	0.47572	0.432439	ENSSMAG00000002837	1
Biological Processes	GO:0048592	eye morphogenesis	1/186	30/18292	0.264245	0.47572	0.432439	ENSSMAG00000011709	1
Biological Processes	GO:0048752	semicircular canal morphogenesis	1/186	30/18292	0.264245	0.47572	0.432439	ENSSMAG00000018681	1
Biological Processes	GO:0010842	retina layer formation	2/186	99/18292	0.2667	0.47572	0.432439	ENSSMAG00000003405/ENSSMAG00000018147	2
Biological Processes	GO:0006491	N-glycan processing	1/186	31/18292	0.271738	0.47572	0.432439	ENSSMAG00000004311	1
Biological Processes	GO:0006836	neurotransmitter transport	1/186	31/18292	0.271738	0.47572	0.432439	ENSSMAG00000010243	1
Biological Processes	GO:0010467	gene expression	1/186	31/18292	0.271738	0.47572	0.432439	ENSSMAG00000020254	1
Biological Processes	GO:0035775	pronephric glomerulus morphogenesis	1/186	31/18292	0.271738	0.47572	0.432439	ENSSMAG00000008190	1
Biological Processes	GO:0042102	positive regulation of T cell proliferation	1/186	31/18292	0.271738	0.47572	0.432439	ENSSMAG00000018863	1
Biological Processes	GO:0045638	negative regulation of myeloid cell differentiation	1/186	31/18292	0.271738	0.47572	0.432439	ENSSMAG00000020987	1
Biological Processes	GO:0048916	posterior lateral line development	1/186	31/18292	0.271738	0.47572	0.432439	ENSSMAG00000010096	1
Biological Processes	GO:0061025	membrane fusion	1/186	31/18292	0.271738	0.47572	0.432439	ENSSMAG00000010402	1
Biological Processes	GO:0070654	sensory epithelium regeneration	1/186	31/18292	0.271738	0.47572	0.432439	ENSSMAG00000018681	1
Biological Processes	GO:0086010	membrane depolarization during action potential	1/186	31/18292	0.271738	0.47572	0.432439	ENSSMAG00000007247	1
Biological Processes	GO:0043524	negative regulation of neuron apoptotic process	3/186	179/18292	0.274273	0.478901	0.43533	ENSSMAG00000001834/ENSSMAG00000004311/ENSSMAG00000018466	3
Biological Processes	GO:0010812	negative regulation of cell-substrate adhesion	1/186	32/18292	0.279156	0.481129	0.437356	ENSSMAG00000017480	1
Biological Processes	GO:0021702	cerebellar Purkinje cell differentiation	1/186	32/18292	0.279156	0.481129	0.437356	ENSSMAG00000004311	1
Biological Processes	GO:0051259	protein complex oligomerization	1/186	32/18292	0.279156	0.481129	0.437356	ENSSMAG00000012654	1
Biological Processes	GO:0060261	positive regulation of transcription initiation from RNA polymerase II promoter	1/186	32/18292	0.279156	0.481129	0.437356	ENSSMAG00000003048	1
Biological Processes	GO:0061098	positive regulation of protein tyrosine kinase activity	1/186	32/18292	0.279156	0.481129	0.437356	ENSSMAG00000017570	1
Biological Processes	GO:0048812	neuron projection morphogenesis	2/186	104/18292	0.285541	0.481347	0.437553	ENSSMAG00000001834/ENSSMAG00000018466	2
Biological Processes	GO:0006665	sphingolipid metabolic process	1/186	33/18292	0.286499	0.481347	0.437553	ENSSMAG00000020183	1
Biological Processes	GO:0007398	ectoderm development	1/186	33/18292	0.286499	0.481347	0.437553	ENSSMAG00000018681	1
Biological Processes	GO:0010001	glial cell differentiation	1/186	33/18292	0.286499	0.481347	0.437553	ENSSMAG00000018681	1
Biological Processes	GO:0016226	iron-sulfur cluster assembly	1/186	33/18292	0.286499	0.481347	0.437553	ENSSMAG00000008466	1
Biological Processes	GO:0032212	positive regulation of telomere maintenance via telomerase	1/186	33/18292	0.286499	0.481347	0.437553	ENSSMAG00000008528	1
Biological Processes	GO:0045907	positive regulation of vasoconstriction	1/186	33/18292	0.286499	0.481347	0.437553	ENSSMAG00000009408	1
Biological Processes	GO:0046627	negative regulation of insulin receptor signaling pathway	1/186	33/18292	0.286499	0.481347	0.437553	ENSSMAG00000008361	1
Biological Processes	GO:0060840	artery development	1/186	33/18292	0.286499	0.481347	0.437553	ENSSMAG00000003048	1
Biological Processes	GO:1903861	positive regulation of dendrite extension	1/186	33/18292	0.286499	0.481347	0.437553	ENSSMAG00000001844	1
Biological Processes	GO:0000266	mitochondrial fission	1/186	34/18292	0.293767	0.483809	0.439792	ENSSMAG00000010402	1
Biological Processes	GO:0001678	cellular glucose homeostasis	1/186	34/18292	0.293767	0.483809	0.439792	ENSSMAG00000012692	1
Biological Processes	GO:0007405	neuroblast proliferation	1/186	34/18292	0.293767	0.483809	0.439792	ENSSMAG00000007883	1
Biological Processes	GO:0022010	central nervous system myelination	1/186	34/18292	0.293767	0.483809	0.439792	ENSSMAG00000016283	1
Biological Processes	GO:0030168	platelet activation	1/186	34/18292	0.293767	0.483809	0.439792	ENSSMAG00000009408	1
Biological Processes	GO:0031103	axon regeneration	1/186	34/18292	0.293767	0.483809	0.439792	ENSSMAG00000006726	1
Biological Processes	GO:0048169	regulation of long-term neuronal synaptic plasticity	1/186	34/18292	0.293767	0.483809	0.439792	ENSSMAG00000017570	1
Biological Processes	GO:0048791	calcium ion-regulated exocytosis of neurotransmitter	1/186	34/18292	0.293767	0.483809	0.439792	ENSSMAG00000001844	1
Biological Processes	GO:0016525	negative regulation of angiogenesis	2/186	108/18292	0.300583	0.489613	0.445068	ENSSMAG00000003621/ENSSMAG00000012692	2
Biological Processes	GO:0006821	chloride transport	1/186	35/18292	0.300962	0.489613	0.445068	ENSSMAG00000004959	1
Biological Processes	GO:0045198	establishment of epithelial cell apical/basal polarity	1/186	35/18292	0.300962	0.489613	0.445068	ENSSMAG00000018681	1
Biological Processes	GO:0050770	regulation of axonogenesis	1/186	35/18292	0.300962	0.489613	0.445068	ENSSMAG00000018681	1
Biological Processes	GO:0050905	neuromuscular process	1/186	35/18292	0.300962	0.489613	0.445068	ENSSMAG00000007883	1
Biological Processes	GO:0048839	inner ear development	2/186	109/18292	0.304336	0.493897	0.448962	ENSSMAG00000002549/ENSSMAG00000003109	2
Biological Processes	GO:0002931	response to ischemia	1/186	36/18292	0.308083	0.496357	0.451198	ENSSMAG00000004311	1
Biological Processes	GO:0043967	histone H4 acetylation	1/186	36/18292	0.308083	0.496357	0.451198	ENSSMAG00000020987	1
Biological Processes	GO:0048048	embryonic eye morphogenesis	1/186	36/18292	0.308083	0.496357	0.451198	ENSSMAG00000018681	1
Biological Processes	GO:0034220	ion transmembrane transport	2/186	111/18292	0.31183	0.497333	0.452086	ENSSMAG00000004959/ENSSMAG00000013354	2
Biological Processes	GO:0002250	adaptive immune response	1/186	37/18292	0.315133	0.497333	0.452086	ENSSMAG00000016397	1
Biological Processes	GO:0030225	macrophage differentiation	1/186	37/18292	0.315133	0.497333	0.452086	ENSSMAG00000003048	1
Biological Processes	GO:0042130	negative regulation of T cell proliferation	1/186	37/18292	0.315133	0.497333	0.452086	ENSSMAG00000014341	1
Biological Processes	GO:0045786	negative regulation of cell cycle	1/186	37/18292	0.315133	0.497333	0.452086	ENSSMAG00000007524	1
Biological Processes	GO:0050482	arachidonic acid secretion	1/186	37/18292	0.315133	0.497333	0.452086	ENSSMAG00000004441	1
Biological Processes	GO:0001649	osteoblast differentiation	2/186	113/18292	0.319309	0.497333	0.452086	ENSSMAG00000004248/ENSSMAG00000017480	2
Biological Processes	GO:0050877	nervous system process	2/186	113/18292	0.319309	0.497333	0.452086	ENSSMAG00000004959/ENSSMAG00000013354	2
Biological Processes	GO:0001937	negative regulation of endothelial cell proliferation	1/186	38/18292	0.322111	0.497333	0.452086	ENSSMAG00000012692	1
Biological Processes	GO:0006471	protein ADP-ribosylation	1/186	38/18292	0.322111	0.497333	0.452086	ENSSMAG00000015637	1
Biological Processes	GO:0007339	binding of sperm to zona pellucida	1/186	38/18292	0.322111	0.497333	0.452086	ENSSMAG00000001071	1
Biological Processes	GO:0035725	sodium ion transmembrane transport	1/186	38/18292	0.322111	0.497333	0.452086	ENSSMAG00000007247	1
Biological Processes	GO:0036297	interstrand cross-link repair	1/186	38/18292	0.322111	0.497333	0.452086	ENSSMAG00000014420	1
Biological Processes	GO:0050729	positive regulation of inflammatory response	1/186	38/18292	0.322111	0.497333	0.452086	ENSSMAG00000006449	1
Biological Processes	GO:0050910	detection of mechanical stimulus involved in sensory perception of sound	1/186	38/18292	0.322111	0.497333	0.452086	ENSSMAG00000013354	1
Biological Processes	GO:0060347	heart trabecula formation	1/186	38/18292	0.322111	0.497333	0.452086	ENSSMAG00000003048	1
Biological Processes	GO:1902042	negative regulation of extrinsic apoptotic signaling pathway via death domain receptors	1/186	38/18292	0.322111	0.497333	0.452086	ENSSMAG00000004311	1
Biological Processes	GO:2001243	negative regulation of intrinsic apoptotic signaling pathway	1/186	38/18292	0.322111	0.497333	0.452086	ENSSMAG00000018764	1
Biological Processes	GO:0006979	response to oxidative stress	2/186	114/18292	0.323041	0.497617	0.452343	ENSSMAG00000010442/ENSSMAG00000020788	2
Biological Processes	GO:0009968	negative regulation of signal transduction	1/186	39/18292	0.329018	0.505657	0.459652	ENSSMAG00000012654	1
Biological Processes	GO:0003007	heart morphogenesis	2/186	116/18292	0.330489	0.50675	0.460646	ENSSMAG00000003048/ENSSMAG00000018615	2
Biological Processes	GO:0000184	nuclear-transcribed mRNA catabolic process, nonsense-mediated decay	1/186	40/18292	0.335856	0.511452	0.464919	ENSSMAG00000005036	1
Biological Processes	GO:0006298	mismatch repair	1/186	40/18292	0.335856	0.511452	0.464919	ENSSMAG00000015091	1
Biological Processes	GO:0055117	regulation of cardiac muscle contraction	1/186	40/18292	0.335856	0.511452	0.464919	ENSSMAG00000003048	1
Biological Processes	GO:0006887	exocytosis	2/186	118/18292	0.337915	0.512399	0.465781	ENSSMAG00000001844/ENSSMAG00000017895	2
Biological Processes	GO:0007413	axonal fasciculation	1/186	41/18292	0.342624	0.512399	0.465781	ENSSMAG00000018681	1
Biological Processes	GO:0008544	epidermis development	1/186	41/18292	0.342624	0.512399	0.465781	ENSSMAG00000020324	1
Biological Processes	GO:0043542	endothelial cell migration	1/186	41/18292	0.342624	0.512399	0.465781	ENSSMAG00000013046	1
Biological Processes	GO:0048873	homeostasis of number of cells within a tissue	1/186	41/18292	0.342624	0.512399	0.465781	ENSSMAG00000009408	1
Biological Processes	GO:0051973	positive regulation of telomerase activity	1/186	41/18292	0.342624	0.512399	0.465781	ENSSMAG00000008528	1
Biological Processes	GO:0071407	cellular response to organic cyclic compound	1/186	41/18292	0.342624	0.512399	0.465781	ENSSMAG00000020788	1
Biological Processes	GO:1902017	regulation of cilium assembly	1/186	41/18292	0.342624	0.512399	0.465781	ENSSMAG00000008528	1
Biological Processes	GO:0006260	DNA replication	2/186	120/18292	0.345316	0.513611	0.466882	ENSSMAG00000008214/ENSSMAG00000009360	2
Biological Processes	GO:0055085	transmembrane transport	2/186	120/18292	0.345316	0.513611	0.466882	ENSSMAG00000013604/ENSSMAG00000016419	2
Biological Processes	GO:0030335	positive regulation of cell migration	4/186	292/18292	0.345744	0.513611	0.466882	ENSSMAG00000009408/ENSSMAG00000010243/ENSSMAG00000014341/ENSSMAG00000017480	4
Biological Processes	GO:0010634	positive regulation of epithelial cell migration	1/186	42/18292	0.349323	0.515484	0.468585	ENSSMAG00000000531	1
Biological Processes	GO:0034097	response to cytokine	1/186	42/18292	0.349323	0.515484	0.468585	ENSSMAG00000008214	1
Biological Processes	GO:0046855	inositol phosphate dephosphorylation	1/186	42/18292	0.349323	0.515484	0.468585	ENSSMAG00000006449	1
Biological Processes	GO:0030500	regulation of bone mineralization	1/186	43/18292	0.355955	0.521806	0.474332	ENSSMAG00000004248	1
Biological Processes	GO:0060088	auditory receptor cell stereocilium organization	1/186	43/18292	0.355955	0.521806	0.474332	ENSSMAG00000018681	1
Biological Processes	GO:0097150	neuronal stem cell population maintenance	1/186	43/18292	0.355955	0.521806	0.474332	ENSSMAG00000018681	1
Biological Processes	GO:0043388	positive regulation of DNA binding	1/186	44/18292	0.362519	0.527948	0.479915	ENSSMAG00000020987	1
Biological Processes	GO:0043966	histone H3 acetylation	1/186	44/18292	0.362519	0.527948	0.479915	ENSSMAG00000020987	1
Biological Processes	GO:0048167	regulation of synaptic plasticity	1/186	44/18292	0.362519	0.527948	0.479915	ENSSMAG00000001844	1
Biological Processes	GO:0010628	positive regulation of gene expression	4/186	300/18292	0.36421	0.529255	0.481103	ENSSMAG00000008566/ENSSMAG00000015785/ENSSMAG00000015932/ENSSMAG00000016762	4
Biological Processes	GO:0003148	outflow tract septum morphogenesis	1/186	45/18292	0.369017	0.532674	0.484211	ENSSMAG00000003048	1
Biological Processes	GO:0055007	cardiac muscle cell differentiation	1/186	45/18292	0.369017	0.532674	0.484211	ENSSMAG00000003048	1
Biological Processes	GO:0071260	cellular response to mechanical stimulus	1/186	45/18292	0.369017	0.532674	0.484211	ENSSMAG00000017480	1
Biological Processes	GO:0007010	cytoskeleton organization	2/186	127/18292	0.370998	0.532674	0.484211	ENSSMAG00000002330/ENSSMAG00000016784	2
Biological Processes	GO:0007204	positive regulation of cytosolic calcium ion concentration	2/186	127/18292	0.370998	0.532674	0.484211	ENSSMAG00000013088/ENSSMAG00000013354	2
Biological Processes	GO:0006915	apoptotic process	3/186	214/18292	0.371355	0.532674	0.484211	ENSSMAG00000000373/ENSSMAG00000009168/ENSSMAG00000015624	3
Biological Processes	GO:0008630	intrinsic apoptotic signaling pathway in response to DNA damage	1/186	46/18292	0.375449	0.533954	0.485374	ENSSMAG00000018764	1
Biological Processes	GO:0010811	positive regulation of cell-substrate adhesion	1/186	46/18292	0.375449	0.533954	0.485374	ENSSMAG00000017019	1
Biological Processes	GO:0030050	vesicle transport along actin filament	1/186	46/18292	0.375449	0.533954	0.485374	ENSSMAG00000009603	1
Biological Processes	GO:0036302	atrioventricular canal development	1/186	46/18292	0.375449	0.533954	0.485374	ENSSMAG00000018147	1
Biological Processes	GO:0007173	epidermal growth factor receptor signaling pathway	1/186	47/18292	0.381816	0.536149	0.48737	ENSSMAG00000008040	1
Biological Processes	GO:0010975	regulation of neuron projection development	1/186	47/18292	0.381816	0.536149	0.48737	ENSSMAG00000012231	1
Biological Processes	GO:0018345	protein palmitoylation	1/186	47/18292	0.381816	0.536149	0.48737	ENSSMAG00000014768	1
Biological Processes	GO:0021952	central nervous system projection neuron axonogenesis	1/186	47/18292	0.381816	0.536149	0.48737	ENSSMAG00000008528	1
Biological Processes	GO:0031334	positive regulation of protein-containing complex assembly	1/186	47/18292	0.381816	0.536149	0.48737	ENSSMAG00000002406	1
Biological Processes	GO:0060038	cardiac muscle cell proliferation	1/186	47/18292	0.381816	0.536149	0.48737	ENSSMAG00000003048	1
Biological Processes	GO:0001502	cartilage condensation	1/186	49/18292	0.394356	0.549134	0.499174	ENSSMAG00000018681	1
Biological Processes	GO:0001558	regulation of cell growth	1/186	49/18292	0.394356	0.549134	0.499174	ENSSMAG00000017638	1
Biological Processes	GO:0002224	toll-like receptor signaling pathway	1/186	49/18292	0.394356	0.549134	0.499174	ENSSMAG00000006449	1
Biological Processes	GO:0009966	regulation of signal transduction	1/186	49/18292	0.394356	0.549134	0.499174	ENSSMAG00000018681	1
Biological Processes	GO:0006096	glycolytic process	1/186	50/18292	0.400531	0.555414	0.504882	ENSSMAG00000012692	1
Biological Processes	GO:0034504	protein localization to nucleus	1/186	50/18292	0.400531	0.555414	0.504882	ENSSMAG00000017480	1
Biological Processes	GO:0006464	cellular protein modification process	1/186	51/18292	0.406643	0.560395	0.509409	ENSSMAG00000016945	1
Biological Processes	GO:0010508	positive regulation of autophagy	1/186	51/18292	0.406643	0.560395	0.509409	ENSSMAG00000006777	1
Biological Processes	GO:0071688	striated muscle myosin thick filament assembly	1/186	51/18292	0.406643	0.560395	0.509409	ENSSMAG00000021113	1
Biological Processes	GO:0043123	positive regulation of I-kappaB kinase/NF-kappaB signaling	2/186	138/18292	0.41051	0.564071	0.512751	ENSSMAG00000009408/ENSSMAG00000013046	2
Biological Processes	GO:0006099	tricarboxylic acid cycle	1/186	52/18292	0.412694	0.564071	0.512751	ENSSMAG00000009360	1
Biological Processes	GO:0007214	gamma-aminobutyric acid signaling pathway	1/186	52/18292	0.412694	0.564071	0.512751	ENSSMAG00000004959	1
Biological Processes	GO:0007612	learning	1/186	52/18292	0.412694	0.564071	0.512751	ENSSMAG00000017570	1
Biological Processes	GO:0098609	cell-cell adhesion	2/186	139/18292	0.414044	0.564759	0.513377	ENSSMAG00000006434/ENSSMAG00000021124	2
Biological Processes	GO:0010499	proteasomal ubiquitin-independent protein catabolic process	1/186	53/18292	0.418683	0.565306	0.513874	ENSSMAG00000011304	1
Biological Processes	GO:0019915	lipid storage	1/186	53/18292	0.418683	0.565306	0.513874	ENSSMAG00000004311	1
Biological Processes	GO:0043280	positive regulation of cysteine-type endopeptidase activity involved in apoptotic process	1/186	53/18292	0.418683	0.565306	0.513874	ENSSMAG00000018764	1
Biological Processes	GO:0060412	ventricular septum morphogenesis	1/186	53/18292	0.418683	0.565306	0.513874	ENSSMAG00000003048	1
Biological Processes	GO:0097009	energy homeostasis	1/186	53/18292	0.418683	0.565306	0.513874	ENSSMAG00000015091	1
Biological Processes	GO:0006406	mRNA export from nucleus	1/186	54/18292	0.424611	0.56985	0.518004	ENSSMAG00000016789	1
Biological Processes	GO:0007162	negative regulation of cell adhesion	1/186	54/18292	0.424611	0.56985	0.518004	ENSSMAG00000008214	1
Biological Processes	GO:0008654	phospholipid biosynthetic process	1/186	54/18292	0.424611	0.56985	0.518004	ENSSMAG00000018029	1
Biological Processes	GO:0048589	developmental growth	1/186	55/18292	0.430479	0.576565	0.524109	ENSSMAG00000020254	1
Biological Processes	GO:0001570	vasculogenesis	2/186	144/18292	0.431551	0.576843	0.524362	ENSSMAG00000000011/ENSSMAG00000017996	2
Biological Processes	GO:0016567	protein ubiquitination	4/186	330/18292	0.432995	0.577388	0.524857	ENSSMAG00000002682/ENSSMAG00000008361/ENSSMAG00000013085/ENSSMAG00000016945	4
Biological Processes	GO:0006974	cellular response to DNA damage stimulus	3/186	237/18292	0.434106	0.577388	0.524857	ENSSMAG00000008528/ENSSMAG00000010275/ENSSMAG00000016945	3
Biological Processes	GO:0045214	sarcomere organization	2/186	145/18292	0.43502	0.577388	0.524857	ENSSMAG00000018615/ENSSMAG00000021113	2
Biological Processes	GO:0035118	embryonic pectoral fin morphogenesis	1/186	56/18292	0.436287	0.577388	0.524857	ENSSMAG00000018681	1
Biological Processes	GO:0050727	regulation of inflammatory response	1/186	56/18292	0.436287	0.577388	0.524857	ENSSMAG00000012654	1
Biological Processes	GO:0006814	sodium ion transport	1/186	57/18292	0.442037	0.581536	0.528627	ENSSMAG00000010243	1
Biological Processes	GO:0044331	cell-cell adhesion mediated by cadherin	1/186	57/18292	0.442037	0.581536	0.528627	ENSSMAG00000018681	1
Biological Processes	GO:0060028	convergent extension involved in axis elongation	1/186	57/18292	0.442037	0.581536	0.528627	ENSSMAG00000006777	1
Biological Processes	GO:0006941	striated muscle contraction	1/186	58/18292	0.447728	0.584413	0.531242	ENSSMAG00000021113	1
Biological Processes	GO:0010498	proteasomal protein catabolic process	1/186	58/18292	0.447728	0.584413	0.531242	ENSSMAG00000011304	1
Biological Processes	GO:0045727	positive regulation of translation	1/186	58/18292	0.447728	0.584413	0.531242	ENSSMAG00000003334	1
Biological Processes	GO:0048739	cardiac muscle fiber development	1/186	58/18292	0.447728	0.584413	0.531242	ENSSMAG00000021113	1
Biological Processes	GO:0007608	sensory perception of smell	1/186	59/18292	0.453362	0.588312	0.534787	ENSSMAG00000005539	1
Biological Processes	GO:0016339	calcium-dependent cell-cell adhesion via plasma membrane cell adhesion molecules	1/186	59/18292	0.453362	0.588312	0.534787	ENSSMAG00000018681	1
Biological Processes	GO:0048536	spleen development	1/186	59/18292	0.453362	0.588312	0.534787	ENSSMAG00000003048	1
Biological Processes	GO:0038083	peptidyl-tyrosine autophosphorylation	1/186	60/18292	0.458938	0.59324	0.539267	ENSSMAG00000016397	1
Biological Processes	GO:0042476	odontogenesis	1/186	60/18292	0.458938	0.59324	0.539267	ENSSMAG00000018681	1
Biological Processes	GO:0003323	type B pancreatic cell development	1/186	61/18292	0.464458	0.59468	0.540576	ENSSMAG00000010622	1
Biological Processes	GO:0021591	ventricular system development	1/186	61/18292	0.464458	0.59468	0.540576	ENSSMAG00000018681	1
Biological Processes	GO:0035025	positive regulation of Rho protein signal transduction	1/186	61/18292	0.464458	0.59468	0.540576	ENSSMAG00000009408	1
Biological Processes	GO:0036342	post-anal tail morphogenesis	1/186	61/18292	0.464458	0.59468	0.540576	ENSSMAG00000018681	1
Biological Processes	GO:0045893	positive regulation of transcription, DNA-templated	5/186	440/18292	0.46451	0.59468	0.540576	ENSSMAG00000009408/ENSSMAG00000017130/ENSSMAG00000017480/ENSSMAG00000018147/ENSSMAG00000019308	5
Biological Processes	GO:0009749	response to glucose	1/186	62/18292	0.469922	0.600456	0.545826	ENSSMAG00000014768	1
Biological Processes	GO:0021915	neural tube development	1/186	63/18292	0.47533	0.601604	0.54687	ENSSMAG00000018681	1
Biological Processes	GO:0030241	skeletal muscle myosin thick filament assembly	1/186	63/18292	0.47533	0.601604	0.54687	ENSSMAG00000021113	1
Biological Processes	GO:0030593	neutrophil chemotaxis	1/186	63/18292	0.47533	0.601604	0.54687	ENSSMAG00000003306	1
Biological Processes	GO:0042254	ribosome biogenesis	1/186	63/18292	0.47533	0.601604	0.54687	ENSSMAG00000014768	1
Biological Processes	GO:0042475	odontogenesis of dentin-containing tooth	1/186	63/18292	0.47533	0.601604	0.54687	ENSSMAG00000003048	1
Biological Processes	GO:0007015	actin filament organization	3/186	253/18292	0.476404	0.601821	0.547067	ENSSMAG00000009603/ENSSMAG00000018764/ENSSMAG00000021113	3
Biological Processes	GO:0007029	endoplasmic reticulum organization	1/186	64/18292	0.480684	0.603797	0.548863	ENSSMAG00000008528	1
Biological Processes	GO:0030216	keratinocyte differentiation	1/186	64/18292	0.480684	0.603797	0.548863	ENSSMAG00000018147	1
Biological Processes	GO:2000300	regulation of synaptic vesicle exocytosis	1/186	64/18292	0.480684	0.603797	0.548863	ENSSMAG00000001844	1
Biological Processes	GO:0034976	response to endoplasmic reticulum stress	1/186	65/18292	0.485983	0.607024	0.551796	ENSSMAG00000003405	1
Biological Processes	GO:0048854	brain morphogenesis	1/186	65/18292	0.485983	0.607024	0.551796	ENSSMAG00000002330	1
Biological Processes	GO:0051482	positive regulation of cytosolic calcium ion concentration involved in phospholipase C-activating G protein-coupled signaling pathway	1/186	65/18292	0.485983	0.607024	0.551796	ENSSMAG00000009408	1
Biological Processes	GO:0006486	protein glycosylation	2/186	161/18292	0.488897	0.607884	0.552578	ENSSMAG00000002702/ENSSMAG00000016083	2
Biological Processes	GO:0046777	protein autophosphorylation	2/186	161/18292	0.488897	0.607884	0.552578	ENSSMAG00000008528/ENSSMAG00000016397	2
Biological Processes	GO:0043066	negative regulation of apoptotic process	4/186	356/18292	0.49096	0.607884	0.552578	ENSSMAG00000010243/ENSSMAG00000016293/ENSSMAG00000018764/ENSSMAG00000019308	4
Biological Processes	GO:0003429	growth plate cartilage chondrocyte morphogenesis	1/186	66/18292	0.491228	0.607884	0.552578	ENSSMAG00000014779	1
Biological Processes	GO:0048747	muscle fiber development	1/186	66/18292	0.491228	0.607884	0.552578	ENSSMAG00000000778	1
Biological Processes	GO:0006644	phospholipid metabolic process	1/186	67/18292	0.49642	0.613171	0.557384	ENSSMAG00000004441	1
Biological Processes	GO:0060047	heart contraction	2/186	167/18292	0.508265	0.626225	0.56925	ENSSMAG00000003048/ENSSMAG00000018615	2
Biological Processes	GO:0006302	double-strand break repair	1/186	70/18292	0.511683	0.626225	0.56925	ENSSMAG00000017428	1
Biological Processes	GO:0030307	positive regulation of cell growth	1/186	70/18292	0.511683	0.626225	0.56925	ENSSMAG00000002330	1
Biological Processes	GO:0032092	positive regulation of protein binding	1/186	70/18292	0.511683	0.626225	0.56925	ENSSMAG00000012654	1
Biological Processes	GO:0045454	cell redox homeostasis	1/186	70/18292	0.511683	0.626225	0.56925	ENSSMAG00000015637	1
Biological Processes	GO:0007422	peripheral nervous system development	1/186	71/18292	0.516667	0.628863	0.571649	ENSSMAG00000018681	1
Biological Processes	GO:0021766	hippocampus development	1/186	71/18292	0.516667	0.628863	0.571649	ENSSMAG00000007883	1
Biological Processes	GO:0060325	face morphogenesis	1/186	71/18292	0.516667	0.628863	0.571649	ENSSMAG00000017480	1
Biological Processes	GO:0030240	skeletal muscle thin filament assembly	1/186	72/18292	0.521601	0.633712	0.576056	ENSSMAG00000021113	1
Biological Processes	GO:0007017	microtubule-based process	1/186	73/18292	0.526485	0.638131	0.580074	ENSSMAG00000018764	1
Biological Processes	GO:0007626	locomotory behavior	2/186	173/18292	0.527152	0.638131	0.580074	ENSSMAG00000002330/ENSSMAG00000017570	2
Biological Processes	GO:0032870	cellular response to hormone stimulus	1/186	74/18292	0.531319	0.640849	0.582544	ENSSMAG00000020254	1
Biological Processes	GO:0034332	adherens junction organization	1/186	74/18292	0.531319	0.640849	0.582544	ENSSMAG00000018681	1
Biological Processes	GO:0065003	protein-containing complex assembly	1/186	76/18292	0.540841	0.649654	0.590548	ENSSMAG00000001844	1
Biological Processes	GO:0007156	homophilic cell adhesion via plasma membrane adhesion molecules	2/186	178/18292	0.542515	0.649654	0.590548	ENSSMAG00000006434/ENSSMAG00000018681	2
Biological Processes	GO:0008283	cell population proliferation	2/186	178/18292	0.542515	0.649654	0.590548	ENSSMAG00000009603/ENSSMAG00000014768	2
Biological Processes	GO:0010629	negative regulation of gene expression	2/186	178/18292	0.542515	0.649654	0.590548	ENSSMAG00000003906/ENSSMAG00000015785	2
Biological Processes	GO:1904888	cranial skeletal system development	1/186	77/18292	0.545529	0.652093	0.592765	ENSSMAG00000003743	1
Biological Processes	GO:0048703	embryonic viscerocranium morphogenesis	2/186	180/18292	0.548563	0.654546	0.594995	ENSSMAG00000003048/ENSSMAG00000008190	2
Biological Processes	GO:0060059	embryonic retina morphogenesis in camera-type eye	1/186	78/18292	0.55017	0.655291	0.595672	ENSSMAG00000018681	1
Biological Processes	GO:0000045	autophagosome assembly	1/186	79/18292	0.554763	0.657242	0.597445	ENSSMAG00000012654	1
Biological Processes	GO:0000281	mitotic cytokinesis	1/186	79/18292	0.554763	0.657242	0.597445	ENSSMAG00000000778	1
Biological Processes	GO:0007266	Rho protein signal transduction	1/186	79/18292	0.554763	0.657242	0.597445	ENSSMAG00000013511	1
Biological Processes	GO:0030512	negative regulation of transforming growth factor beta receptor signaling pathway	1/186	80/18292	0.55931	0.660283	0.60021	ENSSMAG00000006777	1
Biological Processes	GO:0060326	cell chemotaxis	1/186	80/18292	0.55931	0.660283	0.60021	ENSSMAG00000013088	1
Biological Processes	GO:0016485	protein processing	1/186	81/18292	0.563811	0.66442	0.603971	ENSSMAG00000009599	1
Biological Processes	GO:0007596	blood coagulation	1/186	82/18292	0.568266	0.66614	0.605534	ENSSMAG00000009408	1
Biological Processes	GO:0050808	synapse organization	1/186	82/18292	0.568266	0.66614	0.605534	ENSSMAG00000017570	1
Biological Processes	GO:0060037	pharyngeal system development	1/186	82/18292	0.568266	0.66614	0.605534	ENSSMAG00000003048	1
Biological Processes	GO:0006508	proteolysis	2/186	191/18292	0.580823	0.675554	0.614092	ENSSMAG00000010414/ENSSMAG00000016602	2
Biological Processes	GO:0010862	positive regulation of pathway-restricted SMAD protein phosphorylation	1/186	85/18292	0.581362	0.675554	0.614092	ENSSMAG00000012687	1
Biological Processes	GO:0010976	positive regulation of neuron projection development	1/186	85/18292	0.581362	0.675554	0.614092	ENSSMAG00000002702	1
Biological Processes	GO:0048675	axon extension	1/186	85/18292	0.581362	0.675554	0.614092	ENSSMAG00000009203	1
Biological Processes	GO:0071346	cellular response to interferon-gamma	1/186	85/18292	0.581362	0.675554	0.614092	ENSSMAG00000003334	1
Biological Processes	GO:0007043	cell-cell junction assembly	1/186	86/18292	0.585638	0.678161	0.616461	ENSSMAG00000018681	1
Biological Processes	GO:0035050	embryonic heart tube development	1/186	86/18292	0.585638	0.678161	0.616461	ENSSMAG00000003048	1
Biological Processes	GO:0006631	fatty acid metabolic process	1/186	87/18292	0.589872	0.679524	0.6177	ENSSMAG00000018615	1
Biological Processes	GO:0055008	cardiac muscle tissue morphogenesis	1/186	87/18292	0.589872	0.679524	0.6177	ENSSMAG00000021113	1
Biological Processes	GO:0120162	positive regulation of cold-induced thermogenesis	1/186	87/18292	0.589872	0.679524	0.6177	ENSSMAG00000020987	1
Biological Processes	GO:0010506	regulation of autophagy	1/186	88/18292	0.594062	0.681995	0.619947	ENSSMAG00000008528	1
Biological Processes	GO:1902476	chloride transmembrane transport	1/186	88/18292	0.594062	0.681995	0.619947	ENSSMAG00000004959	1
Biological Processes	GO:0031016	pancreas development	1/186	89/18292	0.59821	0.684401	0.622134	ENSSMAG00000016293	1
Biological Processes	GO:0048738	cardiac muscle tissue development	1/186	89/18292	0.59821	0.684401	0.622134	ENSSMAG00000018615	1
Biological Processes	GO:0048565	digestive tract development	1/186	91/18292	0.606379	0.691376	0.628474	ENSSMAG00000016293	1
Biological Processes	GO:0060027	convergent extension involved in gastrulation	1/186	91/18292	0.606379	0.691376	0.628474	ENSSMAG00000018764	1
Biological Processes	GO:0014068	positive regulation of phosphatidylinositol 3-kinase signaling	1/186	92/18292	0.610401	0.694774	0.631563	ENSSMAG00000009408	1
Biological Processes	GO:0030901	midbrain development	1/186	93/18292	0.614383	0.698115	0.6346	ENSSMAG00000018681	1
Biological Processes	GO:0022008	neurogenesis	1/186	94/18292	0.618324	0.699021	0.635423	ENSSMAG00000013088	1
Biological Processes	GO:0043087	regulation of GTPase activity	1/186	94/18292	0.618324	0.699021	0.635423	ENSSMAG00000009408	1
Biological Processes	GO:0045669	positive regulation of osteoblast differentiation	1/186	94/18292	0.618324	0.699021	0.635423	ENSSMAG00000015929	1
Biological Processes	GO:0000226	microtubule cytoskeleton organization	2/186	207/18292	0.624685	0.705017	0.640874	ENSSMAG00000001834/ENSSMAG00000018466	2
Biological Processes	GO:0001934	positive regulation of protein phosphorylation	1/186	97/18292	0.629909	0.709711	0.645141	ENSSMAG00000010243	1
Biological Processes	GO:0009267	cellular response to starvation	1/186	98/18292	0.633692	0.71277	0.647922	ENSSMAG00000014768	1
Biological Processes	GO:0006511	ubiquitin-dependent protein catabolic process	3/186	322/18292	0.638979	0.717507	0.652227	ENSSMAG00000003743/ENSSMAG00000014420/ENSSMAG00000016945	3
Biological Processes	GO:0045444	fat cell differentiation	1/186	100/18292	0.641144	0.718727	0.653337	ENSSMAG00000008361	1
Biological Processes	GO:0006869	lipid transport	1/186	101/18292	0.644813	0.719214	0.653779	ENSSMAG00000015028	1
Biological Processes	GO:0007613	memory	1/186	101/18292	0.644813	0.719214	0.653779	ENSSMAG00000013046	1
Biological Processes	GO:0043410	positive regulation of MAPK cascade	1/186	101/18292	0.644813	0.719214	0.653779	ENSSMAG00000012298	1
Biological Processes	GO:0019722	calcium-mediated signaling	1/186	102/18292	0.648444	0.720854	0.65527	ENSSMAG00000013088	1
Biological Processes	GO:0050852	T cell receptor signaling pathway	1/186	102/18292	0.648444	0.720854	0.65527	ENSSMAG00000016397	1
Biological Processes	GO:0006366	transcription by RNA polymerase II	1/186	103/18292	0.652039	0.723644	0.657806	ENSSMAG00000017421	1
Biological Processes	GO:0045666	positive regulation of neuron differentiation	1/186	104/18292	0.655597	0.72518	0.659202	ENSSMAG00000017019	1
Biological Processes	GO:0048538	thymus development	1/186	104/18292	0.655597	0.72518	0.659202	ENSSMAG00000018147	1
Biological Processes	GO:0042127	regulation of cell population proliferation	2/186	222/18292	0.662522	0.730509	0.664047	ENSSMAG00000003048/ENSSMAG00000017996	2
Biological Processes	GO:0051091	positive regulation of DNA-binding transcription factor activity	1/186	106/18292	0.662606	0.730509	0.664047	ENSSMAG00000012654	1
Biological Processes	GO:0030239	myofibril assembly	1/186	110/18292	0.6762	0.74304	0.675437	ENSSMAG00000006105	1
Biological Processes	GO:0030514	negative regulation of BMP signaling pathway	1/186	110/18292	0.6762	0.74304	0.675437	ENSSMAG00000017019	1
Biological Processes	GO:0008045	motor neuron axon guidance	1/186	112/18292	0.682791	0.749048	0.680899	ENSSMAG00000018681	1
Biological Processes	GO:0050728	negative regulation of inflammatory response	1/186	113/18292	0.686036	0.751373	0.683012	ENSSMAG00000008214	1
Biological Processes	GO:0006412	translation	2/186	234/18292	0.690548	0.755075	0.686378	ENSSMAG00000007822/ENSSMAG00000016307	2
Biological Processes	GO:0043547	positive regulation of GTPase activity	1/186	116/18292	0.695575	0.758086	0.689115	ENSSMAG00000009408	1
Biological Processes	GO:0071222	cellular response to lipopolysaccharide	1/186	116/18292	0.695575	0.758086	0.689115	ENSSMAG00000003306	1
Biological Processes	GO:0030308	negative regulation of cell growth	1/186	117/18292	0.698691	0.759001	0.689947	ENSSMAG00000000778	1
Biological Processes	GO:0060395	SMAD protein signal transduction	1/186	117/18292	0.698691	0.759001	0.689947	ENSSMAG00000012687	1
Biological Processes	GO:0009791	post-embryonic development	1/186	118/18292	0.701774	0.761111	0.691865	ENSSMAG00000000778	1
Biological Processes	GO:0030900	forebrain development	1/186	121/18292	0.710838	0.76969	0.699663	ENSSMAG00000017019	1
Biological Processes	GO:0006606	protein import into nucleus	1/186	122/18292	0.713798	0.771642	0.701437	ENSSMAG00000011154	1
Biological Processes	GO:0008284	positive regulation of cell population proliferation	3/186	365/18292	0.720867	0.778023	0.707238	ENSSMAG00000008040/ENSSMAG00000008528/ENSSMAG00000012298	3
Biological Processes	GO:0006470	protein dephosphorylation	1/186	127/18292	0.728151	0.784615	0.71323	ENSSMAG00000001135	1
Biological Processes	GO:0042472	inner ear morphogenesis	1/186	129/18292	0.73369	0.789308	0.717496	ENSSMAG00000013354	1
Biological Processes	GO:0001654	eye development	1/186	132/18292	0.741788	0.796736	0.724248	ENSSMAG00000008528	1
Biological Processes	GO:0055114	oxidation-reduction process	1/186	133/18292	0.744433	0.798291	0.725662	ENSSMAG00000015091	1
Biological Processes	GO:0016579	protein deubiquitination	1/186	134/18292	0.747051	0.799812	0.727044	ENSSMAG00000003743	1
Biological Processes	GO:0007268	chemical synaptic transmission	2/186	262/18292	0.748548	0.800131	0.727334	ENSSMAG00000004959/ENSSMAG00000013354	2
Biological Processes	GO:0033674	positive regulation of kinase activity	1/186	136/18292	0.752207	0.802755	0.72972	ENSSMAG00000002837	1
Biological Processes	GO:0016477	cell migration	2/186	266/18292	0.75603	0.804285	0.73111	ENSSMAG00000003405/ENSSMAG00000010275	2
Biological Processes	GO:0030097	hemopoiesis	1/186	138/18292	0.757258	0.804285	0.73111	ENSSMAG00000008566	1
Biological Processes	GO:0050804	modulation of chemical synaptic transmission	1/186	138/18292	0.757258	0.804285	0.73111	ENSSMAG00000015815	1
Biological Processes	GO:0030336	negative regulation of cell migration	1/186	141/18292	0.764643	0.810838	0.737067	ENSSMAG00000008528	1
Biological Processes	GO:0090263	positive regulation of canonical Wnt signaling pathway	1/186	142/18292	0.767055	0.812104	0.738218	ENSSMAG00000017480	1
Biological Processes	GO:0051260	protein homooligomerization	1/186	143/18292	0.769442	0.813341	0.739342	ENSSMAG00000007883	1
Biological Processes	GO:0007409	axonogenesis	1/186	145/18292	0.774144	0.817016	0.742683	ENSSMAG00000016945	1
Biological Processes	GO:0043161	proteasome-mediated ubiquitin-dependent protein catabolic process	2/186	278/18292	0.777336	0.819089	0.744568	ENSSMAG00000007524/ENSSMAG00000011304	2
Biological Processes	GO:0016192	vesicle-mediated transport	2/186	279/18292	0.779037	0.819586	0.745019	ENSSMAG00000016784/ENSSMAG00000017895	2
Biological Processes	GO:0007507	heart development	3/186	403/18292	0.780623	0.819962	0.745361	ENSSMAG00000003048/ENSSMAG00000008539/ENSSMAG00000016293	3
Biological Processes	GO:0051726	regulation of cell cycle	1/186	149/18292	0.783263	0.821189	0.746476	ENSSMAG00000009113	1
Biological Processes	GO:0002244	hematopoietic progenitor cell differentiation	1/186	150/18292	0.785485	0.821189	0.746476	ENSSMAG00000003334	1
Biological Processes	GO:0007166	cell surface receptor signaling pathway	1/186	150/18292	0.785485	0.821189	0.746476	ENSSMAG00000002474	1
Biological Processes	GO:0031175	neuron projection development	1/186	151/18292	0.787684	0.822199	0.747395	ENSSMAG00000016283	1
Biological Processes	GO:0001666	response to hypoxia	1/186	156/18292	0.798349	0.832029	0.75633	ENSSMAG00000002180	1
Biological Processes	GO:0006457	protein folding	1/186	157/18292	0.800417	0.832883	0.757107	ENSSMAG00000003405	1
Biological Processes	GO:0007346	regulation of mitotic cell cycle	1/186	159/18292	0.80449	0.835818	0.759774	ENSSMAG00000009113	1
Biological Processes	GO:0007018	microtubule-based movement	1/186	164/18292	0.814315	0.844709	0.767857	ENSSMAG00000018182	1
Biological Processes	GO:0007186	G protein-coupled receptor signaling pathway	2/186	308/18292	0.823642	0.853058	0.775446	ENSSMAG00000005539/ENSSMAG00000020254	2
Biological Processes	GO:0000902	cell morphogenesis	1/186	171/18292	0.82725	0.854142	0.776431	ENSSMAG00000018681	1
Biological Processes	GO:0001764	neuron migration	1/186	171/18292	0.82725	0.854142	0.776431	ENSSMAG00000018681	1
Biological Processes	GO:0006397	mRNA processing	1/186	174/18292	0.832515	0.856925	0.778961	ENSSMAG00000015028	1
Biological Processes	GO:0007519	skeletal muscle tissue development	1/186	174/18292	0.832515	0.856925	0.778961	ENSSMAG00000012687	1
Biological Processes	GO:0051216	cartilage development	1/186	177/18292	0.837621	0.860852	0.782531	ENSSMAG00000006777	1
Biological Processes	GO:0007189	adenylate cyclase-activating G protein-coupled receptor signaling pathway	1/186	182/18292	0.845789	0.867909	0.788946	ENSSMAG00000003254	1
Biological Processes	GO:0007605	sensory perception of sound	1/186	183/18292	0.847372	0.868199	0.789209	ENSSMAG00000017480	1
Biological Processes	GO:0001889	liver development	1/186	188/18292	0.855052	0.874724	0.795141	ENSSMAG00000016293	1
Biological Processes	GO:0007417	central nervous system development	1/186	190/18292	0.858015	0.876411	0.796674	ENSSMAG00000004294	1
Biological Processes	GO:0000209	protein polyubiquitination	1/186	193/18292	0.862347	0.879489	0.799472	ENSSMAG00000017130	1
Biological Processes	GO:0006281	DNA repair	1/186	196/18292	0.866548	0.882424	0.80214	ENSSMAG00000008190	1
Biological Processes	GO:0008285	negative regulation of cell population proliferation	2/186	349/18292	0.872983	0.887621	0.806865	ENSSMAG00000009408/ENSSMAG00000010096	2
Biological Processes	GO:0072659	protein localization to plasma membrane	1/186	202/18292	0.874571	0.887882	0.807102	ENSSMAG00000010243	1
Biological Processes	GO:0030182	neuron differentiation	1/186	210/18292	0.884526	0.896624	0.815049	ENSSMAG00000002702	1
Biological Processes	GO:0007399	nervous system development	1/186	224/18292	0.900093	0.91102	0.828135	ENSSMAG00000017019	1
Biological Processes	GO:0043065	positive regulation of apoptotic process	1/186	233/18292	0.908979	0.91862	0.835043	ENSSMAG00000018764	1
Biological Processes	GO:0032259	methylation	1/186	242/18292	0.917079	0.925404	0.84121	ENSSMAG00000010622	1
Biological Processes	GO:0018105	peptidyl-serine phosphorylation	1/186	248/18292	0.922076	0.929041	0.844516	ENSSMAG00000002330	1
Biological Processes	GO:0045892	negative regulation of transcription, DNA-templated	2/186	424/18292	0.931928	0.936816	0.851583	ENSSMAG00000012231/ENSSMAG00000019308	2
Biological Processes	GO:0007601	visual perception	1/186	262/18292	0.932602	0.936816	0.851583	ENSSMAG00000002549	1
Biological Processes	GO:0030154	cell differentiation	2/186	447/18292	0.944066	0.946906	0.860755	ENSSMAG00000003048/ENSSMAG00000009113	2
Biological Processes	GO:0006886	intracellular protein transport	2/186	452/18292	0.946419	0.94784	0.861605	ENSSMAG00000002837/ENSSMAG00000016784	2
Biological Processes	GO:0010468	regulation of gene expression	1/186	317/18292	0.96193	0.96193	0.874413	ENSSMAG00000008528	1
Molecular Function	GO:0003950	NAD+ ADP-ribosyltransferase activity	6/206	47/18401	1.34e-05	0.00304159	0.00287134	ENSSMAG00000003869/ENSSMAG00000003906/ENSSMAG00000008317/ENSSMAG00000008329/ENSSMAG00000014601/ENSSMAG00000014637	6
Molecular Function	GO:0005201	extracellular matrix structural constituent	9/206	137/18401	2.41e-05	0.00304159	0.00287134	ENSSMAG00000001071/ENSSMAG00000003412/ENSSMAG00000008146/ENSSMAG00000008574/ENSSMAG00000011709/ENSSMAG00000013511/ENSSMAG00000014779/ENSSMAG00000017480/ENSSMAG00000020324	9
Molecular Function	GO:0008320	protein transmembrane transporter activity	4/206	23/18401	0.000114321	0.00960295	0.00906544	ENSSMAG00000008317/ENSSMAG00000008329/ENSSMAG00000014601/ENSSMAG00000014637	4
Molecular Function	GO:0001530	lipopolysaccharide binding	4/206	28/18401	0.000253009	0.0127517	0.0120379	ENSSMAG00000000011/ENSSMAG00000002180/ENSSMAG00000018863/ENSSMAG00000018951	4
Molecular Function	GO:0008061	chitin binding	4/206	28/18401	0.000253009	0.0127517	0.0120379	ENSSMAG00000007973/ENSSMAG00000011803/ENSSMAG00000011856/ENSSMAG00000016568	4
Molecular Function	GO:0004568	chitinase activity	3/206	16/18401	0.000695371	0.0292056	0.0275708	ENSSMAG00000007973/ENSSMAG00000011803/ENSSMAG00000011856	3
Molecular Function	GO:0004096	catalase activity	3/206	27/18401	0.00331766	0.116091	0.109593	ENSSMAG00000011310/ENSSMAG00000015167/ENSSMAG00000015217	3
Molecular Function	GO:0008199	ferric iron binding	3/206	28/18401	0.00368542	0.116091	0.109593	ENSSMAG00000003685/ENSSMAG00000008214/ENSSMAG00000011709	3
Molecular Function	GO:0016702	oxidoreductase activity, acting on single donors with incorporation of molecular oxygen, incorporation of two atoms of oxygen	3/206	34/18401	0.00640909	0.179455	0.16941	ENSSMAG00000007192/ENSSMAG00000015167/ENSSMAG00000015217	3
Molecular Function	GO:0030674	protein-macromolecule adaptor activity	4/206	71/18401	0.0082643	0.198124	0.187034	ENSSMAG00000001834/ENSSMAG00000010243/ENSSMAG00000013511/ENSSMAG00000018466	4
Molecular Function	GO:0030246	carbohydrate binding	7/206	206/18401	0.00864827	0.198124	0.187034	ENSSMAG00000001071/ENSSMAG00000004660/ENSSMAG00000014140/ENSSMAG00000014598/ENSSMAG00000015785/ENSSMAG00000016568/ENSSMAG00000016908	7
Molecular Function	GO:0004488	methylenetetrahydrofolate dehydrogenase (NADP+) activity	2/206	14/18401	0.0103879	0.218147	0.205936	ENSSMAG00000001834/ENSSMAG00000018466	2
Molecular Function	GO:0004298	threonine-type endopeptidase activity	3/206	42/18401	0.0115188	0.223288	0.21079	ENSSMAG00000011304/ENSSMAG00000016419/ENSSMAG00000017420	3
Molecular Function	GO:0008009	chemokine activity	3/206	44/18401	0.0130744	0.233434	0.220368	ENSSMAG00000003251/ENSSMAG00000003306/ENSSMAG00000014583	3
Molecular Function	GO:0005242	inward rectifier potassium channel activity	3/206	45/18401	0.0138949	0.233434	0.220368	ENSSMAG00000000011/ENSSMAG00000010049/ENSSMAG00000018951	3
Molecular Function	GO:0001102	RNA polymerase II activating transcription factor binding	4/206	88/18401	0.0171399	0.269954	0.254843	ENSSMAG00000005213/ENSSMAG00000009113/ENSSMAG00000012231/ENSSMAG00000019959	4
Molecular Function	GO:0097153	cysteine-type endopeptidase activity involved in apoptotic process	2/206	20/18401	0.0207569	0.30769	0.290468	ENSSMAG00000009168/ENSSMAG00000015624	2
Molecular Function	GO:0019911	structural constituent of myelin sheath	2/206	23/18401	0.0270414	0.37858	0.357389	ENSSMAG00000016283/ENSSMAG00000019797	2
Molecular Function	GO:0004197	cysteine-type endopeptidase activity	4/206	105/18401	0.0303937	0.399268	0.376919	ENSSMAG00000003743/ENSSMAG00000009168/ENSSMAG00000015624/ENSSMAG00000015947	4
Molecular Function	GO:0016787	hydrolase activity	8/206	333/18401	0.0342818	0.399268	0.376919	ENSSMAG00000000397/ENSSMAG00000000399/ENSSMAG00000007427/ENSSMAG00000008214/ENSSMAG00000012345/ENSSMAG00000013960/ENSSMAG00000015293/ENSSMAG00000018332	8
Molecular Function	GO:0004601	peroxidase activity	3/206	64/18401	0.0349919	0.399268	0.376919	ENSSMAG00000001698/ENSSMAG00000001728/ENSSMAG00000020788	3
Molecular Function	GO:0005251	delayed rectifier potassium channel activity	3/206	64/18401	0.0349919	0.399268	0.376919	ENSSMAG00000007524/ENSSMAG00000007883/ENSSMAG00000013604	3
Molecular Function	GO:0048407	platelet-derived growth factor binding	2/206	27/18401	0.0364411	0.399268	0.376919	ENSSMAG00000013511/ENSSMAG00000017480	2
Molecular Function	GO:0004553	hydrolase activity, hydrolyzing O-glycosyl compounds	3/206	67/18401	0.0392762	0.412401	0.389317	ENSSMAG00000007973/ENSSMAG00000011803/ENSSMAG00000011856	3
Molecular Function	GO:0016853	isomerase activity	4/206	116/18401	0.0414725	0.418042	0.394643	ENSSMAG00000001135/ENSSMAG00000007192/ENSSMAG00000015167/ENSSMAG00000015217	4
Molecular Function	GO:0004842	ubiquitin-protein transferase activity	7/206	296/18401	0.0494254	0.467769	0.441587	ENSSMAG00000000977/ENSSMAG00000003199/ENSSMAG00000011681/ENSSMAG00000014420/ENSSMAG00000016022/ENSSMAG00000017130/ENSSMAG00000018719	7
Molecular Function	GO:0004222	metalloendopeptidase activity	5/206	178/18401	0.0501181	0.467769	0.441587	ENSSMAG00000002191/ENSSMAG00000002406/ENSSMAG00000006274/ENSSMAG00000010640/ENSSMAG00000015624	5
Molecular Function	GO:0046935	1-phosphatidylinositol-3-kinase regulator activity	2/206	34/18401	0.0553694	0.494702	0.467012	ENSSMAG00000002682/ENSSMAG00000008361	2
Molecular Function	GO:0017056	structural constituent of nuclear pore	2/206	37/18401	0.0643291	0.494702	0.467012	ENSSMAG00000011154/ENSSMAG00000017638	2
Molecular Function	GO:0005245	voltage-gated calcium channel activity	3/206	82/18401	0.0644152	0.494702	0.467012	ENSSMAG00000000481/ENSSMAG00000000505/ENSSMAG00000013567	3
Molecular Function	GO:0042626	ATPase-coupled transmembrane transporter activity	3/206	82/18401	0.0644152	0.494702	0.467012	ENSSMAG00000008214/ENSSMAG00000013604/ENSSMAG00000016419	3
Molecular Function	GO:0022848	acetylcholine-gated cation-selective channel activity	2/206	38/18401	0.0674171	0.494702	0.467012	ENSSMAG00000001071/ENSSMAG00000013354	2
Molecular Function	GO:0004866	endopeptidase inhibitor activity	2/206	39/18401	0.0705534	0.494702	0.467012	ENSSMAG00000000287/ENSSMAG00000014771	2
Molecular Function	GO:0008198	ferrous iron binding	2/206	39/18401	0.0705534	0.494702	0.467012	ENSSMAG00000003685/ENSSMAG00000008214	2
Molecular Function	GO:0004386	helicase activity	4/206	139/18401	0.0710753	0.494702	0.467012	ENSSMAG00000005036/ENSSMAG00000007427/ENSSMAG00000009113/ENSSMAG00000012345	4
Molecular Function	GO:0004623	phospholipase A2 activity	2/206	40/18401	0.0737364	0.494702	0.467012	ENSSMAG00000004441/ENSSMAG00000018029	2
Molecular Function	GO:0005267	potassium channel activity	2/206	43/18401	0.0835519	0.494702	0.467012	ENSSMAG00000000011/ENSSMAG00000018951	2
Molecular Function	GO:0005244	voltage-gated ion channel activity	2/206	44/18401	0.086908	0.494702	0.467012	ENSSMAG00000007247/ENSSMAG00000013567	2
Molecular Function	GO:0019956	chemokine binding	2/206	44/18401	0.086908	0.494702	0.467012	ENSSMAG00000000011/ENSSMAG00000013088	2
Molecular Function	GO:0004867	serine-type endopeptidase inhibitor activity	3/206	100/18401	0.102027	0.494702	0.467012	ENSSMAG00000001698/ENSSMAG00000001728/ENSSMAG00000014779	3
Molecular Function	GO:0004104	cholinesterase activity	1/206	10/18401	0.1065	0.494702	0.467012	ENSSMAG00000015293	1
Molecular Function	GO:0016229	steroid dehydrogenase activity	1/206	10/18401	0.1065	0.494702	0.467012	ENSSMAG00000002549	1
Molecular Function	GO:0033691	sialic acid binding	1/206	10/18401	0.1065	0.494702	0.467012	ENSSMAG00000004660	1
Molecular Function	GO:0048256	flap endonuclease activity	1/206	10/18401	0.1065	0.494702	0.467012	ENSSMAG00000015091	1
Molecular Function	GO:0097200	cysteine-type endopeptidase activity involved in execution phase of apoptosis	1/206	10/18401	0.1065	0.494702	0.467012	ENSSMAG00000009168	1
Molecular Function	GO:0097677	STAT family protein binding	1/206	10/18401	0.1065	0.494702	0.467012	ENSSMAG00000008361	1
Molecular Function	GO:0003725	double-stranded RNA binding	3/206	103/18401	0.108991	0.494702	0.467012	ENSSMAG00000007427/ENSSMAG00000008214/ENSSMAG00000012345	3
Molecular Function	GO:0003796	lysozyme activity	1/206	11/18401	0.116509	0.494702	0.467012	ENSSMAG00000016762	1
Molecular Function	GO:0004694	eukaryotic translation initiation factor 2alpha kinase activity	1/206	11/18401	0.116509	0.494702	0.467012	ENSSMAG00000010296	1
Molecular Function	GO:0004875	complement receptor activity	1/206	11/18401	0.116509	0.494702	0.467012	ENSSMAG00000013088	1
Molecular Function	GO:0008556	potassium transmembrane transporter activity, phosphorylative mechanism	1/206	11/18401	0.116509	0.494702	0.467012	ENSSMAG00000009360	1
Molecular Function	GO:0035312	5'-3' exodeoxyribonuclease activity	1/206	11/18401	0.116509	0.494702	0.467012	ENSSMAG00000015091	1
Molecular Function	GO:0045545	syndecan binding	1/206	11/18401	0.116509	0.494702	0.467012	ENSSMAG00000014341	1
Molecular Function	GO:0061629	RNA polymerase II-specific DNA-binding transcription factor binding	1/206	11/18401	0.116509	0.494702	0.467012	ENSSMAG00000010243	1
Molecular Function	GO:0097199	cysteine-type endopeptidase activity involved in apoptotic signaling pathway	1/206	11/18401	0.116509	0.494702	0.467012	ENSSMAG00000015624	1
Molecular Function	GO:0005154	epidermal growth factor receptor binding	2/206	53/18401	0.118756	0.494702	0.467012	ENSSMAG00000006726/ENSSMAG00000008040	2
Molecular Function	GO:0005506	iron ion binding	4/206	171/18401	0.125819	0.494702	0.467012	ENSSMAG00000003685/ENSSMAG00000007192/ENSSMAG00000015167/ENSSMAG00000015217	4
Molecular Function	GO:0004356	glutamate-ammonia ligase activity	1/206	12/18401	0.126405	0.494702	0.467012	ENSSMAG00000014768	1
Molecular Function	GO:0005326	neurotransmitter transmembrane transporter activity	1/206	12/18401	0.126405	0.494702	0.467012	ENSSMAG00000010243	1
Molecular Function	GO:0008865	fructokinase activity	1/206	12/18401	0.126405	0.494702	0.467012	ENSSMAG00000012692	1
Molecular Function	GO:0019158	mannokinase activity	1/206	12/18401	0.126405	0.494702	0.467012	ENSSMAG00000012692	1
Molecular Function	GO:0032217	riboflavin transmembrane transporter activity	1/206	12/18401	0.126405	0.494702	0.467012	ENSSMAG00000007427	1
Molecular Function	GO:0042288	MHC class I protein binding	1/206	12/18401	0.126405	0.494702	0.467012	ENSSMAG00000013604	1
Molecular Function	GO:0099583	neurotransmitter receptor activity involved in regulation of postsynaptic cytosolic calcium ion concentration	1/206	12/18401	0.126405	0.494702	0.467012	ENSSMAG00000017570	1
Molecular Function	GO:0005243	gap junction channel activity	2/206	57/18401	0.133715	0.494702	0.467012	ENSSMAG00000002549/ENSSMAG00000018218	2
Molecular Function	GO:0004340	glucokinase activity	1/206	13/18401	0.136192	0.494702	0.467012	ENSSMAG00000012692	1
Molecular Function	GO:0005007	fibroblast growth factor-activated receptor activity	1/206	13/18401	0.136192	0.494702	0.467012	ENSSMAG00000002330	1
Molecular Function	GO:0008970	phospholipase A1 activity	1/206	13/18401	0.136192	0.494702	0.467012	ENSSMAG00000018029	1
Molecular Function	GO:0005261	cation channel activity	2/206	58/18401	0.13752	0.494702	0.467012	ENSSMAG00000007247/ENSSMAG00000017638	2
Molecular Function	GO:0003993	acid phosphatase activity	1/206	14/18401	0.145869	0.494702	0.467012	ENSSMAG00000008214	1
Molecular Function	GO:0004743	pyruvate kinase activity	1/206	14/18401	0.145869	0.494702	0.467012	ENSSMAG00000009138	1
Molecular Function	GO:0015277	kainate selective glutamate receptor activity	1/206	14/18401	0.145869	0.494702	0.467012	ENSSMAG00000015815	1
Molecular Function	GO:0034511	U3 snoRNA binding	1/206	14/18401	0.145869	0.494702	0.467012	ENSSMAG00000012692	1
Molecular Function	GO:0048029	monosaccharide binding	1/206	14/18401	0.145869	0.494702	0.467012	ENSSMAG00000002590	1
Molecular Function	GO:0005337	nucleoside transmembrane transporter activity	1/206	15/18401	0.155438	0.494702	0.467012	ENSSMAG00000004347	1
Molecular Function	GO:0015057	thrombin-activated receptor activity	1/206	15/18401	0.155438	0.494702	0.467012	ENSSMAG00000009408	1
Molecular Function	GO:0046920	alpha-(1->3)-fucosyltransferase activity	1/206	15/18401	0.155438	0.494702	0.467012	ENSSMAG00000002702	1
Molecular Function	GO:0003727	single-stranded RNA binding	2/206	63/18401	0.156876	0.494702	0.467012	ENSSMAG00000007427/ENSSMAG00000012345	2
Molecular Function	GO:0002020	protease binding	2/206	64/18401	0.160808	0.494702	0.467012	ENSSMAG00000013511/ENSSMAG00000017480	2
Molecular Function	GO:0004402	histone acetyltransferase activity	2/206	65/18401	0.164758	0.494702	0.467012	ENSSMAG00000007427/ENSSMAG00000018863	2
Molecular Function	GO:0003872	6-phosphofructokinase activity	1/206	16/18401	0.164901	0.494702	0.467012	ENSSMAG00000002590	1
Molecular Function	GO:0004985	opioid receptor activity	1/206	16/18401	0.164901	0.494702	0.467012	ENSSMAG00000012850	1
Molecular Function	GO:0032190	acrosin binding	1/206	16/18401	0.164901	0.494702	0.467012	ENSSMAG00000001071	1
Molecular Function	GO:0042289	MHC class II protein binding	1/206	16/18401	0.164901	0.494702	0.467012	ENSSMAG00000002837	1
Molecular Function	GO:0008417	fucosyltransferase activity	1/206	17/18401	0.174258	0.500519	0.472504	ENSSMAG00000002702	1
Molecular Function	GO:0004322	ferroxidase activity	1/206	18/18401	0.183511	0.500519	0.472504	ENSSMAG00000003685	1
Molecular Function	GO:0004957	prostaglandin E receptor activity	1/206	18/18401	0.183511	0.500519	0.472504	ENSSMAG00000007524	1
Molecular Function	GO:0004960	thromboxane receptor activity	1/206	18/18401	0.183511	0.500519	0.472504	ENSSMAG00000008214	1
Molecular Function	GO:0008312	7S RNA binding	1/206	18/18401	0.183511	0.500519	0.472504	ENSSMAG00000016784	1
Molecular Function	GO:0016849	phosphorus-oxygen lyase activity	1/206	18/18401	0.183511	0.500519	0.472504	ENSSMAG00000019308	1
Molecular Function	GO:0017108	5'-flap endonuclease activity	1/206	18/18401	0.183511	0.500519	0.472504	ENSSMAG00000015091	1
Molecular Function	GO:0005230	extracellular ligand-gated ion channel activity	2/206	70/18401	0.184746	0.500519	0.472504	ENSSMAG00000004959/ENSSMAG00000013354	2
Molecular Function	GO:0004415	hyalurononglucosaminidase activity	1/206	19/18401	0.19266	0.500519	0.472504	ENSSMAG00000002022	1
Molecular Function	GO:0008641	ubiquitin-like modifier activating enzyme activity	1/206	19/18401	0.19266	0.500519	0.472504	ENSSMAG00000016945	1
Molecular Function	GO:0016410	N-acyltransferase activity	1/206	19/18401	0.19266	0.500519	0.472504	ENSSMAG00000018029	1
Molecular Function	GO:0044389	ubiquitin-like protein ligase binding	1/206	19/18401	0.19266	0.500519	0.472504	ENSSMAG00000003906	1
Molecular Function	GO:0044548	S100 protein binding	1/206	19/18401	0.19266	0.500519	0.472504	ENSSMAG00000013046	1
Molecular Function	GO:0005262	calcium channel activity	2/206	76/18401	0.209149	0.534869	0.504931	ENSSMAG00000004063/ENSSMAG00000013567	2
Molecular Function	GO:0016874	ligase activity	6/206	356/18401	0.210127	0.534869	0.504931	ENSSMAG00000003199/ENSSMAG00000009781/ENSSMAG00000016022/ENSSMAG00000017130/ENSSMAG00000018719/ENSSMAG00000019861	6
Molecular Function	GO:0005518	collagen binding	2/206	77/18401	0.21325	0.53739	0.507311	ENSSMAG00000002406/ENSSMAG00000006777	2
Molecular Function	GO:0004129	cytochrome-c oxidase activity	1/206	22/18401	0.219501	0.542297	0.511943	ENSSMAG00000002180	1
Molecular Function	GO:0016798	hydrolase activity, acting on glycosyl bonds	1/206	22/18401	0.219501	0.542297	0.511943	ENSSMAG00000002702	1
Molecular Function	GO:0005549	odorant binding	1/206	23/18401	0.228249	0.558436	0.527178	ENSSMAG00000005539	1
Molecular Function	GO:0005313	L-glutamate transmembrane transporter activity	1/206	24/18401	0.2369	0.564632	0.533027	ENSSMAG00000010243	1
Molecular Function	GO:0005125	cytokine activity	3/206	151/18401	0.239442	0.564632	0.533027	ENSSMAG00000000373/ENSSMAG00000012298/ENSSMAG00000012687	3
Molecular Function	GO:0004559	alpha-mannosidase activity	1/206	25/18401	0.245454	0.564632	0.533027	ENSSMAG00000013046	1
Molecular Function	GO:0005159	insulin-like growth factor receptor binding	1/206	25/18401	0.245454	0.564632	0.533027	ENSSMAG00000008361	1
Molecular Function	GO:0005237	inhibitory extracellular ligand-gated ion channel activity	1/206	25/18401	0.245454	0.564632	0.533027	ENSSMAG00000004959	1
Molecular Function	GO:0008138	protein tyrosine/serine/threonine phosphatase activity	2/206	85/18401	0.246279	0.564632	0.533027	ENSSMAG00000001135/ENSSMAG00000009168	2
Molecular Function	GO:0016491	oxidoreductase activity	5/206	300/18401	0.246466	0.564632	0.533027	ENSSMAG00000003292/ENSSMAG00000007524/ENSSMAG00000016135/ENSSMAG00000016691/ENSSMAG00000016702	5
Molecular Function	GO:0008066	glutamate receptor activity	2/206	86/18401	0.250426	0.568534	0.536711	ENSSMAG00000015815/ENSSMAG00000017570	2
Molecular Function	GO:0046332	SMAD binding	2/206	87/18401	0.254574	0.572793	0.540732	ENSSMAG00000011709/ENSSMAG00000013511	2
Molecular Function	GO:0004571	mannosyl-oligosaccharide 1,2-alpha-mannosidase activity	1/206	27/18401	0.262277	0.57977	0.547319	ENSSMAG00000004311	1
Molecular Function	GO:0016208	AMP binding	1/206	27/18401	0.262277	0.57977	0.547319	ENSSMAG00000002590	1
Molecular Function	GO:0008022	protein C-terminus binding	3/206	163/18401	0.275532	0.58498	0.552237	ENSSMAG00000001834/ENSSMAG00000005036/ENSSMAG00000018466	3
Molecular Function	GO:0008171	O-methyltransferase activity	1/206	29/18401	0.278727	0.58498	0.552237	ENSSMAG00000020987	1
Molecular Function	GO:0008757	S-adenosylmethionine-dependent methyltransferase activity	1/206	29/18401	0.278727	0.58498	0.552237	ENSSMAG00000020987	1
Molecular Function	GO:0046914	transition metal ion binding	1/206	29/18401	0.278727	0.58498	0.552237	ENSSMAG00000013046	1
Molecular Function	GO:0070403	NAD+ binding	1/206	29/18401	0.278727	0.58498	0.552237	ENSSMAG00000007524	1
Molecular Function	GO:0003746	translation elongation factor activity	2/206	93/18401	0.27948	0.58498	0.552237	ENSSMAG00000003334/ENSSMAG00000016307	2
Molecular Function	GO:0003724	RNA helicase activity	2/206	94/18401	0.283628	0.58498	0.552237	ENSSMAG00000007427/ENSSMAG00000012345	2
Molecular Function	GO:0004016	adenylate cyclase activity	1/206	30/18401	0.286814	0.58498	0.552237	ENSSMAG00000003254	1
Molecular Function	GO:0005198	structural molecule activity	3/206	169/18401	0.293791	0.58498	0.552237	ENSSMAG00000001834/ENSSMAG00000006243/ENSSMAG00000018466	3
Molecular Function	GO:0004890	GABA-A receptor activity	1/206	31/18401	0.294811	0.58498	0.552237	ENSSMAG00000004959	1
Molecular Function	GO:0008047	enzyme activator activity	1/206	31/18401	0.294811	0.58498	0.552237	ENSSMAG00000000505	1
Molecular Function	GO:0015026	coreceptor activity	1/206	31/18401	0.294811	0.58498	0.552237	ENSSMAG00000000011	1
Molecular Function	GO:0022851	GABA-gated chloride ion channel activity	1/206	31/18401	0.294811	0.58498	0.552237	ENSSMAG00000004959	1
Molecular Function	GO:0004540	ribonuclease activity	1/206	32/18401	0.302719	0.587668	0.554774	ENSSMAG00000015028	1
Molecular Function	GO:0004724	magnesium-dependent protein serine/threonine phosphatase activity	1/206	32/18401	0.302719	0.587668	0.554774	ENSSMAG00000016293	1
Molecular Function	GO:0004143	diacylglycerol kinase activity	1/206	33/18401	0.310539	0.587668	0.554774	ENSSMAG00000004311	1
Molecular Function	GO:0008253	5'-nucleotidase activity	1/206	33/18401	0.310539	0.587668	0.554774	ENSSMAG00000007460	1
Molecular Function	GO:0048018	receptor ligand activity	1/206	33/18401	0.310539	0.587668	0.554774	ENSSMAG00000014341	1
Molecular Function	GO:0016887	ATPase activity	4/206	252/18401	0.312246	0.587668	0.554774	ENSSMAG00000011681/ENSSMAG00000013604/ENSSMAG00000014420/ENSSMAG00000016419	4
Molecular Function	GO:0003707	steroid hormone receptor activity	2/206	101/18401	0.31258	0.587668	0.554774	ENSSMAG00000003355/ENSSMAG00000013103	2
Molecular Function	GO:0004089	carbonate dehydratase activity	1/206	34/18401	0.318271	0.587668	0.554774	ENSSMAG00000009603	1
Molecular Function	GO:0005539	glycosaminoglycan binding	1/206	34/18401	0.318271	0.587668	0.554774	ENSSMAG00000006777	1
Molecular Function	GO:1904315	transmitter-gated ion channel activity involved in regulation of postsynaptic membrane potential	2/206	103/18401	0.320812	0.587668	0.554774	ENSSMAG00000004959/ENSSMAG00000015815	2
Molecular Function	GO:0016788	hydrolase activity, acting on ester bonds	1/206	35/18401	0.325918	0.587668	0.554774	ENSSMAG00000015091	1
Molecular Function	GO:0015293	symporter activity	2/206	105/18401	0.32902	0.587668	0.554774	ENSSMAG00000003292/ENSSMAG00000010243	2
Molecular Function	GO:0001046	core promoter sequence-specific DNA binding	1/206	36/18401	0.333478	0.587668	0.554774	ENSSMAG00000016762	1
Molecular Function	GO:0003756	protein disulfide isomerase activity	1/206	36/18401	0.333478	0.587668	0.554774	ENSSMAG00000003405	1
Molecular Function	GO:0031681	G-protein beta-subunit binding	1/206	36/18401	0.333478	0.587668	0.554774	ENSSMAG00000009408	1
Molecular Function	GO:0043531	ADP binding	1/206	36/18401	0.333478	0.587668	0.554774	ENSSMAG00000013604	1
Molecular Function	GO:0008139	nuclear localization sequence binding	1/206	37/18401	0.340955	0.592556	0.559388	ENSSMAG00000011154	1
Molecular Function	GO:0008381	mechanosensitive ion channel activity	1/206	37/18401	0.340955	0.592556	0.559388	ENSSMAG00000005735	1
Molecular Function	GO:0005164	tumor necrosis factor receptor binding	1/206	38/18401	0.348348	0.597167	0.563742	ENSSMAG00000000373	1
Molecular Function	GO:0050839	cell adhesion molecule binding	1/206	38/18401	0.348348	0.597167	0.563742	ENSSMAG00000004063	1
Molecular Function	GO:0016747	transferase activity, transferring acyl groups other than amino-acyl groups	1/206	39/18401	0.355658	0.597493	0.564049	ENSSMAG00000002191	1
Molecular Function	GO:0031210	phosphatidylcholine binding	1/206	39/18401	0.355658	0.597493	0.564049	ENSSMAG00000010243	1
Molecular Function	GO:0050840	extracellular matrix binding	1/206	39/18401	0.355658	0.597493	0.564049	ENSSMAG00000006777	1
Molecular Function	GO:0004888	transmembrane signaling receptor activity	3/206	190/18401	0.358022	0.597493	0.564049	ENSSMAG00000001071/ENSSMAG00000006449/ENSSMAG00000013354	3
Molecular Function	GO:0017049	GTP-Rho binding	1/206	40/18401	0.362887	0.601628	0.567953	ENSSMAG00000017895	1
Molecular Function	GO:0003785	actin monomer binding	1/206	42/18401	0.377103	0.613097	0.578779	ENSSMAG00000000778	1
Molecular Function	GO:0004198	calcium-dependent cysteine-type endopeptidase activity	1/206	42/18401	0.377103	0.613097	0.578779	ENSSMAG00000010414	1
Molecular Function	GO:0019957	C-C chemokine binding	1/206	42/18401	0.377103	0.613097	0.578779	ENSSMAG00000013088	1
Molecular Function	GO:0001965	G-protein alpha-subunit binding	1/206	43/18401	0.384092	0.620457	0.585728	ENSSMAG00000009408	1
Molecular Function	GO:0004970	ionotropic glutamate receptor activity	1/206	44/18401	0.391004	0.623626	0.58872	ENSSMAG00000015815	1
Molecular Function	GO:0051219	phosphoprotein binding	1/206	44/18401	0.391004	0.623626	0.58872	ENSSMAG00000016568	1
Molecular Function	GO:0030234	enzyme regulator activity	1/206	45/18401	0.397838	0.625509	0.590498	ENSSMAG00000004959	1
Molecular Function	GO:0000175	3'-5'-exoribonuclease activity	1/206	46/18401	0.404595	0.625509	0.590498	ENSSMAG00000004294	1
Molecular Function	GO:0004181	metallocarboxypeptidase activity	1/206	46/18401	0.404595	0.625509	0.590498	ENSSMAG00000009599	1
Molecular Function	GO:0016493	C-C chemokine receptor activity	1/206	46/18401	0.404595	0.625509	0.590498	ENSSMAG00000013088	1
Molecular Function	GO:0097718	disordered domain specific binding	1/206	46/18401	0.404595	0.625509	0.590498	ENSSMAG00000007883	1
Molecular Function	GO:0033613	activating transcription factor binding	1/206	47/18401	0.411278	0.631963	0.59659	ENSSMAG00000008466	1
Molecular Function	GO:0005184	neuropeptide hormone activity	1/206	48/18401	0.417885	0.633263	0.597817	ENSSMAG00000003254	1
Molecular Function	GO:0019888	protein phosphatase regulator activity	1/206	48/18401	0.417885	0.633263	0.597817	ENSSMAG00000017652	1
Molecular Function	GO:0004252	serine-type endopeptidase activity	3/206	211/18401	0.421442	0.633263	0.597817	ENSSMAG00000010141/ENSSMAG00000011433/ENSSMAG00000016602	3
Molecular Function	GO:0008081	phosphoric diester hydrolase activity	1/206	49/18401	0.424419	0.633263	0.597817	ENSSMAG00000015929	1
Molecular Function	GO:0005044	scavenger receptor activity	2/206	129/18401	0.424688	0.633263	0.597817	ENSSMAG00000001071/ENSSMAG00000018863	2
Molecular Function	GO:0004707	MAP kinase activity	1/206	50/18401	0.43088	0.634981	0.599439	ENSSMAG00000008528	1
Molecular Function	GO:0051537	2 iron, 2 sulfur cluster binding	1/206	50/18401	0.43088	0.634981	0.599439	ENSSMAG00000015091	1
Molecular Function	GO:0030898	actin-dependent ATPase activity	1/206	51/18401	0.437269	0.64065	0.60479	ENSSMAG00000009603	1
Molecular Function	GO:0020037	heme binding	2/206	134/18401	0.443764	0.646407	0.610226	ENSSMAG00000003355/ENSSMAG00000020788	2
Molecular Function	GO:0005248	voltage-gated sodium channel activity	1/206	53/18401	0.449833	0.651482	0.615016	ENSSMAG00000007247	1
Molecular Function	GO:0005178	integrin binding	2/206	137/18401	0.455041	0.652923	0.616377	ENSSMAG00000010096/ENSSMAG00000014341	2
Molecular Function	GO:0008234	cysteine-type peptidase activity	1/206	54/18401	0.45601	0.652923	0.616377	ENSSMAG00000003906	1
Molecular Function	GO:0019706	protein-cysteine S-palmitoyltransferase activity	1/206	55/18401	0.462118	0.65793	0.621104	ENSSMAG00000014768	1
Molecular Function	GO:0005540	hyaluronic acid binding	1/206	56/18401	0.468157	0.662785	0.625686	ENSSMAG00000004294	1
Molecular Function	GO:0061631	ubiquitin conjugating enzyme activity	1/206	57/18401	0.474129	0.66749	0.630128	ENSSMAG00000017130	1
Molecular Function	GO:0000146	microfilament motor activity	1/206	58/18401	0.480035	0.668336	0.630927	ENSSMAG00000009603	1
Molecular Function	GO:0005246	calcium channel regulator activity	1/206	58/18401	0.480035	0.668336	0.630927	ENSSMAG00000013567	1
Molecular Function	GO:0004114	3',5'-cyclic-nucleotide phosphodiesterase activity	1/206	59/18401	0.485874	0.669723	0.632236	ENSSMAG00000002330	1
Molecular Function	GO:0004177	aminopeptidase activity	1/206	60/18401	0.491649	0.669723	0.632236	ENSSMAG00000010442	1
Molecular Function	GO:0019902	phosphatase binding	1/206	60/18401	0.491649	0.669723	0.632236	ENSSMAG00000010275	1
Molecular Function	GO:0008201	heparin binding	2/206	147/18401	0.491661	0.669723	0.632236	ENSSMAG00000011709/ENSSMAG00000014341	2
Molecular Function	GO:0051539	4 iron, 4 sulfur cluster binding	1/206	63/18401	0.508587	0.689053	0.650484	ENSSMAG00000008466	1
Molecular Function	GO:0008083	growth factor activity	2/206	153/18401	0.512882	0.691157	0.652471	ENSSMAG00000012298/ENSSMAG00000012687	2
Molecular Function	GO:0008237	metallopeptidase activity	1/206	65/18401	0.519566	0.692754	0.653978	ENSSMAG00000010442	1
Molecular Function	GO:0048306	calcium-dependent protein binding	1/206	65/18401	0.519566	0.692754	0.653978	ENSSMAG00000013046	1
Molecular Function	GO:0030594	neurotransmitter receptor activity	2/206	162/18401	0.543607	0.712138	0.672277	ENSSMAG00000004959/ENSSMAG00000013354	2
Molecular Function	GO:0004896	cytokine receptor activity	1/206	70/18401	0.545956	0.712138	0.672277	ENSSMAG00000002837	1
Molecular Function	GO:0005179	hormone activity	2/206	163/18401	0.546937	0.712138	0.672277	ENSSMAG00000015091/ENSSMAG00000020254	2
Molecular Function	GO:0004175	endopeptidase activity	1/206	71/18401	0.551059	0.712138	0.672277	ENSSMAG00000011304	1
Molecular Function	GO:0004984	olfactory receptor activity	1/206	71/18401	0.551059	0.712138	0.672277	ENSSMAG00000005539	1
Molecular Function	GO:0008307	structural constituent of muscle	1/206	71/18401	0.551059	0.712138	0.672277	ENSSMAG00000021113	1
Molecular Function	GO:0051371	muscle alpha-actinin binding	1/206	72/18401	0.556104	0.713193	0.673274	ENSSMAG00000021113	1
Molecular Function	GO:0004713	protein tyrosine kinase activity	1/206	73/18401	0.561093	0.713193	0.673274	ENSSMAG00000016397	1
Molecular Function	GO:0015485	cholesterol binding	1/206	73/18401	0.561093	0.713193	0.673274	ENSSMAG00000013875	1
Molecular Function	GO:0015276	ligand-gated ion channel activity	1/206	74/18401	0.566026	0.713193	0.673274	ENSSMAG00000015815	1
Molecular Function	GO:0043022	ribosome binding	1/206	74/18401	0.566026	0.713193	0.673274	ENSSMAG00000003334	1
Molecular Function	GO:0008146	sulfotransferase activity	1/206	76/18401	0.575728	0.717085	0.676947	ENSSMAG00000003153	1
Molecular Function	GO:0044325	ion channel binding	2/206	173/18401	0.579302	0.717085	0.676947	ENSSMAG00000001844/ENSSMAG00000010243	2
Molecular Function	GO:0004715	non-membrane spanning protein tyrosine kinase activity	1/206	77/18401	0.580497	0.717085	0.676947	ENSSMAG00000016397	1
Molecular Function	GO:0005254	chloride channel activity	1/206	77/18401	0.580497	0.717085	0.676947	ENSSMAG00000004959	1
Molecular Function	GO:0000987	cis-regulatory region sequence-specific DNA binding	1/206	86/18401	0.621091	0.761299	0.718687	ENSSMAG00000018147	1
Molecular Function	GO:0004722	protein serine/threonine phosphatase activity	1/206	87/18401	0.625353	0.761299	0.718687	ENSSMAG00000016293	1
Molecular Function	GO:0016746	transferase activity, transferring acyl groups	1/206	87/18401	0.625353	0.761299	0.718687	ENSSMAG00000014771	1
Molecular Function	GO:0004721	phosphoprotein phosphatase activity	1/206	93/18401	0.64994	0.787428	0.743353	ENSSMAG00000016293	1
Molecular Function	GO:0000977	RNA polymerase II transcription regulatory region sequence-specific DNA binding	5/206	495/18401	0.65349	0.78794	0.743836	ENSSMAG00000005213/ENSSMAG00000009113/ENSSMAG00000012231/ENSSMAG00000019959/ENSSMAG00000020987	5
Molecular Function	GO:0045296	cadherin binding	1/206	101/18401	0.680243	0.809464	0.764156	ENSSMAG00000018681	1
Molecular Function	GO:0046982	protein heterodimerization activity	3/206	313/18401	0.683839	0.809464	0.764156	ENSSMAG00000012345/ENSSMAG00000018764/ENSSMAG00000020254	3
Molecular Function	GO:0019900	kinase binding	1/206	102/18401	0.683843	0.809464	0.764156	ENSSMAG00000021113	1
Molecular Function	GO:0004843	thiol-dependent ubiquitin-specific protease activity	1/206	103/18401	0.687402	0.809464	0.764156	ENSSMAG00000003743	1
Molecular Function	GO:0005546	phosphatidylinositol-4,5-bisphosphate binding	1/206	103/18401	0.687402	0.809464	0.764156	ENSSMAG00000017895	1
Molecular Function	GO:0038023	signaling receptor activity	2/206	213/18401	0.691653	0.810682	0.765305	ENSSMAG00000009931/ENSSMAG00000015815	2
Molecular Function	GO:0003774	motor activity	1/206	109/18401	0.707935	0.825924	0.779694	ENSSMAG00000009603	1
Molecular Function	GO:0000166	nucleotide binding	1/206	113/18401	0.720872	0.837141	0.790284	ENSSMAG00000007460	1
Molecular Function	GO:0036459	thiol-dependent ubiquitinyl hydrolase activity	1/206	115/18401	0.727125	0.84053	0.793482	ENSSMAG00000003743	1
Molecular Function	GO:0005249	voltage-gated potassium channel activity	1/206	118/18401	0.736244	0.846738	0.799343	ENSSMAG00000007883	1
Molecular Function	GO:0051087	chaperone binding	1/206	119/18401	0.739216	0.846738	0.799343	ENSSMAG00000009781	1
Molecular Function	GO:0003924	GTPase activity	4/206	462/18401	0.763505	0.870603	0.821872	ENSSMAG00000003334/ENSSMAG00000009603/ENSSMAG00000010402/ENSSMAG00000016307	4
Molecular Function	GO:0003712	transcription coregulator activity	1/206	134/18401	0.779995	0.8854	0.835841	ENSSMAG00000017421	1
Molecular Function	GO:0004930	G protein-coupled receptor activity	4/206	485/18401	0.795568	0.899028	0.848706	ENSSMAG00000002474/ENSSMAG00000009931/ENSSMAG00000013088/ENSSMAG00000017570	4
Molecular Function	GO:0005102	signaling receptor binding	2/206	270/18401	0.808068	0.909077	0.858193	ENSSMAG00000002330/ENSSMAG00000009408	2
Molecular Function	GO:0003743	translation initiation factor activity	1/206	150/18401	0.816518	0.914501	0.863313	ENSSMAG00000010296	1
Molecular Function	GO:0003729	mRNA binding	2/206	278/18401	0.820853	0.915287	0.864056	ENSSMAG00000010640/ENSSMAG00000011310	2
Molecular Function	GO:0003777	microtubule motor activity	1/206	154/18401	0.824664	0.915486	0.864243	ENSSMAG00000018182	1
Molecular Function	GO:0044877	protein-containing complex binding	1/206	164/18401	0.843487	0.928724	0.87674	ENSSMAG00000003743	1
Molecular Function	GO:0019901	protein kinase binding	3/206	415/18401	0.846824	0.928724	0.87674	ENSSMAG00000003334/ENSSMAG00000008361/ENSSMAG00000012654	3
Molecular Function	GO:0042826	histone deacetylase binding	1/206	170/18401	0.853801	0.928724	0.87674	ENSSMAG00000016397	1
Molecular Function	GO:0016757	transferase activity, transferring glycosyl groups	1/206	171/18401	0.855453	0.928724	0.87674	ENSSMAG00000016083	1
Molecular Function	GO:0016740	transferase activity	2/206	303/18401	0.856037	0.928724	0.87674	ENSSMAG00000014420/ENSSMAG00000016083	2
Molecular Function	GO:0004725	protein tyrosine phosphatase activity	1/206	173/18401	0.858701	0.928724	0.87674	ENSSMAG00000001135	1
Molecular Function	GO:0022857	transmembrane transporter activity	2/206	310/18401	0.864698	0.931213	0.87909	ENSSMAG00000010243/ENSSMAG00000014771	2
Molecular Function	GO:0017137	Rab GTPase binding	1/206	183/18401	0.873885	0.937102	0.88465	ENSSMAG00000001844	1
Molecular Function	GO:0042803	protein homodimerization activity	3/206	452/18401	0.884772	0.944757	0.891876	ENSSMAG00000001135/ENSSMAG00000013046/ENSSMAG00000016568	3
Molecular Function	GO:0001227	DNA-binding transcription repressor activity, RNA polymerase II-specific	2/206	337/18401	0.893823	0.950394	0.897198	ENSSMAG00000010275/ENSSMAG00000020987	2
Molecular Function	GO:0008289	lipid binding	1/206	205/18401	0.901814	0.952174	0.898877	ENSSMAG00000015028	1
Molecular Function	GO:0051015	actin filament binding	2/206	347/18401	0.903054	0.952174	0.898877	ENSSMAG00000009603/ENSSMAG00000021113	2
Molecular Function	GO:0008134	transcription factor binding	2/206	369/18401	0.920796	0.966001	0.911931	ENSSMAG00000010275/ENSSMAG00000012654	2
Molecular Function	GO:0019904	protein domain specific binding	1/206	230/18401	0.92615	0.966001	0.911931	ENSSMAG00000005036	1
Molecular Function	GO:0003735	structural constituent of ribosome	1/206	237/18401	0.931816	0.966001	0.911931	ENSSMAG00000007822	1
Molecular Function	GO:0003714	transcription corepressor activity	1/206	244/18401	0.937049	0.966001	0.911931	ENSSMAG00000003906	1
Molecular Function	GO:0003779	actin binding	2/206	395/18401	0.937835	0.966001	0.911931	ENSSMAG00000009603/ENSSMAG00000016784	2
Molecular Function	GO:0000976	transcription regulatory region sequence-specific DNA binding	1/206	247/18401	0.939168	0.966001	0.911931	ENSSMAG00000018147	1
Molecular Function	GO:0003824	catalytic activity	1/206	259/18401	0.946955	0.966299	0.912212	ENSSMAG00000002330	1
Molecular Function	GO:0000287	magnesium ion binding	1/206	267/18401	0.951588	0.966299	0.912212	ENSSMAG00000007460	1
Molecular Function	GO:0008168	methyltransferase activity	1/206	271/18401	0.95375	0.966299	0.912212	ENSSMAG00000010622	1
Molecular Function	GO:0061630	ubiquitin protein ligase activity	1/206	273/18401	0.954795	0.966299	0.912212	ENSSMAG00000013085	1
Molecular Function	GO:0004674	protein serine/threonine kinase activity	2/206	457/18401	0.965559	0.973284	0.918806	ENSSMAG00000010296/ENSSMAG00000014556	2
Molecular Function	GO:0016301	kinase activity	1/206	460/18401	0.994725	0.994905	0.939217	ENSSMAG00000011304	1
Molecular Function	GO:0003676	nucleic acid binding	1/206	463/18401	0.994905	0.994905	0.939217	ENSSMAG00000003869	1
Cellular Components	GO:0005581	collagen trimer	12/190	172/18475	2.23e-07	3.55e-05	3.33e-05	ENSSMAG00000002191/ENSSMAG00000002406/ENSSMAG00000003102/ENSSMAG00000003109/ENSSMAG00000003122/ENSSMAG00000005539/ENSSMAG00000008146/ENSSMAG00000011709/ENSSMAG00000013511/ENSSMAG00000014779/ENSSMAG00000017480/ENSSMAG00000020324	12
Cellular Components	GO:0005584	collagen type I trimer	4/190	16/18475	1.79e-05	0.0012297	0.00115603	ENSSMAG00000008146/ENSSMAG00000011709/ENSSMAG00000013511/ENSSMAG00000017480	4
Cellular Components	GO:0031012	extracellular matrix	13/190	314/18475	2.32e-05	0.0012297	0.00115603	ENSSMAG00000001071/ENSSMAG00000002191/ENSSMAG00000002406/ENSSMAG00000004063/ENSSMAG00000004294/ENSSMAG00000006726/ENSSMAG00000006777/ENSSMAG00000008146/ENSSMAG00000011709/ENSSMAG00000013511/ENSSMAG00000014779/ENSSMAG00000017480/ENSSMAG00000020324	13
Cellular Components	GO:0043083	synaptic cleft	3/190	21/18475	0.00124223	0.0493787	0.0464202	ENSSMAG00000002330/ENSSMAG00000014140/ENSSMAG00000014598	3
Cellular Components	GO:0005741	mitochondrial outer membrane	6/190	133/18475	0.00254812	0.0810303	0.0761755	ENSSMAG00000008317/ENSSMAG00000008329/ENSSMAG00000012654/ENSSMAG00000014601/ENSSMAG00000014637/ENSSMAG00000018764	6
Cellular Components	GO:0009986	cell surface	11/190	437/18475	0.00567901	0.150494	0.141477	ENSSMAG00000001071/ENSSMAG00000002837/ENSSMAG00000003405/ENSSMAG00000003412/ENSSMAG00000006777/ENSSMAG00000007883/ENSSMAG00000008574/ENSSMAG00000009408/ENSSMAG00000010442/ENSSMAG00000017800/ENSSMAG00000019308	11
Cellular Components	GO:0043209	myelin sheath	3/190	39/18475	0.00745469	0.169328	0.159183	ENSSMAG00000009360/ENSSMAG00000016283/ENSSMAG00000019797	3
Cellular Components	GO:0045211	postsynaptic membrane	6/190	179/18475	0.0106141	0.209732	0.197166	ENSSMAG00000001071/ENSSMAG00000013354/ENSSMAG00000014140/ENSSMAG00000014598/ENSSMAG00000014771/ENSSMAG00000015815	6
Cellular Components	GO:0098981	cholinergic synapse	2/190	17/18475	0.0129275	0.209732	0.197166	ENSSMAG00000001834/ENSSMAG00000018466	2
Cellular Components	GO:0005839	proteasome core complex	3/190	48/18475	0.0131907	0.209732	0.197166	ENSSMAG00000011304/ENSSMAG00000016419/ENSSMAG00000017420	3
Cellular Components	GO:0005883	neurofilament	2/190	19/18475	0.0160374	0.212496	0.199765	ENSSMAG00000001834/ENSSMAG00000018466	2
Cellular Components	GO:0044224	juxtaparanode region of axon	2/190	19/18475	0.0160374	0.212496	0.199765	ENSSMAG00000007524/ENSSMAG00000007883	2
Cellular Components	GO:0045178	basal part of cell	2/190	20/18475	0.0177002	0.216487	0.203516	ENSSMAG00000005036/ENSSMAG00000013046	2
Cellular Components	GO:0036379	myofilament	2/190	22/18475	0.0212331	0.225071	0.211586	ENSSMAG00000008539/ENSSMAG00000018615	2
Cellular Components	GO:0098688	parallel fiber to Purkinje cell synapse	2/190	22/18475	0.0212331	0.225071	0.211586	ENSSMAG00000014140/ENSSMAG00000014598	2
Cellular Components	GO:0005604	basement membrane	4/190	106/18475	0.0239117	0.237622	0.223386	ENSSMAG00000014779/ENSSMAG00000015637/ENSSMAG00000017019/ENSSMAG00000020324	4
Cellular Components	GO:0005891	voltage-gated calcium channel complex	3/190	67/18475	0.0317317	0.296785	0.279003	ENSSMAG00000000481/ENSSMAG00000000505/ENSSMAG00000013567	3
Cellular Components	GO:0070062	extracellular exosome	4/190	137/18475	0.053127	0.452822	0.425692	ENSSMAG00000002191/ENSSMAG00000002406/ENSSMAG00000010096/ENSSMAG00000016307	4
Cellular Components	GO:0005882	intermediate filament	3/190	83/18475	0.0541108	0.452822	0.425692	ENSSMAG00000001834/ENSSMAG00000006243/ENSSMAG00000018466	3
Cellular Components	GO:0005942	phosphatidylinositol 3-kinase complex	2/190	41/18475	0.0664355	0.528162	0.496518	ENSSMAG00000002682/ENSSMAG00000008361	2
Cellular Components	GO:0042734	presynaptic membrane	3/190	97/18475	0.0784116	0.530134	0.498372	ENSSMAG00000001844/ENSSMAG00000015815/ENSSMAG00000018681	3
Cellular Components	GO:0071944	cell periphery	2/190	49/18475	0.0904041	0.530134	0.498372	ENSSMAG00000013103/ENSSMAG00000019797	2
Cellular Components	GO:0043679	axon terminus	2/190	50/18475	0.0935573	0.530134	0.498372	ENSSMAG00000007524/ENSSMAG00000007883	2
Cellular Components	GO:0033018	sarcoplasmic reticulum lumen	1/190	10/18475	0.0982333	0.530134	0.498372	ENSSMAG00000013960	1
Cellular Components	GO:0098844	postsynaptic endocytic zone membrane	1/190	10/18475	0.0982333	0.530134	0.498372	ENSSMAG00000010402	1
Cellular Components	GO:0099059	integral component of presynaptic active zone membrane	1/190	10/18475	0.0982333	0.530134	0.498372	ENSSMAG00000018681	1
Cellular Components	GO:0005643	nuclear pore	2/190	53/18475	0.103202	0.530134	0.498372	ENSSMAG00000011154/ENSSMAG00000017638	2
Cellular Components	GO:0005861	troponin complex	2/190	53/18475	0.103202	0.530134	0.498372	ENSSMAG00000006105/ENSSMAG00000008539	2
Cellular Components	GO:0098685	Schaffer collateral - CA1 synapse	3/190	110/18475	0.104485	0.530134	0.498372	ENSSMAG00000001834/ENSSMAG00000017570/ENSSMAG00000018466	3
Cellular Components	GO:0005588	collagen type V trimer	1/190	11/18475	0.107512	0.530134	0.498372	ENSSMAG00000011709	1
Cellular Components	GO:0044327	dendritic spine head	1/190	11/18475	0.107512	0.530134	0.498372	ENSSMAG00000010402	1
Cellular Components	GO:0072687	meiotic spindle	1/190	11/18475	0.107512	0.530134	0.498372	ENSSMAG00000008528	1
Cellular Components	GO:0005922	connexin complex	2/190	56/18475	0.113105	0.530134	0.498372	ENSSMAG00000002549/ENSSMAG00000018218	2
Cellular Components	GO:0030915	Smc5-Smc6 complex	1/190	12/18475	0.116696	0.530134	0.498372	ENSSMAG00000008190	1
Cellular Components	GO:0048788	cytoskeleton of presynaptic active zone	1/190	12/18475	0.116696	0.530134	0.498372	ENSSMAG00000001844	1
Cellular Components	GO:1904115	axon cytoplasm	2/190	60/18475	0.126668	0.539818	0.507475	ENSSMAG00000001834/ENSSMAG00000018466	2
Cellular Components	GO:0030867	rough endoplasmic reticulum membrane	1/190	14/18475	0.134783	0.539818	0.507475	ENSSMAG00000016945	1
Cellular Components	GO:0032983	kainate selective glutamate receptor complex	1/190	14/18475	0.134783	0.539818	0.507475	ENSSMAG00000015815	1
Cellular Components	GO:0033270	paranode region of axon	1/190	14/18475	0.134783	0.539818	0.507475	ENSSMAG00000007883	1
Cellular Components	GO:0010008	endosome membrane	3/190	124/18475	0.135803	0.539818	0.507475	ENSSMAG00000004311/ENSSMAG00000015815/ENSSMAG00000016945	3
Cellular Components	GO:0005753	mitochondrial proton-transporting ATP synthase complex	1/190	15/18475	0.143688	0.554326	0.521114	ENSSMAG00000002682	1
Cellular Components	GO:0098794	postsynapse	3/190	129/18475	0.14769	0.554326	0.521114	ENSSMAG00000003109/ENSSMAG00000004959/ENSSMAG00000017570	3
Cellular Components	GO:0035253	ciliary rootlet	1/190	16/18475	0.152501	0.554326	0.521114	ENSSMAG00000008528	1
Cellular Components	GO:0005776	autophagosome	2/190	68/18475	0.154823	0.554326	0.521114	ENSSMAG00000008528/ENSSMAG00000012654	2
Cellular Components	GO:0048500	signal recognition particle	1/190	17/18475	0.161225	0.554326	0.521114	ENSSMAG00000016784	1
Cellular Components	GO:0031224	intrinsic component of membrane	1/190	18/18475	0.169859	0.554326	0.521114	ENSSMAG00000010049	1
Cellular Components	GO:0005740	mitochondrial envelope	1/190	19/18475	0.178405	0.554326	0.521114	ENSSMAG00000016135	1
Cellular Components	GO:0043240	Fanconi anaemia nuclear complex	1/190	20/18475	0.186863	0.554326	0.521114	ENSSMAG00000014420	1
Cellular Components	GO:0060076	excitatory synapse	1/190	20/18475	0.186863	0.554326	0.521114	ENSSMAG00000010243	1
Cellular Components	GO:0097060	synaptic membrane	1/190	20/18475	0.186863	0.554326	0.521114	ENSSMAG00000001844	1
Cellular Components	GO:0000790	nuclear chromatin	5/190	297/18475	0.191783	0.554326	0.521114	ENSSMAG00000005213/ENSSMAG00000010275/ENSSMAG00000012231/ENSSMAG00000016397/ENSSMAG00000019959	5
Cellular Components	GO:0005579	membrane attack complex	1/190	21/18475	0.195234	0.554326	0.521114	ENSSMAG00000000242	1
Cellular Components	GO:0005614	interstitial matrix	1/190	21/18475	0.195234	0.554326	0.521114	ENSSMAG00000017019	1
Cellular Components	GO:0030285	integral component of synaptic vesicle membrane	1/190	21/18475	0.195234	0.554326	0.521114	ENSSMAG00000010243	1
Cellular Components	GO:0030686	90S preribosome	1/190	21/18475	0.195234	0.554326	0.521114	ENSSMAG00000012692	1
Cellular Components	GO:0034464	BBSome	1/190	21/18475	0.195234	0.554326	0.521114	ENSSMAG00000014779	1
Cellular Components	GO:0009897	external side of plasma membrane	4/190	227/18475	0.206128	0.563261	0.529514	ENSSMAG00000008190/ENSSMAG00000010096/ENSSMAG00000013088/ENSSMAG00000018863	4
Cellular Components	GO:0005751	mitochondrial respiratory chain complex IV	1/190	23/18475	0.211721	0.563261	0.529514	ENSSMAG00000002180	1
Cellular Components	GO:0030057	desmosome	1/190	23/18475	0.211721	0.563261	0.529514	ENSSMAG00000016945	1
Cellular Components	GO:0002116	semaphorin receptor complex	1/190	24/18475	0.219838	0.563261	0.529514	ENSSMAG00000008214	1
Cellular Components	GO:0061617	MICOS complex	1/190	24/18475	0.219838	0.563261	0.529514	ENSSMAG00000018764	1
Cellular Components	GO:0000421	autophagosome membrane	1/190	25/18475	0.227871	0.563261	0.529514	ENSSMAG00000012654	1
Cellular Components	GO:0005779	integral component of peroxisomal membrane	1/190	25/18475	0.227871	0.563261	0.529514	ENSSMAG00000003743	1
Cellular Components	GO:1990454	L-type voltage-gated calcium channel complex	1/190	25/18475	0.227871	0.563261	0.529514	ENSSMAG00000013567	1
Cellular Components	GO:0000785	chromatin	3/190	161/18475	0.230264	0.563261	0.529514	ENSSMAG00000009113/ENSSMAG00000017130/ENSSMAG00000020987	3
Cellular Components	GO:0031226	intrinsic component of plasma membrane	1/190	26/18475	0.235823	0.5644	0.530584	ENSSMAG00000018863	1
Cellular Components	GO:0043005	neuron projection	7/190	488/18475	0.237829	0.5644	0.530584	ENSSMAG00000004959/ENSSMAG00000005036/ENSSMAG00000010243/ENSSMAG00000013046/ENSSMAG00000013354/ENSSMAG00000017570/ENSSMAG00000018681	7
Cellular Components	GO:0098839	postsynaptic density membrane	2/190	93/18475	0.248079	0.565237	0.531371	ENSSMAG00000015815/ENSSMAG00000017570	2
Cellular Components	GO:0033116	endoplasmic reticulum-Golgi intermediate compartment membrane	1/190	29/18475	0.259192	0.565237	0.531371	ENSSMAG00000012654	1
Cellular Components	GO:0098831	presynaptic active zone cytoplasmic component	1/190	29/18475	0.259192	0.565237	0.531371	ENSSMAG00000001844	1
Cellular Components	GO:0099060	integral component of postsynaptic specialization membrane	1/190	29/18475	0.259192	0.565237	0.531371	ENSSMAG00000018681	1
Cellular Components	GO:1902711	GABA-A receptor complex	1/190	29/18475	0.259192	0.565237	0.531371	ENSSMAG00000004959	1
Cellular Components	GO:0071013	catalytic step 2 spliceosome	2/190	96/18475	0.259511	0.565237	0.531371	ENSSMAG00000009408/ENSSMAG00000011154	2
Cellular Components	GO:0000159	protein phosphatase type 2A complex	1/190	33/18475	0.289248	0.605138	0.568882	ENSSMAG00000017652	1
Cellular Components	GO:0000792	heterochromatin	1/190	33/18475	0.289248	0.605138	0.568882	ENSSMAG00000016945	1
Cellular Components	GO:0000813	ESCRT I complex	1/190	33/18475	0.289248	0.605138	0.568882	ENSSMAG00000008528	1
Cellular Components	GO:0016459	myosin complex	2/190	106/18475	0.297604	0.614533	0.577714	ENSSMAG00000009603/ENSSMAG00000018615	2
Cellular Components	GO:0000145	exocyst	1/190	35/18475	0.303818	0.619322	0.582216	ENSSMAG00000017895	1
Cellular Components	GO:0008305	integrin complex	1/190	36/18475	0.310992	0.62592	0.588418	ENSSMAG00000018384	1
Cellular Components	GO:0031594	neuromuscular junction	2/190	113/18475	0.32411	0.641955	0.603493	ENSSMAG00000001834/ENSSMAG00000018466	2
Cellular Components	GO:0001772	immunological synapse	1/190	39/18475	0.332073	0.641955	0.603493	ENSSMAG00000018863	1
Cellular Components	GO:0005892	acetylcholine-gated channel complex	1/190	40/18475	0.338957	0.641955	0.603493	ENSSMAG00000013354	1
Cellular Components	GO:0032590	dendrite membrane	1/190	40/18475	0.338957	0.641955	0.603493	ENSSMAG00000004959	1
Cellular Components	GO:0005777	peroxisome	2/190	117/18475	0.339146	0.641955	0.603493	ENSSMAG00000008214/ENSSMAG00000018029	2
Cellular Components	GO:0001518	voltage-gated sodium channel complex	1/190	44/18475	0.365793	0.668517	0.628464	ENSSMAG00000007247	1
Cellular Components	GO:0016235	aggresome	1/190	44/18475	0.365793	0.668517	0.628464	ENSSMAG00000003334	1
Cellular Components	GO:0032588	trans-Golgi network membrane	1/190	44/18475	0.365793	0.668517	0.628464	ENSSMAG00000002702	1
Cellular Components	GO:0014704	intercalated disc	1/190	45/18475	0.37233	0.672733	0.632427	ENSSMAG00000018681	1
Cellular Components	GO:0032580	Golgi cisterna membrane	1/190	48/18475	0.391544	0.689748	0.648422	ENSSMAG00000002702	1
Cellular Components	GO:0048471	perinuclear region of cytoplasm	6/190	491/18475	0.392856	0.689748	0.648422	ENSSMAG00000007427/ENSSMAG00000009203/ENSSMAG00000012654/ENSSMAG00000013046/ENSSMAG00000015932/ENSSMAG00000018029	6
Cellular Components	GO:0031410	cytoplasmic vesicle	3/190	220/18475	0.394761	0.689748	0.648422	ENSSMAG00000001357/ENSSMAG00000012654/ENSSMAG00000014341	3
Cellular Components	GO:0030117	membrane coat	1/190	51/18475	0.410173	0.708233	0.6658	ENSSMAG00000016784	1
Cellular Components	GO:0032993	protein-DNA complex	1/190	52/18475	0.416256	0.708233	0.6658	ENSSMAG00000003048	1
Cellular Components	GO:0030133	transport vesicle	1/190	53/18475	0.422276	0.708233	0.6658	ENSSMAG00000006777	1
Cellular Components	GO:0031982	vesicle	2/190	140/18475	0.423158	0.708233	0.6658	ENSSMAG00000009603/ENSSMAG00000017570	2
Cellular Components	GO:0009898	cytoplasmic side of plasma membrane	1/190	58/18475	0.451464	0.741658	0.697223	ENSSMAG00000016568	1
Cellular Components	GO:0000123	histone acetyltransferase complex	1/190	59/18475	0.457123	0.741658	0.697223	ENSSMAG00000018863	1
Cellular Components	GO:0005844	polysome	1/190	59/18475	0.457123	0.741658	0.697223	ENSSMAG00000003334	1
Cellular Components	GO:0005901	caveola	1/190	62/18475	0.473754	0.754967	0.709734	ENSSMAG00000009408	1
Cellular Components	GO:0032281	AMPA glutamate receptor complex	1/190	63/18475	0.479184	0.754967	0.709734	ENSSMAG00000017019	1
Cellular Components	GO:0048786	presynaptic active zone	1/190	64/18475	0.484558	0.754967	0.709734	ENSSMAG00000001844	1
Cellular Components	GO:0030424	axon	4/190	351/18475	0.488747	0.754967	0.709734	ENSSMAG00000001834/ENSSMAG00000007247/ENSSMAG00000010402/ENSSMAG00000018466	4
Cellular Components	GO:0005623	cell	3/190	255/18475	0.489066	0.754967	0.709734	ENSSMAG00000003109/ENSSMAG00000010402/ENSSMAG00000016568	3
Cellular Components	GO:0044297	cell body	1/190	69/18475	0.510614	0.780243	0.733496	ENSSMAG00000014768	1
Cellular Components	GO:0005865	striated muscle thin filament	1/190	72/18475	0.525615	0.780243	0.733496	ENSSMAG00000021113	1
Cellular Components	GO:0014069	postsynaptic density	3/190	271/18475	0.529798	0.780243	0.733496	ENSSMAG00000005036/ENSSMAG00000010402/ENSSMAG00000018681	3
Cellular Components	GO:0005765	lysosomal membrane	2/190	172/18475	0.530114	0.780243	0.733496	ENSSMAG00000004311/ENSSMAG00000013604	2
Cellular Components	GO:0030141	secretory granule	1/190	73/18475	0.530512	0.780243	0.733496	ENSSMAG00000003254	1
Cellular Components	GO:0016342	catenin complex	1/190	74/18475	0.53536	0.780243	0.733496	ENSSMAG00000018681	1
Cellular Components	GO:0031430	M band	1/190	75/18475	0.540157	0.780243	0.733496	ENSSMAG00000021113	1
Cellular Components	GO:0000502	proteasome complex	1/190	76/18475	0.544906	0.780243	0.733496	ENSSMAG00000003621	1
Cellular Components	GO:0036464	cytoplasmic ribonucleoprotein granule	1/190	77/18475	0.549605	0.780243	0.733496	ENSSMAG00000008361	1
Cellular Components	GO:0030027	lamellipodium	2/190	196/18475	0.601083	0.8351	0.785065	ENSSMAG00000015929/ENSSMAG00000018681	2
Cellular Components	GO:0045177	apical part of cell	1/190	91/18475	0.610548	0.8351	0.785065	ENSSMAG00000018681	1
Cellular Components	GO:0030173	integral component of Golgi membrane	1/190	92/18475	0.614573	0.8351	0.785065	ENSSMAG00000002180	1
Cellular Components	GO:0062023	collagen-containing extracellular matrix	2/190	205/18475	0.625546	0.8351	0.785065	ENSSMAG00000003621/ENSSMAG00000014779	2
Cellular Components	GO:0042383	sarcolemma	1/190	95/18475	0.626402	0.8351	0.785065	ENSSMAG00000006777	1
Cellular Components	GO:0030018	Z disc	2/190	206/18475	0.628191	0.8351	0.785065	ENSSMAG00000013960/ENSSMAG00000021113	2
Cellular Components	GO:0098978	glutamatergic synapse	4/190	419/18475	0.628374	0.8351	0.785065	ENSSMAG00000002330/ENSSMAG00000005036/ENSSMAG00000014140/ENSSMAG00000014598	4
Cellular Components	GO:0030659	cytoplasmic vesicle membrane	1/190	96/18475	0.630264	0.8351	0.785065	ENSSMAG00000009203	1
Cellular Components	GO:1990904	ribonucleoprotein complex	2/190	213/18475	0.646306	0.845111	0.794477	ENSSMAG00000003334/ENSSMAG00000010275	2
Cellular Components	GO:0001726	ruffle	1/190	101/18475	0.648986	0.845111	0.794477	ENSSMAG00000013046	1
Cellular Components	GO:0005911	cell-cell junction	2/190	219/18475	0.661275	0.845111	0.794477	ENSSMAG00000006434/ENSSMAG00000008528	2
Cellular Components	GO:0001725	stress fiber	1/190	105/18475	0.663283	0.845111	0.794477	ENSSMAG00000013604	1
Cellular Components	GO:0005912	adherens junction	2/190	222/18475	0.668568	0.845111	0.794477	ENSSMAG00000006434/ENSSMAG00000018681	2
Cellular Components	GO:0034451	centriolar satellite	1/190	108/18475	0.673623	0.845111	0.794477	ENSSMAG00000013604	1
Cellular Components	GO:0005694	chromosome	1/190	109/18475	0.677	0.845111	0.794477	ENSSMAG00000017428	1
Cellular Components	GO:0008076	voltage-gated potassium channel complex	1/190	110/18475	0.680341	0.845111	0.794477	ENSSMAG00000007883	1
Cellular Components	GO:0030672	synaptic vesicle membrane	1/190	114/18475	0.693367	0.854615	0.803412	ENSSMAG00000010243	1
Cellular Components	GO:0005811	lipid droplet	1/190	116/18475	0.69968	0.855763	0.804491	ENSSMAG00000002549	1
Cellular Components	GO:0090575	RNA polymerase II transcription regulator complex	1/190	121/18475	0.714904	0.858679	0.807232	ENSSMAG00000003048	1
Cellular Components	GO:0030425	dendrite	3/190	358/18475	0.715744	0.858679	0.807232	ENSSMAG00000005036/ENSSMAG00000007524/ENSSMAG00000007883	3
Cellular Components	GO:0005814	centriole	1/190	123/18475	0.720776	0.858679	0.807232	ENSSMAG00000008528	1
Cellular Components	GO:0030017	sarcomere	1/190	124/18475	0.723667	0.858679	0.807232	ENSSMAG00000021113	1
Cellular Components	GO:0005764	lysosome	2/190	250/18475	0.730662	0.860558	0.808999	ENSSMAG00000008214/ENSSMAG00000020183	2
Cellular Components	GO:0055037	recycling endosome	1/190	136/18475	0.75612	0.874448	0.822056	ENSSMAG00000015815	1
Cellular Components	GO:0030176	integral component of endoplasmic reticulum membrane	1/190	139/18475	0.763622	0.874448	0.822056	ENSSMAG00000012654	1
Cellular Components	GO:0015630	microtubule cytoskeleton	1/190	143/18475	0.773269	0.874448	0.822056	ENSSMAG00000010402	1
Cellular Components	GO:0042025	host cell nucleus	2/190	273/18475	0.774058	0.874448	0.822056	ENSSMAG00000003355/ENSSMAG00000015028	2
Cellular Components	GO:0005884	actin filament	1/190	144/18475	0.775619	0.874448	0.822056	ENSSMAG00000015929	1
Cellular Components	GO:0005770	late endosome	1/190	145/18475	0.777945	0.874448	0.822056	ENSSMAG00000009408	1
Cellular Components	GO:0043025	neuronal cell body	2/190	277/18475	0.780953	0.874448	0.822056	ENSSMAG00000007883/ENSSMAG00000013046	2
Cellular Components	GO:0045121	membrane raft	1/190	157/18475	0.804051	0.894015	0.840451	ENSSMAG00000004311	1
Cellular Components	GO:0016323	basolateral plasma membrane	1/190	164/18475	0.817845	0.896779	0.843049	ENSSMAG00000007524	1
Cellular Components	GO:0008021	synaptic vesicle	1/190	166/18475	0.821606	0.896779	0.843049	ENSSMAG00000002330	1
Cellular Components	GO:0036064	ciliary basal body	1/190	167/18475	0.823457	0.896779	0.843049	ENSSMAG00000008528	1
Cellular Components	GO:0015629	actin cytoskeleton	2/190	314/18475	0.836467	0.90475	0.850543	ENSSMAG00000000778/ENSSMAG00000009603	2
Cellular Components	GO:0032991	protein-containing complex	3/190	453/18475	0.84828	0.911251	0.856655	ENSSMAG00000001135/ENSSMAG00000003048/ENSSMAG00000010096	3
Cellular Components	GO:0005667	transcription regulator complex	2/190	328/18475	0.85394	0.911251	0.856655	ENSSMAG00000009113/ENSSMAG00000010275	2
Cellular Components	GO:0043197	dendritic spine	1/190	190/18475	0.861138	0.912807	0.858117	ENSSMAG00000010402	1
Cellular Components	GO:0005802	trans-Golgi network	1/190	213/18475	0.89081	0.934199	0.878227	ENSSMAG00000016083	1
Cellular Components	GO:0005769	early endosome	1/190	215/18475	0.89307	0.934199	0.878227	ENSSMAG00000009408	1
Cellular Components	GO:0005840	ribosome	1/190	239/18475	0.916822	0.952776	0.895692	ENSSMAG00000007822	1
Cellular Components	GO:0016324	apical plasma membrane	1/190	248/18475	0.924306	0.954316	0.897139	ENSSMAG00000001071	1
Cellular Components	GO:0005768	endosome	1/190	268/18475	0.938625	0.962847	0.905159	ENSSMAG00000012654	1
Cellular Components	GO:0016604	nuclear body	1/190	298/18475	0.955207	0.972329	0.914073	ENSSMAG00000013046	1
Cellular Components	GO:0000139	Golgi membrane	1/190	309/18475	0.960098	0.972329	0.914073	ENSSMAG00000016083	1
Cellular Components	GO:0005856	cytoskeleton	1/190	339/18475	0.9709	0.977045	0.918506	ENSSMAG00000016397	1
Cellular Components	GO:0005789	endoplasmic reticulum membrane	1/190	441/18475	0.99009	0.99009	0.93077	ENSSMAG00000012654	1

## Sheet: Supplementary Table11
GO Enrichment of up-regulated post-metamorphic genes (Hierarchical clustering)
X	ID	Description	GeneRatio	BgRatio	pvalue	p.adjust	qvalue	geneID	Count
Biological Processes	GO:0006955	immune response	22/416	182/18292	1.81e-10	2.25e-07	2.07e-07	ENSSMAG00000000242/ENSSMAG00000001522/ENSSMAG00000002612/ENSSMAG00000002837/ENSSMAG00000003214/ENSSMAG00000003251/ENSSMAG00000003306/ENSSMAG00000003960/ENSSMAG00000004702/ENSSMAG00000004713/ENSSMAG00000006449/ENSSMAG00000007946/ENSSMAG00000007951/ENSSMAG00000009138/ENSSMAG00000010380/ENSSMAG00000010672/ENSSMAG00000012687/ENSSMAG00000013562/ENSSMAG00000013677/ENSSMAG00000014583/ENSSMAG00000015780/…	22
Biological Processes	GO:0060048	cardiac muscle contraction	12/416	74/18292	1e-07	6.24e-05	5.74e-05	ENSSMAG00000000778/ENSSMAG00000001145/ENSSMAG00000003888/ENSSMAG00000006105/ENSSMAG00000006211/ENSSMAG00000006288/ENSSMAG00000008539/ENSSMAG00000008840/ENSSMAG00000009717/ENSSMAG00000016387/ENSSMAG00000017882/ENSSMAG00000020308	12
Biological Processes	GO:0030198	extracellular matrix organization	21/416	245/18292	2.13e-07	8.81e-05	8.1e-05	ENSSMAG00000001039/ENSSMAG00000001511/ENSSMAG00000002406/ENSSMAG00000002422/ENSSMAG00000002623/ENSSMAG00000003109/ENSSMAG00000004063/ENSSMAG00000005426/ENSSMAG00000007985/ENSSMAG00000008146/ENSSMAG00000008836/ENSSMAG00000011709/ENSSMAG00000013511/ENSSMAG00000013637/ENSSMAG00000013748/ENSSMAG00000014097/ENSSMAG00000014779/ENSSMAG00000016118/ENSSMAG00000017480/ENSSMAG00000017577/ENSSMAG00000020324	21
Biological Processes	GO:0003009	skeletal muscle contraction	9/416	54/18292	3.21e-06	0.000996781	0.000916716	ENSSMAG00000001145/ENSSMAG00000002492/ENSSMAG00000003888/ENSSMAG00000006105/ENSSMAG00000006211/ENSSMAG00000006288/ENSSMAG00000008539/ENSSMAG00000009717/ENSSMAG00000017882	9
Biological Processes	GO:0006936	muscle contraction	13/416	133/18292	1.09e-05	0.00271065	0.00249293	ENSSMAG00000001145/ENSSMAG00000006105/ENSSMAG00000006211/ENSSMAG00000006288/ENSSMAG00000008539/ENSSMAG00000012360/ENSSMAG00000014374/ENSSMAG00000014934/ENSSMAG00000015212/ENSSMAG00000016387/ENSSMAG00000016826/ENSSMAG00000017882/ENSSMAG00000021113	13
Biological Processes	GO:0006954	inflammatory response	15/416	185/18292	2.26e-05	0.00467242	0.00429711	ENSSMAG00000001039/ENSSMAG00000004702/ENSSMAG00000004713/ENSSMAG00000005123/ENSSMAG00000005794/ENSSMAG00000006449/ENSSMAG00000008466/ENSSMAG00000010672/ENSSMAG00000013088/ENSSMAG00000013562/ENSSMAG00000014556/ENSSMAG00000015780/ENSSMAG00000016108/ENSSMAG00000019595/ENSSMAG00000020424	15
Biological Processes	GO:0055010	ventricular cardiac muscle tissue morphogenesis	8/416	55/18292	3.2e-05	0.00567419	0.00521842	ENSSMAG00000000778/ENSSMAG00000001145/ENSSMAG00000003888/ENSSMAG00000008539/ENSSMAG00000008840/ENSSMAG00000013748/ENSSMAG00000016118/ENSSMAG00000016387	8
Biological Processes	GO:0006729	tetrahydrobiopterin biosynthetic process	5/416	20/18292	6.94e-05	0.01079	0.00992331	ENSSMAG00000003292/ENSSMAG00000004540/ENSSMAG00000010620/ENSSMAG00000021034/ENSSMAG00000021035	5
Biological Processes	GO:0050853	B cell receptor signaling pathway	8/416	64/18292	9.72e-05	0.0134246	0.0123463	ENSSMAG00000007232/ENSSMAG00000008393/ENSSMAG00000009120/ENSSMAG00000010275/ENSSMAG00000016397/ENSSMAG00000017851/ENSSMAG00000019308/ENSSMAG00000020982	8
Biological Processes	GO:0045214	sarcomere organization	12/416	145/18292	0.00012122	0.0139157	0.0127979	ENSSMAG00000002947/ENSSMAG00000004763/ENSSMAG00000006288/ENSSMAG00000010620/ENSSMAG00000014374/ENSSMAG00000014934/ENSSMAG00000015212/ENSSMAG00000016387/ENSSMAG00000017882/ENSSMAG00000018521/ENSSMAG00000018615/ENSSMAG00000021113	12
Biological Processes	GO:0006935	chemotaxis	9/416	85/18292	0.000133519	0.0139157	0.0127979	ENSSMAG00000000011/ENSSMAG00000004702/ENSSMAG00000004713/ENSSMAG00000007951/ENSSMAG00000010672/ENSSMAG00000011835/ENSSMAG00000013088/ENSSMAG00000016936/ENSSMAG00000019595	9
Biological Processes	GO:0055003	cardiac myofibril assembly	9/416	86/18292	0.000146179	0.0139157	0.0127979	ENSSMAG00000000778/ENSSMAG00000008840/ENSSMAG00000009717/ENSSMAG00000014374/ENSSMAG00000014934/ENSSMAG00000015212/ENSSMAG00000016387/ENSSMAG00000020871/ENSSMAG00000021113	9
Biological Processes	GO:0051607	defense response to virus	9/416	87/18292	0.000159826	0.0139157	0.0127979	ENSSMAG00000008317/ENSSMAG00000008329/ENSSMAG00000008850/ENSSMAG00000010672/ENSSMAG00000012654/ENSSMAG00000014601/ENSSMAG00000014637/ENSSMAG00000017362/ENSSMAG00000020982	9
Biological Processes	GO:0040011	locomotion	4/416	13/18292	0.000160183	0.0139157	0.0127979	ENSSMAG00000001834/ENSSMAG00000008025/ENSSMAG00000009564/ENSSMAG00000018466	4
Biological Processes	GO:0007519	skeletal muscle tissue development	13/416	174/18292	0.000179484	0.0139157	0.0127979	ENSSMAG00000002947/ENSSMAG00000004755/ENSSMAG00000004763/ENSSMAG00000005103/ENSSMAG00000008515/ENSSMAG00000008758/ENSSMAG00000009542/ENSSMAG00000010457/ENSSMAG00000012687/ENSSMAG00000014374/ENSSMAG00000014934/ENSSMAG00000015212/ENSSMAG00000021318	13
Biological Processes	GO:0009612	response to mechanical stimulus	7/416	53/18292	0.000187024	0.0139157	0.0127979	ENSSMAG00000004248/ENSSMAG00000008146/ENSSMAG00000008214/ENSSMAG00000011709/ENSSMAG00000013511/ENSSMAG00000013620/ENSSMAG00000017480	7
Biological Processes	GO:0030199	collagen fibril organization	9/416	89/18292	0.000190319	0.0139157	0.0127979	ENSSMAG00000000904/ENSSMAG00000003548/ENSSMAG00000008146/ENSSMAG00000011709/ENSSMAG00000013511/ENSSMAG00000013748/ENSSMAG00000014097/ENSSMAG00000016118/ENSSMAG00000017480	9
Biological Processes	GO:0045109	intermediate filament organization	5/416	25/18292	0.000216693	0.0146819	0.0135026	ENSSMAG00000001246/ENSSMAG00000001834/ENSSMAG00000008025/ENSSMAG00000017851/ENSSMAG00000018466	5
Biological Processes	GO:0030240	skeletal muscle thin filament assembly	8/416	72/18292	0.000224422	0.0146819	0.0135026	ENSSMAG00000009717/ENSSMAG00000010620/ENSSMAG00000014374/ENSSMAG00000014934/ENSSMAG00000015212/ENSSMAG00000019154/ENSSMAG00000020871/ENSSMAG00000021113	8
Biological Processes	GO:0042742	defense response to bacterium	8/416	85/18292	0.000698484	0.0432122	0.0397413	ENSSMAG00000001357/ENSSMAG00000001511/ENSSMAG00000002623/ENSSMAG00000005426/ENSSMAG00000006274/ENSSMAG00000015557/ENSSMAG00000016691/ENSSMAG00000016702	8
Biological Processes	GO:0006952	defense response	6/416	48/18292	0.000730054	0.0432122	0.0397413	ENSSMAG00000002623/ENSSMAG00000003306/ENSSMAG00000005426/ENSSMAG00000016108/ENSSMAG00000017996/ENSSMAG00000020424	6
Biological Processes	GO:0030239	myofibril assembly	9/416	110/18292	0.000915652	0.049566	0.0455847	ENSSMAG00000006105/ENSSMAG00000006211/ENSSMAG00000006288/ENSSMAG00000010457/ENSSMAG00000010620/ENSSMAG00000014374/ENSSMAG00000014934/ENSSMAG00000015212/ENSSMAG00000016826	9
Biological Processes	GO:0048738	cardiac muscle tissue development	8/416	89/18292	0.000947573	0.049566	0.0455847	ENSSMAG00000005103/ENSSMAG00000009542/ENSSMAG00000013930/ENSSMAG00000014374/ENSSMAG00000014934/ENSSMAG00000015212/ENSSMAG00000018615/ENSSMAG00000018725	8
Biological Processes	GO:0007155	cell adhesion	19/416	373/18292	0.000957027	0.049566	0.0455847	ENSSMAG00000000430/ENSSMAG00000003621/ENSSMAG00000004063/ENSSMAG00000004294/ENSSMAG00000004443/ENSSMAG00000004660/ENSSMAG00000005794/ENSSMAG00000008193/ENSSMAG00000009241/ENSSMAG00000010043/ENSSMAG00000010096/ENSSMAG00000010345/ENSSMAG00000010755/ENSSMAG00000013748/ENSSMAG00000014097/ENSSMAG00000014341/ENSSMAG00000016118/ENSSMAG00000017577/ENSSMAG00000018384	19
Biological Processes	GO:0010460	positive regulation of heart rate	4/416	21/18292	0.00116085	0.0572749	0.0526744	ENSSMAG00000004540/ENSSMAG00000020308/ENSSMAG00000021034/ENSSMAG00000021035	4
Biological Processes	GO:0019885	antigen processing and presentation of endogenous peptide antigen via MHC class I	3/416	10/18292	0.0012441	0.0572749	0.0526744	ENSSMAG00000011433/ENSSMAG00000016419/ENSSMAG00000017420	3
Biological Processes	GO:2000121	regulation of removal of superoxide radicals	3/416	10/18292	0.0012441	0.0572749	0.0526744	ENSSMAG00000004540/ENSSMAG00000021034/ENSSMAG00000021035	3
Biological Processes	GO:0042416	dopamine biosynthetic process	4/416	22/18292	0.00139357	0.0618644	0.0568952	ENSSMAG00000004540/ENSSMAG00000020885/ENSSMAG00000021034/ENSSMAG00000021035	4
Biological Processes	GO:0030282	bone mineralization	7/416	74/18292	0.00145199	0.0622352	0.0572362	ENSSMAG00000002406/ENSSMAG00000002422/ENSSMAG00000004248/ENSSMAG00000006777/ENSSMAG00000007283/ENSSMAG00000013511/ENSSMAG00000013620	7
Biological Processes	GO:0019896	axonal transport of mitochondrion	3/416	11/18292	0.0016819	0.0674387	0.0620218	ENSSMAG00000001834/ENSSMAG00000008025/ENSSMAG00000018466	3
Biological Processes	GO:0098735	positive regulation of the force of heart contraction	3/416	11/18292	0.0016819	0.0674387	0.0620218	ENSSMAG00000000778/ENSSMAG00000008840/ENSSMAG00000020308	3
Biological Processes	GO:0010002	cardioblast differentiation	4/416	24/18292	0.00195302	0.0758626	0.069769	ENSSMAG00000005213/ENSSMAG00000012231/ENSSMAG00000018681/ENSSMAG00000019959	4
Biological Processes	GO:0001816	cytokine production	5/416	40/18292	0.00202929	0.0764367	0.070297	ENSSMAG00000005123/ENSSMAG00000010275/ENSSMAG00000012349/ENSSMAG00000016793/ENSSMAG00000019595	5
Biological Processes	GO:0008090	retrograde axonal transport	3/416	12/18292	0.00220489	0.0783051	0.0720154	ENSSMAG00000001834/ENSSMAG00000008025/ENSSMAG00000018466	3
Biological Processes	GO:0060052	neurofilament cytoskeleton organization	3/416	12/18292	0.00220489	0.0783051	0.0720154	ENSSMAG00000001834/ENSSMAG00000008025/ENSSMAG00000018466	3
Biological Processes	GO:0006958	complement activation, classical pathway	4/416	25/18292	0.00228375	0.0788527	0.072519	ENSSMAG00000003102/ENSSMAG00000003109/ENSSMAG00000003122/ENSSMAG00000011433	4
Biological Processes	GO:0014883	transition between fast and slow fiber	3/416	13/18292	0.0028183	0.0898244	0.0826094	ENSSMAG00000001145/ENSSMAG00000003888/ENSSMAG00000008539	3
Biological Processes	GO:0046654	tetrahydrofolate biosynthetic process	3/416	13/18292	0.0028183	0.0898244	0.0826094	ENSSMAG00000004540/ENSSMAG00000021034/ENSSMAG00000021035	3
Biological Processes	GO:0090394	negative regulation of excitatory postsynaptic potential	3/416	13/18292	0.0028183	0.0898244	0.0826094	ENSSMAG00000014140/ENSSMAG00000014598/ENSSMAG00000017570	3
Biological Processes	GO:0030241	skeletal muscle myosin thick filament assembly	6/416	63/18292	0.00303885	0.09204	0.084647	ENSSMAG00000009717/ENSSMAG00000010620/ENSSMAG00000014374/ENSSMAG00000014934/ENSSMAG00000015212/ENSSMAG00000021113	6
Biological Processes	GO:0045087	innate immune response	10/416	156/18292	0.00306699	0.09204	0.084647	ENSSMAG00000002180/ENSSMAG00000006449/ENSSMAG00000008850/ENSSMAG00000012654/ENSSMAG00000013085/ENSSMAG00000014556/ENSSMAG00000015557/ENSSMAG00000015780/ENSSMAG00000016691/ENSSMAG00000017362	10
Biological Processes	GO:0048769	sarcomerogenesis	5/416	44/18292	0.00310996	0.09204	0.084647	ENSSMAG00000009717/ENSSMAG00000010620/ENSSMAG00000014374/ENSSMAG00000014934/ENSSMAG00000015212	5
Biological Processes	GO:0035987	endodermal cell differentiation	5/416	45/18292	0.00343456	0.0932743	0.0857822	ENSSMAG00000004537/ENSSMAG00000008027/ENSSMAG00000008836/ENSSMAG00000013748/ENSSMAG00000016118	5
Biological Processes	GO:0043434	response to peptide hormone	4/416	28/18292	0.00350334	0.0932743	0.0857822	ENSSMAG00000002987/ENSSMAG00000017763/ENSSMAG00000017996/ENSSMAG00000019322	4
Biological Processes	GO:0009113	purine nucleobase biosynthetic process	3/416	14/18292	0.00352687	0.0932743	0.0857822	ENSSMAG00000001834/ENSSMAG00000008025/ENSSMAG00000018466	3
Biological Processes	GO:0021796	cerebral cortex regionalization	3/416	14/18292	0.00352687	0.0932743	0.0857822	ENSSMAG00000005213/ENSSMAG00000012231/ENSSMAG00000019959	3
Biological Processes	GO:0060074	synapse maturation	3/416	14/18292	0.00352687	0.0932743	0.0857822	ENSSMAG00000001834/ENSSMAG00000008025/ENSSMAG00000018466	3
Biological Processes	GO:0061564	axon development	4/416	30/18292	0.00452466	0.11717	0.107758	ENSSMAG00000001834/ENSSMAG00000008025/ENSSMAG00000016283/ENSSMAG00000018466	4
Biological Processes	GO:0014823	response to activity	4/416	31/18292	0.00510321	0.122736	0.112877	ENSSMAG00000002492/ENSSMAG00000003888/ENSSMAG00000015011/ENSSMAG00000015016	4
Biological Processes	GO:0042102	positive regulation of T cell proliferation	4/416	31/18292	0.00510321	0.122736	0.112877	ENSSMAG00000005426/ENSSMAG00000013234/ENSSMAG00000018134/ENSSMAG00000018863	4
Biological Processes	GO:0050829	defense response to Gram-negative bacterium	4/416	31/18292	0.00510321	0.122736	0.112877	ENSSMAG00000000011/ENSSMAG00000001357/ENSSMAG00000002180/ENSSMAG00000018951	4
Biological Processes	GO:0001568	blood vessel development	9/416	142/18292	0.00523361	0.122736	0.112877	ENSSMAG00000000923/ENSSMAG00000006808/ENSSMAG00000008146/ENSSMAG00000011071/ENSSMAG00000011709/ENSSMAG00000013511/ENSSMAG00000013748/ENSSMAG00000016118/ENSSMAG00000017480	9
Biological Processes	GO:0050884	neuromuscular process controlling posture	3/416	16/18292	0.00524606	0.122736	0.112877	ENSSMAG00000004540/ENSSMAG00000021034/ENSSMAG00000021035	3
Biological Processes	GO:0007015	actin filament organization	13/416	253/18292	0.00542508	0.122736	0.112877	ENSSMAG00000009319/ENSSMAG00000009603/ENSSMAG00000010457/ENSSMAG00000014374/ENSSMAG00000014934/ENSSMAG00000015212/ENSSMAG00000016387/ENSSMAG00000016631/ENSSMAG00000016826/ENSSMAG00000018764/ENSSMAG00000020091/ENSSMAG00000020871/ENSSMAG00000021113	13
Biological Processes	GO:0030890	positive regulation of B cell proliferation	5/416	50/18292	0.00543078	0.122736	0.112877	ENSSMAG00000009241/ENSSMAG00000010275/ENSSMAG00000013234/ENSSMAG00000019308/ENSSMAG00000020982	5
Biological Processes	GO:0030574	collagen catabolic process	5/416	51/18292	0.0059111	0.128903	0.118549	ENSSMAG00000002406/ENSSMAG00000002422/ENSSMAG00000008836/ENSSMAG00000009946/ENSSMAG00000014097	5
Biological Processes	GO:0071688	striated muscle myosin thick filament assembly	5/416	51/18292	0.0059111	0.128903	0.118549	ENSSMAG00000014374/ENSSMAG00000014934/ENSSMAG00000015212/ENSSMAG00000019154/ENSSMAG00000021113	5
Biological Processes	GO:0001714	endodermal cell fate specification	3/416	17/18292	0.00626391	0.130552	0.120066	ENSSMAG00000005213/ENSSMAG00000012231/ENSSMAG00000019959	3
Biological Processes	GO:0030388	fructose 1,6-bisphosphate metabolic process	3/416	17/18292	0.00626391	0.130552	0.120066	ENSSMAG00000002590/ENSSMAG00000013413/ENSSMAG00000016591	3
Biological Processes	GO:0007017	microtubule-based process	6/416	73/18292	0.00630179	0.130552	0.120066	ENSSMAG00000010457/ENSSMAG00000011795/ENSSMAG00000011813/ENSSMAG00000018081/ENSSMAG00000018764/ENSSMAG00000018769	6
Biological Processes	GO:0014866	skeletal myofibril assembly	5/416	52/18292	0.00642055	0.130832	0.120323	ENSSMAG00000010620/ENSSMAG00000014934/ENSSMAG00000015212/ENSSMAG00000016387/ENSSMAG00000016826	5
Biological Processes	GO:0030150	protein import into mitochondrial matrix	4/416	34/18292	0.00713056	0.137127	0.126113	ENSSMAG00000008317/ENSSMAG00000008329/ENSSMAG00000014601/ENSSMAG00000014637	4
Biological Processes	GO:0009615	response to virus	6/416	75/18292	0.00717832	0.137127	0.126113	ENSSMAG00000012349/ENSSMAG00000012654/ENSSMAG00000013562/ENSSMAG00000014470/ENSSMAG00000017420/ENSSMAG00000020091	6
Biological Processes	GO:0021895	cerebral cortex neuron differentiation	3/416	18/18292	0.00739141	0.137127	0.126113	ENSSMAG00000005213/ENSSMAG00000012231/ENSSMAG00000019959	3
Biological Processes	GO:0055005	ventricular cardiac myofibril assembly	3/416	18/18292	0.00739141	0.137127	0.126113	ENSSMAG00000002571/ENSSMAG00000018615/ENSSMAG00000019154	3
Biological Processes	GO:0070885	negative regulation of calcineurin-NFAT signaling cascade	3/416	18/18292	0.00739141	0.137127	0.126113	ENSSMAG00000002121/ENSSMAG00000002947/ENSSMAG00000019639	3
Biological Processes	GO:0097535	lymphoid lineage cell migration into thymus	3/416	18/18292	0.00739141	0.137127	0.126113	ENSSMAG00000010672/ENSSMAG00000018147/ENSSMAG00000020109	3
Biological Processes	GO:0050731	positive regulation of peptidyl-tyrosine phosphorylation	6/416	76/18292	0.00764815	0.139804	0.128574	ENSSMAG00000002837/ENSSMAG00000004318/ENSSMAG00000009241/ENSSMAG00000013930/ENSSMAG00000016397/ENSSMAG00000020982	6
Biological Processes	GO:0048382	mesendoderm development	4/416	35/18292	0.00790887	0.142474	0.13103	ENSSMAG00000005213/ENSSMAG00000006455/ENSSMAG00000012231/ENSSMAG00000019959	4
Biological Processes	GO:0007204	positive regulation of cytosolic calcium ion concentration	8/416	127/18292	0.00856358	0.152065	0.13985	ENSSMAG00000001741/ENSSMAG00000004702/ENSSMAG00000004713/ENSSMAG00000007951/ENSSMAG00000010672/ENSSMAG00000013088/ENSSMAG00000013354/ENSSMAG00000016936	8
Biological Processes	GO:0019722	calcium-mediated signaling	7/416	102/18292	0.00869113	0.152156	0.139934	ENSSMAG00000004702/ENSSMAG00000004713/ENSSMAG00000007951/ENSSMAG00000010672/ENSSMAG00000013088/ENSSMAG00000016936/ENSSMAG00000018141	7
Biological Processes	GO:0001503	ossification	7/416	104/18292	0.00962236	0.161194	0.148247	ENSSMAG00000004248/ENSSMAG00000007283/ENSSMAG00000008146/ENSSMAG00000008214/ENSSMAG00000011709/ENSSMAG00000013620/ENSSMAG00000017480	7
Biological Processes	GO:0060326	cell chemotaxis	6/416	80/18292	0.00975049	0.161194	0.148247	ENSSMAG00000004702/ENSSMAG00000004713/ENSSMAG00000007951/ENSSMAG00000010672/ENSSMAG00000013088/ENSSMAG00000016936	6
Biological Processes	GO:0032729	positive regulation of interferon-gamma production	3/416	20/18292	0.00998549	0.161194	0.148247	ENSSMAG00000013234/ENSSMAG00000016397/ENSSMAG00000016793	3
Biological Processes	GO:0032964	collagen biosynthetic process	3/416	20/18292	0.00998549	0.161194	0.148247	ENSSMAG00000013748/ENSSMAG00000016118/ENSSMAG00000017480	3
Biological Processes	GO:0050801	ion homeostasis	3/416	20/18292	0.00998549	0.161194	0.148247	ENSSMAG00000003254/ENSSMAG00000003395/ENSSMAG00000017763	3
Biological Processes	GO:0050862	positive regulation of T cell receptor signaling pathway	3/416	20/18292	0.00998549	0.161194	0.148247	ENSSMAG00000009241/ENSSMAG00000010672/ENSSMAG00000016793	3
Biological Processes	GO:0048739	cardiac muscle fiber development	5/416	58/18292	0.0101377	0.161553	0.148576	ENSSMAG00000009717/ENSSMAG00000014374/ENSSMAG00000014934/ENSSMAG00000015212/ENSSMAG00000021113	5
Biological Processes	GO:0030278	regulation of ossification	4/416	38/18292	0.0105719	0.16634	0.152979	ENSSMAG00000008146/ENSSMAG00000011709/ENSSMAG00000013511/ENSSMAG00000017480	4
Biological Processes	GO:0006241	CTP biosynthetic process	3/416	21/18292	0.0114563	0.173322	0.1594	ENSSMAG00000010453/ENSSMAG00000014780/ENSSMAG00000017321	3
Biological Processes	GO:0060396	growth hormone receptor signaling pathway	3/416	21/18292	0.0114563	0.173322	0.1594	ENSSMAG00000002987/ENSSMAG00000008515/ENSSMAG00000021187	3
Biological Processes	GO:0070098	chemokine-mediated signaling pathway	3/416	21/18292	0.0114563	0.173322	0.1594	ENSSMAG00000001522/ENSSMAG00000003306/ENSSMAG00000013562	3
Biological Processes	GO:0034614	cellular response to reactive oxygen species	4/416	39/18292	0.0115734	0.173322	0.1594	ENSSMAG00000008515/ENSSMAG00000008836/ENSSMAG00000010453/ENSSMAG00000016387	4
Biological Processes	GO:0035025	positive regulation of Rho protein signal transduction	5/416	61/18292	0.0124579	0.184348	0.16954	ENSSMAG00000006455/ENSSMAG00000008785/ENSSMAG00000009408/ENSSMAG00000010367/ENSSMAG00000020430	5
Biological Processes	GO:0048706	embryonic skeletal system development	6/416	85/18292	0.0129196	0.18638	0.171409	ENSSMAG00000008146/ENSSMAG00000011709/ENSSMAG00000013511/ENSSMAG00000015011/ENSSMAG00000015016/ENSSMAG00000017480	6
Biological Processes	GO:0035584	calcium-mediated signaling using intracellular calcium source	3/416	22/18292	0.0130451	0.18638	0.171409	ENSSMAG00000017570/ENSSMAG00000020308/ENSSMAG00000020982	3
Biological Processes	GO:0051000	positive regulation of nitric-oxide synthase activity	3/416	22/18292	0.0130451	0.18638	0.171409	ENSSMAG00000004540/ENSSMAG00000021034/ENSSMAG00000021035	3
Biological Processes	GO:0060348	bone development	5/416	62/18292	0.0133049	0.187932	0.172837	ENSSMAG00000004248/ENSSMAG00000005229/ENSSMAG00000006777/ENSSMAG00000011061/ENSSMAG00000013620	5
Biological Processes	GO:0035914	skeletal muscle cell differentiation	6/416	86/18292	0.0136307	0.189963	0.174705	ENSSMAG00000005213/ENSSMAG00000007628/ENSSMAG00000010620/ENSSMAG00000012231/ENSSMAG00000019959/ENSSMAG00000020885	6
Biological Processes	GO:0033334	fin morphogenesis	4/416	41/18292	0.0137544	0.189963	0.174705	ENSSMAG00000008146/ENSSMAG00000011709/ENSSMAG00000013511/ENSSMAG00000017480	4
Biological Processes	GO:0055008	cardiac muscle tissue morphogenesis	6/416	87/18292	0.0143687	0.196267	0.180502	ENSSMAG00000009717/ENSSMAG00000014374/ENSSMAG00000014934/ENSSMAG00000015212/ENSSMAG00000020871/ENSSMAG00000021113	6
Biological Processes	GO:0006937	regulation of muscle contraction	3/416	23/18292	0.0147533	0.197187	0.181348	ENSSMAG00000002492/ENSSMAG00000003888/ENSSMAG00000017882	3
Biological Processes	GO:0034612	response to tumor necrosis factor	3/416	23/18292	0.0147533	0.197187	0.181348	ENSSMAG00000004540/ENSSMAG00000021034/ENSSMAG00000021035	3
Biological Processes	GO:0030500	regulation of bone mineralization	4/416	43/18292	0.01618	0.213955	0.196769	ENSSMAG00000004248/ENSSMAG00000004318/ENSSMAG00000013315/ENSSMAG00000013620	4
Biological Processes	GO:0003429	growth plate cartilage chondrocyte morphogenesis	5/416	66/18292	0.0170798	0.223475	0.205525	ENSSMAG00000001511/ENSSMAG00000008027/ENSSMAG00000013748/ENSSMAG00000014779/ENSSMAG00000016118	5
Biological Processes	GO:0038063	collagen-activated tyrosine kinase receptor signaling pathway	3/416	25/18292	0.0185317	0.236824	0.217802	ENSSMAG00000008146/ENSSMAG00000011709/ENSSMAG00000017480	3
Biological Processes	GO:0010811	positive regulation of cell-substrate adhesion	4/416	46/18292	0.0202937	0.236824	0.217802	ENSSMAG00000001511/ENSSMAG00000017019/ENSSMAG00000017577/ENSSMAG00000021187	4
Biological Processes	GO:0050830	defense response to Gram-positive bacterium	4/416	46/18292	0.0202937	0.236824	0.217802	ENSSMAG00000000011/ENSSMAG00000001357/ENSSMAG00000008214/ENSSMAG00000018951	4
Biological Processes	GO:0019372	lipoxygenase pathway	2/416	10/18292	0.0205768	0.236824	0.217802	ENSSMAG00000015167/ENSSMAG00000015217	2
Biological Processes	GO:0030913	paranodal junction assembly	2/416	10/18292	0.0205768	0.236824	0.217802	ENSSMAG00000009241/ENSSMAG00000010096	2
Biological Processes	GO:0034134	toll-like receptor 2 signaling pathway	2/416	10/18292	0.0205768	0.236824	0.217802	ENSSMAG00000002837/ENSSMAG00000006449	2
Biological Processes	GO:0034499	late endosome to Golgi transport	2/416	10/18292	0.0205768	0.236824	0.217802	ENSSMAG00000005034/ENSSMAG00000010767	2
Biological Processes	GO:0043651	linoleic acid metabolic process	2/416	10/18292	0.0205768	0.236824	0.217802	ENSSMAG00000015167/ENSSMAG00000015217	2
Biological Processes	GO:0044267	cellular protein metabolic process	2/416	10/18292	0.0205768	0.236824	0.217802	ENSSMAG00000002406/ENSSMAG00000002422	2
Biological Processes	GO:0050869	negative regulation of B cell activation	2/416	10/18292	0.0205768	0.236824	0.217802	ENSSMAG00000013234/ENSSMAG00000019639	2
Biological Processes	GO:0051122	hepoxilin biosynthetic process	2/416	10/18292	0.0205768	0.236824	0.217802	ENSSMAG00000015167/ENSSMAG00000015217	2
Biological Processes	GO:0099151	regulation of postsynaptic density assembly	2/416	10/18292	0.0205768	0.236824	0.217802	ENSSMAG00000014140/ENSSMAG00000014598	2
Biological Processes	GO:2000058	regulation of ubiquitin-dependent protein catabolic process	2/416	10/18292	0.0205768	0.236824	0.217802	ENSSMAG00000002908/ENSSMAG00000004318	2
Biological Processes	GO:0007166	cell surface receptor signaling pathway	8/416	150/18292	0.0215368	0.245598	0.225871	ENSSMAG00000000572/ENSSMAG00000002474/ENSSMAG00000004755/ENSSMAG00000007283/ENSSMAG00000011835/ENSSMAG00000012150/ENSSMAG00000012698/ENSSMAG00000012971	8
Biological Processes	GO:0032496	response to lipopolysaccharide	6/416	96/18292	0.0222955	0.251939	0.231702	ENSSMAG00000004540/ENSSMAG00000008214/ENSSMAG00000009408/ENSSMAG00000010672/ENSSMAG00000021034/ENSSMAG00000021035	6
Biological Processes	GO:0005979	regulation of glycogen biosynthetic process	2/416	11/18292	0.0247757	0.262299	0.241231	ENSSMAG00000017568/ENSSMAG00000020029	2
Biological Processes	GO:0018022	peptidyl-lysine methylation	2/416	11/18292	0.0247757	0.262299	0.241231	ENSSMAG00000001556/ENSSMAG00000021318	2
Biological Processes	GO:0034440	lipid oxidation	2/416	11/18292	0.0247757	0.262299	0.241231	ENSSMAG00000015167/ENSSMAG00000015217	2
Biological Processes	GO:0045060	negative thymic T cell selection	2/416	11/18292	0.0247757	0.262299	0.241231	ENSSMAG00000010672/ENSSMAG00000020982	2
Biological Processes	GO:0071286	cellular response to magnesium ion	2/416	11/18292	0.0247757	0.262299	0.241231	ENSSMAG00000007883/ENSSMAG00000013413	2
Biological Processes	GO:0090594	inflammatory response to wounding	2/416	11/18292	0.0247757	0.262299	0.241231	ENSSMAG00000002623/ENSSMAG00000005426	2
Biological Processes	GO:0002224	toll-like receptor signaling pathway	4/416	49/18292	0.0249964	0.262299	0.241231	ENSSMAG00000003214/ENSSMAG00000006449/ENSSMAG00000015780/ENSSMAG00000017362	4
Biological Processes	GO:0042531	positive regulation of tyrosine phosphorylation of STAT protein	3/416	28/18292	0.0251115	0.262299	0.241231	ENSSMAG00000002987/ENSSMAG00000006455/ENSSMAG00000017763	3
Biological Processes	GO:0048872	homeostasis of number of cells	3/416	28/18292	0.0251115	0.262299	0.241231	ENSSMAG00000004702/ENSSMAG00000004713/ENSSMAG00000010672	3
Biological Processes	GO:0042552	myelination	6/416	100/18292	0.0266115	0.274259	0.25223	ENSSMAG00000002330/ENSSMAG00000007283/ENSSMAG00000007650/ENSSMAG00000009360/ENSSMAG00000016283/ENSSMAG00000018081	6
Biological Processes	GO:0006096	glycolytic process	4/416	50/18292	0.0266978	0.274259	0.25223	ENSSMAG00000009643/ENSSMAG00000011551/ENSSMAG00000012692/ENSSMAG00000016591	4
Biological Processes	GO:0008089	anterograde axonal transport	3/416	29/18292	0.0275484	0.278396	0.256034	ENSSMAG00000001834/ENSSMAG00000008025/ENSSMAG00000018466	3
Biological Processes	GO:0045429	positive regulation of nitric oxide biosynthetic process	3/416	29/18292	0.0275484	0.278396	0.256034	ENSSMAG00000004540/ENSSMAG00000021034/ENSSMAG00000021035	3
Biological Processes	GO:0043588	skin development	5/416	75/18292	0.0280029	0.280706	0.258159	ENSSMAG00000008146/ENSSMAG00000011709/ENSSMAG00000013748/ENSSMAG00000016118/ENSSMAG00000017480	5
Biological Processes	GO:0003417	growth plate cartilage development	2/416	12/18292	0.0292899	0.284432	0.261585	ENSSMAG00000002406/ENSSMAG00000002422	2
Biological Processes	GO:0022617	extracellular matrix disassembly	2/416	12/18292	0.0292899	0.284432	0.261585	ENSSMAG00000002406/ENSSMAG00000002422	2
Biological Processes	GO:0045654	positive regulation of megakaryocyte differentiation	2/416	12/18292	0.0292899	0.284432	0.261585	ENSSMAG00000001839/ENSSMAG00000013930	2
Biological Processes	GO:0099170	postsynaptic modulation of chemical synaptic transmission	2/416	12/18292	0.0292899	0.284432	0.261585	ENSSMAG00000002006/ENSSMAG00000017570	2
Biological Processes	GO:0019882	antigen processing and presentation	3/416	30/18292	0.0301066	0.287865	0.264743	ENSSMAG00000002837/ENSSMAG00000013677/ENSSMAG00000018314	3
Biological Processes	GO:0048592	eye morphogenesis	3/416	30/18292	0.0301066	0.287865	0.264743	ENSSMAG00000011709/ENSSMAG00000013748/ENSSMAG00000016118	3
Biological Processes	GO:0007157	heterophilic cell-cell adhesion via plasma membrane cell adhesion molecules	4/416	53/18292	0.0322097	0.305623	0.281074	ENSSMAG00000006884/ENSSMAG00000014140/ENSSMAG00000014598/ENSSMAG00000018863	4
Biological Processes	GO:0006029	proteoglycan metabolic process	2/416	13/18292	0.0341029	0.316342	0.290933	ENSSMAG00000013748/ENSSMAG00000016118	2
Biological Processes	GO:0006942	regulation of striated muscle contraction	2/416	13/18292	0.0341029	0.316342	0.290933	ENSSMAG00000006288/ENSSMAG00000017882	2
Biological Processes	GO:0071404	cellular response to low-density lipoprotein particle stimulus	2/416	13/18292	0.0341029	0.316342	0.290933	ENSSMAG00000009241/ENSSMAG00000010096	2
Biological Processes	GO:0060047	heart contraction	8/416	167/18292	0.0374217	0.344557	0.316881	ENSSMAG00000009717/ENSSMAG00000010457/ENSSMAG00000010620/ENSSMAG00000014374/ENSSMAG00000014934/ENSSMAG00000015212/ENSSMAG00000018615/ENSSMAG00000020871	8
Biological Processes	GO:0002320	lymphoid progenitor cell differentiation	2/416	14/18292	0.0391989	0.345562	0.317805	ENSSMAG00000012349/ENSSMAG00000020109	2
Biological Processes	GO:0006228	UTP biosynthetic process	2/416	14/18292	0.0391989	0.345562	0.317805	ENSSMAG00000010453/ENSSMAG00000014780	2
Biological Processes	GO:0031667	response to nutrient levels	2/416	14/18292	0.0391989	0.345562	0.317805	ENSSMAG00000002987/ENSSMAG00000017763	2
Biological Processes	GO:0042694	muscle cell fate specification	2/416	14/18292	0.0391989	0.345562	0.317805	ENSSMAG00000000778/ENSSMAG00000008840	2
Biological Processes	GO:0097154	GABAergic neuron differentiation	2/416	14/18292	0.0391989	0.345562	0.317805	ENSSMAG00000004537/ENSSMAG00000013930	2
Biological Processes	GO:1900454	positive regulation of long-term synaptic depression	2/416	14/18292	0.0391989	0.345562	0.317805	ENSSMAG00000014140/ENSSMAG00000014598	2
Biological Processes	GO:0006941	striated muscle contraction	4/416	58/18292	0.0427717	0.363079	0.333916	ENSSMAG00000014374/ENSSMAG00000014934/ENSSMAG00000015212/ENSSMAG00000021113	4
Biological Processes	GO:0001649	osteoblast differentiation	6/416	113/18292	0.0443302	0.363079	0.333916	ENSSMAG00000002121/ENSSMAG00000004248/ENSSMAG00000011061/ENSSMAG00000013620/ENSSMAG00000017480/ENSSMAG00000017577	6
Biological Processes	GO:0010862	positive regulation of pathway-restricted SMAD protein phosphorylation	5/416	85/18292	0.0444199	0.363079	0.333916	ENSSMAG00000004537/ENSSMAG00000009917/ENSSMAG00000012687/ENSSMAG00000017444/ENSSMAG00000020885	5
Biological Processes	GO:0005980	glycogen catabolic process	2/416	15/18292	0.0445626	0.363079	0.333916	ENSSMAG00000004446/ENSSMAG00000011237	2
Biological Processes	GO:0007041	lysosomal transport	2/416	15/18292	0.0445626	0.363079	0.333916	ENSSMAG00000009313/ENSSMAG00000016575	2
Biological Processes	GO:0007051	spindle organization	2/416	15/18292	0.0445626	0.363079	0.333916	ENSSMAG00000003021/ENSSMAG00000015625	2
Biological Processes	GO:0017183	peptidyl-diphthamide biosynthetic process from peptidyl-histidine	2/416	15/18292	0.0445626	0.363079	0.333916	ENSSMAG00000003548/ENSSMAG00000018147	2
Biological Processes	GO:0031295	T cell costimulation	2/416	15/18292	0.0445626	0.363079	0.333916	ENSSMAG00000005426/ENSSMAG00000018134	2
Biological Processes	GO:0090026	positive regulation of monocyte chemotaxis	2/416	15/18292	0.0445626	0.363079	0.333916	ENSSMAG00000004702/ENSSMAG00000004713	2
Biological Processes	GO:0006821	chloride transport	3/416	35/18292	0.0446912	0.363079	0.333916	ENSSMAG00000004959/ENSSMAG00000012360/ENSSMAG00000016575	3
Biological Processes	GO:0021772	olfactory bulb development	3/416	35/18292	0.0446912	0.363079	0.333916	ENSSMAG00000005213/ENSSMAG00000012231/ENSSMAG00000019959	3
Biological Processes	GO:0032720	negative regulation of tumor necrosis factor production	3/416	35/18292	0.0446912	0.363079	0.333916	ENSSMAG00000008214/ENSSMAG00000013184/ENSSMAG00000014341	3
Biological Processes	GO:0000226	microtubule cytoskeleton organization	9/416	207/18292	0.0476382	0.382969	0.352208	ENSSMAG00000001834/ENSSMAG00000008025/ENSSMAG00000011551/ENSSMAG00000011795/ENSSMAG00000011813/ENSSMAG00000018081/ENSSMAG00000018141/ENSSMAG00000018466/ENSSMAG00000018769	9
Biological Processes	GO:0042246	tissue regeneration	3/416	36/18292	0.0479594	0.382969	0.352208	ENSSMAG00000000430/ENSSMAG00000016397/ENSSMAG00000018681	3
Biological Processes	GO:0009617	response to bacterium	7/416	145/18292	0.0480637	0.382969	0.352208	ENSSMAG00000002623/ENSSMAG00000005426/ENSSMAG00000009542/ENSSMAG00000013875/ENSSMAG00000016108/ENSSMAG00000017851/ENSSMAG00000020424	7
Biological Processes	GO:0050772	positive regulation of axonogenesis	4/416	61/18292	0.0499379	0.38807	0.356898	ENSSMAG00000001834/ENSSMAG00000008025/ENSSMAG00000008214/ENSSMAG00000018466	4
Biological Processes	GO:0006183	GTP biosynthetic process	2/416	16/18292	0.0501792	0.38807	0.356898	ENSSMAG00000010453/ENSSMAG00000014780	2
Biological Processes	GO:0033628	regulation of cell adhesion mediated by integrin	2/416	16/18292	0.0501792	0.38807	0.356898	ENSSMAG00000001839/ENSSMAG00000008515	2
Biological Processes	GO:0060346	bone trabecula formation	2/416	16/18292	0.0501792	0.38807	0.356898	ENSSMAG00000008836/ENSSMAG00000017480	2
Biological Processes	GO:0030903	notochord development	5/416	88/18292	0.0502648	0.38807	0.356898	ENSSMAG00000008146/ENSSMAG00000011709/ENSSMAG00000013511/ENSSMAG00000015408/ENSSMAG00000017480	5
Biological Processes	GO:0042130	negative regulation of T cell proliferation	3/416	37/18292	0.0513416	0.389131	0.357875	ENSSMAG00000005426/ENSSMAG00000014341/ENSSMAG00000018134	3
Biological Processes	GO:0045786	negative regulation of cell cycle	3/416	37/18292	0.0513416	0.389131	0.357875	ENSSMAG00000004537/ENSSMAG00000007524/ENSSMAG00000020885	3
Biological Processes	GO:0090504	epiboly	3/416	37/18292	0.0513416	0.389131	0.357875	ENSSMAG00000005213/ENSSMAG00000012231/ENSSMAG00000019959	3
Biological Processes	GO:0035725	sodium ion transmembrane transport	3/416	38/18292	0.0548361	0.400293	0.36814	ENSSMAG00000004443/ENSSMAG00000007247/ENSSMAG00000013051	3
Biological Processes	GO:0050910	detection of mechanical stimulus involved in sensory perception of sound	3/416	38/18292	0.0548361	0.400293	0.36814	ENSSMAG00000013354/ENSSMAG00000013748/ENSSMAG00000016118	3
Biological Processes	GO:0030593	neutrophil chemotaxis	4/416	63/18292	0.0550592	0.400293	0.36814	ENSSMAG00000001522/ENSSMAG00000003306/ENSSMAG00000003937/ENSSMAG00000005123	4
Biological Processes	GO:0014850	response to muscle activity	2/416	17/18292	0.0560346	0.400293	0.36814	ENSSMAG00000018252/ENSSMAG00000020308	2
Biological Processes	GO:0032735	positive regulation of interleukin-12 production	2/416	17/18292	0.0560346	0.400293	0.36814	ENSSMAG00000002006/ENSSMAG00000010672	2
Biological Processes	GO:0035989	tendon development	2/416	17/18292	0.0560346	0.400293	0.36814	ENSSMAG00000013748/ENSSMAG00000016118	2
Biological Processes	GO:0051103	DNA ligation involved in DNA repair	2/416	17/18292	0.0560346	0.400293	0.36814	ENSSMAG00000003548/ENSSMAG00000009360	2
Biological Processes	GO:0051279	regulation of release of sequestered calcium ion into cytosol	2/416	17/18292	0.0560346	0.400293	0.36814	ENSSMAG00000013960/ENSSMAG00000014856	2
Biological Processes	GO:0060561	apoptotic process involved in morphogenesis	2/416	17/18292	0.0560346	0.400293	0.36814	ENSSMAG00000010457/ENSSMAG00000010755	2
Biological Processes	GO:0090331	negative regulation of platelet aggregation	2/416	17/18292	0.0560346	0.400293	0.36814	ENSSMAG00000009241/ENSSMAG00000010096	2
Biological Processes	GO:0010951	negative regulation of endopeptidase activity	4/416	64/18292	0.0577223	0.409993	0.377061	ENSSMAG00000001698/ENSSMAG00000009241/ENSSMAG00000010096/ENSSMAG00000015653	4
Biological Processes	GO:0019221	cytokine-mediated signaling pathway	5/416	92/18292	0.0587276	0.414764	0.381449	ENSSMAG00000006455/ENSSMAG00000017788/ENSSMAG00000017996/ENSSMAG00000021187/ENSSMAG00000021194	5
Biological Processes	GO:0034629	cellular protein-containing complex localization	2/416	18/18292	0.062115	0.426846	0.392561	ENSSMAG00000005034/ENSSMAG00000010767	2
Biological Processes	GO:0061844	antimicrobial humoral immune response mediated by antimicrobial peptide	2/416	18/18292	0.062115	0.426846	0.392561	ENSSMAG00000003306/ENSSMAG00000011551	2
Biological Processes	GO:1905050	positive regulation of metallopeptidase activity	2/416	18/18292	0.062115	0.426846	0.392561	ENSSMAG00000000923/ENSSMAG00000006808	2
Biological Processes	GO:0021510	spinal cord development	3/416	40/18292	0.0621554	0.426846	0.392561	ENSSMAG00000001511/ENSSMAG00000001834/ENSSMAG00000018466	3
Biological Processes	GO:0048263	determination of dorsal identity	3/416	40/18292	0.0621554	0.426846	0.392561	ENSSMAG00000005213/ENSSMAG00000012231/ENSSMAG00000019959	3
Biological Processes	GO:0043066	negative regulation of apoptotic process	13/416	356/18292	0.06437	0.439481	0.404181	ENSSMAG00000002121/ENSSMAG00000010243/ENSSMAG00000013930/ENSSMAG00000014470/ENSSMAG00000014780/ENSSMAG00000016293/ENSSMAG00000017577/ENSSMAG00000017763/ENSSMAG00000018081/ENSSMAG00000018521/ENSSMAG00000018764/ENSSMAG00000019308/ENSSMAG00000020871	13
Biological Processes	GO:0001666	response to hypoxia	7/416	156/18292	0.0659551	0.439481	0.404181	ENSSMAG00000002180/ENSSMAG00000006677/ENSSMAG00000008810/ENSSMAG00000008836/ENSSMAG00000010457/ENSSMAG00000016509/ENSSMAG00000020308	7
Biological Processes	GO:0031101	fin regeneration	7/416	156/18292	0.0659551	0.439481	0.404181	ENSSMAG00000004537/ENSSMAG00000008146/ENSSMAG00000011709/ENSSMAG00000013511/ENSSMAG00000017480/ENSSMAG00000017577/ENSSMAG00000020324	7
Biological Processes	GO:0030217	T cell differentiation	3/416	41/18292	0.0659766	0.439481	0.404181	ENSSMAG00000007628/ENSSMAG00000009120/ENSSMAG00000021187	3
Biological Processes	GO:0048873	homeostasis of number of cells within a tissue	3/416	41/18292	0.0659766	0.439481	0.404181	ENSSMAG00000009408/ENSSMAG00000013234/ENSSMAG00000013930	3
Biological Processes	GO:0006919	activation of cysteine-type endopeptidase activity involved in apoptotic process	4/416	67/18292	0.0661166	0.439481	0.404181	ENSSMAG00000002908/ENSSMAG00000009120/ENSSMAG00000009408/ENSSMAG00000015624	4
Biological Processes	GO:0001779	natural killer cell differentiation	2/416	19/18292	0.0684072	0.440571	0.405183	ENSSMAG00000020982/ENSSMAG00000021187	2
Biological Processes	GO:0001957	intramembranous ossification	2/416	19/18292	0.0684072	0.440571	0.405183	ENSSMAG00000008836/ENSSMAG00000017480	2
Biological Processes	GO:0002755	MyD88-dependent toll-like receptor signaling pathway	2/416	19/18292	0.0684072	0.440571	0.405183	ENSSMAG00000006449/ENSSMAG00000017362	2
Biological Processes	GO:0035313	wound healing, spreading of epidermal cells	2/416	19/18292	0.0684072	0.440571	0.405183	ENSSMAG00000013748/ENSSMAG00000016118	2
Biological Processes	GO:0043011	myeloid dendritic cell differentiation	2/416	19/18292	0.0684072	0.440571	0.405183	ENSSMAG00000012349/ENSSMAG00000020109	2
Biological Processes	GO:2000178	negative regulation of neural precursor cell proliferation	2/416	19/18292	0.0684072	0.440571	0.405183	ENSSMAG00000013930/ENSSMAG00000018681	2
Biological Processes	GO:0001706	endoderm formation	3/416	43/18292	0.073932	0.460885	0.423865	ENSSMAG00000005213/ENSSMAG00000012231/ENSSMAG00000019959	3
Biological Processes	GO:0050776	regulation of immune response	3/416	43/18292	0.073932	0.460885	0.423865	ENSSMAG00000000537/ENSSMAG00000000540/ENSSMAG00000008785	3
Biological Processes	GO:0006163	purine nucleotide metabolic process	2/416	20/18292	0.0748985	0.460885	0.423865	ENSSMAG00000011684/ENSSMAG00000014780	2
Biological Processes	GO:0006590	thyroid hormone generation	2/416	20/18292	0.0748985	0.460885	0.423865	ENSSMAG00000010442/ENSSMAG00000020254	2
Biological Processes	GO:0010880	regulation of release of sequestered calcium ion into cytosol by sarcoplasmic reticulum	2/416	20/18292	0.0748985	0.460885	0.423865	ENSSMAG00000002981/ENSSMAG00000021318	2
Biological Processes	GO:0021902	commitment of neuronal cell to specific neuron type in forebrain	2/416	20/18292	0.0748985	0.460885	0.423865	ENSSMAG00000012231/ENSSMAG00000013930	2
Biological Processes	GO:0042110	T cell activation	2/416	20/18292	0.0748985	0.460885	0.423865	ENSSMAG00000010345/ENSSMAG00000013184	2
Biological Processes	GO:0043589	skin morphogenesis	2/416	20/18292	0.0748985	0.460885	0.423865	ENSSMAG00000013511/ENSSMAG00000017480	2
Biological Processes	GO:1903670	regulation of sprouting angiogenesis	2/416	20/18292	0.0748985	0.460885	0.423865	ENSSMAG00000007283/ENSSMAG00000014768	2
Biological Processes	GO:0033339	pectoral fin development	4/416	71/18292	0.0782372	0.479058	0.440579	ENSSMAG00000008146/ENSSMAG00000011709/ENSSMAG00000013511/ENSSMAG00000017480	4
Biological Processes	GO:0051209	release of sequestered calcium ion into cytosol	4/416	73/18292	0.0846849	0.515997	0.47455	ENSSMAG00000002006/ENSSMAG00000007951/ENSSMAG00000020308/ENSSMAG00000020982	4
Biological Processes	GO:0009409	response to cold	3/416	46/18292	0.0866163	0.525191	0.483006	ENSSMAG00000008810/ENSSMAG00000017321/ENSSMAG00000019322	3
Biological Processes	GO:0051156	glucose 6-phosphate metabolic process	2/416	22/18292	0.0884298	0.531006	0.488354	ENSSMAG00000009643/ENSSMAG00000012692	2
Biological Processes	GO:0070498	interleukin-1-mediated signaling pathway	2/416	22/18292	0.0884298	0.531006	0.488354	ENSSMAG00000002006/ENSSMAG00000007628	2
Biological Processes	GO:0031334	positive regulation of protein-containing complex assembly	3/416	47/18292	0.091036	0.540903	0.497456	ENSSMAG00000002406/ENSSMAG00000002422/ENSSMAG00000002908	3
Biological Processes	GO:0034446	substrate adhesion-dependent cell spreading	4/416	75/18292	0.0913835	0.540903	0.497456	ENSSMAG00000000143/ENSSMAG00000000923/ENSSMAG00000006808/ENSSMAG00000008515	4
Biological Processes	GO:0050885	neuromuscular process controlling balance	4/416	75/18292	0.0913835	0.540903	0.497456	ENSSMAG00000001834/ENSSMAG00000008025/ENSSMAG00000012597/ENSSMAG00000018466	4
Biological Processes	GO:0070374	positive regulation of ERK1 and ERK2 cascade	8/416	203/18292	0.0929297	0.544796	0.501036	ENSSMAG00000001522/ENSSMAG00000002837/ENSSMAG00000009408/ENSSMAG00000010254/ENSSMAG00000010345/ENSSMAG00000014097/ENSSMAG00000014341/ENSSMAG00000020982	8
Biological Processes	GO:0007154	cell communication	4/416	76/18292	0.094825	0.544796	0.501036	ENSSMAG00000002549/ENSSMAG00000015637/ENSSMAG00000018218/ENSSMAG00000018725	4
Biological Processes	GO:0006002	fructose 6-phosphate metabolic process	2/416	23/18292	0.0954466	0.544796	0.501036	ENSSMAG00000002590/ENSSMAG00000013413	2
Biological Processes	GO:0006913	nucleocytoplasmic transport	2/416	23/18292	0.0954466	0.544796	0.501036	ENSSMAG00000003021/ENSSMAG00000019658	2
Biological Processes	GO:0018057	peptidyl-lysine oxidation	2/416	23/18292	0.0954466	0.544796	0.501036	ENSSMAG00000003548/ENSSMAG00000015408	2
Biological Processes	GO:0042541	hemoglobin biosynthetic process	2/416	23/18292	0.0954466	0.544796	0.501036	ENSSMAG00000004537/ENSSMAG00000016509	2
Biological Processes	GO:0042744	hydrogen peroxide catabolic process	2/416	23/18292	0.0954466	0.544796	0.501036	ENSSMAG00000008204/ENSSMAG00000008444	2
Biological Processes	GO:0006313	transposition, DNA-mediated	3/416	48/18292	0.0955476	0.544796	0.501036	ENSSMAG00000005940/ENSSMAG00000007985/ENSSMAG00000009946	3
Biological Processes	GO:0001501	skeletal system development	7/416	171/18292	0.0960504	0.545163	0.501373	ENSSMAG00000004294/ENSSMAG00000008146/ENSSMAG00000011709/ENSSMAG00000013511/ENSSMAG00000015011/ENSSMAG00000015016/ENSSMAG00000017480	7
Biological Processes	GO:0001708	cell fate specification	4/416	77/18292	0.0983269	0.555547	0.510923	ENSSMAG00000005213/ENSSMAG00000008024/ENSSMAG00000012231/ENSSMAG00000019959	4
Biological Processes	GO:0001502	cartilage condensation	3/416	49/18292	0.100149	0.559438	0.514502	ENSSMAG00000013748/ENSSMAG00000016118/ENSSMAG00000018681	3
Biological Processes	GO:0007626	locomotory behavior	7/416	173/18292	0.100556	0.559438	0.514502	ENSSMAG00000002330/ENSSMAG00000002908/ENSSMAG00000004755/ENSSMAG00000004763/ENSSMAG00000009564/ENSSMAG00000010457/ENSSMAG00000017570	7
Biological Processes	GO:0071230	cellular response to amino acid stimulus	4/416	78/18292	0.101888	0.559438	0.514502	ENSSMAG00000008836/ENSSMAG00000011709/ENSSMAG00000013511/ENSSMAG00000017480	4
Biological Processes	GO:0019369	arachidonic acid metabolic process	2/416	24/18292	0.102616	0.559438	0.514502	ENSSMAG00000015167/ENSSMAG00000015217	2
Biological Processes	GO:0021707	cerebellar granule cell differentiation	2/416	24/18292	0.102616	0.559438	0.514502	ENSSMAG00000014140/ENSSMAG00000014598	2
Biological Processes	GO:0043029	T cell homeostasis	2/416	24/18292	0.102616	0.559438	0.514502	ENSSMAG00000017714/ENSSMAG00000018147	2
Biological Processes	GO:0048545	response to steroid hormone	2/416	24/18292	0.102616	0.559438	0.514502	ENSSMAG00000012274/ENSSMAG00000018013	2
Biological Processes	GO:1904646	cellular response to amyloid-beta	2/416	24/18292	0.102616	0.559438	0.514502	ENSSMAG00000017570/ENSSMAG00000019322	2
Biological Processes	GO:1990573	potassium ion import across plasma membrane	5/416	111/18292	0.109173	0.581448	0.534744	ENSSMAG00000000011/ENSSMAG00000009564/ENSSMAG00000010049/ENSSMAG00000013051/ENSSMAG00000018951	5
Biological Processes	GO:0006094	gluconeogenesis	3/416	51/18292	0.10961	0.581448	0.534744	ENSSMAG00000009643/ENSSMAG00000010634/ENSSMAG00000013413	3
Biological Processes	GO:0001881	receptor recycling	2/416	25/18292	0.109928	0.581448	0.534744	ENSSMAG00000008744/ENSSMAG00000015815	2
Biological Processes	GO:0006826	iron ion transport	2/416	25/18292	0.109928	0.581448	0.534744	ENSSMAG00000003685/ENSSMAG00000011709	2
Biological Processes	GO:0016203	muscle attachment	2/416	25/18292	0.109928	0.581448	0.534744	ENSSMAG00000004063/ENSSMAG00000020324	2
Biological Processes	GO:0031668	cellular response to extracellular stimulus	2/416	25/18292	0.109928	0.581448	0.534744	ENSSMAG00000020885/ENSSMAG00000020982	2
Biological Processes	GO:0051895	negative regulation of focal adhesion assembly	2/416	25/18292	0.109928	0.581448	0.534744	ENSSMAG00000008836/ENSSMAG00000015837	2
Biological Processes	GO:0007160	cell-matrix adhesion	5/416	112/18292	0.112277	0.591356	0.543856	ENSSMAG00000002991/ENSSMAG00000010442/ENSSMAG00000015653/ENSSMAG00000016789/ENSSMAG00000018182	5
Biological Processes	GO:0045765	regulation of angiogenesis	3/416	52/18292	0.114466	0.600341	0.55212	ENSSMAG00000004318/ENSSMAG00000013315/ENSSMAG00000014780	3
Biological Processes	GO:0008016	regulation of heart contraction	4/416	82/18292	0.116712	0.600382	0.552157	ENSSMAG00000006677/ENSSMAG00000013046/ENSSMAG00000015780/ENSSMAG00000018147	4
Biological Processes	GO:0001757	somite specification	2/416	26/18292	0.117372	0.600382	0.552157	ENSSMAG00000015011/ENSSMAG00000015016	2
Biological Processes	GO:0001966	thigmotaxis	2/416	26/18292	0.117372	0.600382	0.552157	ENSSMAG00000010620/ENSSMAG00000016591	2
Biological Processes	GO:0006518	peptide metabolic process	2/416	26/18292	0.117372	0.600382	0.552157	ENSSMAG00000002756/ENSSMAG00000009599	2
Biological Processes	GO:0008345	larval locomotory behavior	2/416	26/18292	0.117372	0.600382	0.552157	ENSSMAG00000009564/ENSSMAG00000020308	2
Biological Processes	GO:0055015	ventricular cardiac muscle cell development	2/416	26/18292	0.117372	0.600382	0.552157	ENSSMAG00000002121/ENSSMAG00000018615	2
Biological Processes	GO:0071466	cellular response to xenobiotic stimulus	3/416	53/18292	0.119401	0.60826	0.559403	ENSSMAG00000003334/ENSSMAG00000019267/ENSSMAG00000020335	3
Biological Processes	GO:0007189	adenylate cyclase-activating G protein-coupled receptor signaling pathway	7/416	182/18292	0.122223	0.620092	0.570284	ENSSMAG00000000886/ENSSMAG00000003254/ENSSMAG00000005123/ENSSMAG00000007283/ENSSMAG00000012698/ENSSMAG00000014097/ENSSMAG00000019322	7
Biological Processes	GO:0030099	myeloid cell differentiation	3/416	54/18292	0.124414	0.627052	0.576685	ENSSMAG00000011071/ENSSMAG00000013930/ENSSMAG00000015181	3
Biological Processes	GO:0045453	bone resorption	2/416	27/18292	0.124938	0.627052	0.576685	ENSSMAG00000008214/ENSSMAG00000019322	2
Biological Processes	GO:0043547	positive regulation of GTPase activity	5/416	116/18292	0.125108	0.627052	0.576685	ENSSMAG00000001522/ENSSMAG00000009408/ENSSMAG00000013028/ENSSMAG00000014097/ENSSMAG00000019322	5
Biological Processes	GO:0030308	negative regulation of cell growth	5/416	117/18292	0.128417	0.63849	0.587204	ENSSMAG00000000778/ENSSMAG00000004537/ENSSMAG00000006636/ENSSMAG00000008840/ENSSMAG00000013413	5
Biological Processes	GO:0060395	SMAD protein signal transduction	5/416	117/18292	0.128417	0.63849	0.587204	ENSSMAG00000004537/ENSSMAG00000009917/ENSSMAG00000012687/ENSSMAG00000017444/ENSSMAG00000020885	5
Biological Processes	GO:0015074	DNA integration	3/416	55/18292	0.129502	0.641316	0.589804	ENSSMAG00000005940/ENSSMAG00000007985/ENSSMAG00000019215	3
Biological Processes	GO:0031175	neuron projection development	6/416	151/18292	0.130626	0.643915	0.592193	ENSSMAG00000002045/ENSSMAG00000011061/ENSSMAG00000014097/ENSSMAG00000014204/ENSSMAG00000015622/ENSSMAG00000016283	6
Biological Processes	GO:0007507	heart development	13/416	403/18292	0.131616	0.643915	0.592193	ENSSMAG00000001145/ENSSMAG00000001246/ENSSMAG00000004755/ENSSMAG00000004763/ENSSMAG00000005229/ENSSMAG00000008539/ENSSMAG00000010620/ENSSMAG00000011071/ENSSMAG00000014374/ENSSMAG00000014934/ENSSMAG00000015212/ENSSMAG00000016293/ENSSMAG00000020430	13
Biological Processes	GO:0000290	deadenylation-dependent decapping of nuclear-transcribed mRNA	2/416	28/18292	0.132616	0.643915	0.592193	ENSSMAG00000000505/ENSSMAG00000004959	2
Biological Processes	GO:0006044	N-acetylglucosamine metabolic process	2/416	28/18292	0.132616	0.643915	0.592193	ENSSMAG00000000778/ENSSMAG00000008840	2
Biological Processes	GO:0016239	positive regulation of macroautophagy	2/416	28/18292	0.132616	0.643915	0.592193	ENSSMAG00000012654/ENSSMAG00000014470	2
Biological Processes	GO:0001958	endochondral ossification	3/416	56/18292	0.134662	0.646272	0.594361	ENSSMAG00000002406/ENSSMAG00000002422/ENSSMAG00000017480	3
Biological Processes	GO:0050727	regulation of inflammatory response	3/416	56/18292	0.134662	0.646272	0.594361	ENSSMAG00000010254/ENSSMAG00000012654/ENSSMAG00000021187	3
Biological Processes	GO:0071320	cellular response to cAMP	3/416	56/18292	0.134662	0.646272	0.594361	ENSSMAG00000003937/ENSSMAG00000008469/ENSSMAG00000010634	3
Biological Processes	GO:0007267	cell-cell signaling	6/416	154/18292	0.139545	0.66356	0.610261	ENSSMAG00000002549/ENSSMAG00000008609/ENSSMAG00000014341/ENSSMAG00000018218/ENSSMAG00000018725/ENSSMAG00000019322	6
Biological Processes	GO:0006814	sodium ion transport	3/416	57/18292	0.139892	0.66356	0.610261	ENSSMAG00000004443/ENSSMAG00000010243/ENSSMAG00000019267	3
Biological Processes	GO:0007131	reciprocal meiotic recombination	2/416	29/18292	0.140399	0.66356	0.610261	ENSSMAG00000000899/ENSSMAG00000020608	2
Biological Processes	GO:2000249	regulation of actin cytoskeleton reorganization	2/416	29/18292	0.140399	0.66356	0.610261	ENSSMAG00000004318/ENSSMAG00000013315	2
Biological Processes	GO:0010498	proteasomal protein catabolic process	3/416	58/18292	0.145189	0.67661	0.622262	ENSSMAG00000002908/ENSSMAG00000015625/ENSSMAG00000015780	3
Biological Processes	GO:0071391	cellular response to estrogen stimulus	3/416	58/18292	0.145189	0.67661	0.622262	ENSSMAG00000005388/ENSSMAG00000013413/ENSSMAG00000017321	3
Biological Processes	GO:0043433	negative regulation of DNA-binding transcription factor activity	4/416	90/18292	0.148929	0.67661	0.622262	ENSSMAG00000005213/ENSSMAG00000012231/ENSSMAG00000014470/ENSSMAG00000019959	4
Biological Processes	GO:0048741	skeletal muscle fiber development	4/416	91/18292	0.153176	0.67661	0.622262	ENSSMAG00000010620/ENSSMAG00000015011/ENSSMAG00000015016/ENSSMAG00000020871	4
Biological Processes	GO:0034765	regulation of ion transmembrane transport	6/416	159/18292	0.155017	0.67661	0.622262	ENSSMAG00000007247/ENSSMAG00000007883/ENSSMAG00000009564/ENSSMAG00000010049/ENSSMAG00000013567/ENSSMAG00000018951	6
Biological Processes	GO:0038083	peptidyl-tyrosine autophosphorylation	3/416	60/18292	0.155976	0.67661	0.622262	ENSSMAG00000004318/ENSSMAG00000009120/ENSSMAG00000016397	3
Biological Processes	GO:0009636	response to toxic substance	2/416	31/18292	0.156242	0.67661	0.622262	ENSSMAG00000007650/ENSSMAG00000018725	2
Biological Processes	GO:0045638	negative regulation of myeloid cell differentiation	2/416	31/18292	0.156242	0.67661	0.622262	ENSSMAG00000004318/ENSSMAG00000020109	2
Biological Processes	GO:0014068	positive regulation of phosphatidylinositol 3-kinase signaling	4/416	92/18292	0.15747	0.67661	0.622262	ENSSMAG00000000537/ENSSMAG00000000540/ENSSMAG00000009408/ENSSMAG00000011061	4
Biological Processes	GO:0017157	regulation of exocytosis	3/416	61/18292	0.161461	0.67661	0.622262	ENSSMAG00000001844/ENSSMAG00000002330/ENSSMAG00000020814	3
Biological Processes	GO:0007517	muscle organ development	4/416	93/18292	0.161807	0.67661	0.622262	ENSSMAG00000003685/ENSSMAG00000010457/ENSSMAG00000012687/ENSSMAG00000015408	4
Biological Processes	GO:0021954	central nervous system neuron development	2/416	32/18292	0.164286	0.67661	0.622262	ENSSMAG00000013930/ENSSMAG00000014204	2
Biological Processes	GO:0009749	response to glucose	3/416	62/18292	0.167003	0.67661	0.622262	ENSSMAG00000006677/ENSSMAG00000007628/ENSSMAG00000014768	3
Biological Processes	GO:0048015	phosphatidylinositol-mediated signaling	3/416	62/18292	0.167003	0.67661	0.622262	ENSSMAG00000002006/ENSSMAG00000003937/ENSSMAG00000019595	3
Biological Processes	GO:0042472	inner ear morphogenesis	5/416	129/18292	0.171061	0.67661	0.622262	ENSSMAG00000013051/ENSSMAG00000013354/ENSSMAG00000013748/ENSSMAG00000013930/ENSSMAG00000016118	5
Biological Processes	GO:0035994	response to muscle stretch	2/416	33/18292	0.172401	0.67661	0.622262	ENSSMAG00000008515/ENSSMAG00000020308	2
Biological Processes	GO:0043408	regulation of MAPK cascade	2/416	33/18292	0.172401	0.67661	0.622262	ENSSMAG00000008836/ENSSMAG00000011061	2
Biological Processes	GO:0046427	positive regulation of receptor signaling pathway via JAK-STAT	2/416	33/18292	0.172401	0.67661	0.622262	ENSSMAG00000002987/ENSSMAG00000017763	2
Biological Processes	GO:0061061	muscle structure development	2/416	33/18292	0.172401	0.67661	0.622262	ENSSMAG00000004755/ENSSMAG00000004763	2
Biological Processes	GO:0006879	cellular iron ion homeostasis	3/416	63/18292	0.1726	0.67661	0.622262	ENSSMAG00000003685/ENSSMAG00000005388/ENSSMAG00000011709	3
Biological Processes	GO:0021915	neural tube development	3/416	63/18292	0.1726	0.67661	0.622262	ENSSMAG00000000231/ENSSMAG00000010755/ENSSMAG00000018681	3
Biological Processes	GO:0008285	negative regulation of cell population proliferation	11/416	349/18292	0.173607	0.67661	0.622262	ENSSMAG00000000904/ENSSMAG00000001839/ENSSMAG00000004537/ENSSMAG00000005034/ENSSMAG00000006636/ENSSMAG00000009241/ENSSMAG00000009408/ENSSMAG00000010096/ENSSMAG00000010767/ENSSMAG00000015622/ENSSMAG00000019768	11
Biological Processes	GO:0035249	synaptic transmission, glutamatergic	4/416	96/18292	0.175073	0.67661	0.622262	ENSSMAG00000010243/ENSSMAG00000012597/ENSSMAG00000013013/ENSSMAG00000015815	4
Biological Processes	GO:0022010	central nervous system myelination	2/416	34/18292	0.18058	0.67661	0.622262	ENSSMAG00000009564/ENSSMAG00000016283	2
Biological Processes	GO:0030168	platelet activation	2/416	34/18292	0.18058	0.67661	0.622262	ENSSMAG00000009408/ENSSMAG00000018667	2
Biological Processes	GO:0048169	regulation of long-term neuronal synaptic plasticity	2/416	34/18292	0.18058	0.67661	0.622262	ENSSMAG00000009564/ENSSMAG00000017570	2
Biological Processes	GO:0000082	G1/S transition of mitotic cell cycle	3/416	65/18292	0.18395	0.67661	0.622262	ENSSMAG00000004537/ENSSMAG00000006636/ENSSMAG00000014470	3
Biological Processes	GO:0009611	response to wounding	3/416	65/18292	0.18395	0.67661	0.622262	ENSSMAG00000012597/ENSSMAG00000014097/ENSSMAG00000019768	3
Biological Processes	GO:0030155	regulation of cell adhesion	3/416	65/18292	0.18395	0.67661	0.622262	ENSSMAG00000004318/ENSSMAG00000011461/ENSSMAG00000013315	3
Biological Processes	GO:0051482	positive regulation of cytosolic calcium ion concentration involved in phospholipase C-activating G protein-coupled signaling pathway	3/416	65/18292	0.18395	0.67661	0.622262	ENSSMAG00000008785/ENSSMAG00000009408/ENSSMAG00000010367	3
Biological Processes	GO:0007179	transforming growth factor beta receptor signaling pathway	4/416	98/18292	0.184118	0.67661	0.622262	ENSSMAG00000007524/ENSSMAG00000008515/ENSSMAG00000012687/ENSSMAG00000013511	4
Biological Processes	GO:0042493	response to drug	4/416	98/18292	0.184118	0.67661	0.622262	ENSSMAG00000004537/ENSSMAG00000009120/ENSSMAG00000010275/ENSSMAG00000019308	4
Biological Processes	GO:0045648	positive regulation of erythrocyte differentiation	2/416	35/18292	0.188816	0.67661	0.622262	ENSSMAG00000004537/ENSSMAG00000013930	2
Biological Processes	GO:0071480	cellular response to gamma radiation	2/416	35/18292	0.188816	0.67661	0.622262	ENSSMAG00000007628/ENSSMAG00000010457	2
Biological Processes	GO:2001244	positive regulation of intrinsic apoptotic signaling pathway	2/416	35/18292	0.188816	0.67661	0.622262	ENSSMAG00000004242/ENSSMAG00000009120	2
Biological Processes	GO:0048747	muscle fiber development	3/416	66/18292	0.189698	0.67661	0.622262	ENSSMAG00000000778/ENSSMAG00000006578/ENSSMAG00000008840	3
Biological Processes	GO:0007420	brain development	11/416	358/18292	0.19429	0.67661	0.622262	ENSSMAG00000002006/ENSSMAG00000002330/ENSSMAG00000003069/ENSSMAG00000005213/ENSSMAG00000008024/ENSSMAG00000010755/ENSSMAG00000013088/ENSSMAG00000016293/ENSSMAG00000016591/ENSSMAG00000018681/ENSSMAG00000019959	11
Biological Processes	GO:0002931	response to ischemia	2/416	36/18292	0.197101	0.67661	0.622262	ENSSMAG00000004311/ENSSMAG00000007628	2
Biological Processes	GO:0033333	fin development	2/416	36/18292	0.197101	0.67661	0.622262	ENSSMAG00000008146/ENSSMAG00000017480	2
Biological Processes	GO:0006414	translational elongation	2/416	37/18292	0.205431	0.67661	0.622262	ENSSMAG00000003334/ENSSMAG00000016307	2
Biological Processes	GO:0032760	positive regulation of tumor necrosis factor production	2/416	37/18292	0.205431	0.67661	0.622262	ENSSMAG00000013234/ENSSMAG00000020982	2
Biological Processes	GO:0055075	potassium ion homeostasis	2/416	37/18292	0.205431	0.67661	0.622262	ENSSMAG00000009564/ENSSMAG00000013051	2
Biological Processes	GO:0001961	positive regulation of cytokine-mediated signaling pathway	1/416	10/18292	0.20555	0.67661	0.622262	ENSSMAG00000002837	1
Biological Processes	GO:0001996	positive regulation of heart rate by epinephrine-norepinephrine	1/416	10/18292	0.20555	0.67661	0.622262	ENSSMAG00000019322	1
Biological Processes	GO:0002286	T cell activation involved in immune response	1/416	10/18292	0.20555	0.67661	0.622262	ENSSMAG00000002837	1
Biological Processes	GO:0002523	leukocyte migration involved in inflammatory response	1/416	10/18292	0.20555	0.67661	0.622262	ENSSMAG00000010672	1
Biological Processes	GO:0006072	glycerol-3-phosphate metabolic process	1/416	10/18292	0.20555	0.67661	0.622262	ENSSMAG00000010634	1
Biological Processes	GO:0006880	intracellular sequestering of iron ion	1/416	10/18292	0.20555	0.67661	0.622262	ENSSMAG00000003685	1
Biological Processes	GO:0006930	substrate-dependent cell migration, cell extension	1/416	10/18292	0.20555	0.67661	0.622262	ENSSMAG00000012249	1
Biological Processes	GO:0007252	I-kappaB phosphorylation	1/416	10/18292	0.20555	0.67661	0.622262	ENSSMAG00000017362	1
Biological Processes	GO:0010594	regulation of endothelial cell migration	1/416	10/18292	0.20555	0.67661	0.622262	ENSSMAG00000014768	1
Biological Processes	GO:0010918	positive regulation of mitochondrial membrane potential	1/416	10/18292	0.20555	0.67661	0.622262	ENSSMAG00000002908	1
Biological Processes	GO:0014904	myotube cell development	1/416	10/18292	0.20555	0.67661	0.622262	ENSSMAG00000010275	1
Biological Processes	GO:0015696	ammonium transport	1/416	10/18292	0.20555	0.67661	0.622262	ENSSMAG00000013051	1
Biological Processes	GO:0019856	pyrimidine nucleobase biosynthetic process	1/416	10/18292	0.20555	0.67661	0.622262	ENSSMAG00000017321	1
Biological Processes	GO:0021533	cell differentiation in hindbrain	1/416	10/18292	0.20555	0.67661	0.622262	ENSSMAG00000013930	1
Biological Processes	GO:0030187	melatonin biosynthetic process	1/416	10/18292	0.20555	0.67661	0.622262	ENSSMAG00000020109	1
Biological Processes	GO:0031444	slow-twitch skeletal muscle fiber contraction	1/416	10/18292	0.20555	0.67661	0.622262	ENSSMAG00000019154	1
Biological Processes	GO:0034329	cell junction assembly	1/416	10/18292	0.20555	0.67661	0.622262	ENSSMAG00000010755	1
Biological Processes	GO:0035479	angioblast cell migration from lateral mesoderm to midline	1/416	10/18292	0.20555	0.67661	0.622262	ENSSMAG00000006677	1
Biological Processes	GO:0035542	regulation of SNARE complex assembly	1/416	10/18292	0.20555	0.67661	0.622262	ENSSMAG00000017895	1
Biological Processes	GO:0045416	positive regulation of interleukin-8 biosynthetic process	1/416	10/18292	0.20555	0.67661	0.622262	ENSSMAG00000017362	1
Biological Processes	GO:0045446	endothelial cell differentiation	1/416	10/18292	0.20555	0.67661	0.622262	ENSSMAG00000011071	1
Biological Processes	GO:0045927	positive regulation of growth	1/416	10/18292	0.20555	0.67661	0.622262	ENSSMAG00000002987	1
Biological Processes	GO:0048642	negative regulation of skeletal muscle tissue development	1/416	10/18292	0.20555	0.67661	0.622262	ENSSMAG00000012687	1
Biological Processes	GO:0050870	positive regulation of T cell activation	1/416	10/18292	0.20555	0.67661	0.622262	ENSSMAG00000009120	1
Biological Processes	GO:0051284	positive regulation of sequestering of calcium ion	1/416	10/18292	0.20555	0.67661	0.622262	ENSSMAG00000020308	1
Biological Processes	GO:0055070	copper ion homeostasis	1/416	10/18292	0.20555	0.67661	0.622262	ENSSMAG00000008850	1
Biological Processes	GO:0060075	regulation of resting membrane potential	1/416	10/18292	0.20555	0.67661	0.622262	ENSSMAG00000009564	1
Biological Processes	GO:0061621	canonical glycolysis	1/416	10/18292	0.20555	0.67661	0.622262	ENSSMAG00000002590	1
Biological Processes	GO:0061709	reticulophagy	1/416	10/18292	0.20555	0.67661	0.622262	ENSSMAG00000012654	1
Biological Processes	GO:0070345	negative regulation of fat cell proliferation	1/416	10/18292	0.20555	0.67661	0.622262	ENSSMAG00000013930	1
Biological Processes	GO:0071638	negative regulation of monocyte chemotactic protein-1 production	1/416	10/18292	0.20555	0.67661	0.622262	ENSSMAG00000015837	1
Biological Processes	GO:0071816	tail-anchored membrane protein insertion into ER membrane	1/416	10/18292	0.20555	0.67661	0.622262	ENSSMAG00000003334	1
Biological Processes	GO:0098910	regulation of atrial cardiac muscle cell action potential	1/416	10/18292	0.20555	0.67661	0.622262	ENSSMAG00000020308	1
Biological Processes	GO:0098911	regulation of ventricular cardiac muscle cell action potential	1/416	10/18292	0.20555	0.67661	0.622262	ENSSMAG00000020308	1
Biological Processes	GO:0099645	neurotransmitter receptor localization to postsynaptic specialization membrane	1/416	10/18292	0.20555	0.67661	0.622262	ENSSMAG00000002330	1
Biological Processes	GO:1904645	response to amyloid-beta	1/416	10/18292	0.20555	0.67661	0.622262	ENSSMAG00000008836	1
Biological Processes	GO:2000304	positive regulation of ceramide biosynthetic process	1/416	10/18292	0.20555	0.67661	0.622262	ENSSMAG00000017577	1
Biological Processes	GO:2000484	positive regulation of interleukin-8 secretion	1/416	10/18292	0.20555	0.67661	0.622262	ENSSMAG00000009408	1
Biological Processes	GO:2000650	negative regulation of sodium ion transmembrane transporter activity	1/416	10/18292	0.20555	0.67661	0.622262	ENSSMAG00000016575	1
Biological Processes	GO:0098609	cell-cell adhesion	5/416	139/18292	0.210201	0.67661	0.622262	ENSSMAG00000006434/ENSSMAG00000008943/ENSSMAG00000017286/ENSSMAG00000017577/ENSSMAG00000021124	5
Biological Processes	GO:0002063	chondrocyte development	2/416	38/18292	0.213797	0.67661	0.622262	ENSSMAG00000013748/ENSSMAG00000016118	2
Biological Processes	GO:0032959	inositol trisphosphate biosynthetic process	2/416	38/18292	0.213797	0.67661	0.622262	ENSSMAG00000002006/ENSSMAG00000019595	2
Biological Processes	GO:0060347	heart trabecula formation	2/416	38/18292	0.213797	0.67661	0.622262	ENSSMAG00000002121/ENSSMAG00000007283	2
Biological Processes	GO:0016567	protein ubiquitination	10/416	330/18292	0.22057	0.67661	0.622262	ENSSMAG00000000247/ENSSMAG00000001606/ENSSMAG00000002908/ENSSMAG00000003208/ENSSMAG00000006180/ENSSMAG00000009777/ENSSMAG00000010764/ENSSMAG00000013085/ENSSMAG00000017444/ENSSMAG00000018933	10
Biological Processes	GO:0009968	negative regulation of signal transduction	2/416	39/18292	0.222195	0.67661	0.622262	ENSSMAG00000012654/ENSSMAG00000018933	2
Biological Processes	GO:0045930	negative regulation of mitotic cell cycle	2/416	39/18292	0.222195	0.67661	0.622262	ENSSMAG00000000923/ENSSMAG00000006808	2
Biological Processes	GO:0046034	ATP metabolic process	2/416	39/18292	0.222195	0.67661	0.622262	ENSSMAG00000002908/ENSSMAG00000011684	2
Biological Processes	GO:0050908	detection of light stimulus involved in visual perception	2/416	39/18292	0.222195	0.67661	0.622262	ENSSMAG00000000481/ENSSMAG00000000505	2
Biological Processes	GO:0070527	platelet aggregation	2/416	39/18292	0.222195	0.67661	0.622262	ENSSMAG00000012249/ENSSMAG00000013930	2
Biological Processes	GO:0001818	negative regulation of cytokine production	1/416	11/18292	0.223627	0.67661	0.622262	ENSSMAG00000014341	1
Biological Processes	GO:0002043	blood vessel endothelial cell proliferation involved in sprouting angiogenesis	1/416	11/18292	0.223627	0.67661	0.622262	ENSSMAG00000006677	1
Biological Processes	GO:0002430	complement receptor mediated signaling pathway	1/416	11/18292	0.223627	0.67661	0.622262	ENSSMAG00000013088	1
Biological Processes	GO:0002467	germinal center formation	1/416	11/18292	0.223627	0.67661	0.622262	ENSSMAG00000017851	1
Biological Processes	GO:0003262	endocardial progenitor cell migration to the midline involved in heart field formation	1/416	11/18292	0.223627	0.67661	0.622262	ENSSMAG00000006677	1
Biological Processes	GO:0006165	nucleoside diphosphate phosphorylation	1/416	11/18292	0.223627	0.67661	0.622262	ENSSMAG00000011684	1
Biological Processes	GO:0006450	regulation of translational fidelity	1/416	11/18292	0.223627	0.67661	0.622262	ENSSMAG00000005446	1
Biological Processes	GO:0006702	androgen biosynthetic process	1/416	11/18292	0.223627	0.67661	0.622262	ENSSMAG00000020254	1
Biological Processes	GO:0006734	NADH metabolic process	1/416	11/18292	0.223627	0.67661	0.622262	ENSSMAG00000002908	1
Biological Processes	GO:0009651	response to salt stress	1/416	11/18292	0.223627	0.67661	0.622262	ENSSMAG00000008469	1
Biological Processes	GO:0019079	viral genome replication	1/416	11/18292	0.223627	0.67661	0.622262	ENSSMAG00000002908	1
Biological Processes	GO:0030194	positive regulation of blood coagulation	1/416	11/18292	0.223627	0.67661	0.622262	ENSSMAG00000009408	1
Biological Processes	GO:0030497	fatty acid elongation	1/416	11/18292	0.223627	0.67661	0.622262	ENSSMAG00000004253	1
Biological Processes	GO:0032691	negative regulation of interleukin-1 beta production	1/416	11/18292	0.223627	0.67661	0.622262	ENSSMAG00000008214	1
Biological Processes	GO:0032733	positive regulation of interleukin-10 production	1/416	11/18292	0.223627	0.67661	0.622262	ENSSMAG00000013234	1
Biological Processes	GO:0032930	positive regulation of superoxide anion generation	1/416	11/18292	0.223627	0.67661	0.622262	ENSSMAG00000017763	1
Biological Processes	GO:0034116	positive regulation of heterotypic cell-cell adhesion	1/416	11/18292	0.223627	0.67661	0.622262	ENSSMAG00000009120	1
Biological Processes	GO:0034154	toll-like receptor 7 signaling pathway	1/416	11/18292	0.223627	0.67661	0.622262	ENSSMAG00000017362	1
Biological Processes	GO:0038031	non-canonical Wnt signaling pathway via JNK cascade	1/416	11/18292	0.223627	0.67661	0.622262	ENSSMAG00000011061	1
Biological Processes	GO:0038180	nerve growth factor signaling pathway	1/416	11/18292	0.223627	0.67661	0.622262	ENSSMAG00000004755	1
Biological Processes	GO:0048247	lymphocyte chemotaxis	1/416	11/18292	0.223627	0.67661	0.622262	ENSSMAG00000001522	1
Biological Processes	GO:0048798	swim bladder inflation	1/416	11/18292	0.223627	0.67661	0.622262	ENSSMAG00000013051	1
Biological Processes	GO:0051601	exocyst localization	1/416	11/18292	0.223627	0.67661	0.622262	ENSSMAG00000017895	1
Biological Processes	GO:0060662	salivary gland cavitation	1/416	11/18292	0.223627	0.67661	0.622262	ENSSMAG00000011025	1
Biological Processes	GO:0061037	negative regulation of cartilage development	1/416	11/18292	0.223627	0.67661	0.622262	ENSSMAG00000008836	1
Biological Processes	GO:0070285	pigment cell development	1/416	11/18292	0.223627	0.67661	0.622262	ENSSMAG00000018681	1
Biological Processes	GO:0071398	cellular response to fatty acid	1/416	11/18292	0.223627	0.67661	0.622262	ENSSMAG00000017321	1
Biological Processes	GO:0097070	ductus arteriosus closure	1/416	11/18292	0.223627	0.67661	0.622262	ENSSMAG00000007524	1
Biological Processes	GO:0097201	negative regulation of transcription from RNA polymerase II promoter in response to stress	1/416	11/18292	0.223627	0.67661	0.622262	ENSSMAG00000008185	1
Biological Processes	GO:0098700	neurotransmitter loading into synaptic vesicle	1/416	11/18292	0.223627	0.67661	0.622262	ENSSMAG00000010243	1
Biological Processes	GO:1900107	regulation of nodal signaling pathway	1/416	11/18292	0.223627	0.67661	0.622262	ENSSMAG00000006455	1
Biological Processes	GO:1900364	negative regulation of mRNA polyadenylation	1/416	11/18292	0.223627	0.67661	0.622262	ENSSMAG00000012349	1
Biological Processes	GO:1902514	regulation of calcium ion transmembrane transport via high voltage-gated calcium channel	1/416	11/18292	0.223627	0.67661	0.622262	ENSSMAG00000013567	1
Biological Processes	GO:1903715	regulation of aerobic respiration	1/416	11/18292	0.223627	0.67661	0.622262	ENSSMAG00000002908	1
Biological Processes	GO:1905064	negative regulation of vascular smooth muscle cell differentiation	1/416	11/18292	0.223627	0.67661	0.622262	ENSSMAG00000010275	1
Biological Processes	GO:0051289	protein homotetramerization	3/416	72/18292	0.225052	0.67661	0.622262	ENSSMAG00000002590/ENSSMAG00000008850/ENSSMAG00000010049	3
Biological Processes	GO:0030902	hindbrain development	4/416	108/18292	0.231391	0.67661	0.622262	ENSSMAG00000001834/ENSSMAG00000012231/ENSSMAG00000018466/ENSSMAG00000018681	4
Biological Processes	GO:0030218	erythrocyte differentiation	4/416	109/18292	0.236279	0.67661	0.622262	ENSSMAG00000003749/ENSSMAG00000013930/ENSSMAG00000015181/ENSSMAG00000021187	4
Biological Processes	GO:0019827	stem cell population maintenance	3/416	74/18292	0.237113	0.67661	0.622262	ENSSMAG00000005213/ENSSMAG00000012231/ENSSMAG00000019959	3
Biological Processes	GO:0007605	sensory perception of sound	6/416	183/18292	0.238355	0.67661	0.622262	ENSSMAG00000001511/ENSSMAG00000007650/ENSSMAG00000013748/ENSSMAG00000015837/ENSSMAG00000016118/ENSSMAG00000017480	6
Biological Processes	GO:0007413	axonal fasciculation	2/416	41/18292	0.239061	0.67661	0.622262	ENSSMAG00000014097/ENSSMAG00000018681	2
Biological Processes	GO:0008544	epidermis development	2/416	41/18292	0.239061	0.67661	0.622262	ENSSMAG00000010755/ENSSMAG00000020324	2
Biological Processes	GO:0043542	endothelial cell migration	2/416	41/18292	0.239061	0.67661	0.622262	ENSSMAG00000008515/ENSSMAG00000013046	2
Biological Processes	GO:0097352	autophagosome maturation	2/416	41/18292	0.239061	0.67661	0.622262	ENSSMAG00000002908/ENSSMAG00000011058	2
Biological Processes	GO:0090630	activation of GTPase activity	5/416	146/18292	0.239159	0.67661	0.622262	ENSSMAG00000006884/ENSSMAG00000013626/ENSSMAG00000013651/ENSSMAG00000019639/ENSSMAG00000020091	5
Biological Processes	GO:0002024	diet induced thermogenesis	1/416	12/18292	0.241294	0.67661	0.622262	ENSSMAG00000019322	1
Biological Processes	GO:0003319	cardioblast migration to the midline involved in heart rudiment formation	1/416	12/18292	0.241294	0.67661	0.622262	ENSSMAG00000006677	1
Biological Processes	GO:0006101	citrate metabolic process	1/416	12/18292	0.241294	0.67661	0.622262	ENSSMAG00000014204	1
Biological Processes	GO:0006542	glutamine biosynthetic process	1/416	12/18292	0.241294	0.67661	0.622262	ENSSMAG00000014768	1
Biological Processes	GO:0009142	nucleoside triphosphate biosynthetic process	1/416	12/18292	0.241294	0.67661	0.622262	ENSSMAG00000011684	1
Biological Processes	GO:0031063	regulation of histone deacetylation	1/416	12/18292	0.241294	0.67661	0.622262	ENSSMAG00000012349	1
Biological Processes	GO:0031087	deadenylation-independent decapping of nuclear-transcribed mRNA	1/416	12/18292	0.241294	0.67661	0.622262	ENSSMAG00000004959	1
Biological Processes	GO:0031115	negative regulation of microtubule polymerization	1/416	12/18292	0.241294	0.67661	0.622262	ENSSMAG00000011813	1
Biological Processes	GO:0032414	positive regulation of ion transmembrane transporter activity	1/416	12/18292	0.241294	0.67661	0.622262	ENSSMAG00000001741	1
Biological Processes	GO:0032481	positive regulation of type I interferon production	1/416	12/18292	0.241294	0.67661	0.622262	ENSSMAG00000012654	1
Biological Processes	GO:0032811	negative regulation of epinephrine secretion	1/416	12/18292	0.241294	0.67661	0.622262	ENSSMAG00000019322	1
Biological Processes	GO:0033014	tetrapyrrole biosynthetic process	1/416	12/18292	0.241294	0.67661	0.622262	ENSSMAG00000016509	1
Biological Processes	GO:0035458	cellular response to interferon-beta	1/416	12/18292	0.241294	0.67661	0.622262	ENSSMAG00000012654	1
Biological Processes	GO:0035617	stress granule disassembly	1/416	12/18292	0.241294	0.67661	0.622262	ENSSMAG00000002908	1
Biological Processes	GO:0035878	nail development	1/416	12/18292	0.241294	0.67661	0.622262	ENSSMAG00000018147	1
Biological Processes	GO:0036503	ERAD pathway	1/416	12/18292	0.241294	0.67661	0.622262	ENSSMAG00000002908	1
Biological Processes	GO:0040015	negative regulation of multicellular organism growth	1/416	12/18292	0.241294	0.67661	0.622262	ENSSMAG00000019322	1
Biological Processes	GO:0043576	regulation of respiratory gaseous exchange	1/416	12/18292	0.241294	0.67661	0.622262	ENSSMAG00000020885	1
Biological Processes	GO:0045821	positive regulation of glycolytic process	1/416	12/18292	0.241294	0.67661	0.622262	ENSSMAG00000010634	1
Biological Processes	GO:0046621	negative regulation of organ growth	1/416	12/18292	0.241294	0.67661	0.622262	ENSSMAG00000020254	1
Biological Processes	GO:0046660	female sex differentiation	1/416	12/18292	0.241294	0.67661	0.622262	ENSSMAG00000012274	1
Biological Processes	GO:0048539	bone marrow development	1/416	12/18292	0.241294	0.67661	0.622262	ENSSMAG00000020982	1
Biological Processes	GO:0048679	regulation of axon regeneration	1/416	12/18292	0.241294	0.67661	0.622262	ENSSMAG00000008027	1
Biological Processes	GO:0050892	intestinal absorption	1/416	12/18292	0.241294	0.67661	0.622262	ENSSMAG00000016083	1
Biological Processes	GO:0050901	leukocyte tethering or rolling	1/416	12/18292	0.241294	0.67661	0.622262	ENSSMAG00000016083	1
Biological Processes	GO:0050966	detection of mechanical stimulus involved in sensory perception of pain	1/416	12/18292	0.241294	0.67661	0.622262	ENSSMAG00000007883	1
Biological Processes	GO:0051569	regulation of histone H3-K4 methylation	1/416	12/18292	0.241294	0.67661	0.622262	ENSSMAG00000015181	1
Biological Processes	GO:0060397	growth hormone receptor signaling pathway via JAK-STAT	1/416	12/18292	0.241294	0.67661	0.622262	ENSSMAG00000021187	1
Biological Processes	GO:0061099	negative regulation of protein tyrosine kinase activity	1/416	12/18292	0.241294	0.67661	0.622262	ENSSMAG00000020982	1
Biological Processes	GO:0071360	cellular response to exogenous dsRNA	1/416	12/18292	0.241294	0.67661	0.622262	ENSSMAG00000012654	1
Biological Processes	GO:0097067	cellular response to thyroid hormone stimulus	1/416	12/18292	0.241294	0.67661	0.622262	ENSSMAG00000013930	1
Biological Processes	GO:0097503	sialylation	1/416	12/18292	0.241294	0.67661	0.622262	ENSSMAG00000013637	1
Biological Processes	GO:1902166	negative regulation of intrinsic apoptotic signaling pathway in response to DNA damage by p53 class mediator	1/416	12/18292	0.241294	0.67661	0.622262	ENSSMAG00000002837	1
Biological Processes	GO:2000270	negative regulation of fibroblast apoptotic process	1/416	12/18292	0.241294	0.67661	0.622262	ENSSMAG00000003937	1
Biological Processes	GO:2000648	positive regulation of stem cell proliferation	1/416	12/18292	0.241294	0.67661	0.622262	ENSSMAG00000020982	1
Biological Processes	GO:0016236	macroautophagy	2/416	42/18292	0.247519	0.67661	0.622262	ENSSMAG00000002908/ENSSMAG00000011058	2
Biological Processes	GO:0033209	tumor necrosis factor-mediated signaling pathway	2/416	42/18292	0.247519	0.67661	0.622262	ENSSMAG00000004318/ENSSMAG00000021187	2
Biological Processes	GO:0045860	positive regulation of protein kinase activity	2/416	42/18292	0.247519	0.67661	0.622262	ENSSMAG00000014097/ENSSMAG00000017577	2
Biological Processes	GO:0046855	inositol phosphate dephosphorylation	2/416	42/18292	0.247519	0.67661	0.622262	ENSSMAG00000006449/ENSSMAG00000013413	2
Biological Processes	GO:0051603	proteolysis involved in cellular protein catabolic process	3/416	77/18292	0.255402	0.67661	0.622262	ENSSMAG00000014097/ENSSMAG00000016419/ENSSMAG00000017420	3
Biological Processes	GO:0000070	mitotic sister chromatid segregation	2/416	43/18292	0.255986	0.67661	0.622262	ENSSMAG00000012349/ENSSMAG00000013637	2
Biological Processes	GO:0045663	positive regulation of myoblast differentiation	2/416	43/18292	0.255986	0.67661	0.622262	ENSSMAG00000002006/ENSSMAG00000010620	2
Biological Processes	GO:0001952	regulation of cell-matrix adhesion	1/416	13/18292	0.25856	0.67661	0.622262	ENSSMAG00000011061	1
Biological Processes	GO:0001955	blood vessel maturation	1/416	13/18292	0.25856	0.67661	0.622262	ENSSMAG00000008836	1
Biological Processes	GO:0007202	activation of phospholipase C activity	1/416	13/18292	0.25856	0.67661	0.622262	ENSSMAG00000006677	1
Biological Processes	GO:0009165	nucleotide biosynthetic process	1/416	13/18292	0.25856	0.67661	0.622262	ENSSMAG00000017362	1
Biological Processes	GO:0010831	positive regulation of myotube differentiation	1/416	13/18292	0.25856	0.67661	0.622262	ENSSMAG00000010620	1
Biological Processes	GO:0016446	somatic hypermutation of immunoglobulin genes	1/416	13/18292	0.25856	0.67661	0.622262	ENSSMAG00000008850	1
Biological Processes	GO:0021782	glial cell development	1/416	13/18292	0.25856	0.67661	0.622262	ENSSMAG00000018081	1
Biological Processes	GO:0032233	positive regulation of actin filament bundle assembly	1/416	13/18292	0.25856	0.67661	0.622262	ENSSMAG00000005103	1
Biological Processes	GO:0032753	positive regulation of interleukin-4 production	1/416	13/18292	0.25856	0.67661	0.622262	ENSSMAG00000013234	1
Biological Processes	GO:0035065	regulation of histone acetylation	1/416	13/18292	0.25856	0.67661	0.622262	ENSSMAG00000013930	1
Biological Processes	GO:0045580	regulation of T cell differentiation	1/416	13/18292	0.25856	0.67661	0.622262	ENSSMAG00000017714	1
Biological Processes	GO:0048680	positive regulation of axon regeneration	1/416	13/18292	0.25856	0.67661	0.622262	ENSSMAG00000014097	1
Biological Processes	GO:0050707	regulation of cytokine secretion	1/416	13/18292	0.25856	0.67661	0.622262	ENSSMAG00000006449	1
Biological Processes	GO:0051302	regulation of cell division	1/416	13/18292	0.25856	0.67661	0.622262	ENSSMAG00000008850	1
Biological Processes	GO:0051561	positive regulation of mitochondrial calcium ion concentration	1/416	13/18292	0.25856	0.67661	0.622262	ENSSMAG00000011025	1
Biological Processes	GO:0051775	response to redox state	1/416	13/18292	0.25856	0.67661	0.622262	ENSSMAG00000020308	1
Biological Processes	GO:0060478	acrosomal vesicle exocytosis	1/416	13/18292	0.25856	0.67661	0.622262	ENSSMAG00000001844	1
Biological Processes	GO:0060754	positive regulation of mast cell chemotaxis	1/416	13/18292	0.25856	0.67661	0.622262	ENSSMAG00000006677	1
Biological Processes	GO:0061024	membrane organization	1/416	13/18292	0.25856	0.67661	0.622262	ENSSMAG00000007650	1
Biological Processes	GO:0061055	myotome development	1/416	13/18292	0.25856	0.67661	0.622262	ENSSMAG00000008515	1
Biological Processes	GO:0070863	positive regulation of protein exit from endoplasmic reticulum	1/416	13/18292	0.25856	0.67661	0.622262	ENSSMAG00000009241	1
Biological Processes	GO:0071985	multivesicular body sorting pathway	1/416	13/18292	0.25856	0.67661	0.622262	ENSSMAG00000008195	1
Biological Processes	GO:1902667	regulation of axon guidance	1/416	13/18292	0.25856	0.67661	0.622262	ENSSMAG00000012231	1
Biological Processes	GO:1990542	mitochondrial transmembrane transport	1/416	13/18292	0.25856	0.67661	0.622262	ENSSMAG00000017321	1
Biological Processes	GO:2000405	negative regulation of T cell migration	1/416	13/18292	0.25856	0.67661	0.622262	ENSSMAG00000015837	1
Biological Processes	GO:0006979	response to oxidative stress	4/416	114/18292	0.26106	0.67661	0.622262	ENSSMAG00000010442/ENSSMAG00000016108/ENSSMAG00000019658/ENSSMAG00000020424	4
Biological Processes	GO:0060059	embryonic retina morphogenesis in camera-type eye	3/416	78/18292	0.261542	0.67661	0.622262	ENSSMAG00000001381/ENSSMAG00000007628/ENSSMAG00000018681	3
Biological Processes	GO:0030223	neutrophil differentiation	2/416	44/18292	0.264459	0.67661	0.622262	ENSSMAG00000013930/ENSSMAG00000016509	2
Biological Processes	GO:0035690	cellular response to drug	2/416	44/18292	0.264459	0.67661	0.622262	ENSSMAG00000006554/ENSSMAG00000013413	2
Biological Processes	GO:0043388	positive regulation of DNA binding	2/416	44/18292	0.264459	0.67661	0.622262	ENSSMAG00000014780/ENSSMAG00000020109	2
Biological Processes	GO:0071222	cellular response to lipopolysaccharide	4/416	116/18292	0.271111	0.67661	0.622262	ENSSMAG00000003306/ENSSMAG00000005426/ENSSMAG00000015181/ENSSMAG00000018134	4
Biological Processes	GO:0008154	actin polymerization or depolymerization	2/416	45/18292	0.272932	0.67661	0.622262	ENSSMAG00000003069/ENSSMAG00000010977	2
Biological Processes	GO:0015914	phospholipid transport	2/416	45/18292	0.272932	0.67661	0.622262	ENSSMAG00000005229/ENSSMAG00000011058	2
Biological Processes	GO:0022011	myelination in peripheral nervous system	2/416	45/18292	0.272932	0.67661	0.622262	ENSSMAG00000007283/ENSSMAG00000011061	2
Biological Processes	GO:0071260	cellular response to mechanical stimulus	2/416	45/18292	0.272932	0.67661	0.622262	ENSSMAG00000017362/ENSSMAG00000017480	2
Biological Processes	GO:0000278	mitotic cell cycle	5/416	154/18292	0.27347	0.67661	0.622262	ENSSMAG00000003021/ENSSMAG00000011795/ENSSMAG00000011813/ENSSMAG00000018081/ENSSMAG00000018769	5
Biological Processes	GO:0043009	chordate embryonic development	5/416	154/18292	0.27347	0.67661	0.622262	ENSSMAG00000002908/ENSSMAG00000003334/ENSSMAG00000008515/ENSSMAG00000013930/ENSSMAG00000018764	5
Biological Processes	GO:0000302	response to reactive oxygen species	1/416	14/18292	0.275434	0.67661	0.622262	ENSSMAG00000015837	1
Biological Processes	GO:0001774	microglial cell activation	1/416	14/18292	0.275434	0.67661	0.622262	ENSSMAG00000012249	1
Biological Processes	GO:0003170	heart valve development	1/416	14/18292	0.275434	0.67661	0.622262	ENSSMAG00000018147	1
Biological Processes	GO:0003272	endocardial cushion formation	1/416	14/18292	0.275434	0.67661	0.622262	ENSSMAG00000020871	1
Biological Processes	GO:0005513	detection of calcium ion	1/416	14/18292	0.275434	0.67661	0.622262	ENSSMAG00000020308	1
Biological Processes	GO:0006120	mitochondrial electron transport, NADH to ubiquinone	1/416	14/18292	0.275434	0.67661	0.622262	ENSSMAG00000019658	1
Biological Processes	GO:0006820	anion transport	1/416	14/18292	0.275434	0.67661	0.622262	ENSSMAG00000010243	1
Biological Processes	GO:0007215	glutamate receptor signaling pathway	1/416	14/18292	0.275434	0.67661	0.622262	ENSSMAG00000002006	1
Biological Processes	GO:0010469	regulation of signaling receptor activity	1/416	14/18292	0.275434	0.67661	0.622262	ENSSMAG00000020254	1
Biological Processes	GO:0016571	histone methylation	1/416	14/18292	0.275434	0.67661	0.622262	ENSSMAG00000015625	1
Biological Processes	GO:0033292	T-tubule organization	1/416	14/18292	0.275434	0.67661	0.622262	ENSSMAG00000009717	1
Biological Processes	GO:0035881	amacrine cell differentiation	1/416	14/18292	0.275434	0.67661	0.622262	ENSSMAG00000018147	1
Biological Processes	GO:0036092	phosphatidylinositol-3-phosphate biosynthetic process	1/416	14/18292	0.275434	0.67661	0.622262	ENSSMAG00000003937	1
Biological Processes	GO:0042325	regulation of phosphorylation	1/416	14/18292	0.275434	0.67661	0.622262	ENSSMAG00000006554	1
Biological Processes	GO:0045059	positive thymic T cell selection	1/416	14/18292	0.275434	0.67661	0.622262	ENSSMAG00000020982	1
Biological Processes	GO:0045162	clustering of voltage-gated sodium channels	1/416	14/18292	0.275434	0.67661	0.622262	ENSSMAG00000011061	1
Biological Processes	GO:0045190	isotype switching	1/416	14/18292	0.275434	0.67661	0.622262	ENSSMAG00000012349	1
Biological Processes	GO:0045823	positive regulation of heart contraction	1/416	14/18292	0.275434	0.67661	0.622262	ENSSMAG00000019322	1
Biological Processes	GO:0048333	mesodermal cell differentiation	1/416	14/18292	0.275434	0.67661	0.622262	ENSSMAG00000004537	1
Biological Processes	GO:0051960	regulation of nervous system development	1/416	14/18292	0.275434	0.67661	0.622262	ENSSMAG00000009313	1
Biological Processes	GO:0055123	digestive system development	1/416	14/18292	0.275434	0.67661	0.622262	ENSSMAG00000010622	1
Biological Processes	GO:0060487	lung epithelial cell differentiation	1/416	14/18292	0.275434	0.67661	0.622262	ENSSMAG00000010755	1
Biological Processes	GO:0061462	protein localization to lysosome	1/416	14/18292	0.275434	0.67661	0.622262	ENSSMAG00000009241	1
Biological Processes	GO:0070816	phosphorylation of RNA polymerase II C-terminal domain	1/416	14/18292	0.275434	0.67661	0.622262	ENSSMAG00000018725	1
Biological Processes	GO:0071318	cellular response to ATP	1/416	14/18292	0.275434	0.67661	0.622262	ENSSMAG00000012249	1
Biological Processes	GO:0090131	mesenchyme migration	1/416	14/18292	0.275434	0.67661	0.622262	ENSSMAG00000020871	1
Biological Processes	GO:2000253	positive regulation of feeding behavior	1/416	14/18292	0.275434	0.67661	0.622262	ENSSMAG00000014204	1
Biological Processes	GO:2001241	positive regulation of extrinsic apoptotic signaling pathway in absence of ligand	1/416	14/18292	0.275434	0.67661	0.622262	ENSSMAG00000004537	1
Biological Processes	GO:0009306	protein secretion	3/416	81/18292	0.280068	0.682523	0.6277	ENSSMAG00000014140/ENSSMAG00000014598/ENSSMAG00000020814	3
Biological Processes	GO:0008217	regulation of blood pressure	2/416	46/18292	0.281401	0.682523	0.6277	ENSSMAG00000013511/ENSSMAG00000014204	2
Biological Processes	GO:0019228	neuronal action potential	2/416	46/18292	0.281401	0.682523	0.6277	ENSSMAG00000007247/ENSSMAG00000007883	2
Biological Processes	GO:0036302	atrioventricular canal development	2/416	46/18292	0.281401	0.682523	0.6277	ENSSMAG00000018147/ENSSMAG00000020871	2
Biological Processes	GO:1901998	toxin transport	2/416	46/18292	0.281401	0.682523	0.6277	ENSSMAG00000000923/ENSSMAG00000006808	2
Biological Processes	GO:0007596	blood coagulation	3/416	82/18292	0.286271	0.682523	0.6277	ENSSMAG00000009408/ENSSMAG00000010367/ENSSMAG00000012249	3
Biological Processes	GO:0007032	endosome organization	2/416	47/18292	0.289861	0.682523	0.6277	ENSSMAG00000004242/ENSSMAG00000008744	2
Biological Processes	GO:0001780	neutrophil homeostasis	1/416	15/18292	0.291925	0.682523	0.6277	ENSSMAG00000020885	1
Biological Processes	GO:0002437	inflammatory response to antigenic stimulus	1/416	15/18292	0.291925	0.682523	0.6277	ENSSMAG00000011835	1
Biological Processes	GO:0003208	cardiac ventricle morphogenesis	1/416	15/18292	0.291925	0.682523	0.6277	ENSSMAG00000010755	1
Biological Processes	GO:0006090	pyruvate metabolic process	1/416	15/18292	0.291925	0.682523	0.6277	ENSSMAG00000008810	1
Biological Processes	GO:0008340	determination of adult lifespan	1/416	15/18292	0.291925	0.682523	0.6277	ENSSMAG00000008024	1
Biological Processes	GO:0030595	leukocyte chemotaxis	1/416	15/18292	0.291925	0.682523	0.6277	ENSSMAG00000003306	1
Biological Processes	GO:0033572	transferrin transport	1/416	15/18292	0.291925	0.682523	0.6277	ENSSMAG00000015815	1
Biological Processes	GO:0035810	positive regulation of urine volume	1/416	15/18292	0.291925	0.682523	0.6277	ENSSMAG00000019267	1
Biological Processes	GO:0035912	dorsal aorta morphogenesis	1/416	15/18292	0.291925	0.682523	0.6277	ENSSMAG00000013930	1
Biological Processes	GO:0042053	regulation of dopamine metabolic process	1/416	15/18292	0.291925	0.682523	0.6277	ENSSMAG00000020885	1
Biological Processes	GO:0045843	negative regulation of striated muscle tissue development	1/416	15/18292	0.291925	0.682523	0.6277	ENSSMAG00000012687	1
Biological Processes	GO:0048332	mesoderm morphogenesis	1/416	15/18292	0.291925	0.682523	0.6277	ENSSMAG00000018681	1
Biological Processes	GO:0048932	myelination of posterior lateral line nerve axons	1/416	15/18292	0.291925	0.682523	0.6277	ENSSMAG00000007283	1
Biological Processes	GO:0050732	negative regulation of peptidyl-tyrosine phosphorylation	1/416	15/18292	0.291925	0.682523	0.6277	ENSSMAG00000013234	1
Biological Processes	GO:0070307	lens fiber cell development	1/416	15/18292	0.291925	0.682523	0.6277	ENSSMAG00000016826	1
Biological Processes	GO:0071875	adrenergic receptor signaling pathway	1/416	15/18292	0.291925	0.682523	0.6277	ENSSMAG00000019322	1
Biological Processes	GO:0060349	bone morphogenesis	2/416	48/18292	0.29831	0.682523	0.6277	ENSSMAG00000002406/ENSSMAG00000008214	2
Biological Processes	GO:1905606	regulation of presynapse assembly	2/416	48/18292	0.29831	0.682523	0.6277	ENSSMAG00000014140/ENSSMAG00000014598	2
Biological Processes	GO:0007050	cell cycle arrest	3/416	85/18292	0.304939	0.682523	0.6277	ENSSMAG00000004537/ENSSMAG00000006636/ENSSMAG00000020814	3
Biological Processes	GO:0071346	cellular response to interferon-gamma	3/416	85/18292	0.304939	0.682523	0.6277	ENSSMAG00000001522/ENSSMAG00000003334/ENSSMAG00000011551	3
Biological Processes	GO:0002027	regulation of heart rate	2/416	49/18292	0.306742	0.682523	0.6277	ENSSMAG00000019322/ENSSMAG00000020308	2
Biological Processes	GO:0007249	I-kappaB kinase/NF-kappaB signaling	2/416	49/18292	0.306742	0.682523	0.6277	ENSSMAG00000013184/ENSSMAG00000017362	2
Biological Processes	GO:0051966	regulation of synaptic transmission, glutamatergic	2/416	49/18292	0.306742	0.682523	0.6277	ENSSMAG00000017570/ENSSMAG00000018681	2
Biological Processes	GO:0003190	atrioventricular valve formation	1/416	16/18292	0.308041	0.682523	0.6277	ENSSMAG00000013930	1
Biological Processes	GO:0006515	protein quality control for misfolded or incompletely synthesized proteins	1/416	16/18292	0.308041	0.682523	0.6277	ENSSMAG00000009917	1
Biological Processes	GO:0006833	water transport	1/416	16/18292	0.308041	0.682523	0.6277	ENSSMAG00000008469	1
Biological Processes	GO:0007031	peroxisome organization	1/416	16/18292	0.308041	0.682523	0.6277	ENSSMAG00000018081	1
Biological Processes	GO:0010882	regulation of cardiac muscle contraction by calcium ion signaling	1/416	16/18292	0.308041	0.682523	0.6277	ENSSMAG00000020308	1
Biological Processes	GO:0010960	magnesium ion homeostasis	1/416	16/18292	0.308041	0.682523	0.6277	ENSSMAG00000007883	1
Biological Processes	GO:0016558	protein import into peroxisome matrix	1/416	16/18292	0.308041	0.682523	0.6277	ENSSMAG00000018081	1
Biological Processes	GO:0030098	lymphocyte differentiation	1/416	16/18292	0.308041	0.682523	0.6277	ENSSMAG00000021187	1
Biological Processes	GO:0030948	negative regulation of vascular endothelial growth factor receptor signaling pathway	1/416	16/18292	0.308041	0.682523	0.6277	ENSSMAG00000012692	1
Biological Processes	GO:0031953	negative regulation of protein autophosphorylation	1/416	16/18292	0.308041	0.682523	0.6277	ENSSMAG00000020982	1
Biological Processes	GO:0042551	neuron maturation	1/416	16/18292	0.308041	0.682523	0.6277	ENSSMAG00000020885	1
Biological Processes	GO:0042754	negative regulation of circadian rhythm	1/416	16/18292	0.308041	0.682523	0.6277	ENSSMAG00000006677	1
Biological Processes	GO:0043567	regulation of insulin-like growth factor receptor signaling pathway	1/416	16/18292	0.308041	0.682523	0.6277	ENSSMAG00000008024	1
Biological Processes	GO:0045617	negative regulation of keratinocyte differentiation	1/416	16/18292	0.308041	0.682523	0.6277	ENSSMAG00000010755	1
Biological Processes	GO:0046512	sphingosine biosynthetic process	1/416	16/18292	0.308041	0.682523	0.6277	ENSSMAG00000018013	1
Biological Processes	GO:0048012	hepatocyte growth factor receptor signaling pathway	1/416	16/18292	0.308041	0.682523	0.6277	ENSSMAG00000010243	1
Biological Processes	GO:0050715	positive regulation of cytokine secretion	1/416	16/18292	0.308041	0.682523	0.6277	ENSSMAG00000011551	1
Biological Processes	GO:0050832	defense response to fungus	1/416	16/18292	0.308041	0.682523	0.6277	ENSSMAG00000011551	1
Biological Processes	GO:0070836	caveola assembly	1/416	16/18292	0.308041	0.682523	0.6277	ENSSMAG00000004761	1
Biological Processes	GO:0071897	DNA biosynthetic process	1/416	16/18292	0.308041	0.682523	0.6277	ENSSMAG00000009360	1
Biological Processes	GO:0085029	extracellular matrix assembly	1/416	16/18292	0.308041	0.682523	0.6277	ENSSMAG00000013511	1
Biological Processes	GO:0090084	negative regulation of inclusion body assembly	1/416	16/18292	0.308041	0.682523	0.6277	ENSSMAG00000008185	1
Biological Processes	GO:1904668	positive regulation of ubiquitin protein ligase activity	1/416	16/18292	0.308041	0.682523	0.6277	ENSSMAG00000010124	1
Biological Processes	GO:1904753	negative regulation of vascular associated smooth muscle cell migration	1/416	16/18292	0.308041	0.682523	0.6277	ENSSMAG00000016387	1
Biological Processes	GO:2000678	negative regulation of transcription regulatory region DNA binding	1/416	16/18292	0.308041	0.682523	0.6277	ENSSMAG00000013930	1
Biological Processes	GO:0035050	embryonic heart tube development	3/416	86/18292	0.311175	0.684478	0.629499	ENSSMAG00000002571/ENSSMAG00000019154/ENSSMAG00000020871	3
Biological Processes	GO:0006631	fatty acid metabolic process	3/416	87/18292	0.317415	0.684478	0.629499	ENSSMAG00000010209/ENSSMAG00000017321/ENSSMAG00000018615	3
Biological Processes	GO:0048514	blood vessel morphogenesis	3/416	87/18292	0.317415	0.684478	0.629499	ENSSMAG00000018147/ENSSMAG00000018681/ENSSMAG00000020324	3
Biological Processes	GO:0120162	positive regulation of cold-induced thermogenesis	3/416	87/18292	0.317415	0.684478	0.629499	ENSSMAG00000017321/ENSSMAG00000019322/ENSSMAG00000020109	3
Biological Processes	GO:0042074	cell migration involved in gastrulation	4/416	126/18292	0.322187	0.684478	0.629499	ENSSMAG00000005213/ENSSMAG00000012231/ENSSMAG00000018764/ENSSMAG00000019959	4
Biological Processes	GO:0006464	cellular protein modification process	2/416	51/18292	0.323545	0.684478	0.629499	ENSSMAG00000006455/ENSSMAG00000017568	2
Biological Processes	GO:0010508	positive regulation of autophagy	2/416	51/18292	0.323545	0.684478	0.629499	ENSSMAG00000004242/ENSSMAG00000006777	2
Biological Processes	GO:0045785	positive regulation of cell adhesion	2/416	51/18292	0.323545	0.684478	0.629499	ENSSMAG00000011025/ENSSMAG00000012010	2
Biological Processes	GO:0001574	ganglioside biosynthetic process	1/416	17/18292	0.323792	0.684478	0.629499	ENSSMAG00000013637	1
Biological Processes	GO:0002230	positive regulation of defense response to virus by host	1/416	17/18292	0.323792	0.684478	0.629499	ENSSMAG00000012654	1
Biological Processes	GO:0003231	cardiac ventricle development	1/416	17/18292	0.323792	0.684478	0.629499	ENSSMAG00000003888	1
Biological Processes	GO:0006111	regulation of gluconeogenesis	1/416	17/18292	0.323792	0.684478	0.629499	ENSSMAG00000013413	1
Biological Processes	GO:0010642	negative regulation of platelet-derived growth factor receptor signaling pathway	1/416	17/18292	0.323792	0.684478	0.629499	ENSSMAG00000015837	1
Biological Processes	GO:0014037	Schwann cell differentiation	1/416	17/18292	0.323792	0.684478	0.629499	ENSSMAG00000007283	1
Biological Processes	GO:0032743	positive regulation of interleukin-2 production	1/416	17/18292	0.323792	0.684478	0.629499	ENSSMAG00000013234	1
Biological Processes	GO:0032963	collagen metabolic process	1/416	17/18292	0.323792	0.684478	0.629499	ENSSMAG00000013511	1
Biological Processes	GO:0033690	positive regulation of osteoblast proliferation	1/416	17/18292	0.323792	0.684478	0.629499	ENSSMAG00000017577	1
Biological Processes	GO:0035701	hematopoietic stem cell migration	1/416	17/18292	0.323792	0.684478	0.629499	ENSSMAG00000008836	1
Biological Processes	GO:0036444	calcium import into the mitochondrion	1/416	17/18292	0.323792	0.684478	0.629499	ENSSMAG00000018764	1
Biological Processes	GO:0043330	response to exogenous dsRNA	1/416	17/18292	0.323792	0.684478	0.629499	ENSSMAG00000017420	1
Biological Processes	GO:0044030	regulation of DNA methylation	1/416	17/18292	0.323792	0.684478	0.629499	ENSSMAG00000010755	1
Biological Processes	GO:0045019	negative regulation of nitric oxide biosynthetic process	1/416	17/18292	0.323792	0.684478	0.629499	ENSSMAG00000008214	1
Biological Processes	GO:0046622	positive regulation of organ growth	1/416	17/18292	0.323792	0.684478	0.629499	ENSSMAG00000013234	1
Biological Processes	GO:0051281	positive regulation of release of sequestered calcium ion into cytosol	1/416	17/18292	0.323792	0.684478	0.629499	ENSSMAG00000009408	1
Biological Processes	GO:0051694	pointed-end actin filament capping	1/416	17/18292	0.323792	0.684478	0.629499	ENSSMAG00000016826	1
Biological Processes	GO:0060463	lung lobe morphogenesis	1/416	17/18292	0.323792	0.684478	0.629499	ENSSMAG00000010755	1
Biological Processes	GO:1902004	positive regulation of amyloid-beta formation	1/416	17/18292	0.323792	0.684478	0.629499	ENSSMAG00000018013	1
Biological Processes	GO:0007010	cytoskeleton organization	4/416	127/18292	0.327344	0.690814	0.635325	ENSSMAG00000002330/ENSSMAG00000004755/ENSSMAG00000010977/ENSSMAG00000020308	4
Biological Processes	GO:0001707	mesoderm formation	3/416	89/18292	0.329898	0.693311	0.637622	ENSSMAG00000005213/ENSSMAG00000012231/ENSSMAG00000019959	3
Biological Processes	GO:0007612	learning	2/416	52/18292	0.331908	0.693311	0.637622	ENSSMAG00000003021/ENSSMAG00000017570	2
Biological Processes	GO:0031623	receptor internalization	2/416	52/18292	0.331908	0.693311	0.637622	ENSSMAG00000009241/ENSSMAG00000010096	2
Biological Processes	GO:0051225	spindle assembly	2/416	52/18292	0.331908	0.693311	0.637622	ENSSMAG00000011795/ENSSMAG00000011813	2
Biological Processes	GO:0006828	manganese ion transport	1/416	18/18292	0.339185	0.693311	0.637622	ENSSMAG00000001741	1
Biological Processes	GO:0006995	cellular response to nitrogen starvation	1/416	18/18292	0.339185	0.693311	0.637622	ENSSMAG00000011058	1
Biological Processes	GO:0007194	negative regulation of adenylate cyclase activity	1/416	18/18292	0.339185	0.693311	0.637622	ENSSMAG00000012249	1
Biological Processes	GO:0010881	regulation of cardiac muscle contraction by regulation of the release of sequestered calcium ion	1/416	18/18292	0.339185	0.693311	0.637622	ENSSMAG00000020308	1
Biological Processes	GO:0019227	neuronal action potential propagation	1/416	18/18292	0.339185	0.693311	0.637622	ENSSMAG00000012360	1
Biological Processes	GO:0031663	lipopolysaccharide-mediated signaling pathway	1/416	18/18292	0.339185	0.693311	0.637622	ENSSMAG00000018863	1
Biological Processes	GO:0032715	negative regulation of interleukin-6 production	1/416	18/18292	0.339185	0.693311	0.637622	ENSSMAG00000013184	1
Biological Processes	GO:0045582	positive regulation of T cell differentiation	1/416	18/18292	0.339185	0.693311	0.637622	ENSSMAG00000013930	1
Biological Processes	GO:0045820	negative regulation of glycolytic process	1/416	18/18292	0.339185	0.693311	0.637622	ENSSMAG00000013413	1
Biological Processes	GO:0046033	AMP metabolic process	1/416	18/18292	0.339185	0.693311	0.637622	ENSSMAG00000011684	1
Biological Processes	GO:0050803	regulation of synapse structure or activity	1/416	18/18292	0.339185	0.693311	0.637622	ENSSMAG00000010243	1
Biological Processes	GO:0060391	positive regulation of SMAD protein signal transduction	1/416	18/18292	0.339185	0.693311	0.637622	ENSSMAG00000021187	1
Biological Processes	GO:0086002	cardiac muscle cell action potential involved in contraction	1/416	18/18292	0.339185	0.693311	0.637622	ENSSMAG00000004443	1
Biological Processes	GO:1902902	negative regulation of autophagosome assembly	1/416	18/18292	0.339185	0.693311	0.637622	ENSSMAG00000007650	1
Biological Processes	GO:0010499	proteasomal ubiquitin-independent protein catabolic process	2/416	53/18292	0.340241	0.693311	0.637622	ENSSMAG00000015625/ENSSMAG00000015780	2
Biological Processes	GO:0043280	positive regulation of cysteine-type endopeptidase activity involved in apoptotic process	2/416	53/18292	0.340241	0.693311	0.637622	ENSSMAG00000017577/ENSSMAG00000018764	2
Biological Processes	GO:0071542	dopaminergic neuron differentiation	2/416	53/18292	0.340241	0.693311	0.637622	ENSSMAG00000002045/ENSSMAG00000020885	2
Biological Processes	GO:0030335	positive regulation of cell migration	8/416	292/18292	0.346837	0.701123	0.644806	ENSSMAG00000009313/ENSSMAG00000009408/ENSSMAG00000010243/ENSSMAG00000010254/ENSSMAG00000011061/ENSSMAG00000014341/ENSSMAG00000017480/ENSSMAG00000017577	8
Biological Processes	GO:0007162	negative regulation of cell adhesion	2/416	54/18292	0.348542	0.701123	0.644806	ENSSMAG00000008214/ENSSMAG00000008515	2
Biological Processes	GO:0030163	protein catabolic process	2/416	54/18292	0.348542	0.701123	0.644806	ENSSMAG00000002422/ENSSMAG00000018521	2
Biological Processes	GO:0051965	positive regulation of synapse assembly	3/416	92/18292	0.348608	0.701123	0.644806	ENSSMAG00000006726/ENSSMAG00000014140/ENSSMAG00000014598	3
Biological Processes	GO:0000902	cell morphogenesis	5/416	171/18292	0.349086	0.701123	0.644806	ENSSMAG00000004774/ENSSMAG00000014374/ENSSMAG00000014934/ENSSMAG00000015212/ENSSMAG00000018681	5
Biological Processes	GO:0005975	carbohydrate metabolic process	5/416	171/18292	0.349086	0.701123	0.644806	ENSSMAG00000002022/ENSSMAG00000008810/ENSSMAG00000010634/ENSSMAG00000011237/ENSSMAG00000013413	5
Biological Processes	GO:0001655	urogenital system development	1/416	19/18292	0.354228	0.701123	0.644806	ENSSMAG00000013930	1
Biological Processes	GO:0006703	estrogen biosynthetic process	1/416	19/18292	0.354228	0.701123	0.644806	ENSSMAG00000012274	1
Biological Processes	GO:0021953	central nervous system neuron differentiation	1/416	19/18292	0.354228	0.701123	0.644806	ENSSMAG00000020885	1
Biological Processes	GO:0036065	fucosylation	1/416	19/18292	0.354228	0.701123	0.644806	ENSSMAG00000002702	1
Biological Processes	GO:0038061	NIK/NF-kappaB signaling	1/416	19/18292	0.354228	0.701123	0.644806	ENSSMAG00000012654	1
Biological Processes	GO:0040019	positive regulation of embryonic development	1/416	19/18292	0.354228	0.701123	0.644806	ENSSMAG00000002006	1
Biological Processes	GO:0045899	positive regulation of RNA polymerase II transcription preinitiation complex assembly	1/416	19/18292	0.354228	0.701123	0.644806	ENSSMAG00000017444	1
Biological Processes	GO:0051928	positive regulation of calcium ion transport	1/416	19/18292	0.354228	0.701123	0.644806	ENSSMAG00000001741	1
Biological Processes	GO:0060339	negative regulation of type I interferon-mediated signaling pathway	1/416	19/18292	0.354228	0.701123	0.644806	ENSSMAG00000008850	1
Biological Processes	GO:0071376	cellular response to corticotropin-releasing hormone stimulus	1/416	19/18292	0.354228	0.701123	0.644806	ENSSMAG00000020885	1
Biological Processes	GO:0071712	ER-associated misfolded protein catabolic process	1/416	19/18292	0.354228	0.701123	0.644806	ENSSMAG00000002908	1
Biological Processes	GO:1900016	negative regulation of cytokine production involved in inflammatory response	1/416	19/18292	0.354228	0.701123	0.644806	ENSSMAG00000015837	1
Biological Processes	GO:0022008	neurogenesis	3/416	94/18292	0.361054	0.713498	0.656188	ENSSMAG00000013088/ENSSMAG00000015408/ENSSMAG00000016575	3
Biological Processes	GO:0048821	erythrocyte development	2/416	56/18292	0.365036	0.714298	0.656923	ENSSMAG00000013930/ENSSMAG00000016509	2
Biological Processes	GO:0071300	cellular response to retinoic acid	2/416	56/18292	0.365036	0.714298	0.656923	ENSSMAG00000001839/ENSSMAG00000004318	2
Biological Processes	GO:0002218	activation of innate immune response	1/416	20/18292	0.368929	0.714298	0.656923	ENSSMAG00000012654	1
Biological Processes	GO:0002548	monocyte chemotaxis	1/416	20/18292	0.368929	0.714298	0.656923	ENSSMAG00000001522	1
Biological Processes	GO:0006123	mitochondrial electron transport, cytochrome c to oxygen	1/416	20/18292	0.368929	0.714298	0.656923	ENSSMAG00000002180	1
Biological Processes	GO:0007021	tubulin complex assembly	1/416	20/18292	0.368929	0.714298	0.656923	ENSSMAG00000010457	1
Biological Processes	GO:0021535	cell migration in hindbrain	1/416	20/18292	0.368929	0.714298	0.656923	ENSSMAG00000018681	1
Biological Processes	GO:0030220	platelet formation	1/416	20/18292	0.368929	0.714298	0.656923	ENSSMAG00000013930	1
Biological Processes	GO:0045618	positive regulation of keratinocyte differentiation	1/416	20/18292	0.368929	0.714298	0.656923	ENSSMAG00000014780	1
Biological Processes	GO:0048096	chromatin-mediated maintenance of transcription	1/416	20/18292	0.368929	0.714298	0.656923	ENSSMAG00000013315	1
Biological Processes	GO:0060591	chondroblast differentiation	1/416	20/18292	0.368929	0.714298	0.656923	ENSSMAG00000017577	1
Biological Processes	GO:0070828	heterochromatin organization	1/416	20/18292	0.368929	0.714298	0.656923	ENSSMAG00000021318	1
Biological Processes	GO:0098508	endothelial to hematopoietic transition	1/416	20/18292	0.368929	0.714298	0.656923	ENSSMAG00000009408	1
Biological Processes	GO:0008277	regulation of G protein-coupled receptor signaling pathway	2/416	57/18292	0.373223	0.721487	0.663534	ENSSMAG00000002006/ENSSMAG00000003021	2
Biological Processes	GO:0001934	positive regulation of protein phosphorylation	3/416	97/18292	0.379652	0.721876	0.663892	ENSSMAG00000006677/ENSSMAG00000010243/ENSSMAG00000010457	3
Biological Processes	GO:0006006	glucose metabolic process	2/416	58/18292	0.381367	0.721876	0.663892	ENSSMAG00000011551/ENSSMAG00000015837	2
Biological Processes	GO:0001953	negative regulation of cell-matrix adhesion	1/416	21/18292	0.383297	0.721876	0.663892	ENSSMAG00000011061	1
Biological Processes	GO:0006013	mannose metabolic process	1/416	21/18292	0.383297	0.721876	0.663892	ENSSMAG00000013046	1
Biological Processes	GO:0006071	glycerol metabolic process	1/416	21/18292	0.383297	0.721876	0.663892	ENSSMAG00000001291	1
Biological Processes	GO:0006940	regulation of smooth muscle contraction	1/416	21/18292	0.383297	0.721876	0.663892	ENSSMAG00000019322	1
Biological Processes	GO:0006956	complement activation	1/416	21/18292	0.383297	0.721876	0.663892	ENSSMAG00000000287	1
Biological Processes	GO:0007603	phototransduction, visible light	1/416	21/18292	0.383297	0.721876	0.663892	ENSSMAG00000001381	1
Biological Processes	GO:0031638	zymogen activation	1/416	21/18292	0.383297	0.721876	0.663892	ENSSMAG00000011384	1
Biological Processes	GO:0035729	cellular response to hepatocyte growth factor stimulus	1/416	21/18292	0.383297	0.721876	0.663892	ENSSMAG00000010243	1
Biological Processes	GO:0046688	response to copper ion	1/416	21/18292	0.383297	0.721876	0.663892	ENSSMAG00000018667	1
Biological Processes	GO:0046834	lipid phosphorylation	1/416	21/18292	0.383297	0.721876	0.663892	ENSSMAG00000004311	1
Biological Processes	GO:0051604	protein maturation	1/416	21/18292	0.383297	0.721876	0.663892	ENSSMAG00000001839	1
Biological Processes	GO:0055078	sodium ion homeostasis	1/416	21/18292	0.383297	0.721876	0.663892	ENSSMAG00000013051	1
Biological Processes	GO:0070266	necroptotic process	1/416	21/18292	0.383297	0.721876	0.663892	ENSSMAG00000000231	1
Biological Processes	GO:0071549	cellular response to dexamethasone stimulus	1/416	21/18292	0.383297	0.721876	0.663892	ENSSMAG00000021318	1
Biological Processes	GO:0097191	extrinsic apoptotic signaling pathway	1/416	21/18292	0.383297	0.721876	0.663892	ENSSMAG00000004537	1
Biological Processes	GO:0030097	hemopoiesis	4/416	138/18292	0.384194	0.722388	0.664364	ENSSMAG00000001943/ENSSMAG00000006677/ENSSMAG00000013930/ENSSMAG00000015181	4
Biological Processes	GO:0043524	negative regulation of neuron apoptotic process	5/416	179/18292	0.385199	0.722388	0.664364	ENSSMAG00000001834/ENSSMAG00000004311/ENSSMAG00000008025/ENSSMAG00000009313/ENSSMAG00000018466	5
Biological Processes	GO:0021987	cerebral cortex development	2/416	59/18292	0.389466	0.722388	0.664364	ENSSMAG00000002006/ENSSMAG00000014204	2
Biological Processes	GO:0042127	regulation of cell population proliferation	6/416	222/18292	0.392713	0.722388	0.664364	ENSSMAG00000004318/ENSSMAG00000009120/ENSSMAG00000013315/ENSSMAG00000014097/ENSSMAG00000017996/ENSSMAG00000019768	6
Biological Processes	GO:0006139	nucleobase-containing compound metabolic process	1/416	22/18292	0.397338	0.722388	0.664364	ENSSMAG00000011684	1
Biological Processes	GO:0007568	aging	1/416	22/18292	0.397338	0.722388	0.664364	ENSSMAG00000015837	1
Biological Processes	GO:0007616	long-term memory	1/416	22/18292	0.397338	0.722388	0.664364	ENSSMAG00000003021	1
Biological Processes	GO:0009410	response to xenobiotic stimulus	1/416	22/18292	0.397338	0.722388	0.664364	ENSSMAG00000012274	1
Biological Processes	GO:0030224	monocyte differentiation	1/416	22/18292	0.397338	0.722388	0.664364	ENSSMAG00000013930	1
Biological Processes	GO:0038084	vascular endothelial growth factor signaling pathway	1/416	22/18292	0.397338	0.722388	0.664364	ENSSMAG00000006677	1
Biological Processes	GO:0042100	B cell proliferation	1/416	22/18292	0.397338	0.722388	0.664364	ENSSMAG00000020982	1
Biological Processes	GO:0042308	negative regulation of protein import into nucleus	1/416	22/18292	0.397338	0.722388	0.664364	ENSSMAG00000015837	1
Biological Processes	GO:0043583	ear development	1/416	22/18292	0.397338	0.722388	0.664364	ENSSMAG00000007283	1
Biological Processes	GO:0046486	glycerolipid metabolic process	1/416	22/18292	0.397338	0.722388	0.664364	ENSSMAG00000004311	1
Biological Processes	GO:0048662	negative regulation of smooth muscle cell proliferation	1/416	22/18292	0.397338	0.722388	0.664364	ENSSMAG00000015837	1
Biological Processes	GO:0050684	regulation of mRNA processing	1/416	22/18292	0.397338	0.722388	0.664364	ENSSMAG00000005755	1
Biological Processes	GO:0050868	negative regulation of T cell activation	1/416	22/18292	0.397338	0.722388	0.664364	ENSSMAG00000008785	1
Biological Processes	GO:0051492	regulation of stress fiber assembly	1/416	22/18292	0.397338	0.722388	0.664364	ENSSMAG00000011061	1
Biological Processes	GO:0060445	branching involved in salivary gland morphogenesis	1/416	22/18292	0.397338	0.722388	0.664364	ENSSMAG00000011025	1
Biological Processes	GO:0086005	ventricular cardiac muscle cell action potential	1/416	22/18292	0.397338	0.722388	0.664364	ENSSMAG00000020308	1
Biological Processes	GO:0090023	positive regulation of neutrophil chemotaxis	1/416	22/18292	0.397338	0.722388	0.664364	ENSSMAG00000010672	1
Biological Processes	GO:2000649	regulation of sodium ion transmembrane transporter activity	1/416	22/18292	0.397338	0.722388	0.664364	ENSSMAG00000004443	1
Biological Processes	GO:0042476	odontogenesis	2/416	60/18292	0.397517	0.722388	0.664364	ENSSMAG00000004537/ENSSMAG00000018681	2
Biological Processes	GO:1902895	positive regulation of pri-miRNA transcription by RNA polymerase II	2/416	60/18292	0.397517	0.722388	0.664364	ENSSMAG00000007628/ENSSMAG00000013930	2
Biological Processes	GO:0043406	positive regulation of MAP kinase activity	2/416	61/18292	0.405519	0.728885	0.670338	ENSSMAG00000003937/ENSSMAG00000015653	2
Biological Processes	GO:0070588	calcium ion transmembrane transport	2/416	61/18292	0.405519	0.728885	0.670338	ENSSMAG00000000578/ENSSMAG00000001741	2
Biological Processes	GO:0006809	nitric oxide biosynthetic process	1/416	23/18292	0.411061	0.728885	0.670338	ENSSMAG00000003292	1
Biological Processes	GO:0007190	activation of adenylate cyclase activity	1/416	23/18292	0.411061	0.728885	0.670338	ENSSMAG00000019322	1
Biological Processes	GO:0008152	metabolic process	1/416	23/18292	0.411061	0.728885	0.670338	ENSSMAG00000019308	1
Biological Processes	GO:0008406	gonad development	1/416	23/18292	0.411061	0.728885	0.670338	ENSSMAG00000020254	1
Biological Processes	GO:0008637	apoptotic mitochondrial changes	1/416	23/18292	0.411061	0.728885	0.670338	ENSSMAG00000014470	1
Biological Processes	GO:0021555	midbrain-hindbrain boundary morphogenesis	1/416	23/18292	0.411061	0.728885	0.670338	ENSSMAG00000010755	1
Biological Processes	GO:0031954	positive regulation of protein autophosphorylation	1/416	23/18292	0.411061	0.728885	0.670338	ENSSMAG00000014341	1
Biological Processes	GO:0046677	response to antibiotic	1/416	23/18292	0.411061	0.728885	0.670338	ENSSMAG00000021187	1
Biological Processes	GO:0048168	regulation of neuronal synaptic plasticity	1/416	23/18292	0.411061	0.728885	0.670338	ENSSMAG00000013046	1
Biological Processes	GO:0051014	actin filament severing	1/416	23/18292	0.411061	0.728885	0.670338	ENSSMAG00000003069	1
Biological Processes	GO:0060872	semicircular canal development	1/416	23/18292	0.411061	0.728885	0.670338	ENSSMAG00000013930	1
Biological Processes	GO:0070309	lens fiber cell morphogenesis	1/416	23/18292	0.411061	0.728885	0.670338	ENSSMAG00000010457	1
Biological Processes	GO:0070831	basement membrane assembly	1/416	23/18292	0.411061	0.728885	0.670338	ENSSMAG00000000143	1
Biological Processes	GO:0072574	hepatocyte proliferation	1/416	23/18292	0.411061	0.728885	0.670338	ENSSMAG00000008785	1
Biological Processes	GO:1903077	negative regulation of protein localization to plasma membrane	1/416	23/18292	0.411061	0.728885	0.670338	ENSSMAG00000004311	1
Biological Processes	GO:0007200	phospholipase C-activating G protein-coupled receptor signaling pathway	2/416	62/18292	0.413469	0.730029	0.67139	ENSSMAG00000009408/ENSSMAG00000013088	2
Biological Processes	GO:0043154	negative regulation of cysteine-type endopeptidase activity involved in apoptotic process	2/416	62/18292	0.413469	0.730029	0.67139	ENSSMAG00000010457/ENSSMAG00000020885	2
Biological Processes	GO:0001570	vasculogenesis	4/416	144/18292	0.415023	0.730029	0.67139	ENSSMAG00000000011/ENSSMAG00000011071/ENSSMAG00000017996/ENSSMAG00000018725	4
Biological Processes	GO:0006366	transcription by RNA polymerase II	3/416	103/18292	0.416459	0.730029	0.67139	ENSSMAG00000001039/ENSSMAG00000007628/ENSSMAG00000007946	3
Biological Processes	GO:0051480	regulation of cytosolic calcium ion concentration	2/416	63/18292	0.421367	0.730029	0.67139	ENSSMAG00000001741/ENSSMAG00000004761	2
Biological Processes	GO:0048812	neuron projection morphogenesis	3/416	104/18292	0.422529	0.730029	0.67139	ENSSMAG00000001834/ENSSMAG00000008025/ENSSMAG00000018466	3
Biological Processes	GO:0001954	positive regulation of cell-matrix adhesion	1/416	24/18292	0.424471	0.730029	0.67139	ENSSMAG00000004318	1
Biological Processes	GO:0007158	neuron cell-cell adhesion	1/416	24/18292	0.424471	0.730029	0.67139	ENSSMAG00000018681	1
Biological Processes	GO:0009247	glycolipid biosynthetic process	1/416	24/18292	0.424471	0.730029	0.67139	ENSSMAG00000004578	1
Biological Processes	GO:0009311	oligosaccharide metabolic process	1/416	24/18292	0.424471	0.730029	0.67139	ENSSMAG00000013637	1
Biological Processes	GO:0042098	T cell proliferation	1/416	24/18292	0.424471	0.730029	0.67139	ENSSMAG00000020982	1
Biological Processes	GO:0043085	positive regulation of catalytic activity	1/416	24/18292	0.424471	0.730029	0.67139	ENSSMAG00000020885	1
Biological Processes	GO:0046339	diacylglycerol metabolic process	1/416	24/18292	0.424471	0.730029	0.67139	ENSSMAG00000004311	1
Biological Processes	GO:0048570	notochord morphogenesis	1/416	24/18292	0.424471	0.730029	0.67139	ENSSMAG00000015408	1
Biological Processes	GO:0050807	regulation of synapse organization	1/416	24/18292	0.424471	0.730029	0.67139	ENSSMAG00000018081	1
Biological Processes	GO:0060351	cartilage development involved in endochondral bone morphogenesis	1/416	24/18292	0.424471	0.730029	0.67139	ENSSMAG00000017480	1
Biological Processes	GO:0060536	cartilage morphogenesis	2/416	64/18292	0.429209	0.730029	0.67139	ENSSMAG00000013748/ENSSMAG00000016118	2
Biological Processes	GO:0051091	positive regulation of DNA-binding transcription factor activity	3/416	106/18292	0.434603	0.730029	0.67139	ENSSMAG00000012654/ENSSMAG00000017763/ENSSMAG00000020430	3
Biological Processes	GO:0009116	nucleoside metabolic process	2/416	65/18292	0.436995	0.730029	0.67139	ENSSMAG00000017362/ENSSMAG00000017676	2
Biological Processes	GO:0001867	complement activation, lectin pathway	1/416	25/18292	0.437577	0.730029	0.67139	ENSSMAG00000011384	1
Biological Processes	GO:0002028	regulation of sodium ion transport	1/416	25/18292	0.437577	0.730029	0.67139	ENSSMAG00000019322	1
Biological Processes	GO:0006383	transcription by RNA polymerase III	1/416	25/18292	0.437577	0.730029	0.67139	ENSSMAG00000007985	1
Biological Processes	GO:0007634	optokinetic behavior	1/416	25/18292	0.437577	0.730029	0.67139	ENSSMAG00000014470	1
Biological Processes	GO:0019752	carboxylic acid metabolic process	1/416	25/18292	0.437577	0.730029	0.67139	ENSSMAG00000008810	1
Biological Processes	GO:0019985	translesion synthesis	1/416	25/18292	0.437577	0.730029	0.67139	ENSSMAG00000002908	1
Biological Processes	GO:0021634	optic nerve formation	1/416	25/18292	0.437577	0.730029	0.67139	ENSSMAG00000018081	1
Biological Processes	GO:0031629	synaptic vesicle fusion to presynaptic active zone membrane	1/416	25/18292	0.437577	0.730029	0.67139	ENSSMAG00000016050	1
Biological Processes	GO:0033173	calcineurin-NFAT signaling cascade	1/416	25/18292	0.437577	0.730029	0.67139	ENSSMAG00000010275	1
Biological Processes	GO:0033555	multicellular organismal response to stress	1/416	25/18292	0.437577	0.730029	0.67139	ENSSMAG00000017763	1
Biological Processes	GO:0043525	positive regulation of neuron apoptotic process	1/416	25/18292	0.437577	0.730029	0.67139	ENSSMAG00000016575	1
Biological Processes	GO:0048009	insulin-like growth factor receptor signaling pathway	1/416	25/18292	0.437577	0.730029	0.67139	ENSSMAG00000002006	1
Biological Processes	GO:0050806	positive regulation of synaptic transmission	1/416	25/18292	0.437577	0.730029	0.67139	ENSSMAG00000001844	1
Biological Processes	GO:0050930	induction of positive chemotaxis	1/416	25/18292	0.437577	0.730029	0.67139	ENSSMAG00000006677	1
Biological Processes	GO:0051276	chromosome organization	1/416	25/18292	0.437577	0.730029	0.67139	ENSSMAG00000018142	1
Biological Processes	GO:0051568	histone H3-K4 methylation	1/416	25/18292	0.437577	0.730029	0.67139	ENSSMAG00000010620	1
Biological Processes	GO:0051597	response to methylmercury	1/416	25/18292	0.437577	0.730029	0.67139	ENSSMAG00000016419	1
Biological Processes	GO:0072358	cardiovascular system development	1/416	25/18292	0.437577	0.730029	0.67139	ENSSMAG00000009408	1
Biological Processes	GO:0090336	positive regulation of brown fat cell differentiation	1/416	25/18292	0.437577	0.730029	0.67139	ENSSMAG00000014470	1
Biological Processes	GO:1902287	semaphorin-plexin signaling pathway involved in axon guidance	1/416	25/18292	0.437577	0.730029	0.67139	ENSSMAG00000008214	1
Biological Processes	GO:0006508	proteolysis	5/416	191/18292	0.439092	0.730029	0.67139	ENSSMAG00000009917/ENSSMAG00000010414/ENSSMAG00000010607/ENSSMAG00000016602/ENSSMAG00000018521	5
Biological Processes	GO:0050821	protein stabilization	5/416	191/18292	0.439092	0.730029	0.67139	ENSSMAG00000001839/ENSSMAG00000009313/ENSSMAG00000010457/ENSSMAG00000011551/ENSSMAG00000014470	5
Biological Processes	GO:0030501	positive regulation of bone mineralization	2/416	66/18292	0.444723	0.730029	0.67139	ENSSMAG00000017577/ENSSMAG00000019322	2
Biological Processes	GO:0002244	hematopoietic progenitor cell differentiation	4/416	150/18292	0.445501	0.730029	0.67139	ENSSMAG00000003334/ENSSMAG00000004537/ENSSMAG00000011071/ENSSMAG00000020982	4
Biological Processes	GO:0016525	negative regulation of angiogenesis	3/416	108/18292	0.446583	0.730029	0.67139	ENSSMAG00000003621/ENSSMAG00000005794/ENSSMAG00000012692	3
Biological Processes	GO:0007411	axon guidance	7/416	279/18292	0.449971	0.730029	0.67139	ENSSMAG00000002330/ENSSMAG00000008146/ENSSMAG00000011709/ENSSMAG00000011813/ENSSMAG00000013511/ENSSMAG00000014097/ENSSMAG00000017480	7
Biological Processes	GO:0003203	endocardial cushion morphogenesis	1/416	26/18292	0.450385	0.730029	0.67139	ENSSMAG00000020871	1
Biological Processes	GO:0006000	fructose metabolic process	1/416	26/18292	0.450385	0.730029	0.67139	ENSSMAG00000013413	1
Biological Processes	GO:0007035	vacuolar acidification	1/416	26/18292	0.450385	0.730029	0.67139	ENSSMAG00000000231	1
Biological Processes	GO:0007586	digestion	1/416	26/18292	0.450385	0.730029	0.67139	ENSSMAG00000000886	1
Biological Processes	GO:0021554	optic nerve development	1/416	26/18292	0.450385	0.730029	0.67139	ENSSMAG00000014097	1
Biological Processes	GO:0030330	DNA damage response, signal transduction by p53 class mediator	1/416	26/18292	0.450385	0.730029	0.67139	ENSSMAG00000012349	1
Biological Processes	GO:0032924	activin receptor signaling pathway	1/416	26/18292	0.450385	0.730029	0.67139	ENSSMAG00000004537	1
Biological Processes	GO:0034122	negative regulation of toll-like receptor signaling pathway	1/416	26/18292	0.450385	0.730029	0.67139	ENSSMAG00000020109	1
Biological Processes	GO:0045471	response to ethanol	1/416	26/18292	0.450385	0.730029	0.67139	ENSSMAG00000018667	1
Biological Processes	GO:0045475	locomotor rhythm	1/416	26/18292	0.450385	0.730029	0.67139	ENSSMAG00000007628	1
Biological Processes	GO:0050790	regulation of catalytic activity	1/416	26/18292	0.450385	0.730029	0.67139	ENSSMAG00000009203	1
Biological Processes	GO:0060030	dorsal convergence	1/416	26/18292	0.450385	0.730029	0.67139	ENSSMAG00000018681	1
Biological Processes	GO:0090398	cellular senescence	1/416	26/18292	0.450385	0.730029	0.67139	ENSSMAG00000019768	1
Biological Processes	GO:1901741	positive regulation of myoblast fusion	1/416	26/18292	0.450385	0.730029	0.67139	ENSSMAG00000010275	1
Biological Processes	GO:0006644	phospholipid metabolic process	2/416	67/18292	0.452392	0.730029	0.67139	ENSSMAG00000004441/ENSSMAG00000016575	2
Biological Processes	GO:0098742	cell-cell adhesion via plasma-membrane adhesion molecules	2/416	67/18292	0.452392	0.730029	0.67139	ENSSMAG00000009360/ENSSMAG00000018681	2
Biological Processes	GO:0048839	inner ear development	3/416	109/18292	0.452535	0.730029	0.67139	ENSSMAG00000002549/ENSSMAG00000003109/ENSSMAG00000010755	3
Biological Processes	GO:0030514	negative regulation of BMP signaling pathway	3/416	110/18292	0.45846	0.730029	0.67139	ENSSMAG00000008195/ENSSMAG00000012293/ENSSMAG00000017019	3
Biological Processes	GO:0050679	positive regulation of epithelial cell proliferation	2/416	68/18292	0.46	0.730029	0.67139	ENSSMAG00000009313/ENSSMAG00000014780	2
Biological Processes	GO:0002092	positive regulation of receptor internalization	1/416	27/18292	0.462903	0.730029	0.67139	ENSSMAG00000016575	1
Biological Processes	GO:0007213	G protein-coupled acetylcholine receptor signaling pathway	1/416	27/18292	0.462903	0.730029	0.67139	ENSSMAG00000002006	1
Biological Processes	GO:0015701	bicarbonate transport	1/416	27/18292	0.462903	0.730029	0.67139	ENSSMAG00000012247	1
Biological Processes	GO:0019933	cAMP-mediated signaling	1/416	27/18292	0.462903	0.730029	0.67139	ENSSMAG00000007283	1
Biological Processes	GO:0030517	negative regulation of axon extension	1/416	27/18292	0.462903	0.730029	0.67139	ENSSMAG00000014097	1
Biological Processes	GO:0033627	cell adhesion mediated by integrin	1/416	27/18292	0.462903	0.730029	0.67139	ENSSMAG00000018384	1
Biological Processes	GO:0043277	apoptotic cell clearance	1/416	27/18292	0.462903	0.730029	0.67139	ENSSMAG00000011025	1
Biological Processes	GO:0045089	positive regulation of innate immune response	1/416	27/18292	0.462903	0.730029	0.67139	ENSSMAG00000001511	1
Biological Processes	GO:0045807	positive regulation of endocytosis	1/416	27/18292	0.462903	0.730029	0.67139	ENSSMAG00000009408	1
Biological Processes	GO:0048699	generation of neurons	1/416	27/18292	0.462903	0.730029	0.67139	ENSSMAG00000018681	1
Biological Processes	GO:0055001	muscle cell development	1/416	27/18292	0.462903	0.730029	0.67139	ENSSMAG00000009717	1
Biological Processes	GO:0060078	regulation of postsynaptic membrane potential	1/416	27/18292	0.462903	0.730029	0.67139	ENSSMAG00000004959	1
Biological Processes	GO:0060413	atrial septum morphogenesis	1/416	27/18292	0.462903	0.730029	0.67139	ENSSMAG00000017577	1
Biological Processes	GO:0061029	eyelid development in camera-type eye	1/416	27/18292	0.462903	0.730029	0.67139	ENSSMAG00000004537	1
Biological Processes	GO:0061515	myeloid cell development	1/416	27/18292	0.462903	0.730029	0.67139	ENSSMAG00000006455	1
Biological Processes	GO:1900182	positive regulation of protein localization to nucleus	1/416	27/18292	0.462903	0.730029	0.67139	ENSSMAG00000017763	1
Biological Processes	GO:1901215	negative regulation of neuron death	1/416	27/18292	0.462903	0.730029	0.67139	ENSSMAG00000014341	1
Biological Processes	GO:1901223	negative regulation of NIK/NF-kappaB signaling	1/416	27/18292	0.462903	0.730029	0.67139	ENSSMAG00000013184	1
Biological Processes	GO:2000344	positive regulation of acrosome reaction	1/416	27/18292	0.462903	0.730029	0.67139	ENSSMAG00000002006	1
Biological Processes	GO:2001235	positive regulation of apoptotic signaling pathway	1/416	27/18292	0.462903	0.730029	0.67139	ENSSMAG00000009946	1
Biological Processes	GO:0032456	endocytic recycling	2/416	69/18292	0.467546	0.730029	0.67139	ENSSMAG00000005034/ENSSMAG00000010767	2
Biological Processes	GO:0060216	definitive hemopoiesis	3/416	112/18292	0.470228	0.730029	0.67139	ENSSMAG00000011071/ENSSMAG00000013930/ENSSMAG00000015181	3
Biological Processes	GO:0007193	adenylate cyclase-inhibiting G protein-coupled receptor signaling pathway	2/416	70/18292	0.475029	0.730029	0.67139	ENSSMAG00000005123/ENSSMAG00000012249	2
Biological Processes	GO:0030307	positive regulation of cell growth	2/416	70/18292	0.475029	0.730029	0.67139	ENSSMAG00000002330/ENSSMAG00000010457	2
Biological Processes	GO:0030878	thyroid gland development	2/416	70/18292	0.475029	0.730029	0.67139	ENSSMAG00000006677/ENSSMAG00000020254	2
Biological Processes	GO:0045454	cell redox homeostasis	2/416	70/18292	0.475029	0.730029	0.67139	ENSSMAG00000010453/ENSSMAG00000015637	2
Biological Processes	GO:0046854	phosphatidylinositol phosphorylation	2/416	70/18292	0.475029	0.730029	0.67139	ENSSMAG00000003937/ENSSMAG00000006449	2
Biological Processes	GO:0060215	primitive hemopoiesis	2/416	70/18292	0.475029	0.730029	0.67139	ENSSMAG00000011071/ENSSMAG00000013930	2
Biological Processes	GO:0000245	spliceosomal complex assembly	1/416	28/18292	0.475135	0.730029	0.67139	ENSSMAG00000005755	1
Biological Processes	GO:0003181	atrioventricular valve morphogenesis	1/416	28/18292	0.475135	0.730029	0.67139	ENSSMAG00000017577	1
Biological Processes	GO:0006839	mitochondrial transport	1/416	28/18292	0.475135	0.730029	0.67139	ENSSMAG00000017321	1
Biological Processes	GO:0006893	Golgi to plasma membrane transport	1/416	28/18292	0.475135	0.730029	0.67139	ENSSMAG00000017895	1
Biological Processes	GO:0009312	oligosaccharide biosynthetic process	1/416	28/18292	0.475135	0.730029	0.67139	ENSSMAG00000013957	1
Biological Processes	GO:0032967	positive regulation of collagen biosynthetic process	1/416	28/18292	0.475135	0.730029	0.67139	ENSSMAG00000009408	1
Biological Processes	GO:0042157	lipoprotein metabolic process	1/416	28/18292	0.475135	0.730029	0.67139	ENSSMAG00000016575	1
Biological Processes	GO:0042407	cristae formation	1/416	28/18292	0.475135	0.730029	0.67139	ENSSMAG00000018764	1
Biological Processes	GO:0043518	negative regulation of DNA damage response, signal transduction by p53 class mediator	1/416	28/18292	0.475135	0.730029	0.67139	ENSSMAG00000002837	1
Biological Processes	GO:0044319	wound healing, spreading of cells	1/416	28/18292	0.475135	0.730029	0.67139	ENSSMAG00000017577	1
Biological Processes	GO:0046686	response to cadmium ion	1/416	28/18292	0.475135	0.730029	0.67139	ENSSMAG00000016419	1
Biological Processes	GO:0050766	positive regulation of phagocytosis	1/416	28/18292	0.475135	0.730029	0.67139	ENSSMAG00000017763	1
Biological Processes	GO:0051639	actin filament network formation	1/416	28/18292	0.475135	0.730029	0.67139	ENSSMAG00000015622	1
Biological Processes	GO:0051894	positive regulation of focal adhesion assembly	1/416	28/18292	0.475135	0.730029	0.67139	ENSSMAG00000011061	1
Biological Processes	GO:0071679	commissural neuron axon guidance	1/416	28/18292	0.475135	0.730029	0.67139	ENSSMAG00000018681	1
Biological Processes	GO:1904707	positive regulation of vascular smooth muscle cell proliferation	1/416	28/18292	0.475135	0.730029	0.67139	ENSSMAG00000008836	1
Biological Processes	GO:0007422	peripheral nervous system development	2/416	71/18292	0.482449	0.732738	0.673882	ENSSMAG00000015181/ENSSMAG00000018681	2
Biological Processes	GO:0060325	face morphogenesis	2/416	71/18292	0.482449	0.732738	0.673882	ENSSMAG00000008836/ENSSMAG00000017480	2
Biological Processes	GO:0001885	endothelial cell development	1/416	29/18292	0.48709	0.732738	0.673882	ENSSMAG00000011071	1
Biological Processes	GO:0001886	endothelial cell morphogenesis	1/416	29/18292	0.48709	0.732738	0.673882	ENSSMAG00000012692	1
Biological Processes	GO:0001975	response to amphetamine	1/416	29/18292	0.48709	0.732738	0.673882	ENSSMAG00000020885	1
Biological Processes	GO:0016540	protein autoprocessing	1/416	29/18292	0.48709	0.732738	0.673882	ENSSMAG00000016575	1
Biological Processes	GO:0021884	forebrain neuron development	1/416	29/18292	0.48709	0.732738	0.673882	ENSSMAG00000020885	1
Biological Processes	GO:0030970	retrograde protein transport, ER to cytosol	1/416	29/18292	0.48709	0.732738	0.673882	ENSSMAG00000002908	1
Biological Processes	GO:0043171	peptide catabolic process	1/416	29/18292	0.48709	0.732738	0.673882	ENSSMAG00000010607	1
Biological Processes	GO:0043523	regulation of neuron apoptotic process	1/416	29/18292	0.48709	0.732738	0.673882	ENSSMAG00000004311	1
Biological Processes	GO:0045921	positive regulation of exocytosis	1/416	29/18292	0.48709	0.732738	0.673882	ENSSMAG00000008195	1
Biological Processes	GO:0046580	negative regulation of Ras protein signal transduction	1/416	29/18292	0.48709	0.732738	0.673882	ENSSMAG00000013413	1
Biological Processes	GO:0051932	synaptic transmission, GABAergic	1/416	29/18292	0.48709	0.732738	0.673882	ENSSMAG00000004959	1
Biological Processes	GO:0060993	kidney morphogenesis	1/416	29/18292	0.48709	0.732738	0.673882	ENSSMAG00000016083	1
Biological Processes	GO:0097192	extrinsic apoptotic signaling pathway in absence of ligand	1/416	29/18292	0.48709	0.732738	0.673882	ENSSMAG00000018764	1
Biological Processes	GO:0097746	regulation of blood vessel diameter	1/416	29/18292	0.48709	0.732738	0.673882	ENSSMAG00000019322	1
Biological Processes	GO:2000352	negative regulation of endothelial cell apoptotic process	1/416	29/18292	0.48709	0.732738	0.673882	ENSSMAG00000013930	1
Biological Processes	GO:0072659	protein localization to plasma membrane	5/416	202/18292	0.487509	0.732738	0.673882	ENSSMAG00000001839/ENSSMAG00000004242/ENSSMAG00000009241/ENSSMAG00000010243/ENSSMAG00000020814	5
Biological Processes	GO:0060291	long-term synaptic potentiation	2/416	72/18292	0.489803	0.735296	0.676234	ENSSMAG00000003021/ENSSMAG00000012597	2
Biological Processes	GO:0003007	heart morphogenesis	3/416	116/18292	0.49341	0.736548	0.677386	ENSSMAG00000013748/ENSSMAG00000016118/ENSSMAG00000018615	3
Biological Processes	GO:0009653	anatomical structure morphogenesis	2/416	73/18292	0.497091	0.736548	0.677386	ENSSMAG00000001039/ENSSMAG00000014780	2
Biological Processes	GO:0001964	startle response	1/416	30/18292	0.498774	0.736548	0.677386	ENSSMAG00000007883	1
Biological Processes	GO:0003382	epithelial cell morphogenesis	1/416	30/18292	0.498774	0.736548	0.677386	ENSSMAG00000010755	1
Biological Processes	GO:0006882	cellular zinc ion homeostasis	1/416	30/18292	0.498774	0.736548	0.677386	ENSSMAG00000009120	1
Biological Processes	GO:0007259	receptor signaling pathway via JAK-STAT	1/416	30/18292	0.498774	0.736548	0.677386	ENSSMAG00000017996	1
Biological Processes	GO:0008354	germ cell migration	1/416	30/18292	0.498774	0.736548	0.677386	ENSSMAG00000003021	1
Biological Processes	GO:0010033	response to organic substance	1/416	30/18292	0.498774	0.736548	0.677386	ENSSMAG00000013046	1
Biological Processes	GO:0018149	peptide cross-linking	1/416	30/18292	0.498774	0.736548	0.677386	ENSSMAG00000011025	1
Biological Processes	GO:0046549	retinal cone cell development	1/416	30/18292	0.498774	0.736548	0.677386	ENSSMAG00000001381	1
Biological Processes	GO:0048752	semicircular canal morphogenesis	1/416	30/18292	0.498774	0.736548	0.677386	ENSSMAG00000018681	1
Biological Processes	GO:0006486	protein glycosylation	4/416	161/18292	0.499981	0.736548	0.677386	ENSSMAG00000002702/ENSSMAG00000013957/ENSSMAG00000014358/ENSSMAG00000016083	4
Biological Processes	GO:0006493	protein O-linked glycosylation	2/416	74/18292	0.504313	0.736548	0.677386	ENSSMAG00000003977/ENSSMAG00000013957	2
Biological Processes	GO:0070373	negative regulation of ERK1 and ERK2 cascade	2/416	74/18292	0.504313	0.736548	0.677386	ENSSMAG00000019639/ENSSMAG00000020982	2
Biological Processes	GO:0006887	exocytosis	3/416	118/18292	0.504811	0.736548	0.677386	ENSSMAG00000001844/ENSSMAG00000016050/ENSSMAG00000017895	3
Biological Processes	GO:0009791	post-embryonic development	3/416	118/18292	0.504811	0.736548	0.677386	ENSSMAG00000000778/ENSSMAG00000008840/ENSSMAG00000020885	3
Biological Processes	GO:0006491	N-glycan processing	1/416	31/18292	0.510191	0.736548	0.677386	ENSSMAG00000004311	1
Biological Processes	GO:0006836	neurotransmitter transport	1/416	31/18292	0.510191	0.736548	0.677386	ENSSMAG00000010243	1
Biological Processes	GO:0008053	mitochondrial fusion	1/416	31/18292	0.510191	0.736548	0.677386	ENSSMAG00000011684	1
Biological Processes	GO:0010467	gene expression	1/416	31/18292	0.510191	0.736548	0.677386	ENSSMAG00000020254	1
Biological Processes	GO:0032434	regulation of proteasomal ubiquitin-dependent protein catabolic process	1/416	31/18292	0.510191	0.736548	0.677386	ENSSMAG00000002908	1
Biological Processes	GO:0035024	negative regulation of Rho protein signal transduction	1/416	31/18292	0.510191	0.736548	0.677386	ENSSMAG00000011061	1
Biological Processes	GO:0035775	pronephric glomerulus morphogenesis	1/416	31/18292	0.510191	0.736548	0.677386	ENSSMAG00000020430	1
Biological Processes	GO:0040036	regulation of fibroblast growth factor receptor signaling pathway	1/416	31/18292	0.510191	0.736548	0.677386	ENSSMAG00000012293	1
Biological Processes	GO:0045744	negative regulation of G protein-coupled receptor signaling pathway	1/416	31/18292	0.510191	0.736548	0.677386	ENSSMAG00000003021	1
Biological Processes	GO:0048513	animal organ development	1/416	31/18292	0.510191	0.736548	0.677386	ENSSMAG00000002987	1
Biological Processes	GO:0048916	posterior lateral line development	1/416	31/18292	0.510191	0.736548	0.677386	ENSSMAG00000010096	1
Biological Processes	GO:0061036	positive regulation of cartilage development	1/416	31/18292	0.510191	0.736548	0.677386	ENSSMAG00000017577	1
Biological Processes	GO:0070654	sensory epithelium regeneration	1/416	31/18292	0.510191	0.736548	0.677386	ENSSMAG00000018681	1
Biological Processes	GO:0086010	membrane depolarization during action potential	1/416	31/18292	0.510191	0.736548	0.677386	ENSSMAG00000007247	1
Biological Processes	GO:0090314	positive regulation of protein targeting to membrane	1/416	31/18292	0.510191	0.736548	0.677386	ENSSMAG00000000334	1
Biological Processes	GO:0098719	sodium ion import across plasma membrane	1/416	31/18292	0.510191	0.736548	0.677386	ENSSMAG00000019267	1
Biological Processes	GO:1904706	negative regulation of vascular smooth muscle cell proliferation	1/416	31/18292	0.510191	0.736548	0.677386	ENSSMAG00000016387	1
Biological Processes	GO:0008344	adult locomotory behavior	2/416	75/18292	0.511467	0.736678	0.677506	ENSSMAG00000016826/ENSSMAG00000020885	2
Biological Processes	GO:0048704	embryonic skeletal system morphogenesis	2/416	75/18292	0.511467	0.736678	0.677506	ENSSMAG00000013748/ENSSMAG00000016118	2
Biological Processes	GO:0003222	ventricular trabecula myocardium morphogenesis	1/416	32/18292	0.521349	0.738925	0.679572	ENSSMAG00000012687	1
Biological Processes	GO:0006641	triglyceride metabolic process	1/416	32/18292	0.521349	0.738925	0.679572	ENSSMAG00000016575	1
Biological Processes	GO:0006783	heme biosynthetic process	1/416	32/18292	0.521349	0.738925	0.679572	ENSSMAG00000016509	1
Biological Processes	GO:0009725	response to hormone	1/416	32/18292	0.521349	0.738925	0.679572	ENSSMAG00000002121	1
Biological Processes	GO:0010812	negative regulation of cell-substrate adhesion	1/416	32/18292	0.521349	0.738925	0.679572	ENSSMAG00000017480	1
Biological Processes	GO:0021702	cerebellar Purkinje cell differentiation	1/416	32/18292	0.521349	0.738925	0.679572	ENSSMAG00000004311	1
Biological Processes	GO:0031145	anaphase-promoting complex-dependent catabolic process	1/416	32/18292	0.521349	0.738925	0.679572	ENSSMAG00000019768	1
Biological Processes	GO:0032355	response to estradiol	1/416	32/18292	0.521349	0.738925	0.679572	ENSSMAG00000012274	1
Biological Processes	GO:0035907	dorsal aorta development	1/416	32/18292	0.521349	0.738925	0.679572	ENSSMAG00000006677	1
Biological Processes	GO:0051259	protein complex oligomerization	1/416	32/18292	0.521349	0.738925	0.679572	ENSSMAG00000012654	1
Biological Processes	GO:0051497	negative regulation of stress fiber assembly	1/416	32/18292	0.521349	0.738925	0.679572	ENSSMAG00000011061	1
Biological Processes	GO:0060841	venous blood vessel development	1/416	32/18292	0.521349	0.738925	0.679572	ENSSMAG00000006677	1
Biological Processes	GO:0061098	positive regulation of protein tyrosine kinase activity	1/416	32/18292	0.521349	0.738925	0.679572	ENSSMAG00000017570	1
Biological Processes	GO:0099175	regulation of postsynapse organization	1/416	32/18292	0.521349	0.738925	0.679572	ENSSMAG00000020091	1
Biological Processes	GO:0001709	cell fate determination	1/416	33/18292	0.532254	0.745406	0.685532	ENSSMAG00000013930	1
Biological Processes	GO:0007398	ectoderm development	1/416	33/18292	0.532254	0.745406	0.685532	ENSSMAG00000018681	1
Biological Processes	GO:0010001	glial cell differentiation	1/416	33/18292	0.532254	0.745406	0.685532	ENSSMAG00000018681	1
Biological Processes	GO:0016226	iron-sulfur cluster assembly	1/416	33/18292	0.532254	0.745406	0.685532	ENSSMAG00000008466	1
Biological Processes	GO:0033077	T cell differentiation in thymus	1/416	33/18292	0.532254	0.745406	0.685532	ENSSMAG00000021187	1
Biological Processes	GO:0045907	positive regulation of vasoconstriction	1/416	33/18292	0.532254	0.745406	0.685532	ENSSMAG00000009408	1
Biological Processes	GO:0048593	camera-type eye morphogenesis	1/416	33/18292	0.532254	0.745406	0.685532	ENSSMAG00000014470	1
Biological Processes	GO:0051016	barbed-end actin filament capping	1/416	33/18292	0.532254	0.745406	0.685532	ENSSMAG00000003069	1
Biological Processes	GO:1903861	positive regulation of dendrite extension	1/416	33/18292	0.532254	0.745406	0.685532	ENSSMAG00000001844	1
Biological Processes	GO:2001240	negative regulation of extrinsic apoptotic signaling pathway in absence of ligand	1/416	33/18292	0.532254	0.745406	0.685532	ENSSMAG00000013930	1
Biological Processes	GO:0060218	hematopoietic stem cell differentiation	2/416	78/18292	0.532518	0.745406	0.685532	ENSSMAG00000011071/ENSSMAG00000012349	2
Biological Processes	GO:0000045	autophagosome assembly	2/416	79/18292	0.539397	0.747329	0.687301	ENSSMAG00000011058/ENSSMAG00000012654	2
Biological Processes	GO:0000281	mitotic cytokinesis	2/416	79/18292	0.539397	0.747329	0.687301	ENSSMAG00000000778/ENSSMAG00000008840	2
Biological Processes	GO:0007498	mesoderm development	2/416	79/18292	0.539397	0.747329	0.687301	ENSSMAG00000004537/ENSSMAG00000014097	2
Biological Processes	GO:0035162	embryonic hemopoiesis	2/416	79/18292	0.539397	0.747329	0.687301	ENSSMAG00000013930/ENSSMAG00000016509	2
Biological Processes	GO:0007229	integrin-mediated signaling pathway	4/416	170/18292	0.542772	0.747329	0.687301	ENSSMAG00000014780/ENSSMAG00000015624/ENSSMAG00000016397/ENSSMAG00000018384	4
Biological Processes	GO:0001678	cellular glucose homeostasis	1/416	34/18292	0.542911	0.747329	0.687301	ENSSMAG00000012692	1
Biological Processes	GO:0006418	tRNA aminoacylation for protein translation	1/416	34/18292	0.542911	0.747329	0.687301	ENSSMAG00000007562	1
Biological Processes	GO:0007405	neuroblast proliferation	1/416	34/18292	0.542911	0.747329	0.687301	ENSSMAG00000007883	1
Biological Processes	GO:0031103	axon regeneration	1/416	34/18292	0.542911	0.747329	0.687301	ENSSMAG00000006726	1
Biological Processes	GO:0032755	positive regulation of interleukin-6 production	1/416	34/18292	0.542911	0.747329	0.687301	ENSSMAG00000017362	1
Biological Processes	GO:0045104	intermediate filament cytoskeleton organization	1/416	34/18292	0.542911	0.747329	0.687301	ENSSMAG00000017286	1
Biological Processes	GO:0048791	calcium ion-regulated exocytosis of neurotransmitter	1/416	34/18292	0.542911	0.747329	0.687301	ENSSMAG00000001844	1
Biological Processes	GO:0071902	positive regulation of protein serine/threonine kinase activity	1/416	34/18292	0.542911	0.747329	0.687301	ENSSMAG00000019322	1
Biological Processes	GO:0090050	positive regulation of cell migration involved in sprouting angiogenesis	1/416	34/18292	0.542911	0.747329	0.687301	ENSSMAG00000013930	1
Biological Processes	GO:2001234	negative regulation of apoptotic signaling pathway	1/416	34/18292	0.542911	0.747329	0.687301	ENSSMAG00000020885	1
Biological Processes	GO:0007005	mitochondrion organization	2/416	80/18292	0.546205	0.747414	0.68738	ENSSMAG00000009917/ENSSMAG00000010457	2
Biological Processes	GO:0030512	negative regulation of transforming growth factor beta receptor signaling pathway	2/416	80/18292	0.546205	0.747414	0.68738	ENSSMAG00000006777/ENSSMAG00000012293	2
Biological Processes	GO:0001764	neuron migration	4/416	171/18292	0.547411	0.747414	0.68738	ENSSMAG00000004702/ENSSMAG00000004713/ENSSMAG00000011813/ENSSMAG00000018681	4
Biological Processes	GO:0007218	neuropeptide signaling pathway	3/416	126/18292	0.549034	0.747414	0.68738	ENSSMAG00000011835/ENSSMAG00000014097/ENSSMAG00000014204	3
Biological Processes	GO:0007601	visual perception	6/416	262/18292	0.550514	0.747414	0.68738	ENSSMAG00000001381/ENSSMAG00000001511/ENSSMAG00000002549/ENSSMAG00000013748/ENSSMAG00000016118/ENSSMAG00000018725	6
Biological Processes	GO:0016485	protein processing	2/416	81/18292	0.552943	0.747414	0.68738	ENSSMAG00000002756/ENSSMAG00000009599	2
Biological Processes	GO:0032091	negative regulation of protein binding	2/416	81/18292	0.552943	0.747414	0.68738	ENSSMAG00000011784/ENSSMAG00000014470	2
Biological Processes	GO:0007631	feeding behavior	1/416	35/18292	0.553325	0.747414	0.68738	ENSSMAG00000014204	1
Biological Processes	GO:0019222	regulation of metabolic process	1/416	35/18292	0.553325	0.747414	0.68738	ENSSMAG00000005123	1
Biological Processes	GO:0032012	regulation of ARF protein signal transduction	1/416	35/18292	0.553325	0.747414	0.68738	ENSSMAG00000013028	1
Biological Processes	GO:0045198	establishment of epithelial cell apical/basal polarity	1/416	35/18292	0.553325	0.747414	0.68738	ENSSMAG00000018681	1
Biological Processes	GO:0045773	positive regulation of axon extension	1/416	35/18292	0.553325	0.747414	0.68738	ENSSMAG00000010254	1
Biological Processes	GO:0050770	regulation of axonogenesis	1/416	35/18292	0.553325	0.747414	0.68738	ENSSMAG00000018681	1
Biological Processes	GO:0050905	neuromuscular process	1/416	35/18292	0.553325	0.747414	0.68738	ENSSMAG00000007883	1
Biological Processes	GO:0051881	regulation of mitochondrial membrane potential	1/416	35/18292	0.553325	0.747414	0.68738	ENSSMAG00000017321	1
Biological Processes	GO:2000778	positive regulation of interleukin-6 secretion	1/416	35/18292	0.553325	0.747414	0.68738	ENSSMAG00000009408	1
Biological Processes	GO:2001238	positive regulation of extrinsic apoptotic signaling pathway	1/416	35/18292	0.553325	0.747414	0.68738	ENSSMAG00000020982	1
Biological Processes	GO:0007186	G protein-coupled receptor signaling pathway	7/416	308/18292	0.553953	0.747414	0.68738	ENSSMAG00000003937/ENSSMAG00000005539/ENSSMAG00000012249/ENSSMAG00000015653/ENSSMAG00000017316/ENSSMAG00000019595/ENSSMAG00000020254	7
Biological Processes	GO:0030509	BMP signaling pathway	3/416	127/18292	0.554398	0.747414	0.68738	ENSSMAG00000007628/ENSSMAG00000009917/ENSSMAG00000017444	3
Biological Processes	GO:0042981	regulation of apoptotic process	5/416	219/18292	0.559103	0.747529	0.687485	ENSSMAG00000013184/ENSSMAG00000014556/ENSSMAG00000014780/ENSSMAG00000015624/ENSSMAG00000018764	5
Biological Processes	GO:0043473	pigmentation	2/416	82/18292	0.559609	0.747529	0.687485	ENSSMAG00000016591/ENSSMAG00000019322	2
Biological Processes	GO:0051865	protein autoubiquitination	2/416	82/18292	0.559609	0.747529	0.687485	ENSSMAG00000001246/ENSSMAG00000017851	2
Biological Processes	GO:0001522	pseudouridine synthesis	1/416	36/18292	0.563503	0.747529	0.687485	ENSSMAG00000009313	1
Biological Processes	GO:0001932	regulation of protein phosphorylation	1/416	36/18292	0.563503	0.747529	0.687485	ENSSMAG00000017362	1
Biological Processes	GO:0002376	immune system process	1/416	36/18292	0.563503	0.747529	0.687485	ENSSMAG00000020109	1
Biological Processes	GO:0006911	phagocytosis, engulfment	1/416	36/18292	0.563503	0.747529	0.687485	ENSSMAG00000020091	1
Biological Processes	GO:0007216	G protein-coupled glutamate receptor signaling pathway	1/416	36/18292	0.563503	0.747529	0.687485	ENSSMAG00000017570	1
Biological Processes	GO:0021514	ventral spinal cord interneuron differentiation	1/416	36/18292	0.563503	0.747529	0.687485	ENSSMAG00000013930	1
Biological Processes	GO:0030183	B cell differentiation	1/416	36/18292	0.563503	0.747529	0.687485	ENSSMAG00000008024	1
Biological Processes	GO:0042761	very long-chain fatty acid biosynthetic process	1/416	36/18292	0.563503	0.747529	0.687485	ENSSMAG00000004253	1
Biological Processes	GO:0043967	histone H4 acetylation	1/416	36/18292	0.563503	0.747529	0.687485	ENSSMAG00000020109	1
Biological Processes	GO:0048048	embryonic eye morphogenesis	1/416	36/18292	0.563503	0.747529	0.687485	ENSSMAG00000018681	1
Biological Processes	GO:0060079	excitatory postsynaptic potential	1/416	36/18292	0.563503	0.747529	0.687485	ENSSMAG00000012597	1
Biological Processes	GO:0072593	reactive oxygen species metabolic process	1/416	36/18292	0.563503	0.747529	0.687485	ENSSMAG00000017577	1
Biological Processes	GO:0007059	chromosome segregation	2/416	83/18292	0.566205	0.749513	0.68931	ENSSMAG00000003021/ENSSMAG00000015625	2
Biological Processes	GO:0051496	positive regulation of stress fiber assembly	2/416	83/18292	0.566205	0.749513	0.68931	ENSSMAG00000008515/ENSSMAG00000011061	2
Biological Processes	GO:0002250	adaptive immune response	1/416	37/18292	0.57345	0.751104	0.690773	ENSSMAG00000016397	1
Biological Processes	GO:0006885	regulation of pH	1/416	37/18292	0.57345	0.751104	0.690773	ENSSMAG00000019267	1
Biological Processes	GO:0006986	response to unfolded protein	1/416	37/18292	0.57345	0.751104	0.690773	ENSSMAG00000008185	1
Biological Processes	GO:0030225	macrophage differentiation	1/416	37/18292	0.57345	0.751104	0.690773	ENSSMAG00000013930	1
Biological Processes	GO:0031099	regeneration	1/416	37/18292	0.57345	0.751104	0.690773	ENSSMAG00000008027	1
Biological Processes	GO:0043488	regulation of mRNA stability	1/416	37/18292	0.57345	0.751104	0.690773	ENSSMAG00000012349	1
Biological Processes	GO:0050482	arachidonic acid secretion	1/416	37/18292	0.57345	0.751104	0.690773	ENSSMAG00000004441	1
Biological Processes	GO:0055064	chloride ion homeostasis	1/416	37/18292	0.57345	0.751104	0.690773	ENSSMAG00000013051	1
Biological Processes	GO:0060319	primitive erythrocyte differentiation	1/416	37/18292	0.57345	0.751104	0.690773	ENSSMAG00000015181	1
Biological Processes	GO:0070372	regulation of ERK1 and ERK2 cascade	1/416	37/18292	0.57345	0.751104	0.690773	ENSSMAG00000017577	1
Biological Processes	GO:0051216	cartilage development	4/416	177/18292	0.574719	0.751171	0.690835	ENSSMAG00000006777/ENSSMAG00000013748/ENSSMAG00000015408/ENSSMAG00000016118	4
Biological Processes	GO:0007416	synapse assembly	2/416	85/18292	0.579182	0.751171	0.690835	ENSSMAG00000003405/ENSSMAG00000018681	2
Biological Processes	GO:0010976	positive regulation of neuron projection development	2/416	85/18292	0.579182	0.751171	0.690835	ENSSMAG00000002702/ENSSMAG00000004318	2
Biological Processes	GO:0048675	axon extension	2/416	85/18292	0.579182	0.751171	0.690835	ENSSMAG00000009203/ENSSMAG00000009313	2
Biological Processes	GO:0001937	negative regulation of endothelial cell proliferation	1/416	38/18292	0.58317	0.751171	0.690835	ENSSMAG00000012692	1
Biological Processes	GO:0003281	ventricular septum development	1/416	38/18292	0.58317	0.751171	0.690835	ENSSMAG00000017577	1
Biological Processes	GO:0006471	protein ADP-ribosylation	1/416	38/18292	0.58317	0.751171	0.690835	ENSSMAG00000015637	1
Biological Processes	GO:0030148	sphingolipid biosynthetic process	1/416	38/18292	0.58317	0.751171	0.690835	ENSSMAG00000004253	1
Biological Processes	GO:0031333	negative regulation of protein-containing complex assembly	1/416	38/18292	0.58317	0.751171	0.690835	ENSSMAG00000010457	1
Biological Processes	GO:0032006	regulation of TOR signaling	1/416	38/18292	0.58317	0.751171	0.690835	ENSSMAG00000020335	1
Biological Processes	GO:0036297	interstrand cross-link repair	1/416	38/18292	0.58317	0.751171	0.690835	ENSSMAG00000014420	1
Biological Processes	GO:0042177	negative regulation of protein catabolic process	1/416	38/18292	0.58317	0.751171	0.690835	ENSSMAG00000012597	1
Biological Processes	GO:0050729	positive regulation of inflammatory response	1/416	38/18292	0.58317	0.751171	0.690835	ENSSMAG00000006449	1
Biological Processes	GO:0060324	face development	1/416	38/18292	0.58317	0.751171	0.690835	ENSSMAG00000010755	1
Biological Processes	GO:1902042	negative regulation of extrinsic apoptotic signaling pathway via death domain receptors	1/416	38/18292	0.58317	0.751171	0.690835	ENSSMAG00000004311	1
Biological Processes	GO:2001243	negative regulation of intrinsic apoptotic signaling pathway	1/416	38/18292	0.58317	0.751171	0.690835	ENSSMAG00000018764	1
Biological Processes	GO:0007043	cell-cell junction assembly	2/416	86/18292	0.585563	0.753473	0.692952	ENSSMAG00000008943/ENSSMAG00000018681	2
Biological Processes	GO:0001756	somitogenesis	4/416	180/18292	0.58802	0.755852	0.69514	ENSSMAG00000004755/ENSSMAG00000004763/ENSSMAG00000008515/ENSSMAG00000016591	4
Biological Processes	GO:0007338	single fertilization	1/416	39/18292	0.592669	0.75869	0.69775	ENSSMAG00000001741	1
Biological Processes	GO:0008015	blood circulation	1/416	39/18292	0.592669	0.75869	0.69775	ENSSMAG00000020430	1
Biological Processes	GO:0043627	response to estrogen	1/416	39/18292	0.592669	0.75869	0.69775	ENSSMAG00000012274	1
Biological Processes	GO:0048010	vascular endothelial growth factor receptor signaling pathway	1/416	39/18292	0.592669	0.75869	0.69775	ENSSMAG00000006677	1
Biological Processes	GO:0071356	cellular response to tumor necrosis factor	2/416	88/18292	0.59811	0.764081	0.702707	ENSSMAG00000001522/ENSSMAG00000010634	2
Biological Processes	GO:1902476	chloride transmembrane transport	2/416	88/18292	0.59811	0.764081	0.702707	ENSSMAG00000004959/ENSSMAG00000013051	2
Biological Processes	GO:0008585	female gonad development	1/416	40/18292	0.601953	0.767413	0.705771	ENSSMAG00000012274	1
Biological Processes	GO:0060045	positive regulation of cardiac muscle cell proliferation	1/416	40/18292	0.601953	0.767413	0.705771	ENSSMAG00000014470	1
Biological Processes	GO:0042632	cholesterol homeostasis	2/416	89/18292	0.604276	0.769585	0.707769	ENSSMAG00000016575/ENSSMAG00000018013	2
Biological Processes	GO:0000187	activation of MAPK activity	2/416	90/18292	0.61037	0.772639	0.710578	ENSSMAG00000009241/ENSSMAG00000020982	2
Biological Processes	GO:0050804	modulation of chemical synaptic transmission	3/416	138/18292	0.610806	0.772639	0.710578	ENSSMAG00000012597/ENSSMAG00000013013/ENSSMAG00000015815	3
Biological Processes	GO:0048468	cell development	1/416	41/18292	0.611025	0.772639	0.710578	ENSSMAG00000018725	1
Biological Processes	GO:0050873	brown fat cell differentiation	1/416	41/18292	0.611025	0.772639	0.710578	ENSSMAG00000019322	1
Biological Processes	GO:0051973	positive regulation of telomerase activity	1/416	41/18292	0.611025	0.772639	0.710578	ENSSMAG00000010755	1
Biological Processes	GO:0071407	cellular response to organic cyclic compound	1/416	41/18292	0.611025	0.772639	0.710578	ENSSMAG00000012249	1
Biological Processes	GO:2000134	negative regulation of G1/S transition of mitotic cell cycle	1/416	41/18292	0.611025	0.772639	0.710578	ENSSMAG00000014341	1
Biological Processes	GO:0006637	acyl-CoA metabolic process	1/416	42/18292	0.619891	0.780673	0.717967	ENSSMAG00000010209	1
Biological Processes	GO:0006884	cell volume homeostasis	1/416	42/18292	0.619891	0.780673	0.717967	ENSSMAG00000013051	1
Biological Processes	GO:0034097	response to cytokine	1/416	42/18292	0.619891	0.780673	0.717967	ENSSMAG00000008214	1
Biological Processes	GO:0040018	positive regulation of multicellular organism growth	1/416	42/18292	0.619891	0.780673	0.717967	ENSSMAG00000008024	1
Biological Processes	GO:0001889	liver development	4/416	188/18292	0.622275	0.782882	0.719999	ENSSMAG00000008785/ENSSMAG00000009313/ENSSMAG00000016293/ENSSMAG00000016575	4
Biological Processes	GO:0000422	autophagy of mitochondrion	1/416	43/18292	0.628556	0.786011	0.722875	ENSSMAG00000011058	1
Biological Processes	GO:0001945	lymph vessel development	1/416	43/18292	0.628556	0.786011	0.722875	ENSSMAG00000008836	1
Biological Processes	GO:0048278	vesicle docking	1/416	43/18292	0.628556	0.786011	0.722875	ENSSMAG00000016050	1
Biological Processes	GO:0051085	chaperone cofactor-dependent protein refolding	1/416	43/18292	0.628556	0.786011	0.722875	ENSSMAG00000008185	1
Biological Processes	GO:0060088	auditory receptor cell stereocilium organization	1/416	43/18292	0.628556	0.786011	0.722875	ENSSMAG00000018681	1
Biological Processes	GO:0097150	neuronal stem cell population maintenance	1/416	43/18292	0.628556	0.786011	0.722875	ENSSMAG00000018681	1
Biological Processes	GO:0007417	central nervous system development	4/416	190/18292	0.630553	0.787716	0.724444	ENSSMAG00000003069/ENSSMAG00000004294/ENSSMAG00000016575/ENSSMAG00000019768	4
Biological Processes	GO:0032922	circadian regulation of gene expression	2/416	94/18292	0.63403	0.790239	0.726764	ENSSMAG00000007628/ENSSMAG00000007946	2
Biological Processes	GO:0051260	protein homooligomerization	3/416	143/18292	0.634815	0.790239	0.726764	ENSSMAG00000005034/ENSSMAG00000007883/ENSSMAG00000010767	3
Biological Processes	GO:0021986	habenula development	1/416	44/18292	0.637023	0.790239	0.726764	ENSSMAG00000020885	1
Biological Processes	GO:0043966	histone H3 acetylation	1/416	44/18292	0.637023	0.790239	0.726764	ENSSMAG00000020109	1
Biological Processes	GO:0044782	cilium organization	1/416	44/18292	0.637023	0.790239	0.726764	ENSSMAG00000016793	1
Biological Processes	GO:0048167	regulation of synaptic plasticity	1/416	44/18292	0.637023	0.790239	0.726764	ENSSMAG00000001844	1
Biological Processes	GO:0071347	cellular response to interleukin-1	1/416	44/18292	0.637023	0.790239	0.726764	ENSSMAG00000001522	1
Biological Processes	GO:0042542	response to hydrogen peroxide	1/416	45/18292	0.645298	0.798909	0.734738	ENSSMAG00000010457	1
Biological Processes	GO:0045332	phospholipid translocation	1/416	45/18292	0.645298	0.798909	0.734738	ENSSMAG00000011058	1
Biological Processes	GO:0031290	retinal ganglion cell axon guidance	2/416	97/18292	0.651029	0.805203	0.740526	ENSSMAG00000007996/ENSSMAG00000008836	2
Biological Processes	GO:0008630	intrinsic apoptotic signaling pathway in response to DNA damage	1/416	46/18292	0.653384	0.805711	0.740993	ENSSMAG00000018764	1
Biological Processes	GO:0030031	cell projection assembly	1/416	46/18292	0.653384	0.805711	0.740993	ENSSMAG00000003069	1
Biological Processes	GO:0030050	vesicle transport along actin filament	1/416	46/18292	0.653384	0.805711	0.740993	ENSSMAG00000009603	1
Biological Processes	GO:0006914	autophagy	2/416	98/18292	0.656554	0.807026	0.742203	ENSSMAG00000002908/ENSSMAG00000005259	2
Biological Processes	GO:0009267	cellular response to starvation	2/416	98/18292	0.656554	0.807026	0.742203	ENSSMAG00000014768/ENSSMAG00000016575	2
Biological Processes	GO:0051897	positive regulation of protein kinase B signaling	2/416	98/18292	0.656554	0.807026	0.742203	ENSSMAG00000003937/ENSSMAG00000011061	2
Biological Processes	GO:0007173	epidermal growth factor receptor signaling pathway	1/416	47/18292	0.661287	0.807026	0.742203	ENSSMAG00000004318	1
Biological Processes	GO:0009950	dorsal/ventral axis specification	1/416	47/18292	0.661287	0.807026	0.742203	ENSSMAG00000006455	1
Biological Processes	GO:0010975	regulation of neuron projection development	1/416	47/18292	0.661287	0.807026	0.742203	ENSSMAG00000012231	1
Biological Processes	GO:0018345	protein palmitoylation	1/416	47/18292	0.661287	0.807026	0.742203	ENSSMAG00000014768	1
Biological Processes	GO:0021952	central nervous system projection neuron axonogenesis	1/416	47/18292	0.661287	0.807026	0.742203	ENSSMAG00000020885	1
Biological Processes	GO:0032868	response to insulin	1/416	47/18292	0.661287	0.807026	0.742203	ENSSMAG00000007628	1
Biological Processes	GO:0071526	semaphorin-plexin signaling pathway	1/416	47/18292	0.661287	0.807026	0.742203	ENSSMAG00000010254	1
Biological Processes	GO:0010842	retina layer formation	2/416	99/18292	0.662009	0.807026	0.742203	ENSSMAG00000003405/ENSSMAG00000018147	2
Biological Processes	GO:0051726	regulation of cell cycle	3/416	149/18292	0.662242	0.807026	0.742203	ENSSMAG00000002006/ENSSMAG00000008850/ENSSMAG00000020982	3
Biological Processes	GO:0045766	positive regulation of angiogenesis	3/416	150/18292	0.666665	0.808143	0.74323	ENSSMAG00000000231/ENSSMAG00000006677/ENSSMAG00000013930	3
Biological Processes	GO:0045444	fat cell differentiation	2/416	100/18292	0.667394	0.808143	0.74323	ENSSMAG00000002006/ENSSMAG00000020885	2
Biological Processes	GO:0001541	ovarian follicle development	1/416	48/18292	0.66901	0.808143	0.74323	ENSSMAG00000004537	1
Biological Processes	GO:0003094	glomerular filtration	1/416	48/18292	0.66901	0.808143	0.74323	ENSSMAG00000006884	1
Biological Processes	GO:0003143	embryonic heart tube morphogenesis	1/416	48/18292	0.66901	0.808143	0.74323	ENSSMAG00000020308	1
Biological Processes	GO:0007009	plasma membrane organization	1/416	48/18292	0.66901	0.808143	0.74323	ENSSMAG00000009542	1
Biological Processes	GO:0032981	mitochondrial respiratory chain complex I assembly	1/416	48/18292	0.66901	0.808143	0.74323	ENSSMAG00000019658	1
Biological Processes	GO:0048843	negative regulation of axon extension involved in axon guidance	1/416	48/18292	0.66901	0.808143	0.74323	ENSSMAG00000010254	1
Biological Processes	GO:1900026	positive regulation of substrate adhesion-dependent cell spreading	1/416	48/18292	0.66901	0.808143	0.74323	ENSSMAG00000011061	1
Biological Processes	GO:0006869	lipid transport	2/416	101/18292	0.67271	0.81025	0.745168	ENSSMAG00000015837/ENSSMAG00000018013	2
Biological Processes	GO:0007613	memory	2/416	101/18292	0.67271	0.81025	0.745168	ENSSMAG00000002006/ENSSMAG00000013046	2
Biological Processes	GO:0031398	positive regulation of protein ubiquitination	2/416	101/18292	0.67271	0.81025	0.745168	ENSSMAG00000007650/ENSSMAG00000019322	2
Biological Processes	GO:0001558	regulation of cell growth	1/416	49/18292	0.676557	0.81185	0.746639	ENSSMAG00000017638	1
Biological Processes	GO:0009966	regulation of signal transduction	1/416	49/18292	0.676557	0.81185	0.746639	ENSSMAG00000018681	1
Biological Processes	GO:0022604	regulation of cell morphogenesis	1/416	49/18292	0.676557	0.81185	0.746639	ENSSMAG00000019451	1
Biological Processes	GO:0008584	male gonad development	2/416	102/18292	0.677957	0.81185	0.746639	ENSSMAG00000004537/ENSSMAG00000013930	2
Biological Processes	GO:0031532	actin cytoskeleton reorganization	2/416	102/18292	0.677957	0.81185	0.746639	ENSSMAG00000000923/ENSSMAG00000006808	2
Biological Processes	GO:0050852	T cell receptor signaling pathway	2/416	102/18292	0.677957	0.81185	0.746639	ENSSMAG00000016397/ENSSMAG00000020982	2
Biological Processes	GO:0006805	xenobiotic metabolic process	1/416	50/18292	0.683933	0.814299	0.748892	ENSSMAG00000013034	1
Biological Processes	GO:0010977	negative regulation of neuron projection development	1/416	50/18292	0.683933	0.814299	0.748892	ENSSMAG00000015181	1
Biological Processes	GO:0034504	protein localization to nucleus	1/416	50/18292	0.683933	0.814299	0.748892	ENSSMAG00000017480	1
Biological Processes	GO:0043491	protein kinase B signaling	1/416	50/18292	0.683933	0.814299	0.748892	ENSSMAG00000006677	1
Biological Processes	GO:0048596	embryonic camera-type eye morphogenesis	1/416	50/18292	0.683933	0.814299	0.748892	ENSSMAG00000010457	1
Biological Processes	GO:1900087	positive regulation of G1/S transition of mitotic cell cycle	1/416	50/18292	0.683933	0.814299	0.748892	ENSSMAG00000002006	1
Biological Processes	GO:0042391	regulation of membrane potential	4/416	204/18292	0.68518	0.815004	0.74954	ENSSMAG00000001844/ENSSMAG00000004959/ENSSMAG00000007883/ENSSMAG00000013354	4
Biological Processes	GO:0048538	thymus development	2/416	104/18292	0.688245	0.8174	0.751744	ENSSMAG00000017714/ENSSMAG00000018147	2
Biological Processes	GO:0021983	pituitary gland development	1/416	51/18292	0.69114	0.8174	0.751744	ENSSMAG00000013930	1
Biological Processes	GO:0043124	negative regulation of I-kappaB kinase/NF-kappaB signaling	1/416	51/18292	0.69114	0.8174	0.751744	ENSSMAG00000013184	1
Biological Processes	GO:0048469	cell maturation	1/416	51/18292	0.69114	0.8174	0.751744	ENSSMAG00000013930	1
Biological Processes	GO:0048844	artery morphogenesis	1/416	51/18292	0.69114	0.8174	0.751744	ENSSMAG00000006677	1
Biological Processes	GO:0060548	negative regulation of cell death	1/416	51/18292	0.69114	0.8174	0.751744	ENSSMAG00000017577	1
Biological Processes	GO:0006099	tricarboxylic acid cycle	1/416	52/18292	0.698184	0.821912	0.755893	ENSSMAG00000009360	1
Biological Processes	GO:0007214	gamma-aminobutyric acid signaling pathway	1/416	52/18292	0.698184	0.821912	0.755893	ENSSMAG00000004959	1
Biological Processes	GO:0009408	response to heat	1/416	52/18292	0.698184	0.821912	0.755893	ENSSMAG00000008810	1
Biological Processes	GO:0051402	neuron apoptotic process	1/416	52/18292	0.698184	0.821912	0.755893	ENSSMAG00000011551	1
Biological Processes	GO:0042147	retrograde transport, endosome to Golgi	2/416	106/18292	0.698262	0.821912	0.755893	ENSSMAG00000008744/ENSSMAG00000019639	2
Biological Processes	GO:0018298	protein-chromophore linkage	1/416	53/18292	0.705068	0.827572	0.761099	ENSSMAG00000001511	1
Biological Processes	GO:0019915	lipid storage	1/416	53/18292	0.705068	0.827572	0.761099	ENSSMAG00000004311	1
Biological Processes	GO:0045879	negative regulation of smoothened signaling pathway	1/416	53/18292	0.705068	0.827572	0.761099	ENSSMAG00000002908	1
Biological Processes	GO:0006406	mRNA export from nucleus	1/416	54/18292	0.711795	0.831542	0.76475	ENSSMAG00000016789	1
Biological Processes	GO:0006469	negative regulation of protein kinase activity	1/416	54/18292	0.711795	0.831542	0.76475	ENSSMAG00000020982	1
Biological Processes	GO:0034605	cellular response to heat	1/416	54/18292	0.711795	0.831542	0.76475	ENSSMAG00000002908	1
Biological Processes	GO:0043407	negative regulation of MAP kinase activity	1/416	54/18292	0.711795	0.831542	0.76475	ENSSMAG00000003021	1
Biological Processes	GO:1901224	positive regulation of NIK/NF-kappaB signaling	1/416	54/18292	0.711795	0.831542	0.76475	ENSSMAG00000017362	1
Biological Processes	GO:0032869	cellular response to insulin stimulus	2/416	109/18292	0.712786	0.831918	0.765095	ENSSMAG00000016575/ENSSMAG00000020814	2
Biological Processes	GO:0006605	protein targeting	1/416	55/18292	0.718368	0.833737	0.766768	ENSSMAG00000013656	1
Biological Processes	GO:0007628	adult walking behavior	1/416	55/18292	0.718368	0.833737	0.766768	ENSSMAG00000009564	1
Biological Processes	GO:0014065	phosphatidylinositol 3-kinase signaling	1/416	55/18292	0.718368	0.833737	0.766768	ENSSMAG00000003937	1
Biological Processes	GO:0035019	somatic stem cell population maintenance	1/416	55/18292	0.718368	0.833737	0.766768	ENSSMAG00000013930	1
Biological Processes	GO:0048589	developmental growth	1/416	55/18292	0.718368	0.833737	0.766768	ENSSMAG00000020254	1
Biological Processes	GO:0051453	regulation of intracellular pH	1/416	55/18292	0.718368	0.833737	0.766768	ENSSMAG00000012247	1
Biological Processes	GO:0034220	ion transmembrane transport	2/416	111/18292	0.72214	0.837284	0.77003	ENSSMAG00000004959/ENSSMAG00000013354	2
Biological Processes	GO:0006368	transcription elongation from RNA polymerase II promoter	1/416	56/18292	0.724793	0.837284	0.77003	ENSSMAG00000013315	1
Biological Processes	GO:0010595	positive regulation of endothelial cell migration	1/416	56/18292	0.724793	0.837284	0.77003	ENSSMAG00000004318	1
Biological Processes	GO:0030838	positive regulation of actin filament polymerization	1/416	56/18292	0.724793	0.837284	0.77003	ENSSMAG00000004318	1
Biological Processes	GO:0035118	embryonic pectoral fin morphogenesis	1/416	56/18292	0.724793	0.837284	0.77003	ENSSMAG00000018681	1
Biological Processes	GO:0008045	motor neuron axon guidance	2/416	112/18292	0.72672	0.837953	0.770646	ENSSMAG00000006677/ENSSMAG00000018681	2
Biological Processes	GO:0031098	stress-activated protein kinase signaling cascade	2/416	112/18292	0.72672	0.837953	0.770646	ENSSMAG00000006455/ENSSMAG00000010453	2
Biological Processes	GO:0000079	regulation of cyclin-dependent protein serine/threonine kinase activity	1/416	57/18292	0.731071	0.839268	0.771855	ENSSMAG00000018725	1
Biological Processes	GO:0044331	cell-cell adhesion mediated by cadherin	1/416	57/18292	0.731071	0.839268	0.771855	ENSSMAG00000018681	1
Biological Processes	GO:0060028	convergent extension involved in axis elongation	1/416	57/18292	0.731071	0.839268	0.771855	ENSSMAG00000006777	1
Biological Processes	GO:0050728	negative regulation of inflammatory response	2/416	113/18292	0.731237	0.839268	0.771855	ENSSMAG00000008214/ENSSMAG00000013184	2
Biological Processes	GO:0050877	nervous system process	2/416	113/18292	0.731237	0.839268	0.771855	ENSSMAG00000004959/ENSSMAG00000013354	2
Biological Processes	GO:0023014	signal transduction by protein phosphorylation	2/416	114/18292	0.735689	0.8436	0.775839	ENSSMAG00000006455/ENSSMAG00000010453	2
Biological Processes	GO:0045727	positive regulation of translation	1/416	58/18292	0.737206	0.843782	0.776006	ENSSMAG00000003334	1
Biological Processes	GO:0071880	adenylate cyclase-activating adrenergic receptor signaling pathway	1/416	58/18292	0.737206	0.843782	0.776006	ENSSMAG00000019322	1
Biological Processes	GO:0006310	DNA recombination	1/416	59/18292	0.743201	0.848301	0.780162	ENSSMAG00000009360	1
Biological Processes	GO:0007608	sensory perception of smell	1/416	59/18292	0.743201	0.848301	0.780162	ENSSMAG00000005539	1
Biological Processes	GO:0016339	calcium-dependent cell-cell adhesion via plasma membrane cell adhesion molecules	1/416	59/18292	0.743201	0.848301	0.780162	ENSSMAG00000018681	1
Biological Processes	GO:0000086	G2/M transition of mitotic cell cycle	1/416	60/18292	0.74906	0.852639	0.784152	ENSSMAG00000002006	1
Biological Processes	GO:0006289	nucleotide-excision repair	1/416	60/18292	0.74906	0.852639	0.784152	ENSSMAG00000021318	1
Biological Processes	GO:0007098	centrosome cycle	1/416	60/18292	0.74906	0.852639	0.784152	ENSSMAG00000008850	1
Biological Processes	GO:0045892	negative regulation of transcription, DNA-templated	8/416	424/18292	0.751977	0.853684	0.785114	ENSSMAG00000001039/ENSSMAG00000002006/ENSSMAG00000006677/ENSSMAG00000010457/ENSSMAG00000010620/ENSSMAG00000010767/ENSSMAG00000012231/ENSSMAG00000019308	8
Biological Processes	GO:0003323	type B pancreatic cell development	1/416	61/18292	0.754786	0.853684	0.785114	ENSSMAG00000010622	1
Biological Processes	GO:0006334	nucleosome assembly	1/416	61/18292	0.754786	0.853684	0.785114	ENSSMAG00000021318	1
Biological Processes	GO:0006633	fatty acid biosynthetic process	1/416	61/18292	0.754786	0.853684	0.785114	ENSSMAG00000004253	1
Biological Processes	GO:0021591	ventricular system development	1/416	61/18292	0.754786	0.853684	0.785114	ENSSMAG00000018681	1
Biological Processes	GO:0030317	flagellated sperm motility	1/416	61/18292	0.754786	0.853684	0.785114	ENSSMAG00000010453	1
Biological Processes	GO:0036342	post-anal tail morphogenesis	1/416	61/18292	0.754786	0.853684	0.785114	ENSSMAG00000018681	1
Biological Processes	GO:0008203	cholesterol metabolic process	1/416	62/18292	0.760382	0.857709	0.788815	ENSSMAG00000016575	1
Biological Processes	GO:0086091	regulation of heart rate by cardiac conduction	1/416	62/18292	0.760382	0.857709	0.788815	ENSSMAG00000004443	1
Biological Processes	GO:0006260	DNA replication	2/416	120/18292	0.761105	0.857709	0.788815	ENSSMAG00000008214/ENSSMAG00000009360	2
Biological Processes	GO:0055085	transmembrane transport	2/416	120/18292	0.761105	0.857709	0.788815	ENSSMAG00000007996/ENSSMAG00000016419	2
Biological Processes	GO:0042254	ribosome biogenesis	1/416	63/18292	0.765849	0.862274	0.793013	ENSSMAG00000014768	1
Biological Processes	GO:0001938	positive regulation of endothelial cell proliferation	1/416	64/18292	0.771193	0.865564	0.796039	ENSSMAG00000006677	1
Biological Processes	GO:0030216	keratinocyte differentiation	1/416	64/18292	0.771193	0.865564	0.796039	ENSSMAG00000018147	1
Biological Processes	GO:2000300	regulation of synaptic vesicle exocytosis	1/416	64/18292	0.771193	0.865564	0.796039	ENSSMAG00000001844	1
Biological Processes	GO:0007224	smoothened signaling pathway	2/416	123/18292	0.773001	0.865564	0.796039	ENSSMAG00000019451/ENSSMAG00000020308	2
Biological Processes	GO:0007156	homophilic cell adhesion via plasma membrane adhesion molecules	3/416	178/18292	0.773646	0.865564	0.796039	ENSSMAG00000006434/ENSSMAG00000006884/ENSSMAG00000018681	3
Biological Processes	GO:0008283	cell population proliferation	3/416	178/18292	0.773646	0.865564	0.796039	ENSSMAG00000009603/ENSSMAG00000010755/ENSSMAG00000014768	3
Biological Processes	GO:0010629	negative regulation of gene expression	3/416	178/18292	0.773646	0.865564	0.796039	ENSSMAG00000010457/ENSSMAG00000013930/ENSSMAG00000017763	3
Biological Processes	GO:0034976	response to endoplasmic reticulum stress	1/416	65/18292	0.776415	0.867101	0.797453	ENSSMAG00000003405	1
Biological Processes	GO:0048854	brain morphogenesis	1/416	65/18292	0.776415	0.867101	0.797453	ENSSMAG00000002330	1
Biological Processes	GO:0001947	heart looping	4/416	233/18292	0.779544	0.869814	0.799947	ENSSMAG00000005213/ENSSMAG00000012231/ENSSMAG00000018147/ENSSMAG00000019959	4
Biological Processes	GO:0006730	one-carbon metabolic process	1/416	66/18292	0.781518	0.870454	0.800536	ENSSMAG00000019267	1
Biological Processes	GO:0030917	midbrain-hindbrain boundary development	1/416	66/18292	0.781518	0.870454	0.800536	ENSSMAG00000010755	1
Biological Processes	GO:0009953	dorsal/ventral pattern formation	3/416	181/18292	0.78325	0.871602	0.801592	ENSSMAG00000003069/ENSSMAG00000010672/ENSSMAG00000018933	3
Biological Processes	GO:0009888	tissue development	1/416	67/18292	0.786505	0.87366	0.803484	ENSSMAG00000000143	1
Biological Processes	GO:0032402	melanosome transport	1/416	67/18292	0.786505	0.87366	0.803484	ENSSMAG00000008195	1
Biological Processes	GO:0006470	protein dephosphorylation	2/416	127/18292	0.788058	0.874604	0.804353	ENSSMAG00000001135/ENSSMAG00000020982	2
Biological Processes	GO:0006974	cellular response to DNA damage stimulus	4/416	237/18292	0.790619	0.876663	0.806246	ENSSMAG00000002908/ENSSMAG00000008850/ENSSMAG00000010275/ENSSMAG00000012349	4
Biological Processes	GO:0006906	vesicle fusion	1/416	69/18292	0.79614	0.881213	0.810431	ENSSMAG00000016050	1
Biological Processes	GO:0031032	actomyosin structure organization	1/416	69/18292	0.79614	0.881213	0.810431	ENSSMAG00000013013	1
Biological Processes	GO:0001822	kidney development	2/416	130/18292	0.798768	0.882299	0.811429	ENSSMAG00000009564/ENSSMAG00000016575	2
Biological Processes	GO:0006302	double-strand break repair	1/416	70/18292	0.800794	0.882299	0.811429	ENSSMAG00000002908	1
Biological Processes	GO:0010718	positive regulation of epithelial to mesenchymal transition	1/416	70/18292	0.800794	0.882299	0.811429	ENSSMAG00000017480	1
Biological Processes	GO:0032092	positive regulation of protein binding	1/416	70/18292	0.800794	0.882299	0.811429	ENSSMAG00000012654	1
Biological Processes	GO:0032259	methylation	4/416	242/18292	0.803832	0.882299	0.811429	ENSSMAG00000010620/ENSSMAG00000010622/ENSSMAG00000020029/ENSSMAG00000021318	4
Biological Processes	GO:0001658	branching involved in ureteric bud morphogenesis	1/416	71/18292	0.805342	0.882299	0.811429	ENSSMAG00000006677	1
Biological Processes	GO:0006904	vesicle docking involved in exocytosis	1/416	71/18292	0.805342	0.882299	0.811429	ENSSMAG00000020814	1
Biological Processes	GO:0009755	hormone-mediated signaling pathway	1/416	71/18292	0.805342	0.882299	0.811429	ENSSMAG00000000886	1
Biological Processes	GO:0021766	hippocampus development	1/416	71/18292	0.805342	0.882299	0.811429	ENSSMAG00000007883	1
Biological Processes	GO:0050919	negative chemotaxis	1/416	71/18292	0.805342	0.882299	0.811429	ENSSMAG00000010254	1
Biological Processes	GO:0051252	regulation of RNA metabolic process	1/416	71/18292	0.805342	0.882299	0.811429	ENSSMAG00000003135	1
Biological Processes	GO:0001654	eye development	2/416	132/18292	0.805639	0.882299	0.811429	ENSSMAG00000003069/ENSSMAG00000005229	2
Biological Processes	GO:0055114	oxidation-reduction process	2/416	133/18292	0.808996	0.885195	0.814093	ENSSMAG00000001062/ENSSMAG00000001968	2
Biological Processes	GO:0016579	protein deubiquitination	2/416	134/18292	0.812301	0.886908	0.815668	ENSSMAG00000015979/ENSSMAG00000015984	2
Biological Processes	GO:0032147	activation of protein kinase activity	2/416	134/18292	0.812301	0.886908	0.815668	ENSSMAG00000006455/ENSSMAG00000010453	2
Biological Processes	GO:0009058	biosynthetic process	1/416	73/18292	0.814129	0.886908	0.815668	ENSSMAG00000011012	1
Biological Processes	GO:0030513	positive regulation of BMP signaling pathway	1/416	73/18292	0.814129	0.886908	0.815668	ENSSMAG00000017577	1
Biological Processes	GO:0032088	negative regulation of NF-kappaB transcription factor activity	1/416	73/18292	0.814129	0.886908	0.815668	ENSSMAG00000013184	1
Biological Processes	GO:0008643	carbohydrate transport	1/416	74/18292	0.818373	0.88806	0.816728	ENSSMAG00000011862	1
Biological Processes	GO:0030855	epithelial cell differentiation	1/416	74/18292	0.818373	0.88806	0.816728	ENSSMAG00000001039	1
Biological Processes	GO:0032870	cellular response to hormone stimulus	1/416	74/18292	0.818373	0.88806	0.816728	ENSSMAG00000020254	1
Biological Processes	GO:0034332	adherens junction organization	1/416	74/18292	0.818373	0.88806	0.816728	ENSSMAG00000018681	1
Biological Processes	GO:0032482	Rab protein signal transduction	2/416	136/18292	0.818759	0.88806	0.816728	ENSSMAG00000008195/ENSSMAG00000020814	2
Biological Processes	GO:0045599	negative regulation of fat cell differentiation	1/416	75/18292	0.82252	0.891362	0.819765	ENSSMAG00000013930	1
Biological Processes	GO:0043123	positive regulation of I-kappaB kinase/NF-kappaB signaling	2/416	138/18292	0.825017	0.893289	0.821537	ENSSMAG00000009408/ENSSMAG00000013046	2
Biological Processes	GO:0045494	photoreceptor cell maintenance	1/416	76/18292	0.826573	0.893418	0.821655	ENSSMAG00000001381	1
Biological Processes	GO:0065003	protein-containing complex assembly	1/416	76/18292	0.826573	0.893418	0.821655	ENSSMAG00000001844	1
Biological Processes	GO:0006629	lipid metabolic process	2/416	139/18292	0.828073	0.893485	0.821717	ENSSMAG00000004774/ENSSMAG00000015837	2
Biological Processes	GO:0048793	pronephros development	2/416	139/18292	0.828073	0.893485	0.821717	ENSSMAG00000001943/ENSSMAG00000006677	2
Biological Processes	GO:0031647	regulation of protein stability	1/416	77/18292	0.830534	0.895363	0.823444	ENSSMAG00000009241	1
Biological Processes	GO:0001569	branching involved in blood vessel morphogenesis	1/416	78/18292	0.834404	0.898756	0.826565	ENSSMAG00000006677	1
Biological Processes	GO:0090263	positive regulation of canonical Wnt signaling pathway	2/416	142/18292	0.836954	0.900489	0.828158	ENSSMAG00000002908/ENSSMAG00000017480	2
Biological Processes	GO:0006898	receptor-mediated endocytosis	1/416	79/18292	0.838186	0.900489	0.828158	ENSSMAG00000019322	1
Biological Processes	GO:0007266	Rho protein signal transduction	1/416	79/18292	0.838186	0.900489	0.828158	ENSSMAG00000013511	1
Biological Processes	GO:0002040	sprouting angiogenesis	2/416	143/18292	0.839822	0.901467	0.829058	ENSSMAG00000001556/ENSSMAG00000006677	2
Biological Processes	GO:0001933	negative regulation of protein phosphorylation	1/416	81/18292	0.845494	0.902877	0.830355	ENSSMAG00000008836	1
Biological Processes	GO:0007623	circadian rhythm	1/416	81/18292	0.845494	0.902877	0.830355	ENSSMAG00000007946	1
Biological Processes	GO:0017148	negative regulation of translation	1/416	81/18292	0.845494	0.902877	0.830355	ENSSMAG00000011551	1
Biological Processes	GO:0032880	regulation of protein localization	1/416	81/18292	0.845494	0.902877	0.830355	ENSSMAG00000014097	1
Biological Processes	GO:0050767	regulation of neurogenesis	1/416	81/18292	0.845494	0.902877	0.830355	ENSSMAG00000014097	1
Biological Processes	GO:0051017	actin filament bundle assembly	1/416	81/18292	0.845494	0.902877	0.830355	ENSSMAG00000015622	1
Biological Processes	GO:0050808	synapse organization	1/416	82/18292	0.849023	0.905868	0.833105	ENSSMAG00000017570	1
Biological Processes	GO:0007219	Notch signaling pathway	2/416	147/18292	0.85084	0.907027	0.834172	ENSSMAG00000000247/ENSSMAG00000005123	2
Biological Processes	GO:0045746	negative regulation of Notch signaling pathway	1/416	83/18292	0.852472	0.907989	0.835056	ENSSMAG00000013930	1
Biological Processes	GO:0007188	adenylate cyclase-modulating G protein-coupled receptor signaling pathway	2/416	148/18292	0.853484	0.908289	0.835332	ENSSMAG00000011835/ENSSMAG00000019322	2
Biological Processes	GO:0016477	cell migration	4/416	266/18292	0.858114	0.912434	0.839144	ENSSMAG00000000143/ENSSMAG00000003405/ENSSMAG00000003937/ENSSMAG00000010275	4
Biological Processes	GO:0006487	protein N-linked glycosylation	1/416	85/18292	0.859136	0.912595	0.839292	ENSSMAG00000013957	1
Biological Processes	GO:0030182	neuron differentiation	3/416	210/18292	0.859733	0.912595	0.839292	ENSSMAG00000002702/ENSSMAG00000011813/ENSSMAG00000016575	3
Biological Processes	GO:0034599	cellular response to oxidative stress	1/416	87/18292	0.8655	0.917932	0.844201	ENSSMAG00000020308	1
Biological Processes	GO:0006915	apoptotic process	3/416	214/18292	0.868183	0.91884	0.845035	ENSSMAG00000005259/ENSSMAG00000015624/ENSSMAG00000020885	3
Biological Processes	GO:0006816	calcium ion transport	1/416	88/18292	0.868573	0.91884	0.845035	ENSSMAG00000011835	1
Biological Processes	GO:0010506	regulation of autophagy	1/416	88/18292	0.868573	0.91884	0.845035	ENSSMAG00000002908	1
Biological Processes	GO:0031016	pancreas development	1/416	89/18292	0.871577	0.921233	0.847236	ENSSMAG00000016293	1
Biological Processes	GO:0032436	positive regulation of proteasomal ubiquitin-dependent protein catabolic process	1/416	90/18292	0.874512	0.921879	0.84783	ENSSMAG00000002908	1
Biological Processes	GO:0006457	protein folding	2/416	157/18292	0.87543	0.921879	0.84783	ENSSMAG00000003405/ENSSMAG00000008185	2
Biological Processes	GO:0007264	small GTPase mediated signal transduction	2/416	157/18292	0.87543	0.921879	0.84783	ENSSMAG00000007298/ENSSMAG00000012034	2
Biological Processes	GO:0045893	positive regulation of transcription, DNA-templated	7/416	440/18292	0.876183	0.921879	0.84783	ENSSMAG00000001839/ENSSMAG00000002006/ENSSMAG00000009408/ENSSMAG00000017480/ENSSMAG00000018147/ENSSMAG00000019308/ENSSMAG00000020430	7
Biological Processes	GO:0042060	wound healing	1/416	91/18292	0.87738	0.921879	0.84783	ENSSMAG00000008025	1
Biological Processes	GO:0048565	digestive tract development	1/416	91/18292	0.87738	0.921879	0.84783	ENSSMAG00000016293	1
Biological Processes	GO:0060027	convergent extension involved in gastrulation	1/416	91/18292	0.87738	0.921879	0.84783	ENSSMAG00000018764	1
Biological Processes	GO:0007346	regulation of mitotic cell cycle	2/416	159/18292	0.879877	0.922896	0.848765	ENSSMAG00000006455/ENSSMAG00000014470	2
Biological Processes	GO:0006325	chromatin organization	1/416	92/18292	0.880182	0.922896	0.848765	ENSSMAG00000015181	1
Biological Processes	GO:0030901	midbrain development	1/416	93/18292	0.882921	0.922896	0.848765	ENSSMAG00000018681	1
Biological Processes	GO:0046777	protein autophosphorylation	2/416	161/18292	0.884178	0.922896	0.848765	ENSSMAG00000014470/ENSSMAG00000016397	2
Biological Processes	GO:0071805	potassium ion transmembrane transport	2/416	161/18292	0.884178	0.922896	0.848765	ENSSMAG00000007524/ENSSMAG00000007883	2
Biological Processes	GO:0000724	double-strand break repair via homologous recombination	1/416	94/18292	0.885597	0.922896	0.848765	ENSSMAG00000008850	1
Biological Processes	GO:0042733	embryonic digit morphogenesis	1/416	94/18292	0.885597	0.922896	0.848765	ENSSMAG00000010755	1
Biological Processes	GO:0043087	regulation of GTPase activity	1/416	94/18292	0.885597	0.922896	0.848765	ENSSMAG00000009408	1
Biological Processes	GO:0045669	positive regulation of osteoblast differentiation	1/416	94/18292	0.885597	0.922896	0.848765	ENSSMAG00000017577	1
Biological Processes	GO:0030154	cell differentiation	7/416	447/18292	0.885772	0.922896	0.848765	ENSSMAG00000001039/ENSSMAG00000001839/ENSSMAG00000004761/ENSSMAG00000008024/ENSSMAG00000009120/ENSSMAG00000012349/ENSSMAG00000017444	7
Biological Processes	GO:0007399	nervous system development	3/416	224/18292	0.887373	0.923789	0.849587	ENSSMAG00000008025/ENSSMAG00000014097/ENSSMAG00000017019	3
Biological Processes	GO:0007018	microtubule-based movement	2/416	164/18292	0.890362	0.926126	0.851736	ENSSMAG00000003208/ENSSMAG00000018182	2
Biological Processes	GO:0006886	intracellular protein transport	7/416	452/18292	0.892235	0.927298	0.852814	ENSSMAG00000001291/ENSSMAG00000002837/ENSSMAG00000006884/ENSSMAG00000008195/ENSSMAG00000016050/ENSSMAG00000019639/ENSSMAG00000020814	7
Biological Processes	GO:0070830	bicellular tight junction assembly	1/416	97/18292	0.893265	0.927593	0.853085	ENSSMAG00000010755	1
Biological Processes	GO:0046330	positive regulation of JNK cascade	1/416	98/18292	0.895705	0.929351	0.854702	ENSSMAG00000002006	1
Biological Processes	GO:0006396	RNA processing	1/416	100/18292	0.90042	0.932712	0.857794	ENSSMAG00000019639	1
Biological Processes	GO:0043065	positive regulation of apoptotic process	3/416	233/18292	0.902472	0.932712	0.857794	ENSSMAG00000011025/ENSSMAG00000018764/ENSSMAG00000020885	3
Biological Processes	GO:0008104	protein localization	1/416	101/18292	0.902698	0.932712	0.857794	ENSSMAG00000008515	1
Biological Processes	GO:0030334	regulation of cell migration	1/416	101/18292	0.902698	0.932712	0.857794	ENSSMAG00000010043	1
Biological Processes	GO:0043410	positive regulation of MAPK cascade	1/416	101/18292	0.902698	0.932712	0.857794	ENSSMAG00000019322	1
Biological Processes	GO:0045165	cell fate commitment	1/416	103/18292	0.907097	0.93648	0.861258	ENSSMAG00000013930	1
Biological Processes	GO:0045666	positive regulation of neuron differentiation	1/416	104/18292	0.909222	0.937894	0.862559	ENSSMAG00000017019	1
Biological Processes	GO:0016042	lipid catabolic process	1/416	107/18292	0.91531	0.943391	0.867615	ENSSMAG00000002006	1
Biological Processes	GO:0001843	neural tube closure	1/416	109/18292	0.91914	0.946555	0.870524	ENSSMAG00000010755	1
Biological Processes	GO:0048701	embryonic cranial skeleton morphogenesis	1/416	111/18292	0.922798	0.949535	0.873265	ENSSMAG00000010755	1
Biological Processes	GO:0008360	regulation of cell shape	2/416	184/18292	0.924362	0.950358	0.874022	ENSSMAG00000000150/ENSSMAG00000016387	2
Biological Processes	GO:0001755	neural crest cell migration	2/416	186/18292	0.927154	0.95244	0.875936	ENSSMAG00000010254/ENSSMAG00000014097	2
Biological Processes	GO:0051301	cell division	3/416	253/18292	0.929686	0.954252	0.877603	ENSSMAG00000003021/ENSSMAG00000010124/ENSSMAG00000012034	3
Biological Processes	GO:0030433	ubiquitin-dependent ERAD pathway	1/416	116/18292	0.931236	0.955055	0.878341	ENSSMAG00000002908	1
Biological Processes	GO:0010468	regulation of gene expression	4/416	317/18292	0.932387	0.955447	0.878702	ENSSMAG00000003135/ENSSMAG00000005755/ENSSMAG00000010764/ENSSMAG00000015181	4
Biological Processes	GO:0043010	camera-type eye development	1/416	120/18292	0.937319	0.958666	0.881663	ENSSMAG00000010755	1
Biological Processes	GO:0006338	chromatin remodeling	1/416	121/18292	0.938754	0.958666	0.881663	ENSSMAG00000010620	1
Biological Processes	GO:0030900	forebrain development	1/416	121/18292	0.938754	0.958666	0.881663	ENSSMAG00000017019	1
Biological Processes	GO:0007268	chemical synaptic transmission	3/416	262/18292	0.939496	0.958666	0.881663	ENSSMAG00000004959/ENSSMAG00000013354/ENSSMAG00000018725	3
Biological Processes	GO:0006606	protein import into nucleus	1/416	122/18292	0.940156	0.958666	0.881663	ENSSMAG00000020430	1
Biological Processes	GO:0060021	roof of mouth development	1/416	122/18292	0.940156	0.958666	0.881663	ENSSMAG00000004537	1
Biological Processes	GO:0006874	cellular calcium ion homeostasis	1/416	127/18292	0.946701	0.964548	0.887072	ENSSMAG00000000578	1
Biological Processes	GO:0002088	lens development in camera-type eye	1/416	128/18292	0.947921	0.965001	0.887489	ENSSMAG00000010457	1
Biological Processes	GO:0006468	protein phosphorylation	3/416	272/18292	0.948904	0.965211	0.887682	ENSSMAG00000003937/ENSSMAG00000006578/ENSSMAG00000014470	3
Biological Processes	GO:0006888	endoplasmic reticulum to Golgi vesicle-mediated transport	1/416	131/18292	0.951418	0.966187	0.88858	ENSSMAG00000001291	1
Biological Processes	GO:0009887	animal organ morphogenesis	1/416	131/18292	0.951418	0.966187	0.88858	ENSSMAG00000000143	1
Biological Processes	GO:0035264	multicellular organism growth	1/416	132/18292	0.952531	0.966528	0.888893	ENSSMAG00000010755	1
Biological Processes	GO:0016192	vesicle-mediated transport	3/416	279/18292	0.95466	0.967898	0.890153	ENSSMAG00000006884/ENSSMAG00000016050/ENSSMAG00000017895	3
Biological Processes	GO:0033674	positive regulation of kinase activity	1/416	136/18292	0.956734	0.968635	0.890831	ENSSMAG00000002837	1
Biological Processes	GO:0090090	negative regulation of canonical Wnt signaling pathway	2/416	214/18292	0.957311	0.968635	0.890831	ENSSMAG00000007628/ENSSMAG00000010672	2
Biological Processes	GO:0060070	canonical Wnt signaling pathway	1/416	137/18292	0.957725	0.968635	0.890831	ENSSMAG00000006455	1
Biological Processes	GO:0006351	transcription, DNA-templated	1/416	144/18292	0.964058	0.973456	0.895265	ENSSMAG00000013930	1
Biological Processes	GO:0007030	Golgi organization	1/416	144/18292	0.964058	0.973456	0.895265	ENSSMAG00000011058	1
Biological Processes	GO:0007409	axonogenesis	1/416	145/18292	0.964882	0.973497	0.895302	ENSSMAG00000016591	1
Biological Processes	GO:0007169	transmembrane receptor protein tyrosine kinase signaling pathway	1/416	146/18292	0.965687	0.973519	0.895323	ENSSMAG00000009120	1
Biological Processes	GO:0008284	positive regulation of cell population proliferation	4/416	365/18292	0.968105	0.974774	0.896476	ENSSMAG00000006677/ENSSMAG00000008024/ENSSMAG00000010767/ENSSMAG00000017763	4
Biological Processes	GO:0010628	positive regulation of gene expression	3/416	300/18292	0.9685	0.974774	0.896476	ENSSMAG00000009146/ENSSMAG00000017763/ENSSMAG00000020871	3
Biological Processes	GO:0030036	actin cytoskeleton organization	2/416	231/18292	0.969339	0.974829	0.896527	ENSSMAG00000004755/ENSSMAG00000004763	2
Biological Processes	GO:0006412	translation	2/416	234/18292	0.971092	0.975802	0.897422	ENSSMAG00000003208/ENSSMAG00000016307	2
Biological Processes	GO:0018105	peptidyl-serine phosphorylation	2/416	248/18292	0.978071	0.982021	0.903142	ENSSMAG00000002330/ENSSMAG00000013234	2
Biological Processes	GO:0048703	embryonic viscerocranium morphogenesis	1/416	180/18292	0.984416	0.987594	0.908267	ENSSMAG00000007628	1
Biological Processes	GO:0043161	proteasome-mediated ubiquitin-dependent protein catabolic process	2/416	278/18292	0.987971	0.989654	0.910162	ENSSMAG00000002908/ENSSMAG00000007524	2
Biological Processes	GO:0060271	cilium assembly	3/416	354/18292	0.988062	0.989654	0.910162	ENSSMAG00000010453/ENSSMAG00000011684/ENSSMAG00000018769	3
Biological Processes	GO:0001525	angiogenesis	2/416	349/18292	0.997202	0.998005	0.917841	ENSSMAG00000004318/ENSSMAG00000010654	2
Biological Processes	GO:0006511	ubiquitin-dependent protein catabolic process	1/416	322/18292	0.999432	0.999432	0.919154	ENSSMAG00000014420	1
Molecullar function	GO:0051015	actin filament binding	23/432	347/18401	8.45e-06	0.00384693	0.00360441	ENSSMAG00000000923/ENSSMAG00000002492/ENSSMAG00000002571/ENSSMAG00000003026/ENSSMAG00000003069/ENSSMAG00000003888/ENSSMAG00000006578/ENSSMAG00000006808/ENSSMAG00000008399/ENSSMAG00000009603/ENSSMAG00000010977/ENSSMAG00000013637/ENSSMAG00000014374/ENSSMAG00000014934/ENSSMAG00000015011/ENSSMAG00000015016/ENSSMAG00000015212/ENSSMAG00000015622/ENSSMAG00000016387/ENSSMAG00000016826/ENSSMAG00000019154/…	23
Molecullar function	GO:0019956	chemokine binding	7/432	44/18401	6.77e-05	0.0118814	0.0111323	ENSSMAG00000000011/ENSSMAG00000004702/ENSSMAG00000004713/ENSSMAG00000007951/ENSSMAG00000010672/ENSSMAG00000013088/ENSSMAG00000016936	7
Molecullar function	GO:0005518	collagen binding	9/432	77/18401	7.83e-05	0.0118814	0.0111323	ENSSMAG00000000923/ENSSMAG00000001511/ENSSMAG00000002406/ENSSMAG00000002422/ENSSMAG00000002756/ENSSMAG00000006777/ENSSMAG00000006808/ENSSMAG00000007283/ENSSMAG00000009946	9
Molecullar function	GO:0004950	chemokine receptor activity	5/432	25/18401	0.000251135	0.0285666	0.0267657	ENSSMAG00000004702/ENSSMAG00000004713/ENSSMAG00000007951/ENSSMAG00000010672/ENSSMAG00000016936	5
Molecullar function	GO:0019957	C-C chemokine binding	6/432	42/18401	0.000414561	0.0332457	0.0311499	ENSSMAG00000004702/ENSSMAG00000004713/ENSSMAG00000007951/ENSSMAG00000010672/ENSSMAG00000013088/ENSSMAG00000016936	6
Molecullar function	GO:0001530	lipopolysaccharide binding	5/432	28/18401	0.000438405	0.0332457	0.0311499	ENSSMAG00000000011/ENSSMAG00000002180/ENSSMAG00000018863/ENSSMAG00000018951/ENSSMAG00000019595	5
Molecullar function	GO:0008009	chemokine activity	6/432	44/18401	0.000536252	0.0348564	0.032659	ENSSMAG00000001522/ENSSMAG00000003251/ENSSMAG00000003306/ENSSMAG00000003960/ENSSMAG00000013562/ENSSMAG00000014583	6
Molecullar function	GO:0016493	C-C chemokine receptor activity	6/432	46/18401	0.000684031	0.0389043	0.0364517	ENSSMAG00000004702/ENSSMAG00000004713/ENSSMAG00000007951/ENSSMAG00000010672/ENSSMAG00000013088/ENSSMAG00000016936	6
Molecullar function	GO:0005201	extracellular matrix structural constituent	10/432	137/18401	0.00148595	0.0751231	0.0703872	ENSSMAG00000000143/ENSSMAG00000008146/ENSSMAG00000008574/ENSSMAG00000011709/ENSSMAG00000013511/ENSSMAG00000013748/ENSSMAG00000014779/ENSSMAG00000016118/ENSSMAG00000017480/ENSSMAG00000020324	10
Molecullar function	GO:0008320	protein transmembrane transporter activity	4/432	23/18401	0.00186168	0.0770057	0.0721511	ENSSMAG00000008317/ENSSMAG00000008329/ENSSMAG00000014601/ENSSMAG00000014637	4
Molecullar function	GO:0019911	structural constituent of myelin sheath	4/432	23/18401	0.00186168	0.0770057	0.0721511	ENSSMAG00000007630/ENSSMAG00000007650/ENSSMAG00000016283/ENSSMAG00000019797	4
Molecullar function	GO:0050840	extracellular matrix binding	5/432	39/18401	0.00207869	0.078817	0.0738482	ENSSMAG00000005794/ENSSMAG00000006777/ENSSMAG00000007283/ENSSMAG00000007985/ENSSMAG00000017577	5
Molecullar function	GO:0048407	platelet-derived growth factor binding	4/432	27/18401	0.00342675	0.115272	0.108005	ENSSMAG00000013511/ENSSMAG00000013748/ENSSMAG00000016118/ENSSMAG00000017480	4
Molecullar function	GO:0030246	carbohydrate binding	12/432	206/18401	0.00354683	0.115272	0.108005	ENSSMAG00000004555/ENSSMAG00000004660/ENSSMAG00000005259/ENSSMAG00000006982/ENSSMAG00000008193/ENSSMAG00000009319/ENSSMAG00000009946/ENSSMAG00000014140/ENSSMAG00000014358/ENSSMAG00000014598/ENSSMAG00000016631/ENSSMAG00000016908	12
Molecullar function	GO:0004488	methylenetetrahydrofolate dehydrogenase (NADP+) activity	3/432	14/18401	0.00385731	0.117005	0.109629	ENSSMAG00000001834/ENSSMAG00000008025/ENSSMAG00000018466	3
Molecullar function	GO:0003774	motor activity	8/432	109/18401	0.00417192	0.118639	0.11116	ENSSMAG00000002571/ENSSMAG00000003026/ENSSMAG00000009603/ENSSMAG00000013637/ENSSMAG00000015011/ENSSMAG00000015016/ENSSMAG00000019154/ENSSMAG00000020908	8
Molecullar function	GO:0005184	neuropeptide hormone activity	5/432	48/18401	0.00520516	0.129939	0.121747	ENSSMAG00000003254/ENSSMAG00000003395/ENSSMAG00000014097/ENSSMAG00000014204/ENSSMAG00000020184	5
Molecullar function	GO:0004888	transmembrane signaling receptor activity	11/432	190/18401	0.00537558	0.129939	0.121747	ENSSMAG00000000572/ENSSMAG00000000923/ENSSMAG00000001943/ENSSMAG00000003214/ENSSMAG00000006449/ENSSMAG00000006808/ENSSMAG00000012150/ENSSMAG00000012971/ENSSMAG00000013354/ENSSMAG00000015780/ENSSMAG00000017362	11
Molecullar function	GO:0042289	MHC class II protein binding	3/432	16/18401	0.00573132	0.129939	0.121747	ENSSMAG00000002837/ENSSMAG00000009241/ENSSMAG00000010345	3
Molecullar function	GO:0043395	heparan sulfate proteoglycan binding	3/432	16/18401	0.00573132	0.129939	0.121747	ENSSMAG00000013748/ENSSMAG00000016118/ENSSMAG00000020982	3
Molecullar function	GO:0008307	structural constituent of muscle	6/432	71/18401	0.00640635	0.129939	0.121747	ENSSMAG00000008758/ENSSMAG00000009717/ENSSMAG00000014374/ENSSMAG00000014934/ENSSMAG00000015212/ENSSMAG00000021113	6
Molecullar function	GO:0030674	protein-macromolecule adaptor activity	6/432	71/18401	0.00640635	0.129939	0.121747	ENSSMAG00000001834/ENSSMAG00000008025/ENSSMAG00000009717/ENSSMAG00000010243/ENSSMAG00000013511/ENSSMAG00000018466	6
Molecullar function	GO:0043548	phosphatidylinositol 3-kinase binding	3/432	17/18401	0.00683961	0.129939	0.121747	ENSSMAG00000000537/ENSSMAG00000000540/ENSSMAG00000009120	3
Molecullar function	GO:0051371	muscle alpha-actinin binding	6/432	72/18401	0.00685392	0.129939	0.121747	ENSSMAG00000004755/ENSSMAG00000004763/ENSSMAG00000014374/ENSSMAG00000014934/ENSSMAG00000015212/ENSSMAG00000021113	6
Molecullar function	GO:0019825	oxygen binding	3/432	18/18401	0.00806635	0.146808	0.137553	ENSSMAG00000004847/ENSSMAG00000008204/ENSSMAG00000008444	3
Molecullar function	GO:0005178	integrin binding	8/432	137/18401	0.0156568	0.273995	0.256721	ENSSMAG00000005123/ENSSMAG00000009241/ENSSMAG00000010043/ENSSMAG00000010096/ENSSMAG00000010254/ENSSMAG00000014341/ENSSMAG00000015653/ENSSMAG00000017577	8
Molecullar function	GO:0004550	nucleoside diphosphate kinase activity	3/432	25/18401	0.0201481	0.32328	0.3029	ENSSMAG00000010453/ENSSMAG00000011684/ENSSMAG00000014780	3
Molecullar function	GO:0005242	inward rectifier potassium channel activity	4/432	45/18401	0.020924	0.32328	0.3029	ENSSMAG00000000011/ENSSMAG00000009564/ENSSMAG00000010049/ENSSMAG00000018951	4
Molecullar function	GO:0008184	glycogen phosphorylase activity	2/432	10/18401	0.021844	0.32328	0.3029	ENSSMAG00000004446/ENSSMAG00000011237	2
Molecullar function	GO:0042054	histone methyltransferase activity	2/432	10/18401	0.021844	0.32328	0.3029	ENSSMAG00000015625/ENSSMAG00000018013	2
Molecullar function	GO:0016641	oxidoreductase activity, acting on the CH-NH2 group of donors, oxygen as acceptor	3/432	26/18401	0.0223882	0.32328	0.3029	ENSSMAG00000003548/ENSSMAG00000015408/ENSSMAG00000016108	3
Molecullar function	GO:0003950	NAD+ ADP-ribosyltransferase activity	4/432	47/18401	0.0241558	0.32328	0.3029	ENSSMAG00000008317/ENSSMAG00000008329/ENSSMAG00000014601/ENSSMAG00000014637	4
Molecullar function	GO:0004096	catalase activity	3/432	27/18401	0.0247584	0.32328	0.3029	ENSSMAG00000011310/ENSSMAG00000015167/ENSSMAG00000015217	3
Molecullar function	GO:0031014	troponin T binding	2/432	11/18401	0.0262887	0.32328	0.3029	ENSSMAG00000003888/ENSSMAG00000017882	2
Molecullar function	GO:0031419	cobalamin binding	2/432	11/18401	0.0262887	0.32328	0.3029	ENSSMAG00000015979/ENSSMAG00000015984	2
Molecullar function	GO:0045545	syndecan binding	2/432	11/18401	0.0262887	0.32328	0.3029	ENSSMAG00000014097/ENSSMAG00000014341	2
Molecullar function	GO:0061629	RNA polymerase II-specific DNA-binding transcription factor binding	2/432	11/18401	0.0262887	0.32328	0.3029	ENSSMAG00000006636/ENSSMAG00000010243	2
Molecullar function	GO:0008199	ferric iron binding	3/432	28/18401	0.0272585	0.326384	0.305808	ENSSMAG00000003685/ENSSMAG00000008214/ENSSMAG00000011709	3
Molecullar function	GO:0016316	phosphatidylinositol-3,4-bisphosphate 4-phosphatase activity	2/432	12/18401	0.0310636	0.344731	0.322998	ENSSMAG00000012341/ENSSMAG00000013315	2
Molecullar function	GO:0031013	troponin I binding	2/432	12/18401	0.0310636	0.344731	0.322998	ENSSMAG00000003888/ENSSMAG00000006288	2
Molecullar function	GO:0099583	neurotransmitter receptor activity involved in regulation of postsynaptic cytosolic calcium ion concentration	2/432	12/18401	0.0310636	0.344731	0.322998	ENSSMAG00000013013/ENSSMAG00000017570	2
Molecullar function	GO:0004715	non-membrane spanning protein tyrosine kinase activity	5/432	77/18401	0.0347473	0.365525	0.342482	ENSSMAG00000004318/ENSSMAG00000009120/ENSSMAG00000013315/ENSSMAG00000016397/ENSSMAG00000021187	5
Molecullar function	GO:0001609	G protein-coupled adenosine receptor activity	2/432	13/18401	0.0361508	0.365525	0.342482	ENSSMAG00000005779/ENSSMAG00000012249	2
Molecullar function	GO:0005219	ryanodine-sensitive calcium-release channel activity	2/432	13/18401	0.0361508	0.365525	0.342482	ENSSMAG00000019451/ENSSMAG00000020308	2
Molecullar function	GO:2001069	glycogen binding	2/432	13/18401	0.0361508	0.365525	0.342482	ENSSMAG00000017568/ENSSMAG00000020029	2
Molecullar function	GO:0020037	heme binding	7/432	134/18401	0.0388653	0.384429	0.360193	ENSSMAG00000001062/ENSSMAG00000004847/ENSSMAG00000008204/ENSSMAG00000008444/ENSSMAG00000012274/ENSSMAG00000016108/ENSSMAG00000020424	7
Molecullar function	GO:0048029	monosaccharide binding	2/432	14/18401	0.0415331	0.402076	0.376728	ENSSMAG00000002590/ENSSMAG00000009643	2
Molecullar function	GO:0015057	thrombin-activated receptor activity	2/432	15/18401	0.0471938	0.438228	0.410601	ENSSMAG00000009408/ENSSMAG00000010367	2
Molecullar function	GO:0043024	ribosomal small subunit binding	2/432	15/18401	0.0471938	0.438228	0.410601	ENSSMAG00000014470/ENSSMAG00000014780	2
Molecullar function	GO:0005523	tropomyosin binding	3/432	35/18401	0.0483353	0.439851	0.412122	ENSSMAG00000006288/ENSSMAG00000016826/ENSSMAG00000017882	3
Molecullar function	GO:0016787	hydrolase activity	13/432	333/18401	0.0516222	0.460551	0.431517	ENSSMAG00000000397/ENSSMAG00000000399/ENSSMAG00000001458/ENSSMAG00000002908/ENSSMAG00000004373/ENSSMAG00000007562/ENSSMAG00000008214/ENSSMAG00000008850/ENSSMAG00000013315/ENSSMAG00000013960/ENSSMAG00000015293/ENSSMAG00000018521/ENSSMAG00000018667	13
Molecullar function	GO:0005344	oxygen carrier activity	2/432	16/18401	0.053117	0.464774	0.435473	ENSSMAG00000008204/ENSSMAG00000008444	2
Molecullar function	GO:0016853	isomerase activity	6/432	116/18401	0.0558268	0.479268	0.449054	ENSSMAG00000000231/ENSSMAG00000001135/ENSSMAG00000013651/ENSSMAG00000015167/ENSSMAG00000015217/ENSSMAG00000018179	6
Molecullar function	GO:0008201	heparin binding	7/432	147/18401	0.0585828	0.493615	0.462496	ENSSMAG00000005794/ENSSMAG00000011709/ENSSMAG00000013748/ENSSMAG00000014341/ENSSMAG00000016118/ENSSMAG00000017577/ENSSMAG00000020982	7
Molecullar function	GO:0004252	serine-type endopeptidase activity	9/432	211/18401	0.0617158	0.510558	0.478371	ENSSMAG00000002991/ENSSMAG00000010124/ENSSMAG00000010141/ENSSMAG00000011384/ENSSMAG00000011433/ENSSMAG00000012293/ENSSMAG00000014762/ENSSMAG00000016575/ENSSMAG00000016602	9
Molecullar function	GO:0004601	peroxidase activity	4/432	64/18401	0.0633849	0.515002	0.482535	ENSSMAG00000001698/ENSSMAG00000008850/ENSSMAG00000016108/ENSSMAG00000020424	4
Molecullar function	GO:0038023	signaling receptor activity	9/432	213/18401	0.0646812	0.516315	0.483766	ENSSMAG00000000923/ENSSMAG00000003131/ENSSMAG00000006808/ENSSMAG00000009833/ENSSMAG00000009931/ENSSMAG00000009946/ENSSMAG00000012597/ENSSMAG00000015780/ENSSMAG00000015815	9
Molecullar function	GO:0048306	calcium-dependent protein binding	4/432	65/18401	0.0663482	0.520491	0.487678	ENSSMAG00000002492/ENSSMAG00000003888/ENSSMAG00000006288/ENSSMAG00000013046	4
Molecullar function	GO:0004861	cyclin-dependent protein serine/threonine kinase inhibitor activity	2/432	19/18401	0.0723106	0.539366	0.505363	ENSSMAG00000006636/ENSSMAG00000020814	2
Molecullar function	GO:0043394	proteoglycan binding	2/432	19/18401	0.0723106	0.539366	0.505363	ENSSMAG00000013748/ENSSMAG00000016118	2
Molecullar function	GO:0045028	G protein-coupled purinergic nucleotide receptor activity	2/432	19/18401	0.0723106	0.539366	0.505363	ENSSMAG00000012249/ENSSMAG00000019595	2
Molecullar function	GO:0004298	threonine-type endopeptidase activity	3/432	42/18401	0.0753327	0.54407	0.50977	ENSSMAG00000014097/ENSSMAG00000016419/ENSSMAG00000017420	3
Molecullar function	GO:0051019	mitogen-activated protein kinase binding	3/432	42/18401	0.0753327	0.54407	0.50977	ENSSMAG00000004540/ENSSMAG00000021034/ENSSMAG00000021035	3
Molecullar function	GO:0005521	lamin binding	2/432	20/18401	0.0791356	0.562605	0.527137	ENSSMAG00000002006/ENSSMAG00000008943	2
Molecullar function	GO:0004896	cytokine receptor activity	4/432	70/18401	0.0822157	0.57551	0.539228	ENSSMAG00000001943/ENSSMAG00000002837/ENSSMAG00000017788/ENSSMAG00000021194	4
Molecullar function	GO:0005244	voltage-gated ion channel activity	3/432	44/18401	0.0840411	0.576457	0.540116	ENSSMAG00000007232/ENSSMAG00000007247/ENSSMAG00000013567	3
Molecullar function	GO:0008519	ammonium transmembrane transporter activity	2/432	21/18401	0.0861518	0.576457	0.540116	ENSSMAG00000009917/ENSSMAG00000013051	2
Molecullar function	GO:0070700	BMP receptor binding	2/432	21/18401	0.0861518	0.576457	0.540116	ENSSMAG00000009917/ENSSMAG00000020885	2
Molecullar function	GO:0004720	protein-lysine 6-oxidase activity	2/432	23/18401	0.100707	0.664084	0.622219	ENSSMAG00000003548/ENSSMAG00000015408	2
Molecullar function	GO:0005102	signaling receptor binding	10/432	270/18401	0.10508	0.683018	0.639959	ENSSMAG00000000537/ENSSMAG00000000540/ENSSMAG00000002330/ENSSMAG00000008785/ENSSMAG00000009120/ENSSMAG00000009408/ENSSMAG00000014097/ENSSMAG00000018179/ENSSMAG00000020982/ENSSMAG00000021187	10
Molecullar function	GO:0005200	structural constituent of cytoskeleton	4/432	78/18401	0.111065	0.711752	0.666882	ENSSMAG00000011795/ENSSMAG00000011813/ENSSMAG00000018081/ENSSMAG00000018769	4
Molecullar function	GO:0005245	voltage-gated calcium channel activity	4/432	82/18401	0.126963	0.752734	0.70528	ENSSMAG00000000481/ENSSMAG00000000505/ENSSMAG00000006578/ENSSMAG00000013567	4
Molecullar function	GO:0005248	voltage-gated sodium channel activity	3/432	53/18401	0.127975	0.752734	0.70528	ENSSMAG00000004443/ENSSMAG00000007232/ENSSMAG00000007247	3
Molecullar function	GO:0016208	AMP binding	2/432	27/18401	0.131586	0.752734	0.70528	ENSSMAG00000002590/ENSSMAG00000013413	2
Molecullar function	GO:0001085	RNA polymerase II transcription factor binding	4/432	84/18401	0.13525	0.752734	0.70528	ENSSMAG00000003749/ENSSMAG00000008024/ENSSMAG00000013413/ENSSMAG00000015181	4
Molecullar function	GO:0016279	protein-lysine N-methyltransferase activity	2/432	28/18401	0.139611	0.752734	0.70528	ENSSMAG00000001556/ENSSMAG00000021318	2
Molecullar function	GO:0008066	glutamate receptor activity	4/432	86/18401	0.143752	0.752734	0.70528	ENSSMAG00000012597/ENSSMAG00000013013/ENSSMAG00000015815/ENSSMAG00000017570	4
Molecullar function	GO:0005243	gap junction channel activity	3/432	57/18401	0.149648	0.752734	0.70528	ENSSMAG00000002549/ENSSMAG00000018218/ENSSMAG00000018725	3
Molecullar function	GO:0001102	RNA polymerase II activating transcription factor binding	4/432	88/18401	0.152457	0.752734	0.70528	ENSSMAG00000005213/ENSSMAG00000008024/ENSSMAG00000012231/ENSSMAG00000019959	4
Molecullar function	GO:0017022	myosin binding	3/432	58/18401	0.15524	0.752734	0.70528	ENSSMAG00000005103/ENSSMAG00000010620/ENSSMAG00000020871	3
Molecullar function	GO:0015026	coreceptor activity	2/432	31/18401	0.164264	0.752734	0.70528	ENSSMAG00000000011/ENSSMAG00000010380	2
Molecullar function	GO:0070679	inositol 1,4,5 trisphosphate binding	2/432	31/18401	0.164264	0.752734	0.70528	ENSSMAG00000001741/ENSSMAG00000016509	2
Molecullar function	GO:0004177	aminopeptidase activity	3/432	60/18401	0.166615	0.752734	0.70528	ENSSMAG00000010442/ENSSMAG00000010607/ENSSMAG00000013234	3
Molecullar function	GO:0008143	poly(A) binding	2/432	32/18401	0.172646	0.752734	0.70528	ENSSMAG00000012349/ENSSMAG00000019639	2
Molecullar function	GO:0042803	protein homodimerization activity	14/432	452/18401	0.179052	0.752734	0.70528	ENSSMAG00000001135/ENSSMAG00000001741/ENSSMAG00000003888/ENSSMAG00000004540/ENSSMAG00000005034/ENSSMAG00000009319/ENSSMAG00000010457/ENSSMAG00000010634/ENSSMAG00000010767/ENSSMAG00000012360/ENSSMAG00000013046/ENSSMAG00000016631/ENSSMAG00000021034/ENSSMAG00000021035	14
Molecullar function	GO:0005179	hormone activity	6/432	163/18401	0.185519	0.752734	0.70528	ENSSMAG00000000886/ENSSMAG00000002987/ENSSMAG00000004537/ENSSMAG00000014204/ENSSMAG00000017763/ENSSMAG00000020254	6
Molecullar function	GO:0004089	carbonate dehydratase activity	2/432	34/18401	0.189604	0.752734	0.70528	ENSSMAG00000009603/ENSSMAG00000019267	2
Molecullar function	GO:0005539	glycosaminoglycan binding	2/432	34/18401	0.189604	0.752734	0.70528	ENSSMAG00000001511/ENSSMAG00000006777	2
Molecullar function	GO:0016702	oxidoreductase activity, acting on single donors with incorporation of molecular oxygen, incorporation of two atoms of oxygen	2/432	34/18401	0.189604	0.752734	0.70528	ENSSMAG00000015167/ENSSMAG00000015217	2
Molecullar function	GO:0002020	protease binding	3/432	64/18401	0.190049	0.752734	0.70528	ENSSMAG00000007650/ENSSMAG00000013511/ENSSMAG00000017480	3
Molecullar function	GO:0003924	GTPase activity	14/432	462/18401	0.199856	0.752734	0.70528	ENSSMAG00000003334/ENSSMAG00000004540/ENSSMAG00000007298/ENSSMAG00000008195/ENSSMAG00000009603/ENSSMAG00000011795/ENSSMAG00000011813/ENSSMAG00000012034/ENSSMAG00000016307/ENSSMAG00000018081/ENSSMAG00000018769/ENSSMAG00000020814/ENSSMAG00000021034/ENSSMAG00000021035	14
Molecullar function	GO:0001161	intronic transcription regulatory region sequence-specific DNA binding	1/432	10/18401	0.211504	0.752734	0.70528	ENSSMAG00000010755	1
Molecullar function	GO:0004067	asparaginase activity	1/432	10/18401	0.211504	0.752734	0.70528	ENSSMAG00000007562	1
Molecullar function	GO:0004104	cholinesterase activity	1/432	10/18401	0.211504	0.752734	0.70528	ENSSMAG00000015293	1
Molecullar function	GO:0004332	fructose-bisphosphate aldolase activity	1/432	10/18401	0.211504	0.752734	0.70528	ENSSMAG00000016591	1
Molecullar function	GO:0004865	protein serine/threonine phosphatase inhibitor activity	1/432	10/18401	0.211504	0.752734	0.70528	ENSSMAG00000006554	1
Molecullar function	GO:0004974	leukotriene receptor activity	1/432	10/18401	0.211504	0.752734	0.70528	ENSSMAG00000011835	1
Molecullar function	GO:0016229	steroid dehydrogenase activity	1/432	10/18401	0.211504	0.752734	0.70528	ENSSMAG00000002549	1
Molecullar function	GO:0016934	extracellularly glycine-gated chloride channel activity	1/432	10/18401	0.211504	0.752734	0.70528	ENSSMAG00000009487	1
Molecullar function	GO:0030350	iron-responsive element binding	1/432	10/18401	0.211504	0.752734	0.70528	ENSSMAG00000014204	1
Molecullar function	GO:0033691	sialic acid binding	1/432	10/18401	0.211504	0.752734	0.70528	ENSSMAG00000004660	1
Molecullar function	GO:0051903	S-(hydroxymethyl)glutathione dehydrogenase activity	1/432	10/18401	0.211504	0.752734	0.70528	ENSSMAG00000011012	1
Molecullar function	GO:0005506	iron ion binding	6/432	171/18401	0.21455	0.752734	0.70528	ENSSMAG00000001062/ENSSMAG00000003685/ENSSMAG00000008444/ENSSMAG00000012274/ENSSMAG00000015167/ENSSMAG00000015217	6
Molecullar function	GO:0003725	double-stranded RNA binding	4/432	103/18401	0.223243	0.752734	0.70528	ENSSMAG00000005446/ENSSMAG00000008214/ENSSMAG00000017362/ENSSMAG00000018769	4
Molecullar function	GO:1904315	transmitter-gated ion channel activity involved in regulation of postsynaptic membrane potential	4/432	103/18401	0.223243	0.752734	0.70528	ENSSMAG00000004959/ENSSMAG00000012597/ENSSMAG00000013013/ENSSMAG00000015815	4
Molecullar function	GO:0050839	cell adhesion molecule binding	2/432	38/18401	0.224097	0.752734	0.70528	ENSSMAG00000004063/ENSSMAG00000017286	2
Molecullar function	GO:0004792	thiosulfate sulfurtransferase activity	1/432	11/18401	0.230026	0.752734	0.70528	ENSSMAG00000007562	1
Molecullar function	GO:0004875	complement receptor activity	1/432	11/18401	0.230026	0.752734	0.70528	ENSSMAG00000013088	1
Molecullar function	GO:0005172	vascular endothelial growth factor receptor binding	1/432	11/18401	0.230026	0.752734	0.70528	ENSSMAG00000006677	1
Molecullar function	GO:0008556	potassium transmembrane transporter activity, phosphorylative mechanism	1/432	11/18401	0.230026	0.752734	0.70528	ENSSMAG00000009360	1
Molecullar function	GO:0031432	titin binding	1/432	11/18401	0.230026	0.752734	0.70528	ENSSMAG00000009717	1
Molecullar function	GO:0034722	gamma-glutamyl-peptidase activity	1/432	11/18401	0.230026	0.752734	0.70528	ENSSMAG00000003749	1
Molecullar function	GO:0036435	K48-linked polyubiquitin modification-dependent protein binding	1/432	11/18401	0.230026	0.752734	0.70528	ENSSMAG00000002908	1
Molecullar function	GO:0043295	glutathione binding	1/432	11/18401	0.230026	0.752734	0.70528	ENSSMAG00000004446	1
Molecullar function	GO:0097199	cysteine-type endopeptidase activity involved in apoptotic signaling pathway	1/432	11/18401	0.230026	0.752734	0.70528	ENSSMAG00000015624	1
Molecullar function	GO:1990459	transferrin receptor binding	1/432	11/18401	0.230026	0.752734	0.70528	ENSSMAG00000009241	1
Molecullar function	GO:0004866	endopeptidase inhibitor activity	2/432	39/18401	0.2328	0.752734	0.70528	ENSSMAG00000000287/ENSSMAG00000014097	2
Molecullar function	GO:0008198	ferrous iron binding	2/432	39/18401	0.2328	0.752734	0.70528	ENSSMAG00000003685/ENSSMAG00000008214	2
Molecullar function	GO:0140326	ATPase-coupled intramembrane lipid transporter activity	2/432	40/18401	0.241524	0.752734	0.70528	ENSSMAG00000005229/ENSSMAG00000011058	2
Molecullar function	GO:0004713	protein tyrosine kinase activity	3/432	73/18401	0.245345	0.752734	0.70528	ENSSMAG00000004318/ENSSMAG00000009120/ENSSMAG00000016397	3
Molecullar function	GO:0015485	cholesterol binding	3/432	73/18401	0.245345	0.752734	0.70528	ENSSMAG00000009241/ENSSMAG00000013875/ENSSMAG00000015837	3
Molecullar function	GO:0003994	aconitate hydratase activity	1/432	12/18401	0.248113	0.752734	0.70528	ENSSMAG00000014204	1
Molecullar function	GO:0004032	alditol	1/432	12/18401	0.248113	0.752734	0.70528	ENSSMAG00000020184	1
Molecullar function	GO:0004356	glutamate-ammonia ligase activity	1/432	12/18401	0.248113	0.752734	0.70528	ENSSMAG00000014768	1
Molecullar function	GO:0004749	ribose phosphate diphosphokinase activity	1/432	12/18401	0.248113	0.752734	0.70528	ENSSMAG00000017362	1
Molecullar function	GO:0005326	neurotransmitter transmembrane transporter activity	1/432	12/18401	0.248113	0.752734	0.70528	ENSSMAG00000010243	1
Molecullar function	GO:0008106	alcohol dehydrogenase (NADP+) activity	1/432	12/18401	0.248113	0.752734	0.70528	ENSSMAG00000020184	1
Molecullar function	GO:0008511	sodium	1/432	12/18401	0.248113	0.752734	0.70528	ENSSMAG00000013051	1
Molecullar function	GO:0008865	fructokinase activity	1/432	12/18401	0.248113	0.752734	0.70528	ENSSMAG00000012692	1
Molecullar function	GO:0015378	sodium	1/432	12/18401	0.248113	0.752734	0.70528	ENSSMAG00000013051	1
Molecullar function	GO:0016971	flavin-linked sulfhydryl oxidase activity	1/432	12/18401	0.248113	0.752734	0.70528	ENSSMAG00000005034	1
Molecullar function	GO:0019158	mannokinase activity	1/432	12/18401	0.248113	0.752734	0.70528	ENSSMAG00000012692	1
Molecullar function	GO:0019212	phosphatase inhibitor activity	1/432	12/18401	0.248113	0.752734	0.70528	ENSSMAG00000001839	1
Molecullar function	GO:0031402	sodium ion binding	1/432	12/18401	0.248113	0.752734	0.70528	ENSSMAG00000019322	1
Molecullar function	GO:0032217	riboflavin transmembrane transporter activity	1/432	12/18401	0.248113	0.752734	0.70528	ENSSMAG00000003131	1
Molecullar function	GO:0032794	GTPase activating protein binding	1/432	12/18401	0.248113	0.752734	0.70528	ENSSMAG00000003021	1
Molecullar function	GO:0042288	MHC class I protein binding	1/432	12/18401	0.248113	0.752734	0.70528	ENSSMAG00000002908	1
Molecullar function	GO:0051380	norepinephrine binding	1/432	12/18401	0.248113	0.752734	0.70528	ENSSMAG00000019322	1
Molecullar function	GO:0070181	small ribosomal subunit rRNA binding	1/432	12/18401	0.248113	0.752734	0.70528	ENSSMAG00000000231	1
Molecullar function	GO:0070006	metalloaminopeptidase activity	2/432	41/18401	0.250262	0.752734	0.70528	ENSSMAG00000010607/ENSSMAG00000013234	2
Molecullar function	GO:0015276	ligand-gated ion channel activity	3/432	74/18401	0.25165	0.752734	0.70528	ENSSMAG00000012597/ENSSMAG00000013013/ENSSMAG00000015815	3
Molecullar function	GO:0003785	actin monomer binding	2/432	42/18401	0.259008	0.752734	0.70528	ENSSMAG00000000778/ENSSMAG00000008840	2
Molecullar function	GO:0004198	calcium-dependent cysteine-type endopeptidase activity	2/432	42/18401	0.259008	0.752734	0.70528	ENSSMAG00000010414/ENSSMAG00000018521	2
Molecullar function	GO:0005262	calcium channel activity	3/432	76/18401	0.264328	0.752734	0.70528	ENSSMAG00000001741/ENSSMAG00000004063/ENSSMAG00000013567	3
Molecullar function	GO:0004340	glucokinase activity	1/432	13/18401	0.265777	0.752734	0.70528	ENSSMAG00000012692	1
Molecullar function	GO:0004459	L-lactate dehydrogenase activity	1/432	13/18401	0.265777	0.752734	0.70528	ENSSMAG00000008810	1
Molecullar function	GO:0004966	galanin receptor activity	1/432	13/18401	0.265777	0.752734	0.70528	ENSSMAG00000011835	1
Molecullar function	GO:0004972	NMDA glutamate receptor activity	1/432	13/18401	0.265777	0.752734	0.70528	ENSSMAG00000012597	1
Molecullar function	GO:0005007	fibroblast growth factor-activated receptor activity	1/432	13/18401	0.265777	0.752734	0.70528	ENSSMAG00000002330	1
Molecullar function	GO:0015232	heme transporter activity	1/432	13/18401	0.265777	0.752734	0.70528	ENSSMAG00000005388	1
Molecullar function	GO:0034185	apolipoprotein binding	1/432	13/18401	0.265777	0.752734	0.70528	ENSSMAG00000016575	1
Molecullar function	GO:0035005	1-phosphatidylinositol-4-phosphate 3-kinase activity	1/432	13/18401	0.265777	0.752734	0.70528	ENSSMAG00000003937	1
Molecullar function	GO:0051428	peptide hormone receptor binding	1/432	13/18401	0.265777	0.752734	0.70528	ENSSMAG00000014097	1
Molecullar function	GO:0001965	G-protein alpha-subunit binding	2/432	43/18401	0.267758	0.752734	0.70528	ENSSMAG00000003021/ENSSMAG00000009408	2
Molecullar function	GO:0005267	potassium channel activity	2/432	43/18401	0.267758	0.752734	0.70528	ENSSMAG00000000011/ENSSMAG00000018951	2
Molecullar function	GO:0004970	ionotropic glutamate receptor activity	2/432	44/18401	0.276507	0.752734	0.70528	ENSSMAG00000012597/ENSSMAG00000015815	2
Molecullar function	GO:0051219	phosphoprotein binding	2/432	44/18401	0.276507	0.752734	0.70528	ENSSMAG00000009319/ENSSMAG00000016631	2
Molecullar function	GO:0032266	phosphatidylinositol-3-phosphate binding	3/432	78/18401	0.277082	0.752734	0.70528	ENSSMAG00000004242/ENSSMAG00000005034/ENSSMAG00000010767	3
Molecullar function	GO:0003993	acid phosphatase activity	1/432	14/18401	0.283026	0.752734	0.70528	ENSSMAG00000008214	1
Molecullar function	GO:0004743	pyruvate kinase activity	1/432	14/18401	0.283026	0.752734	0.70528	ENSSMAG00000009138	1
Molecullar function	GO:0004947	bradykinin receptor activity	1/432	14/18401	0.283026	0.752734	0.70528	ENSSMAG00000018134	1
Molecullar function	GO:0004967	glucagon receptor activity	1/432	14/18401	0.283026	0.752734	0.70528	ENSSMAG00000013184	1
Molecullar function	GO:0005220	inositol 1,4,5-trisphosphate-sensitive calcium-release channel activity	1/432	14/18401	0.283026	0.752734	0.70528	ENSSMAG00000016509	1
Molecullar function	GO:0015277	kainate selective glutamate receptor activity	1/432	14/18401	0.283026	0.752734	0.70528	ENSSMAG00000015815	1
Molecullar function	GO:0034511	U3 snoRNA binding	1/432	14/18401	0.283026	0.752734	0.70528	ENSSMAG00000012692	1
Molecullar function	GO:0030234	enzyme regulator activity	2/432	45/18401	0.285249	0.752734	0.70528	ENSSMAG00000004959/ENSSMAG00000018141	2
Molecullar function	GO:0008083	growth factor activity	5/432	153/18401	0.290737	0.752734	0.70528	ENSSMAG00000004537/ENSSMAG00000006677/ENSSMAG00000010479/ENSSMAG00000012687/ENSSMAG00000019350	5
Molecullar function	GO:0000175	3'-5'-exoribonuclease activity	2/432	46/18401	0.29398	0.752734	0.70528	ENSSMAG00000002422/ENSSMAG00000004294	2
Molecullar function	GO:0004181	metallocarboxypeptidase activity	2/432	46/18401	0.29398	0.752734	0.70528	ENSSMAG00000002756/ENSSMAG00000009599	2
Molecullar function	GO:0005080	protein kinase C binding	2/432	46/18401	0.29398	0.752734	0.70528	ENSSMAG00000004755/ENSSMAG00000004763	2
Molecullar function	GO:0008144	drug binding	2/432	46/18401	0.29398	0.752734	0.70528	ENSSMAG00000019322/ENSSMAG00000020308	2
Molecullar function	GO:0097718	disordered domain specific binding	2/432	46/18401	0.29398	0.752734	0.70528	ENSSMAG00000007883/ENSSMAG00000011551	2
Molecullar function	GO:0001618	virus receptor activity	1/432	15/18401	0.299872	0.752734	0.70528	ENSSMAG00000009241	1
Molecullar function	GO:0004017	adenylate kinase activity	1/432	15/18401	0.299872	0.752734	0.70528	ENSSMAG00000011684	1
Molecullar function	GO:0005337	nucleoside transmembrane transporter activity	1/432	15/18401	0.299872	0.752734	0.70528	ENSSMAG00000004347	1
Molecullar function	GO:0005372	water transmembrane transporter activity	1/432	15/18401	0.299872	0.752734	0.70528	ENSSMAG00000008469	1
Molecullar function	GO:0015081	sodium ion transmembrane transporter activity	1/432	15/18401	0.299872	0.752734	0.70528	ENSSMAG00000013051	1
Molecullar function	GO:0016303	1-phosphatidylinositol-3-kinase activity	1/432	15/18401	0.299872	0.752734	0.70528	ENSSMAG00000003937	1
Molecullar function	GO:0046920	alpha-(1->3)-fucosyltransferase activity	1/432	15/18401	0.299872	0.752734	0.70528	ENSSMAG00000002702	1
Molecullar function	GO:0070742	C2H2 zinc finger domain binding	1/432	15/18401	0.299872	0.752734	0.70528	ENSSMAG00000013930	1
Molecullar function	GO:0008157	protein phosphatase 1 binding	2/432	47/18401	0.302697	0.752734	0.70528	ENSSMAG00000017568/ENSSMAG00000020029	2
Molecullar function	GO:0019955	cytokine binding	2/432	47/18401	0.302697	0.752734	0.70528	ENSSMAG00000006455/ENSSMAG00000021194	2
Molecullar function	GO:0042626	ATPase-coupled transmembrane transporter activity	3/432	82/18401	0.302748	0.752734	0.70528	ENSSMAG00000008214/ENSSMAG00000016419/ENSSMAG00000018013	3
Molecullar function	GO:0042169	SH2 domain binding	2/432	48/18401	0.311394	0.761516	0.713508	ENSSMAG00000009120/ENSSMAG00000021187	2
Molecullar function	GO:0030170	pyridoxal phosphate binding	3/432	84/18401	0.315627	0.761516	0.713508	ENSSMAG00000011012/ENSSMAG00000011237/ENSSMAG00000016509	3
Molecullar function	GO:0001733	galactosylceramide sulfotransferase activity	1/432	16/18401	0.316322	0.761516	0.713508	ENSSMAG00000004578	1
Molecullar function	GO:0003872	6-phosphofructokinase activity	1/432	16/18401	0.316322	0.761516	0.713508	ENSSMAG00000002590	1
Molecullar function	GO:0008179	adenylate cyclase binding	1/432	16/18401	0.316322	0.761516	0.713508	ENSSMAG00000019322	1
Molecullar function	GO:0038191	neuropilin binding	1/432	16/18401	0.316322	0.761516	0.713508	ENSSMAG00000008515	1
Molecullar function	GO:0015267	channel activity	2/432	49/18401	0.320068	0.766478	0.718158	ENSSMAG00000008469/ENSSMAG00000011058	2
Molecullar function	GO:0008138	protein tyrosine/serine/threonine phosphatase activity	3/432	85/18401	0.322072	0.76724	0.718871	ENSSMAG00000001135/ENSSMAG00000001139/ENSSMAG00000020109	3
Molecullar function	GO:0005092	GDP-dissociation inhibitor activity	1/432	17/18401	0.332387	0.771982	0.723314	ENSSMAG00000003021	1
Molecullar function	GO:0008417	fucosyltransferase activity	1/432	17/18401	0.332387	0.771982	0.723314	ENSSMAG00000002702	1
Molecullar function	GO:0016651	oxidoreductase activity, acting on NAD(P)H	1/432	17/18401	0.332387	0.771982	0.723314	ENSSMAG00000019658	1
Molecullar function	GO:0051379	epinephrine binding	1/432	17/18401	0.332387	0.771982	0.723314	ENSSMAG00000019322	1
Molecullar function	GO:0044877	protein-containing complex binding	5/432	164/18401	0.341417	0.771982	0.723314	ENSSMAG00000002908/ENSSMAG00000005034/ENSSMAG00000010457/ENSSMAG00000010767/ENSSMAG00000019322	5
Molecullar function	GO:0004322	ferroxidase activity	1/432	18/18401	0.348075	0.771982	0.723314	ENSSMAG00000003685	1
Molecullar function	GO:0004957	prostaglandin E receptor activity	1/432	18/18401	0.348075	0.771982	0.723314	ENSSMAG00000007524	1
Molecullar function	GO:0004960	thromboxane receptor activity	1/432	18/18401	0.348075	0.771982	0.723314	ENSSMAG00000008214	1
Molecullar function	GO:0015204	urea transmembrane transporter activity	1/432	18/18401	0.348075	0.771982	0.723314	ENSSMAG00000008469	1
Molecullar function	GO:0015250	water channel activity	1/432	18/18401	0.348075	0.771982	0.723314	ENSSMAG00000008469	1
Molecullar function	GO:0016849	phosphorus-oxygen lyase activity	1/432	18/18401	0.348075	0.771982	0.723314	ENSSMAG00000019308	1
Molecullar function	GO:0019205	nucleobase-containing compound kinase activity	1/432	18/18401	0.348075	0.771982	0.723314	ENSSMAG00000011684	1
Molecullar function	GO:0030169	low-density lipoprotein particle binding	1/432	18/18401	0.348075	0.771982	0.723314	ENSSMAG00000016575	1
Molecullar function	GO:0004415	hyalurononglucosaminidase activity	1/432	19/18401	0.363395	0.771982	0.723314	ENSSMAG00000002022	1
Molecullar function	GO:0004731	purine-nucleoside phosphorylase activity	1/432	19/18401	0.363395	0.771982	0.723314	ENSSMAG00000017676	1
Molecullar function	GO:0005088	Ras guanyl-nucleotide exchange factor activity	1/432	19/18401	0.363395	0.771982	0.723314	ENSSMAG00000019322	1
Molecullar function	GO:0008641	ubiquitin-like modifier activating enzyme activity	1/432	19/18401	0.363395	0.771982	0.723314	ENSSMAG00000006455	1
Molecullar function	GO:0010997	anaphase-promoting complex binding	1/432	19/18401	0.363395	0.771982	0.723314	ENSSMAG00000010124	1
Molecullar function	GO:0015279	store-operated calcium channel activity	1/432	19/18401	0.363395	0.771982	0.723314	ENSSMAG00000001741	1
Molecullar function	GO:0016176	superoxide-generating NADPH oxidase activator activity	1/432	19/18401	0.363395	0.771982	0.723314	ENSSMAG00000017763	1
Molecullar function	GO:0031005	filamin binding	1/432	19/18401	0.363395	0.771982	0.723314	ENSSMAG00000005103	1
Molecullar function	GO:0034236	protein kinase A catalytic subunit binding	1/432	19/18401	0.363395	0.771982	0.723314	ENSSMAG00000020308	1
Molecullar function	GO:0044548	S100 protein binding	1/432	19/18401	0.363395	0.771982	0.723314	ENSSMAG00000013046	1
Molecullar function	GO:0001540	amyloid-beta binding	2/432	55/18401	0.371434	0.771982	0.723314	ENSSMAG00000010457/ENSSMAG00000019322	2
Molecullar function	GO:0005520	insulin-like growth factor binding	2/432	55/18401	0.371434	0.771982	0.723314	ENSSMAG00000012293/ENSSMAG00000017577	2
Molecullar function	GO:0004745	retinol dehydrogenase activity	1/432	20/18401	0.378356	0.771982	0.723314	ENSSMAG00000002981	1
Molecullar function	GO:0005247	voltage-gated chloride channel activity	1/432	20/18401	0.378356	0.771982	0.723314	ENSSMAG00000012360	1
Molecullar function	GO:0005388	calcium transmembrane transporter activity, phosphorylative mechanism	1/432	20/18401	0.378356	0.771982	0.723314	ENSSMAG00000000578	1
Molecullar function	GO:0030506	ankyrin binding	1/432	20/18401	0.378356	0.771982	0.723314	ENSSMAG00000020982	1
Molecullar function	GO:0038036	sphingosine-1-phosphate receptor activity	1/432	20/18401	0.378356	0.771982	0.723314	ENSSMAG00000005123	1
Molecullar function	GO:0052742	phosphatidylinositol kinase activity	1/432	20/18401	0.378356	0.771982	0.723314	ENSSMAG00000003937	1
Molecullar function	GO:0097153	cysteine-type endopeptidase activity involved in apoptotic process	1/432	20/18401	0.378356	0.771982	0.723314	ENSSMAG00000015624	1
Molecullar function	GO:0019903	protein phosphatase binding	3/432	95/18401	0.386272	0.779614	0.730466	ENSSMAG00000002908/ENSSMAG00000008515/ENSSMAG00000009120	3
Molecullar function	GO:0004536	deoxyribonuclease activity	1/432	21/18401	0.392966	0.779614	0.730466	ENSSMAG00000014780	1
Molecullar function	GO:0005229	intracellular calcium activated chloride channel activity	1/432	21/18401	0.392966	0.779614	0.730466	ENSSMAG00000016826	1
Molecullar function	GO:0050750	low-density lipoprotein particle receptor binding	1/432	21/18401	0.392966	0.779614	0.730466	ENSSMAG00000016575	1
Molecullar function	GO:0097027	ubiquitin-protein transferase activator activity	1/432	21/18401	0.392966	0.779614	0.730466	ENSSMAG00000010124	1
Molecullar function	GO:0005261	cation channel activity	2/432	58/18401	0.396545	0.779614	0.730466	ENSSMAG00000007247/ENSSMAG00000017638	2
Molecullar function	GO:0004114	3',5'-cyclic-nucleotide phosphodiesterase activity	2/432	59/18401	0.404813	0.779614	0.730466	ENSSMAG00000001381/ENSSMAG00000002330	2
Molecullar function	GO:0008536	Ran GTPase binding	2/432	59/18401	0.404813	0.779614	0.730466	ENSSMAG00000004755/ENSSMAG00000020308	2
Molecullar function	GO:0004222	metalloendopeptidase activity	5/432	178/18401	0.406624	0.779614	0.730466	ENSSMAG00000002406/ENSSMAG00000002422/ENSSMAG00000006274/ENSSMAG00000008836/ENSSMAG00000015624	5
Molecullar function	GO:0004129	cytochrome-c oxidase activity	1/432	22/18401	0.407234	0.779614	0.730466	ENSSMAG00000002180	1
Molecullar function	GO:0008499	UDP-galactose	1/432	22/18401	0.407234	0.779614	0.730466	ENSSMAG00000013957	1
Molecullar function	GO:0008510	sodium	1/432	22/18401	0.407234	0.779614	0.730466	ENSSMAG00000012247	1
Molecullar function	GO:0016209	antioxidant activity	1/432	22/18401	0.407234	0.779614	0.730466	ENSSMAG00000001968	1
Molecullar function	GO:0016798	hydrolase activity, acting on glycosyl bonds	1/432	22/18401	0.407234	0.779614	0.730466	ENSSMAG00000002702	1
Molecullar function	GO:0016491	oxidoreductase activity	8/432	300/18401	0.407798	0.779614	0.730466	ENSSMAG00000002981/ENSSMAG00000003292/ENSSMAG00000007524/ENSSMAG00000011012/ENSSMAG00000012341/ENSSMAG00000016691/ENSSMAG00000016702/ENSSMAG00000020184	8
Molecullar function	GO:0004860	protein kinase inhibitor activity	1/432	23/18401	0.421167	0.785404	0.735891	ENSSMAG00000001839	1
Molecullar function	GO:0004935	adrenergic receptor activity	1/432	23/18401	0.421167	0.785404	0.735891	ENSSMAG00000019322	1
Molecullar function	GO:0005549	odorant binding	1/432	23/18401	0.421167	0.785404	0.735891	ENSSMAG00000005539	1
Molecullar function	GO:0010314	phosphatidylinositol-5-phosphate binding	1/432	23/18401	0.421167	0.785404	0.735891	ENSSMAG00000004242	1
Molecullar function	GO:0017166	vinculin binding	1/432	23/18401	0.421167	0.785404	0.735891	ENSSMAG00000008515	1
Molecullar function	GO:0043621	protein self-association	2/432	61/18401	0.421184	0.785404	0.735891	ENSSMAG00000016575/ENSSMAG00000020308	2
Molecullar function	GO:0003707	steroid hormone receptor activity	3/432	101/18401	0.42415	0.786486	0.736904	ENSSMAG00000011461/ENSSMAG00000013103/ENSSMAG00000020885	3
Molecullar function	GO:0002161	aminoacyl-tRNA editing activity	1/432	24/18401	0.434773	0.786486	0.736904	ENSSMAG00000004373	1
Molecullar function	GO:0005313	L-glutamate transmembrane transporter activity	1/432	24/18401	0.434773	0.786486	0.736904	ENSSMAG00000010243	1
Molecullar function	GO:0017025	TBP-class protein binding	1/432	24/18401	0.434773	0.786486	0.736904	ENSSMAG00000017444	1
Molecullar function	GO:0005546	phosphatidylinositol-4,5-bisphosphate binding	3/432	103/18401	0.436603	0.786486	0.736904	ENSSMAG00000002006/ENSSMAG00000003069/ENSSMAG00000017895	3
Molecullar function	GO:0004519	endonuclease activity	2/432	63/18401	0.437321	0.786486	0.736904	ENSSMAG00000001458/ENSSMAG00000021318	2
Molecullar function	GO:0005216	ion channel activity	2/432	63/18401	0.437321	0.786486	0.736904	ENSSMAG00000000143/ENSSMAG00000018725	2
Molecullar function	GO:0005507	copper ion binding	2/432	63/18401	0.437321	0.786486	0.736904	ENSSMAG00000003548/ENSSMAG00000015408	2
Molecullar function	GO:0051539	4 iron, 4 sulfur cluster binding	2/432	63/18401	0.437321	0.786486	0.736904	ENSSMAG00000008466/ENSSMAG00000019658	2
Molecullar function	GO:0005251	delayed rectifier potassium channel activity	2/432	64/18401	0.445297	0.786887	0.73728	ENSSMAG00000007524/ENSSMAG00000007883	2
Molecullar function	GO:0004559	alpha-mannosidase activity	1/432	25/18401	0.44806	0.786887	0.73728	ENSSMAG00000013046	1
Molecullar function	GO:0005237	inhibitory extracellular ligand-gated ion channel activity	1/432	25/18401	0.44806	0.786887	0.73728	ENSSMAG00000004959	1
Molecullar function	GO:0008420	RNA polymerase II CTD heptapeptide repeat phosphatase activity	1/432	25/18401	0.44806	0.786887	0.73728	ENSSMAG00000003888	1
Molecullar function	GO:0003779	actin binding	10/432	395/18401	0.449346	0.786887	0.73728	ENSSMAG00000002947/ENSSMAG00000004446/ENSSMAG00000004755/ENSSMAG00000004763/ENSSMAG00000005103/ENSSMAG00000006578/ENSSMAG00000009603/ENSSMAG00000015016/ENSSMAG00000015622/ENSSMAG00000020430	10
Molecullar function	GO:0001784	phosphotyrosine residue binding	2/432	65/18401	0.45321	0.786887	0.73728	ENSSMAG00000009120/ENSSMAG00000013234	2
Molecullar function	GO:0004402	histone acetyltransferase activity	2/432	65/18401	0.45321	0.786887	0.73728	ENSSMAG00000009313/ENSSMAG00000018863	2
Molecullar function	GO:0008237	metallopeptidase activity	2/432	65/18401	0.45321	0.786887	0.73728	ENSSMAG00000010442/ENSSMAG00000010607	2
Molecullar function	GO:0005452	inorganic anion exchanger activity	1/432	26/18401	0.461036	0.786887	0.73728	ENSSMAG00000012247	1
Molecullar function	GO:0051393	alpha-actinin binding	1/432	26/18401	0.461036	0.786887	0.73728	ENSSMAG00000005103	1
Molecullar function	GO:0004571	mannosyl-oligosaccharide 1,2-alpha-mannosidase activity	1/432	27/18401	0.473707	0.786887	0.73728	ENSSMAG00000004311	1
Molecullar function	GO:0035259	glucocorticoid receptor binding	1/432	27/18401	0.473707	0.786887	0.73728	ENSSMAG00000020885	1
Molecullar function	GO:0005125	cytokine activity	4/432	151/18401	0.474904	0.786887	0.73728	ENSSMAG00000002612/ENSSMAG00000004537/ENSSMAG00000012687/ENSSMAG00000017444	4
Molecullar function	GO:0005212	structural constituent of eye lens	2/432	69/18401	0.484202	0.786887	0.73728	ENSSMAG00000009791/ENSSMAG00000010457	2
Molecullar function	GO:0019003	GDP binding	3/432	111/18401	0.485313	0.786887	0.73728	ENSSMAG00000006884/ENSSMAG00000008195/ENSSMAG00000014780	3
Molecullar function	GO:0004971	AMPA glutamate receptor activity	1/432	28/18401	0.486081	0.786887	0.73728	ENSSMAG00000013013	1
Molecullar function	GO:0031489	myosin V binding	1/432	28/18401	0.486081	0.786887	0.73728	ENSSMAG00000008195	1
Molecullar function	GO:0035035	histone acetyltransferase binding	1/432	28/18401	0.486081	0.786887	0.73728	ENSSMAG00000007628	1
Molecullar function	GO:0070530	K63-linked polyubiquitin modification-dependent protein binding	1/432	28/18401	0.486081	0.786887	0.73728	ENSSMAG00000004761	1
Molecullar function	GO:0005230	extracellular ligand-gated ion channel activity	2/432	70/18401	0.491778	0.786887	0.73728	ENSSMAG00000004959/ENSSMAG00000013354	2
Molecullar function	GO:0051287	NAD binding	2/432	70/18401	0.491778	0.786887	0.73728	ENSSMAG00000010634/ENSSMAG00000011551	2
Molecullar function	GO:0000030	mannosyltransferase activity	1/432	29/18401	0.498164	0.786887	0.73728	ENSSMAG00000003977	1
Molecullar function	GO:0001968	fibronectin binding	1/432	29/18401	0.498164	0.786887	0.73728	ENSSMAG00000011061	1
Molecullar function	GO:0003810	protein-glutamine gamma-glutamyltransferase activity	1/432	29/18401	0.498164	0.786887	0.73728	ENSSMAG00000011025	1
Molecullar function	GO:0008171	O-methyltransferase activity	1/432	29/18401	0.498164	0.786887	0.73728	ENSSMAG00000020109	1
Molecullar function	GO:0008194	UDP-glycosyltransferase activity	1/432	29/18401	0.498164	0.786887	0.73728	ENSSMAG00000020700	1
Molecullar function	GO:0008553	proton-exporting ATPase activity, phosphorylative mechanism	1/432	29/18401	0.498164	0.786887	0.73728	ENSSMAG00000000578	1
Molecullar function	GO:0008757	S-adenosylmethionine-dependent methyltransferase activity	1/432	29/18401	0.498164	0.786887	0.73728	ENSSMAG00000020109	1
Molecullar function	GO:0030414	peptidase inhibitor activity	1/432	29/18401	0.498164	0.786887	0.73728	ENSSMAG00000001362	1
Molecullar function	GO:0046914	transition metal ion binding	1/432	29/18401	0.498164	0.786887	0.73728	ENSSMAG00000013046	1
Molecullar function	GO:0047555	3',5'-cyclic-GMP phosphodiesterase activity	1/432	29/18401	0.498164	0.786887	0.73728	ENSSMAG00000001381	1
Molecullar function	GO:0070403	NAD+ binding	1/432	29/18401	0.498164	0.786887	0.73728	ENSSMAG00000007524	1
Molecullar function	GO:1990381	ubiquitin-specific protease binding	1/432	29/18401	0.498164	0.786887	0.73728	ENSSMAG00000002908	1
Molecullar function	GO:0004175	endopeptidase activity	2/432	71/18401	0.499285	0.786887	0.73728	ENSSMAG00000015625/ENSSMAG00000015780	2
Molecullar function	GO:0016829	lyase activity	2/432	71/18401	0.499285	0.786887	0.73728	ENSSMAG00000002623/ENSSMAG00000005426	2
Molecullar function	GO:0005089	Rho guanyl-nucleotide exchange factor activity	2/432	72/18401	0.506719	0.786887	0.73728	ENSSMAG00000006455/ENSSMAG00000008393	2
Molecullar function	GO:0036459	thiol-dependent ubiquitinyl hydrolase activity	3/432	115/18401	0.508903	0.786887	0.73728	ENSSMAG00000010345/ENSSMAG00000015979/ENSSMAG00000015984	3
Molecullar function	GO:0004016	adenylate cyclase activity	1/432	30/18401	0.509965	0.786887	0.73728	ENSSMAG00000003254	1
Molecullar function	GO:0008266	poly(U) RNA binding	1/432	30/18401	0.509965	0.786887	0.73728	ENSSMAG00000019639	1
Molecullar function	GO:0017080	sodium channel regulator activity	1/432	30/18401	0.509965	0.786887	0.73728	ENSSMAG00000004443	1
Molecullar function	GO:0070273	phosphatidylinositol-4-phosphate binding	1/432	30/18401	0.509965	0.786887	0.73728	ENSSMAG00000004242	1
Molecullar function	GO:0005516	calmodulin binding	4/432	158/18401	0.510179	0.786887	0.73728	ENSSMAG00000002006/ENSSMAG00000007650/ENSSMAG00000013637/ENSSMAG00000020308	4
Molecullar function	GO:0004890	GABA-A receptor activity	1/432	31/18401	0.521488	0.790923	0.741062	ENSSMAG00000004959	1
Molecullar function	GO:0008047	enzyme activator activity	1/432	31/18401	0.521488	0.790923	0.741062	ENSSMAG00000000505	1
Molecullar function	GO:0016836	hydro-lyase activity	1/432	31/18401	0.521488	0.790923	0.741062	ENSSMAG00000019267	1
Molecullar function	GO:0019887	protein kinase regulator activity	1/432	31/18401	0.521488	0.790923	0.741062	ENSSMAG00000004755	1
Molecullar function	GO:0022851	GABA-gated chloride ion channel activity	1/432	31/18401	0.521488	0.790923	0.741062	ENSSMAG00000004959	1
Molecullar function	GO:0004540	ribonuclease activity	1/432	32/18401	0.532741	0.795489	0.74534	ENSSMAG00000008850	1
Molecullar function	GO:0004724	magnesium-dependent protein serine/threonine phosphatase activity	1/432	32/18401	0.532741	0.795489	0.74534	ENSSMAG00000016293	1
Molecullar function	GO:0043236	laminin binding	1/432	32/18401	0.532741	0.795489	0.74534	ENSSMAG00000007283	1
Molecullar function	GO:0008022	protein C-terminus binding	4/432	163/18401	0.534707	0.795489	0.74534	ENSSMAG00000001834/ENSSMAG00000008025/ENSSMAG00000009120/ENSSMAG00000018466	4
Molecullar function	GO:0004879	nuclear receptor activity	2/432	77/18401	0.542798	0.795489	0.74534	ENSSMAG00000011461/ENSSMAG00000020885	2
Molecullar function	GO:0016887	ATPase activity	6/432	252/18401	0.543557	0.795489	0.74534	ENSSMAG00000000578/ENSSMAG00000002908/ENSSMAG00000014420/ENSSMAG00000016419/ENSSMAG00000018013/ENSSMAG00000020871	6
Molecullar function	GO:0004143	diacylglycerol kinase activity	1/432	33/18401	0.54373	0.795489	0.74534	ENSSMAG00000004311	1
Molecullar function	GO:0008253	5'-nucleotidase activity	1/432	33/18401	0.54373	0.795489	0.74534	ENSSMAG00000020335	1
Molecullar function	GO:0015379	potassium	1/432	33/18401	0.54373	0.795489	0.74534	ENSSMAG00000013051	1
Molecullar function	GO:0042800	histone methyltransferase activity (H3-K4 specific)	1/432	33/18401	0.54373	0.795489	0.74534	ENSSMAG00000010620	1
Molecullar function	GO:0048018	receptor ligand activity	1/432	33/18401	0.54373	0.795489	0.74534	ENSSMAG00000014341	1
Molecullar function	GO:0009982	pseudouridine synthase activity	1/432	34/18401	0.554461	0.806006	0.755193	ENSSMAG00000009313	1
Molecullar function	GO:0046935	1-phosphatidylinositol-3-kinase regulator activity	1/432	34/18401	0.554461	0.806006	0.755193	ENSSMAG00000015653	1
Molecullar function	GO:0051117	ATPase binding	2/432	80/18401	0.563549	0.807113	0.756231	ENSSMAG00000008185/ENSSMAG00000009120	2
Molecullar function	GO:0005086	ARF guanyl-nucleotide exchange factor activity	1/432	35/18401	0.56494	0.807113	0.756231	ENSSMAG00000013028	1
Molecullar function	GO:0016788	hydrolase activity, acting on ester bonds	1/432	35/18401	0.56494	0.807113	0.756231	ENSSMAG00000015181	1
Molecullar function	GO:0030553	cGMP binding	1/432	35/18401	0.56494	0.807113	0.756231	ENSSMAG00000001381	1
Molecullar function	GO:1990782	protein tyrosine kinase binding	1/432	35/18401	0.56494	0.807113	0.756231	ENSSMAG00000010345	1
Molecullar function	GO:0001046	core promoter sequence-specific DNA binding	1/432	36/18401	0.575174	0.807113	0.756231	ENSSMAG00000008024	1
Molecullar function	GO:0003756	protein disulfide isomerase activity	1/432	36/18401	0.575174	0.807113	0.756231	ENSSMAG00000003405	1
Molecullar function	GO:0031681	G-protein beta-subunit binding	1/432	36/18401	0.575174	0.807113	0.756231	ENSSMAG00000009408	1
Molecullar function	GO:0043531	ADP binding	1/432	36/18401	0.575174	0.807113	0.756231	ENSSMAG00000002908	1
Molecullar function	GO:0044325	ion channel binding	4/432	173/18401	0.581837	0.807113	0.756231	ENSSMAG00000000334/ENSSMAG00000001844/ENSSMAG00000004443/ENSSMAG00000010243	4
Molecullar function	GO:0008381	mechanosensitive ion channel activity	1/432	37/18401	0.585167	0.807113	0.756231	ENSSMAG00000005735	1
Molecullar function	GO:0017056	structural constituent of nuclear pore	1/432	37/18401	0.585167	0.807113	0.756231	ENSSMAG00000017638	1
Molecullar function	GO:0031593	polyubiquitin modification-dependent protein binding	1/432	37/18401	0.585167	0.807113	0.756231	ENSSMAG00000002908	1
Molecullar function	GO:0005044	scavenger receptor activity	3/432	129/18401	0.586678	0.807113	0.756231	ENSSMAG00000003548/ENSSMAG00000011012/ENSSMAG00000018863	3
Molecullar function	GO:0004930	G protein-coupled receptor activity	11/432	485/18401	0.589346	0.807113	0.756231	ENSSMAG00000002474/ENSSMAG00000005123/ENSSMAG00000007283/ENSSMAG00000009833/ENSSMAG00000009931/ENSSMAG00000011835/ENSSMAG00000012698/ENSSMAG00000013088/ENSSMAG00000016936/ENSSMAG00000017570/ENSSMAG00000019322	11
Molecullar function	GO:0004693	cyclin-dependent protein serine/threonine kinase activity	1/432	38/18401	0.594925	0.807113	0.756231	ENSSMAG00000006578	1
Molecullar function	GO:0005164	tumor necrosis factor receptor binding	1/432	38/18401	0.594925	0.807113	0.756231	ENSSMAG00000002612	1
Molecullar function	GO:0022848	acetylcholine-gated cation-selective channel activity	1/432	38/18401	0.594925	0.807113	0.756231	ENSSMAG00000013354	1
Molecullar function	GO:0042056	chemoattractant activity	1/432	38/18401	0.594925	0.807113	0.756231	ENSSMAG00000006677	1
Molecullar function	GO:0000987	cis-regulatory region sequence-specific DNA binding	2/432	86/18401	0.602996	0.807113	0.756231	ENSSMAG00000003294/ENSSMAG00000018147	2
Molecullar function	GO:0003690	double-stranded DNA binding	2/432	86/18401	0.602996	0.807113	0.756231	ENSSMAG00000013930/ENSSMAG00000017286	2
Molecullar function	GO:0000993	RNA polymerase II complex binding	1/432	39/18401	0.604455	0.807113	0.756231	ENSSMAG00000013315	1
Molecullar function	GO:0004675	transmembrane receptor protein serine/threonine kinase activity	1/432	39/18401	0.604455	0.807113	0.756231	ENSSMAG00000011461	1
Molecullar function	GO:0031210	phosphatidylcholine binding	1/432	39/18401	0.604455	0.807113	0.756231	ENSSMAG00000010243	1
Molecullar function	GO:0004722	protein serine/threonine phosphatase activity	2/432	87/18401	0.609302	0.807113	0.756231	ENSSMAG00000009120/ENSSMAG00000016293	2
Molecullar function	GO:0016746	transferase activity, transferring acyl groups	2/432	87/18401	0.609302	0.807113	0.756231	ENSSMAG00000007562/ENSSMAG00000008836	2
Molecullar function	GO:0046332	SMAD binding	2/432	87/18401	0.609302	0.807113	0.756231	ENSSMAG00000011709/ENSSMAG00000013511	2
Molecullar function	GO:0003712	transcription coregulator activity	3/432	134/18401	0.612478	0.807113	0.756231	ENSSMAG00000002121/ENSSMAG00000008515/ENSSMAG00000015979	3
Molecullar function	GO:0001671	ATPase activator activity	1/432	40/18401	0.613761	0.807113	0.756231	ENSSMAG00000008185	1
Molecullar function	GO:0004623	phospholipase A2 activity	1/432	40/18401	0.613761	0.807113	0.756231	ENSSMAG00000004441	1
Molecullar function	GO:0017049	GTP-Rho binding	1/432	40/18401	0.613761	0.807113	0.756231	ENSSMAG00000017895	1
Molecullar function	GO:0044183	protein folding chaperone	1/432	40/18401	0.613761	0.807113	0.756231	ENSSMAG00000008185	1
Molecullar function	GO:0047617	acyl-CoA hydrolase activity	1/432	40/18401	0.613761	0.807113	0.756231	ENSSMAG00000010209	1
Molecullar function	GO:0004497	monooxygenase activity	2/432	90/18401	0.627764	0.823149	0.771256	ENSSMAG00000001062/ENSSMAG00000012274	2
Molecullar function	GO:0030165	PDZ domain binding	2/432	91/18401	0.633766	0.82863	0.776392	ENSSMAG00000004755/ENSSMAG00000019322	2
Molecullar function	GO:0016705	oxidoreductase activity, acting on paired donors, with incorporation or reduction of molecular oxygen	2/432	92/18401	0.639691	0.832505	0.780022	ENSSMAG00000001062/ENSSMAG00000012274	2
Molecullar function	GO:0034237	protein kinase A regulatory subunit binding	1/432	43/18401	0.640388	0.832505	0.780022	ENSSMAG00000020308	1
Molecullar function	GO:0003746	translation elongation factor activity	2/432	93/18401	0.645542	0.833975	0.781399	ENSSMAG00000003334/ENSSMAG00000016307	2
Molecullar function	GO:0004721	phosphoprotein phosphatase activity	2/432	93/18401	0.645542	0.833975	0.781399	ENSSMAG00000003888/ENSSMAG00000016293	2
Molecullar function	GO:0031683	G-protein beta/gamma-subunit complex binding	1/432	44/18401	0.648851	0.833975	0.781399	ENSSMAG00000017316	1
Molecullar function	GO:0050661	NADP binding	1/432	44/18401	0.648851	0.833975	0.781399	ENSSMAG00000011551	1
Molecullar function	GO:0031490	chromatin DNA binding	2/432	95/18401	0.657016	0.840719	0.787718	ENSSMAG00000010755/ENSSMAG00000013930	2
Molecullar function	GO:0050660	flavin adenine dinucleotide binding	2/432	96/18401	0.662642	0.840719	0.787718	ENSSMAG00000010764/ENSSMAG00000020308	2
Molecullar function	GO:0005319	lipid transporter activity	1/432	46/18401	0.665184	0.840719	0.787718	ENSSMAG00000018013	1
Molecullar function	GO:0017075	syntaxin-1 binding	1/432	46/18401	0.665184	0.840719	0.787718	ENSSMAG00000018067	1
Molecullar function	GO:0019838	growth factor binding	1/432	46/18401	0.665184	0.840719	0.787718	ENSSMAG00000008609	1
Molecullar function	GO:0030215	semaphorin receptor binding	1/432	46/18401	0.665184	0.840719	0.787718	ENSSMAG00000010254	1
Molecullar function	GO:0033613	activating transcription factor binding	1/432	47/18401	0.673064	0.848322	0.794842	ENSSMAG00000008466	1
Molecullar function	GO:0001227	DNA-binding transcription repressor activity, RNA polymerase II-specific	7/432	337/18401	0.680766	0.855659	0.801716	ENSSMAG00000002756/ENSSMAG00000005034/ENSSMAG00000010275/ENSSMAG00000010767/ENSSMAG00000012349/ENSSMAG00000015181/ENSSMAG00000020109	7
Molecullar function	GO:0004867	serine-type endopeptidase inhibitor activity	2/432	100/18401	0.684403	0.857275	0.803231	ENSSMAG00000001698/ENSSMAG00000014779	2
[truncated: 335 more rows]

## Sheet: Supplementary Table12
Norm-counts of up-regulated genes in premetamorphic stage (soft-clustering)
[truncated: 237 more rows]

[truncated: 13 more sheets: Supplementary Table13, Supplementary Table14, Supplementary Table15, Supplementary Table16, Supplementary Table17, Supplementary Table2, Supplementary Table3, Supplementary Table4, Supplementary Table5, Supplementary Table6, Supplementary Table7, Supplementary Table8, Supplementary Table9]
