# Supplementary material for: Brains in Metamorphosis: Temporal Transcriptome Dynamics in Hatchery-Reared Flatfishes
Source: Biology (Basel). 2021 Dec 2;10(12):1256. doi: 10.3390/biology10121256 (PMC8698573; doi:10.3390/biology10121256)
Supplement: Supplementary file 1 [file biology-10-01256-s001.zip › Supplementary Table S2.csv]

	baseMean	log2FoldChange	lfcSE	stat	pvalue	padj
ENSSMAG00000003355	782.069996	5.290395921	0.18925988	27.95307659	6.05E-172	1.10E-167
ENSSMAG00000006428	429.9850653	6.956313447	0.297776482	23.36085576	1.07E-120	9.69E-117
ENSSMAG00000011709	6113.963206	-2.096776391	0.092474873	-22.67401214	8.09E-114	4.89E-110
ENSSMAG00000014583	1229.860626	-8.152412239	0.382471302	-21.31509525	8.22E-101	3.73E-97
ENSSMAG00000004248	4312.379607	-7.75457138	0.36660537	-21.15236716	2.62E-99	9.51E-96
ENSSMAG00000016602	1213.564063	-6.114061597	0.309962259	-19.72518079	1.31E-86	3.96E-83
ENSSMAG00000010296	906.5491003	-2.637393923	0.148269354	-17.78785603	8.78E-71	1.99E-67
ENSSMAG00000006777	2547.478253	-2.186433951	0.123464078	-17.7090696	3.57E-70	7.19E-67
ENSSMAG00000015953	1077.439147	-3.352319109	0.195037539	-17.18807123	3.26E-66	5.91E-63
ENSSMAG00000013511	148140.9124	-2.390945356	0.139305229	-17.16335682	4.99E-66	8.23E-63
ENSSMAG00000017245	586.0767934	7.947891305	0.47930244	16.58220498	9.37E-62	1.42E-58
ENSSMAG00000017895	1608.523386	-2.934611777	0.183212942	-16.01749173	9.65E-58	1.34E-54
ENSSMAG00000003251	1818.072841	-4.964973963	0.317770229	-15.62441509	4.96E-55	6.43E-52
ENSSMAG00000008146	203113.8778	-2.50023885	0.162178984	-15.41654038	1.27E-53	1.53E-50
ENSSMAG00000007460	1299.342611	-2.459407544	0.160887591	-15.28649617	9.41E-53	1.07E-49
ENSSMAG00000009360	10063.5641	-3.249773618	0.213824277	-15.1983379	3.63E-52	3.87E-49
ENSSMAG00000019797	1894.461104	-2.802046027	0.18868336	-14.85052012	6.90E-50	6.95E-47
ENSSMAG00000002590	1714.199401	-3.104892271	0.213544919	-14.53976189	6.78E-48	6.47E-45
ENSSMAG00000003250	218.9416643	4.012360592	0.27998315	14.33072166	1.41E-46	1.24E-43
ENSSMAG00000014140	2264.406612	-3.14069103	0.219176739	-14.32949063	1.43E-46	1.24E-43
ENSSMAG00000017480	81207.08924	-2.490897482	0.174118036	-14.30579818	2.01E-46	1.66E-43
ENSSMAG00000009806	6697.66238	-4.65666175	0.326302815	-14.27098245	3.32E-46	2.61E-43
ENSSMAG00000018615	5288.07744	-3.890221286	0.273374598	-14.23036855	5.94E-46	4.48E-43
ENSSMAG00000010243	837.7231822	-3.026399586	0.21500587	-14.07589284	5.34E-45	3.87E-42
ENSSMAG00000020324	6620.85736	-2.100631314	0.153896788	-13.64961114	2.03E-42	1.36E-39
ENSSMAG00000004351	2391.021674	-5.07139572	0.378171621	-13.41030221	5.26E-41	3.29E-38
ENSSMAG00000013046	10212.31485	-2.654280555	0.202535508	-13.10526029	3.07E-39	1.86E-36
ENSSMAG00000000011	4285.253029	-2.566246206	0.19649914	-13.0598343	5.58E-39	3.26E-36
ENSSMAG00000008566	352.1474041	-2.764135643	0.212868163	-12.9851999	1.48E-38	8.41E-36
ENSSMAG00000017019	164.094259	-4.351538435	0.339001009	-12.83635834	1.03E-37	5.47E-35
ENSSMAG00000000242	46359.537	-5.154662127	0.41014086	-12.56802877	3.17E-36	1.55E-33
ENSSMAG00000016283	7008.454548	-2.76535892	0.220360098	-12.5492725	4.01E-36	1.91E-33
ENSSMAG00000010622	527.0529223	-2.621171675	0.209123041	-12.53411229	4.86E-36	2.20E-33
ENSSMAG00000001698	1038.104455	-5.159160762	0.418878107	-12.31661592	7.37E-35	3.18E-32
ENSSMAG00000012654	387.5679643	-5.566790571	0.452306655	-12.30755839	8.25E-35	3.48E-32
ENSSMAG00000000778	1286.454686	-3.28681033	0.267153831	-12.30306269	8.72E-35	3.59E-32
ENSSMAG00000006726	342.5655659	-2.819749799	0.23130289	-12.19072445	3.48E-34	1.40E-31
ENSSMAG00000004660	3634.701626	-2.353506893	0.197162381	-11.9368963	7.60E-33	2.81E-30
ENSSMAG00000017652	345.3839064	-2.459275692	0.207109706	-11.87426577	1.61E-32	5.84E-30
ENSSMAG00000018802	3980.781146	2.556368279	0.215346753	11.87093949	1.68E-32	5.95E-30
ENSSMAG00000007475	665.9356005	11.02220893	0.931504023	11.83270137	2.64E-32	9.22E-30
ENSSMAG00000014779	189.985386	-2.638286285	0.223473904	-11.80579136	3.64E-32	1.25E-29
ENSSMAG00000003254	373.8766776	-3.832088818	0.329149673	-11.64238986	2.51E-31	8.42E-29
ENSSMAG00000016301	186.6457272	5.391089004	0.465706637	11.57614811	5.44E-31	1.79E-28
ENSSMAG00000004063	11367.15069	-2.484228151	0.217052744	-11.44527413	2.48E-30	7.76E-28
ENSSMAG00000012692	1816.154913	-2.429774687	0.213653577	-11.3724971	5.73E-30	1.76E-27
ENSSMAG00000005351	205.2580705	5.578241153	0.491543	11.34842965	7.55E-30	2.28E-27
ENSSMAG00000010096	292.8707222	-2.223957602	0.196220463	-11.33397388	8.91E-30	2.62E-27
ENSSMAG00000020608	2412.896349	-2.520465574	0.222392897	-11.33339064	8.97E-30	2.62E-27
ENSSMAG00000001071	4628.968452	3.354994389	0.297133972	11.29118412	1.45E-29	4.17E-27
ENSSMAG00000020987	288.1576095	-2.160578241	0.191940291	-11.25651229	2.15E-29	5.91E-27
ENSSMAG00000010414	665.7347599	-2.820634924	0.25671663	-10.9873479	4.40E-28	1.17E-25
ENSSMAG00000009683	66.93048967	5.645400237	0.514984569	10.96227068	5.80E-28	1.52E-25
ENSSMAG00000006434	666.8951803	-2.353260712	0.214952941	-10.9477949	6.81E-28	1.76E-25
ENSSMAG00000010442	486.3815469	-2.927298313	0.268692498	-10.89460379	1.22E-27	3.08E-25
ENSSMAG00000006105	15136.55475	-2.124717072	0.195429192	-10.87205576	1.57E-27	3.89E-25
ENSSMAG00000002702	404.9417249	-3.123492721	0.288234972	-10.83661953	2.31E-27	5.58E-25
ENSSMAG00000008539	257.4243192	-5.986032197	0.555670281	-10.77263333	4.64E-27	1.06E-24
ENSSMAG00000014598	272.8132771	-3.008030783	0.279212954	-10.77324939	4.60E-27	1.06E-24
ENSSMAG00000011856	727.3024436	-4.702055452	0.438026131	-10.73464598	7.00E-27	1.59E-24
ENSSMAG00000014420	1106.459204	-2.099037306	0.19563492	-10.72935908	7.41E-27	1.66E-24
ENSSMAG00000017428	1585.376511	-2.689268571	0.253761429	-10.5976254	3.06E-26	6.75E-24
ENSSMAG00000007247	358.4609554	-2.209307987	0.209644496	-10.53835437	5.75E-26	1.24E-23
ENSSMAG00000000531	90.71036455	2.954319998	0.283641047	10.41569979	2.10E-25	4.28E-23
ENSSMAG00000005213	307.4586179	-3.236316064	0.312258366	-10.36422531	3.61E-25	7.18E-23
ENSSMAG00000011034	171.9887059	-2.325067724	0.224778341	-10.34382454	4.46E-25	8.79E-23
ENSSMAG00000007883	303.655455	-2.284126146	0.221698993	-10.302826	6.84E-25	1.32E-22
ENSSMAG00000013960	17291.92212	-2.349956378	0.234168273	-10.03533208	1.07E-23	1.99E-21
ENSSMAG00000006243	5666.003837	3.691473643	0.370281037	9.969383444	2.08E-23	3.76E-21
ENSSMAG00000016373	280.1823973	-2.74198922	0.276109753	-9.930794511	3.06E-23	5.43E-21
ENSSMAG00000008370	79.1612471	3.878530148	0.390713469	9.92678896	3.18E-23	5.60E-21
ENSSMAG00000004959	663.8316378	-2.539718696	0.256284361	-9.909768529	3.78E-23	6.52E-21
ENSSMAG00000018182	12070.91876	-6.933311971	0.701722833	-9.880413806	5.06E-23	8.57E-21
ENSSMAG00000013875	1041.986266	-2.154309128	0.223813598	-9.62546133	6.24E-22	1.01E-19
ENSSMAG00000016691	2807.76992	-7.035885617	0.737659702	-9.53811845	1.45E-21	2.27E-19
ENSSMAG00000018947	175.3323562	-4.392637585	0.461359152	-9.521080412	1.71E-21	2.65E-19
ENSSMAG00000020984	124.998028	2.506236308	0.264903971	9.460923878	3.05E-21	4.65E-19
ENSSMAG00000005968	87.13379051	3.498606176	0.370785017	9.435673013	3.88E-21	5.87E-19
ENSSMAG00000015929	718.1476983	-2.034529824	0.216154328	-9.412394589	4.85E-21	7.20E-19
ENSSMAG00000016307	252.8670308	-2.073550596	0.22035053	-9.410236486	4.95E-21	7.29E-19
ENSSMAG00000009925	92.94357685	2.403963601	0.257105436	9.350108034	8.76E-21	1.28E-18
ENSSMAG00000017083	1349.28237	-2.425060464	0.261128845	-9.286834883	1.59E-20	2.29E-18
ENSSMAG00000018029	1449.4111	-2.406562184	0.261010194	-9.220184658	2.97E-20	4.21E-18
ENSSMAG00000015028	974.2262109	-2.592273601	0.282316675	-9.182148368	4.23E-20	5.85E-18
ENSSMAG00000003344	117.9535837	6.075797874	0.66629728	9.118749327	7.60E-20	1.03E-17
ENSSMAG00000014637	276.0264382	-5.201490536	0.57119233	-9.106373224	8.52E-20	1.14E-17
ENSSMAG00000000977	153.6622108	-2.477355884	0.272427608	-9.093630041	9.58E-20	1.26E-17
ENSSMAG00000002474	337.8559489	-3.772859562	0.415018346	-9.090825977	9.83E-20	1.28E-17
ENSSMAG00000018455	3042.501306	2.12531694	0.234593619	9.059568421	1.31E-19	1.66E-17
ENSSMAG00000016687	216.1054513	2.231976519	0.249743682	8.937069013	4.00E-19	4.86E-17
ENSSMAG00000016083	233.3080582	-4.102099887	0.459955843	-8.918464559	4.73E-19	5.67E-17
ENSSMAG00000003199	116.4080361	-3.243690475	0.367597802	-8.824020314	1.10E-18	1.28E-16
ENSSMAG00000017996	449.9086374	-2.879182389	0.328813375	-8.756281248	2.02E-18	2.27E-16
ENSSMAG00000001844	261.2650856	-2.073888048	0.23754565	-8.730482093	2.54E-18	2.83E-16
ENSSMAG00000003527	131.5871353	2.231556833	0.256133839	8.712463915	2.97E-18	3.29E-16
ENSSMAG00000000397	119.9153125	-3.335923298	0.386590254	-8.62909311	6.18E-18	6.59E-16
ENSSMAG00000012345	713.39389	-2.265260109	0.262751109	-8.621315122	6.62E-18	7.01E-16
ENSSMAG00000004160	356.2155057	3.644436984	0.423235699	8.610892212	7.25E-18	7.64E-16
ENSSMAG00000017130	1611.716433	-2.742005352	0.320817901	-8.546921306	1.26E-17	1.29E-15
ENSSMAG00000019893	79.91378899	3.951399441	0.463471178	8.525663792	1.52E-17	1.54E-15
ENSSMAG00000015980	74.84098838	-7.36400039	0.87121561	-8.452557906	2.85E-17	2.81E-15
ENSSMAG00000016702	65.06379484	-5.912748308	0.702319333	-8.418888712	3.80E-17	3.70E-15
ENSSMAG00000018218	209.0225758	-2.471277545	0.294124571	-8.402145869	4.38E-17	4.25E-15
ENSSMAG00000003334	2084.251728	-2.127712302	0.254023151	-8.376056648	5.47E-17	5.22E-15
ENSSMAG00000020254	145.587974	-2.198271575	0.262537978	-8.373156493	5.61E-17	5.32E-15
ENSSMAG00000004294	1569.608136	-2.017472981	0.241021877	-8.37049736	5.74E-17	5.39E-15
ENSSMAG00000015192	366.9083001	2.488461989	0.297326209	8.36946731	5.79E-17	5.41E-15
ENSSMAG00000000399	63.35930576	-3.348395167	0.400689692	-8.356579253	6.46E-17	6.00E-15
ENSSMAG00000003312	83.77696376	-2.557298903	0.306122983	-8.353828503	6.61E-17	6.11E-15
ENSSMAG00000015815	1514.16432	-2.305512292	0.277185541	-8.317577775	8.98E-17	8.18E-15
ENSSMAG00000009781	154.3768322	-3.139563767	0.377945418	-8.306923752	9.82E-17	8.90E-15
ENSSMAG00000011463	78.64174448	3.122027824	0.376777585	8.286129397	1.17E-16	1.04E-14
ENSSMAG00000012958	172.3754201	-6.882858372	0.846975705	-8.126394104	4.42E-16	3.68E-14
ENSSMAG00000001357	597.1088302	-2.385559273	0.294463406	-8.101377698	5.43E-16	4.40E-14
ENSSMAG00000018384	77.69004711	-2.672645869	0.330911325	-8.076622547	6.66E-16	5.32E-14
ENSSMAG00000018951	103.9258031	-2.186763444	0.273052441	-8.008584126	1.16E-15	8.91E-14
ENSSMAG00000003660	140.1303679	10.25467398	1.281713605	8.000753012	1.24E-15	9.46E-14
ENSSMAG00000009625	231.2335242	-2.06828485	0.260357312	-7.944024429	1.96E-15	1.47E-13
ENSSMAG00000002330	317.6126378	-2.148752464	0.27123746	-7.922034299	2.34E-15	1.74E-13
ENSSMAG00000019959	201.236528	-3.335309841	0.421602536	-7.911028877	2.55E-15	1.88E-13
ENSSMAG00000002682	153.6123682	-2.120494671	0.271494396	-7.810454666	5.70E-15	4.00E-13
ENSSMAG00000001135	94.19278204	-2.384456536	0.305404573	-7.807533836	5.83E-15	4.08E-13
ENSSMAG00000008361	87.17604212	-3.268500863	0.422273452	-7.740247108	9.92E-15	6.81E-13
ENSSMAG00000009540	61.32221471	4.117237749	0.53295591	7.725287722	1.12E-14	7.60E-13
ENSSMAG00000004441	457.3890678	-2.135555223	0.278928414	-7.656284252	1.91E-14	1.28E-12
ENSSMAG00000006274	30670.93539	-4.470476109	0.585190727	-7.639348849	2.18E-14	1.44E-12
ENSSMAG00000005036	333.3903287	-2.066565625	0.270789842	-7.631621676	2.32E-14	1.53E-12
ENSSMAG00000003231	29.86230819	4.437941485	0.584774783	7.589146484	3.22E-14	2.08E-12
ENSSMAG00000004311	288.6681238	-2.198654155	0.290287509	-7.574057067	3.62E-14	2.33E-12
ENSSMAG00000015217	119.4458815	-2.163348126	0.286387861	-7.553909991	4.22E-14	2.64E-12
ENSSMAG00000016485	32.31555824	5.356240544	0.709211943	7.552383456	4.27E-14	2.66E-12
ENSSMAG00000016293	943.651109	-2.240440849	0.302779542	-7.399578026	1.37E-13	8.12E-12
ENSSMAG00000000505	78.00815575	-2.859509186	0.38791025	-7.371574178	1.69E-13	9.89E-12
ENSSMAG00000014771	446.5323681	-2.192191551	0.299246975	-7.325693263	2.38E-13	1.36E-11
ENSSMAG00000002022	157.5176284	-3.607365618	0.497095025	-7.256893417	3.96E-13	2.22E-11
ENSSMAG00000005735	69.55128289	-2.544506418	0.351878385	-7.231209787	4.79E-13	2.64E-11
ENSSMAG00000018466	1177.670663	-2.364519292	0.329151028	-7.18369104	6.79E-13	3.68E-11
ENSSMAG00000000481	143.1260184	-2.331722783	0.324827065	-7.178351286	7.06E-13	3.82E-11
ENSSMAG00000013567	300.4365412	-2.343748062	0.328429442	-7.136230087	9.59E-13	5.04E-11
ENSSMAG00000020909	1396.503335	-2.245126242	0.315007285	-7.127220069	1.02E-12	5.36E-11
ENSSMAG00000019308	76.7808268	-2.304393892	0.324143822	-7.109171108	1.17E-12	6.06E-11
ENSSMAG00000010049	274.7811979	-2.044805277	0.288199097	-7.095113418	1.29E-12	6.67E-11
ENSSMAG00000016789	17059.21622	-2.926634683	0.414777233	-7.055919302	1.71E-12	8.61E-11
ENSSMAG00000003288	64.46063018	-2.615991147	0.370901318	-7.053065122	1.75E-12	8.74E-11
ENSSMAG00000013354	107.4315854	-2.280953973	0.324695273	-7.024906614	2.14E-12	1.06E-10
ENSSMAG00000001228	211.6788122	4.792006095	0.683873935	7.00714832	2.43E-12	1.20E-10
ENSSMAG00000017570	225.9058199	-2.035005826	0.290980982	-6.993604219	2.68E-12	1.31E-10
ENSSMAG00000018224	170.9020312	2.597486587	0.375839218	6.911164301	4.81E-12	2.26E-10
ENSSMAG00000006190	1410.077613	2.099974584	0.304454314	6.897503122	5.29E-12	2.48E-10
ENSSMAG00000013103	978.5728157	-4.680193797	0.680341529	-6.879182881	6.02E-12	2.79E-10
ENSSMAG00000008780	406.273201	2.685635556	0.390836671	6.871503501	6.35E-12	2.91E-10
ENSSMAG00000007192	157.2413198	-4.454943074	0.65126997	-6.84039381	7.90E-12	3.58E-10
ENSSMAG00000007188	38.7849524	2.484902478	0.365310628	6.802163108	1.03E-11	4.60E-10
ENSSMAG00000002180	255.6922635	-2.800897073	0.41205646	-6.797362366	1.07E-11	4.73E-10
ENSSMAG00000017800	200.8522479	-2.058577033	0.304005598	-6.771510276	1.27E-11	5.57E-10
ENSSMAG00000010402	1624.419173	-4.800956449	0.721808226	-6.651290849	2.91E-11	1.20E-09
ENSSMAG00000000299	1200.680834	7.48018977	1.13525013	6.589023489	4.43E-11	1.78E-09
ENSSMAG00000016195	116.2041818	2.655730954	0.403912218	6.575020101	4.86E-11	1.94E-09
ENSSMAG00000008056	167.6175891	2.603339734	0.396855634	6.559916279	5.38E-11	2.13E-09
ENSSMAG00000010052	40.75709492	3.205829443	0.490239884	6.539307684	6.18E-11	2.40E-09
ENSSMAG00000010290	51.23177748	2.909697862	0.44812921	6.492988627	8.42E-11	3.20E-09
ENSSMAG00000020344	25.47305039	3.052988872	0.475806883	6.416445378	1.39E-10	5.16E-09
ENSSMAG00000015167	605.0496497	-2.648229521	0.413704877	-6.401252843	1.54E-10	5.66E-09
ENSSMAG00000015947	1872.537071	-2.4913212	0.391294051	-6.366877266	1.93E-10	6.98E-09
ENSSMAG00000006303	69.37474527	2.098725131	0.331609495	6.328905413	2.47E-10	8.67E-09
ENSSMAG00000005539	38.44678959	-3.614455586	0.571542174	-6.324040022	2.55E-10	8.86E-09
ENSSMAG00000018252	203.9369077	-2.594334538	0.410295673	-6.323085302	2.56E-10	8.90E-09
ENSSMAG00000018147	82.48812576	-3.935942293	0.623087006	-6.316842197	2.67E-10	9.22E-09
ENSSMAG00000016908	247.727879	-2.315615408	0.366670914	-6.315241588	2.70E-10	9.28E-09
ENSSMAG00000018820	37.16471903	6.839143289	1.08778479	6.287220922	3.23E-10	1.10E-08
ENSSMAG00000009113	66.15698309	-2.337804041	0.372339883	-6.278682862	3.41E-10	1.15E-08
ENSSMAG00000002406	223.0640724	-2.493969266	0.397854633	-6.268543979	3.64E-10	1.22E-08
ENSSMAG00000014556	57.72400132	-3.713804464	0.592530338	-6.267703479	3.66E-10	1.22E-08
ENSSMAG00000016993	55.36744142	2.008005044	0.321326258	6.249115959	4.13E-10	1.35E-08
ENSSMAG00000016419	294.8388306	-2.73232335	0.437941451	-6.239015161	4.40E-10	1.43E-08
ENSSMAG00000001728	1928.670238	-2.007488327	0.321856065	-6.237223864	4.45E-10	1.45E-08
ENSSMAG00000021074	208.0331756	2.437461133	0.392235211	6.214284349	5.16E-10	1.65E-08
ENSSMAG00000017420	398.470593	-2.665141316	0.434483085	-6.134050806	8.57E-10	2.64E-08
ENSSMAG00000000287	576.8671016	-3.198628639	0.524386919	-6.099749099	1.06E-09	3.25E-08
ENSSMAG00000009138	34.09292999	-7.088250172	1.162454784	-6.097656676	1.08E-09	3.28E-08
ENSSMAG00000008509	133.5242621	2.15056749	0.352711973	6.097234158	1.08E-09	3.28E-08
ENSSMAG00000004655	487.7255619	-2.759133276	0.45495826	-6.064585517	1.32E-09	3.99E-08
ENSSMAG00000003694	28.37507326	7.932986831	1.311261633	6.049888621	1.45E-09	4.33E-08
ENSSMAG00000009408	1402.891836	-2.07174158	0.342963525	-6.040705286	1.53E-09	4.56E-08
ENSSMAG00000011504	31.70704782	5.256144854	0.870125547	6.040674095	1.53E-09	4.56E-08
ENSSMAG00000021113	5749.898679	-2.087082232	0.346212125	-6.028333734	1.66E-09	4.90E-08
ENSSMAG00000013088	38.9473934	-2.601192391	0.432318999	-6.016835709	1.78E-09	5.20E-08
ENSSMAG00000019248	81.27360431	3.142117647	0.523688096	5.999979131	1.97E-09	5.70E-08
ENSSMAG00000020904	20.39823091	5.204032626	0.869506844	5.985039293	2.16E-09	6.19E-08
ENSSMAG00000009599	719.5736158	-2.251755478	0.37810247	-5.955410652	2.59E-09	7.33E-08
ENSSMAG00000008214	101.1877456	-2.464845048	0.415585275	-5.931021131	3.01E-09	8.38E-08
ENSSMAG00000009203	71.88732596	-6.533305704	1.105985719	-5.907224293	3.48E-09	9.48E-08
ENSSMAG00000003906	790.7993371	-2.059249783	0.349157218	-5.89777234	3.68E-09	1.00E-07
ENSSMAG00000008990	94.88628543	4.970406046	0.848699715	5.856495483	4.73E-09	1.26E-07
ENSSMAG00000008481	40.30744451	3.97087602	0.679908745	5.840307323	5.21E-09	1.38E-07
ENSSMAG00000009775	241.6783209	5.935665038	1.017402071	5.834138939	5.41E-09	1.42E-07
ENSSMAG00000014768	363.7754895	-2.545191609	0.436483124	-5.831134056	5.51E-09	1.45E-07
ENSSMAG00000006768	145.8110341	7.580726201	1.311189081	5.781565994	7.40E-09	1.90E-07
ENSSMAG00000004569	180.1245718	2.375849384	0.41547812	5.718350181	1.08E-08	2.68E-07
ENSSMAG00000009701	138.7938842	4.288827713	0.751323223	5.708365697	1.14E-08	2.84E-07
ENSSMAG00000017299	1259.206041	8.527159441	1.494702778	5.70491978	1.16E-08	2.88E-07
ENSSMAG00000010798	26.0723493	3.969715677	0.698117477	5.686314707	1.30E-08	3.19E-07
ENSSMAG00000001834	263.2122653	-2.325704582	0.411075695	-5.657606635	1.53E-08	3.72E-07
ENSSMAG00000007525	50.3179804	2.724453963	0.481862025	5.654012598	1.57E-08	3.79E-07
ENSSMAG00000014995	64.33812134	2.462729334	0.442020228	5.571530848	2.53E-08	5.83E-07
ENSSMAG00000016995	91.28258294	5.581661074	1.002618516	5.567083576	2.59E-08	5.97E-07
ENSSMAG00000015886	119.555917	3.285691939	0.590546179	5.563818809	2.64E-08	6.06E-07
ENSSMAG00000003146	1101.576431	11.30967557	2.033223383	5.562436312	2.66E-08	6.10E-07
ENSSMAG00000000405	74.56924382	5.539900222	0.996435276	5.559719086	2.70E-08	6.17E-07
ENSSMAG00000003321	948.9175814	2.720503196	0.489914171	5.553020013	2.81E-08	6.38E-07
ENSSMAG00000018229	2191.561257	10.47128986	1.90258938	5.503704566	3.72E-08	8.28E-07
ENSSMAG00000003109	110.9301774	-2.096530894	0.381228588	-5.499406282	3.81E-08	8.46E-07
ENSSMAG00000011310	749.9214768	-2.04168276	0.371599204	-5.494314143	3.92E-08	8.69E-07
ENSSMAG00000020316	57.79927021	2.30888778	0.420751694	5.487530562	4.08E-08	8.97E-07
ENSSMAG00000013329	422.0835728	5.200459114	0.950135718	5.473385553	4.42E-08	9.67E-07
ENSSMAG00000010293	674.7344888	5.697449147	1.043119357	5.461934061	4.71E-08	1.03E-06
ENSSMAG00000018980	34.6366055	5.10943378	0.936952273	5.453248718	4.95E-08	1.07E-06
ENSSMAG00000016261	73.88692459	5.367043891	0.985055201	5.448470183	5.08E-08	1.10E-06
ENSSMAG00000010081	135.1229571	-2.179906734	0.401268928	-5.432533105	5.56E-08	1.19E-06
ENSSMAG00000010397	75.42832388	5.603690233	1.032838114	5.425526188	5.78E-08	1.23E-06
ENSSMAG00000011228	538.8331113	2.126592672	0.392950325	5.411861344	6.24E-08	1.32E-06
ENSSMAG00000014601	172.9026987	-3.589168661	0.667487313	-5.377133907	7.57E-08	1.57E-06
ENSSMAG00000000037	75.38461206	5.372201114	0.999900529	5.372735544	7.76E-08	1.60E-06
ENSSMAG00000006502	38.20368637	2.063831512	0.384183719	5.371991088	7.79E-08	1.61E-06
ENSSMAG00000004858	26.7106752	5.079701412	0.946675459	5.365831939	8.06E-08	1.65E-06
ENSSMAG00000003102	221.5531511	-2.312834635	0.432109049	-5.352432774	8.68E-08	1.77E-06
ENSSMAG00000003122	132.1311538	-2.127861593	0.397538147	-5.352597248	8.67E-08	1.77E-06
ENSSMAG00000016724	77.07987169	2.257788589	0.422330471	5.346023416	8.99E-08	1.82E-06
ENSSMAG00000007143	147.1605959	4.144374989	0.775430413	5.344612382	9.06E-08	1.83E-06
ENSSMAG00000019861	34.22648123	-2.513721624	0.474702043	-5.295367191	1.19E-07	2.33E-06
ENSSMAG00000005388	2985.293886	15.59359986	2.9528297	5.280900506	1.29E-07	2.50E-06
ENSSMAG00000004592	31.34227051	2.856831822	0.541613086	5.274672819	1.33E-07	2.58E-06
ENSSMAG00000000226	510.2361206	5.633273844	1.070829418	5.260664067	1.44E-07	2.76E-06
ENSSMAG00000011429	140.0714974	2.199368961	0.419491732	5.242937573	1.58E-07	3.01E-06
ENSSMAG00000007695	42.35390096	5.969722541	1.140472109	5.234430983	1.65E-07	3.14E-06
ENSSMAG00000003621	165.3311195	-2.306325589	0.441507302	-5.223754122	1.75E-07	3.31E-06
ENSSMAG00000010687	94.45076232	4.032844667	0.77487574	5.204505007	1.95E-07	3.63E-06
ENSSMAG00000001293	26.03111382	2.21116937	0.425573401	5.195741474	2.04E-07	3.79E-06
ENSSMAG00000001303	58.98979517	6.057871435	1.166409789	5.193604762	2.06E-07	3.83E-06
ENSSMAG00000015932	138.9792145	-2.337414324	0.450460096	-5.188948686	2.11E-07	3.92E-06
ENSSMAG00000004454	4645.053399	10.42615609	2.013107006	5.179136561	2.23E-07	4.10E-06
ENSSMAG00000000023	128.7028088	6.489555886	1.253292428	5.17800614	2.24E-07	4.11E-06
ENSSMAG00000016964	1130.75283	7.895317309	1.531687884	5.154651538	2.54E-07	4.61E-06
ENSSMAG00000004756	356.9954178	8.529508012	1.656815648	5.148133422	2.63E-07	4.75E-06
ENSSMAG00000013344	87.54171733	4.883367993	0.948702384	5.147418279	2.64E-07	4.77E-06
ENSSMAG00000000038	193.4215476	7.476496146	1.453832478	5.142611861	2.71E-07	4.88E-06
ENSSMAG00000010275	56.35215845	-2.556200374	0.497627489	-5.136774857	2.79E-07	5.02E-06
ENSSMAG00000014877	35.48438025	5.999894479	1.168590226	5.134301439	2.83E-07	5.08E-06
ENSSMAG00000015176	317.5235291	2.236095289	0.43564739	5.132810017	2.85E-07	5.11E-06
ENSSMAG00000007024	46.66681099	8.603520636	1.68178366	5.115711873	3.13E-07	5.56E-06
ENSSMAG00000019992	495.0888664	9.552675578	1.87183146	5.103384456	3.34E-07	5.90E-06
ENSSMAG00000005959	128.5459662	3.161803834	0.624169713	5.065615599	4.07E-07	7.05E-06
ENSSMAG00000000373	42.43499538	-2.347640652	0.463776286	-5.062010982	4.15E-07	7.18E-06
ENSSMAG00000013604	416.4681565	-2.042181754	0.403742979	-5.058123261	4.23E-07	7.31E-06
ENSSMAG00000011453	321.9751914	-2.033701096	0.404425812	-5.028613494	4.94E-07	8.35E-06
ENSSMAG00000008426	66.51127776	3.564102043	0.711456766	5.009583455	5.45E-07	9.15E-06
ENSSMAG00000008574	48.417201	-2.048893989	0.409772754	-5.00007374	5.73E-07	9.58E-06
ENSSMAG00000003299	15.08087292	6.083975142	1.219261018	4.98988736	6.04E-07	1.00E-05
ENSSMAG00000017867	208.3589592	-2.228023501	0.446640896	-4.988400123	6.09E-07	1.01E-05
ENSSMAG00000016022	1283.848305	-3.917314123	0.78559719	-4.986415651	6.15E-07	1.02E-05
ENSSMAG00000017016	78.53454119	4.570379066	0.919755562	4.969123598	6.73E-07	1.11E-05
ENSSMAG00000016813	492.9777577	2.404730206	0.484476043	4.963568874	6.92E-07	1.13E-05
ENSSMAG00000002440	581.3603951	9.348780893	1.885212851	4.959005498	7.09E-07	1.16E-05
ENSSMAG00000000036	98.11610141	2.548091222	0.514043171	4.956959584	7.16E-07	1.17E-05
ENSSMAG00000010283	227.7908269	6.932893439	1.399346084	4.954380848	7.26E-07	1.18E-05
ENSSMAG00000016945	831.5055482	-2.235920208	0.452442039	-4.941893135	7.74E-07	1.25E-05
ENSSMAG00000005153	125.35194	3.379557274	0.684034909	4.940621054	7.79E-07	1.26E-05
ENSSMAG00000007526	41.424593	6.218475697	1.261121884	4.930907772	8.18E-07	1.31E-05
ENSSMAG00000002066	140.7139793	3.425676966	0.698369939	4.905246884	9.33E-07	1.48E-05
ENSSMAG00000013631	263.0024053	8.24265176	1.690219423	4.876675564	1.08E-06	1.69E-05
ENSSMAG00000020843	14.58272975	5.043535874	1.035255176	4.871780401	1.11E-06	1.72E-05
ENSSMAG00000016160	210.3272137	2.722549551	0.559567589	4.865452546	1.14E-06	1.77E-05
ENSSMAG00000006790	190.3080859	7.181230872	1.477945865	4.858926869	1.18E-06	1.82E-05
ENSSMAG00000012850	365.3197026	-2.174533441	0.448365195	-4.849915796	1.24E-06	1.90E-05
ENSSMAG00000010970	41.12517576	2.075324389	0.42796489	4.849286558	1.24E-06	1.90E-05
ENSSMAG00000004898	42.13541063	3.420436281	0.705789267	4.846257146	1.26E-06	1.93E-05
ENSSMAG00000015279	119.7540927	8.521312258	1.758368687	4.8461465	1.26E-06	1.93E-05
ENSSMAG00000017605	63.20308987	4.873507428	1.005986033	4.844508043	1.27E-06	1.94E-05
ENSSMAG00000014802	205.691879	6.596258962	1.365343001	4.831210148	1.36E-06	2.06E-05
ENSSMAG00000015091	199.156556	-2.463357334	0.510223771	-4.827994057	1.38E-06	2.09E-05
ENSSMAG00000012687	43.18241001	-2.147695317	0.445087071	-4.825337456	1.40E-06	2.11E-05
ENSSMAG00000012793	33.40708827	3.686110786	0.76604918	4.811846133	1.50E-06	2.23E-05
ENSSMAG00000018143	94.96497354	3.841002282	0.802230754	4.787902063	1.69E-06	2.48E-05
ENSSMAG00000004347	50.4472149	-2.119326797	0.443200328	-4.781871002	1.74E-06	2.55E-05
ENSSMAG00000016108	89.56193661	2.571781141	0.538581546	4.77510074	1.80E-06	2.63E-05
ENSSMAG00000019819	395.7543504	7.468238965	1.564721224	4.772887879	1.82E-06	2.65E-05
ENSSMAG00000016223	157.9737359	7.174081305	1.505535823	4.765134908	1.89E-06	2.73E-05
ENSSMAG00000015558	254.1133892	2.590486323	0.544046365	4.761517564	1.92E-06	2.77E-05
ENSSMAG00000005066	12.58017357	3.008640412	0.634536097	4.741480316	2.12E-06	3.02E-05
ENSSMAG00000004824	113.1299941	3.44596073	0.726903346	4.740603755	2.13E-06	3.03E-05
ENSSMAG00000011098	64.49009105	4.898567962	1.035964416	4.728509867	2.26E-06	3.19E-05
ENSSMAG00000009206	335.342067	5.948383788	1.261397449	4.715709385	2.41E-06	3.37E-05
ENSSMAG00000021126	269.2641177	2.77383841	0.59031068	4.698946681	2.62E-06	3.62E-05
ENSSMAG00000018721	47.81964351	3.132881382	0.666999574	4.696976584	2.64E-06	3.65E-05
ENSSMAG00000008466	71.73294008	-2.76669856	0.589162436	-4.695986019	2.65E-06	3.66E-05
ENSSMAG00000003892	458.5434536	2.687976264	0.572468396	4.695414252	2.66E-06	3.67E-05
ENSSMAG00000019201	38.92889828	2.627046266	0.559692335	4.693732796	2.68E-06	3.69E-05
ENSSMAG00000019641	257.4774639	7.5252804	1.60401219	4.691535667	2.71E-06	3.73E-05
ENSSMAG00000001469	45.48773334	-2.248708144	0.479333182	-4.69132584	2.71E-06	3.73E-05
ENSSMAG00000015624	132.2079116	-2.784237559	0.596386303	-4.668513584	3.03E-06	4.11E-05
ENSSMAG00000016064	11.08069242	3.023426247	0.648752124	4.660372024	3.16E-06	4.25E-05
ENSSMAG00000008317	41.71056209	-3.390137023	0.727781153	-4.658181942	3.19E-06	4.30E-05
ENSSMAG00000007524	240.7091419	-2.353309245	0.506055554	-4.650298223	3.31E-06	4.44E-05
ENSSMAG00000013793	23.51393278	-3.209122659	0.69376662	-4.625651573	3.73E-06	4.94E-05
ENSSMAG00000002513	3961.660749	2.940983409	0.635919607	4.624772339	3.75E-06	4.96E-05
ENSSMAG00000011537	285.9109842	8.253992797	1.785022161	4.624028192	3.76E-06	4.97E-05
ENSSMAG00000016581	151.5937185	-2.649061972	0.573794275	-4.616745215	3.90E-06	5.14E-05
ENSSMAG00000007814	11.06623962	3.904989747	0.846907237	4.610882488	4.01E-06	5.27E-05
ENSSMAG00000018091	1436.085335	9.407121777	2.042608546	4.605445227	4.12E-06	5.39E-05
ENSSMAG00000014341	287.0655742	-2.272073853	0.493735279	-4.601805768	4.19E-06	5.48E-05
ENSSMAG00000007657	1714.990861	6.952639406	1.513411996	4.594016319	4.35E-06	5.66E-05
ENSSMAG00000016144	121.8302534	2.968732791	0.646676037	4.590757384	4.42E-06	5.73E-05
ENSSMAG00000001784	694.2302258	7.55071023	1.653246312	4.567202222	4.94E-06	6.33E-05
ENSSMAG00000019074	2277.272077	3.314210431	0.72636319	4.562745574	5.05E-06	6.43E-05
ENSSMAG00000013085	57.98042334	-2.092256058	0.460769649	-4.540785324	5.60E-06	7.04E-05
ENSSMAG00000015858	726.1187199	6.759505831	1.48954172	4.537976843	5.68E-06	7.11E-05
ENSSMAG00000000039	159.6171474	5.624862162	1.246449754	4.512706706	6.40E-06	7.84E-05
ENSSMAG00000002974	552.0025959	8.02181971	1.781470802	4.502919554	6.70E-06	8.15E-05
ENSSMAG00000021181	44.54884562	3.927019754	0.872957293	4.498524481	6.84E-06	8.29E-05
ENSSMAG00000012652	16.68701827	2.294884308	0.510348693	4.496698704	6.90E-06	8.35E-05
ENSSMAG00000004527	53.18041941	2.14159306	0.476707169	4.492470848	7.04E-06	8.49E-05
ENSSMAG00000007822	397.778787	-2.449421703	0.546689838	-4.480459542	7.45E-06	8.93E-05
ENSSMAG00000016762	683.6901987	-2.052276761	0.458618332	-4.474912179	7.64E-06	9.14E-05
ENSSMAG00000009294	38.43288832	5.813760003	1.299566607	4.473614488	7.69E-06	9.18E-05
ENSSMAG00000017107	1144.561274	5.174519931	1.158706376	4.465773244	7.98E-06	9.49E-05
ENSSMAG00000016133	66.05295509	3.274303935	0.733448107	4.464261214	8.03E-06	9.54E-05
ENSSMAG00000011637	149.4233203	5.742640037	1.287868292	4.459027429	8.23E-06	9.73E-05
ENSSMAG00000006449	38.93461556	-2.108390581	0.473505395	-4.452727682	8.48E-06	9.96E-05
ENSSMAG00000010114	84.4959389	10.43852584	2.345752435	4.449969094	8.59E-06	0.000100605
ENSSMAG00000001746	14.00584709	3.358194093	0.754766028	4.449318025	8.61E-06	0.000100781
ENSSMAG00000018332	782.885946	-2.029103506	0.456070537	-4.449100175	8.62E-06	0.000100818
ENSSMAG00000007860	174.1706021	5.95884949	1.341015851	4.44353397	8.85E-06	0.000102998
ENSSMAG00000004978	1211.791693	4.760559	1.072623489	4.438238626	9.07E-06	0.000105293
ENSSMAG00000014651	446.7148208	-2.076802517	0.468111389	-4.43655627	9.14E-06	0.000106051
ENSSMAG00000006956	419.4463588	2.066703812	0.466294113	4.432189369	9.33E-06	0.000108015
ENSSMAG00000005095	21.44682922	7.531711041	1.699385074	4.432021415	9.34E-06	0.00010803
ENSSMAG00000005088	36.08586149	5.1290515	1.159362582	4.424027117	9.69E-06	0.000111327
ENSSMAG00000008605	51.52547622	5.846786258	1.32358812	4.417375896	9.99E-06	0.000114372
ENSSMAG00000015908	258.4833384	2.178794701	0.495060358	4.401068813	1.08E-05	0.000122234
ENSSMAG00000012726	170.6030004	6.174180591	1.404234637	4.396829725	1.10E-05	0.000124225
ENSSMAG00000018478	171.8703017	3.07176328	0.699526396	4.391204245	1.13E-05	0.000126961
ENSSMAG00000017807	15.82206562	2.496360889	0.56871498	4.389476234	1.14E-05	0.000127815
ENSSMAG00000011565	322.2646408	5.97121279	1.361272314	4.386493965	1.15E-05	0.000129258
ENSSMAG00000015293	107.249075	-2.212730075	0.504909464	-4.382429394	1.17E-05	0.000131287
ENSSMAG00000011239	114.8634466	3.48649396	0.796468257	4.377442452	1.20E-05	0.000133584
ENSSMAG00000019747	148.9172168	2.980537388	0.681112824	4.375981898	1.21E-05	0.000134327
ENSSMAG00000005751	65.41426282	9.135323707	2.089040021	4.372976877	1.23E-05	0.000135785
ENSSMAG00000014784	104.059752	5.455777226	1.247621263	4.372943447	1.23E-05	0.000135785
ENSSMAG00000004187	551.8851345	6.987404896	1.602863044	4.35932747	1.30E-05	0.000143114
ENSSMAG00000004711	577.0421166	10.33781732	2.373421252	4.35566055	1.33E-05	0.000145092
ENSSMAG00000003516	39.66246211	5.835880341	1.340466638	4.35361849	1.34E-05	0.000146274
ENSSMAG00000008190	643.9301817	-3.423825214	0.787020852	-4.350361498	1.36E-05	0.000148196
ENSSMAG00000000945	22.51615552	5.353016354	1.230965033	4.348633966	1.37E-05	0.000149278
ENSSMAG00000018719	460.2605972	-4.007877888	0.922687116	-4.343702021	1.40E-05	0.000152122
ENSSMAG00000000394	185.2331813	7.004955423	1.613148005	4.342413343	1.41E-05	0.000152783
ENSSMAG00000011681	273.857921	-2.608788212	0.602727417	-4.328305201	1.50E-05	0.000161989
ENSSMAG00000017638	21.23920917	-3.077878785	0.711500014	-4.325901228	1.52E-05	0.000163474
ENSSMAG00000006023	60.3551138	3.602613915	0.833099612	4.324349531	1.53E-05	0.000164336
ENSSMAG00000013019	64.08677476	2.762734582	0.639250377	4.321834889	1.55E-05	0.000165767
ENSSMAG00000001965	286.50357	7.098452705	1.644024438	4.317729433	1.58E-05	0.000168146
ENSSMAG00000016061	77.89559326	-2.797302885	0.648305236	-4.314792988	1.60E-05	0.000170196
ENSSMAG00000020383	18.17025169	4.75267028	1.101730706	4.313822112	1.60E-05	0.000170845
ENSSMAG00000001415	806.7581303	2.905079295	0.674812319	4.305018172	1.67E-05	0.000177158
ENSSMAG00000008649	792.0776281	3.877824411	0.901236708	4.302781252	1.69E-05	0.000178853
ENSSMAG00000011357	269.5620717	2.631154177	0.612443876	4.296155582	1.74E-05	0.000183742
ENSSMAG00000017974	43.32868943	5.306315447	1.238946232	4.282926338	1.84E-05	0.000193775
ENSSMAG00000002258	73.51695304	3.192253672	0.747031357	4.273252578	1.93E-05	0.000200982
ENSSMAG00000011340	57.63398698	4.667921254	1.092706655	4.27188874	1.94E-05	0.000202099
ENSSMAG00000011154	713.9363287	-3.669115121	0.859335789	-4.269710594	1.96E-05	0.000203966
ENSSMAG00000010003	122.6361664	5.591496568	1.32348041	4.224842713	2.39E-05	0.00024248
ENSSMAG00000015637	133.5767223	-2.552032937	0.604581571	-4.221155685	2.43E-05	0.000246067
ENSSMAG00000002425	321.5007621	-2.47007388	0.585543687	-4.218427993	2.46E-05	0.000248231
ENSSMAG00000012677	10.9678684	4.285661701	1.015865187	4.218730748	2.46E-05	0.000248231
ENSSMAG00000016584	21.03122914	2.317652625	0.551514424	4.202342722	2.64E-05	0.000263873
ENSSMAG00000005079	217.2946566	4.459613802	1.061500807	4.201234491	2.65E-05	0.000264762
ENSSMAG00000000683	200.3429071	4.85584871	1.156494178	4.198766238	2.68E-05	0.000267076
ENSSMAG00000007427	2050.777156	-3.72317684	0.887270559	-4.196213659	2.71E-05	0.000269511
ENSSMAG00000010881	83.48610504	5.355581278	1.279700507	4.185027082	2.85E-05	0.000281897
ENSSMAG00000008329	40.24739821	-3.025324916	0.725241075	-4.171474866	3.03E-05	0.000297093
ENSSMAG00000000384	32.4008787	6.63074748	1.591083576	4.167441346	3.08E-05	0.00030093
ENSSMAG00000004840	656.8303921	5.579626097	1.339498636	4.165458588	3.11E-05	0.000302905
ENSSMAG00000021086	93.05534576	5.908539951	1.418857346	4.164294576	3.12E-05	0.00030429
ENSSMAG00000008469	547.9426432	7.084410514	1.70241971	4.161377169	3.16E-05	0.000307214
ENSSMAG00000002023	483.952251	4.141232973	0.997568178	4.151328264	3.31E-05	0.00031855
ENSSMAG00000018350	56.95710986	2.467119408	0.594873017	4.147304277	3.36E-05	0.000322287
ENSSMAG00000002937	24.48402904	3.860472374	0.931936846	4.142418438	3.44E-05	0.000328103
ENSSMAG00000018780	82.37818946	3.852114566	0.930242883	4.140977198	3.46E-05	0.000329502
ENSSMAG00000003153	2153.165022	-2.486553621	0.601777542	-4.132014656	3.60E-05	0.000341721
ENSSMAG00000005285	49.95744286	2.015682746	0.489968721	4.113900866	3.89E-05	0.000367378
ENSSMAG00000012220	42.11013749	4.38997933	1.068291094	4.109347494	3.97E-05	0.000374111
ENSSMAG00000014667	86.98265545	2.823213146	0.689006177	4.097515003	4.18E-05	0.000391107
ENSSMAG00000002714	8.269340394	6.151650122	1.50344138	4.091712656	4.28E-05	0.000400145
ENSSMAG00000004052	109.1725117	4.992246722	1.22148905	4.087017173	4.37E-05	0.00040733
ENSSMAG00000015808	117.918372	2.950589169	0.724130997	4.074662158	4.61E-05	0.000425236
ENSSMAG00000019738	6.733105234	5.82597422	1.431001762	4.071255797	4.68E-05	0.000430366
ENSSMAG00000013902	83.25049577	2.325180203	0.572134173	4.064047062	4.82E-05	0.00044276
ENSSMAG00000009931	10.80072511	-5.023778323	1.238603803	-4.056001049	4.99E-05	0.000456203
ENSSMAG00000016186	433.8320806	3.378584795	0.835492928	4.043822134	5.26E-05	0.000477205
ENSSMAG00000002195	73.83857989	5.923007169	1.465635393	4.041255553	5.32E-05	0.000481976
ENSSMAG00000003306	30.69059074	-2.484415444	0.615565104	-4.035991366	5.44E-05	0.000492174
ENSSMAG00000011776	281.271213	2.458471868	0.611088014	4.023106018	5.74E-05	0.000515754
ENSSMAG00000011921	184.2447271	2.817498785	0.701996832	4.013549145	5.98E-05	0.000533517
ENSSMAG00000018605	11.04942302	4.973138029	1.239099643	4.013509373	5.98E-05	0.000533517
ENSSMAG00000008174	32.51080726	5.840856991	1.455817287	4.012081077	6.02E-05	0.000535701
ENSSMAG00000015500	17.8625656	2.126169997	0.53051357	4.007757987	6.13E-05	0.000544263
ENSSMAG00000019072	103.4102513	5.884944337	1.474695024	3.990617885	6.59E-05	0.000578789
ENSSMAG00000009098	371.6287773	2.104520162	0.528881103	3.979193338	6.91E-05	0.000603335
ENSSMAG00000011304	342.1965935	-2.142487075	0.539244546	-3.973127017	7.09E-05	0.000617133
ENSSMAG00000005634	27.84856431	2.274838704	0.572815577	3.971328285	7.15E-05	0.000621109
ENSSMAG00000007973	7.797999574	-3.386337464	0.85298765	-3.969972441	7.19E-05	0.000623266
ENSSMAG00000019395	166.3236488	7.541596974	1.906637267	3.955444018	7.64E-05	0.00065673
ENSSMAG00000005156	30.10514418	3.057327298	0.773771583	3.951201319	7.78E-05	0.000666272
ENSSMAG00000004095	93.25878723	3.464329696	0.877105115	3.949731494	7.82E-05	0.000669111
ENSSMAG00000002481	234.1957522	7.904985295	2.002000343	3.948543427	7.86E-05	0.000671805
ENSSMAG00000016155	168.3297117	2.818633966	0.714996521	3.942164589	8.07E-05	0.000685172
ENSSMAG00000017385	6.913179167	6.658954879	1.695498075	3.927432874	8.59E-05	0.000721251
ENSSMAG00000016417	33.75601411	3.740426593	0.957348931	3.907067184	9.34E-05	0.000778398
ENSSMAG00000003292	21.29124879	-2.091715075	0.535667856	-3.904873234	9.43E-05	0.000784411
ENSSMAG00000014961	175.479656	5.180466927	1.327836812	3.901433428	9.56E-05	0.000793458
ENSSMAG00000001651	17.71632391	3.365087091	0.863074717	3.89895223	9.66E-05	0.000799768
ENSSMAG00000003905	65.49663179	3.679704367	0.946062272	3.889494885	0.000100453	0.000825708
ENSSMAG00000003412	19.53993484	2.667869654	0.687575283	3.880112796	0.000104408	0.000854985
ENSSMAG00000008319	10.77530409	4.278600507	1.103699787	3.876598109	0.000105927	0.0008643
ENSSMAG00000000391	21.32638996	2.292806834	0.591699089	3.874954136	0.000106645	0.000868304
ENSSMAG00000020515	67.86694658	3.108293267	0.803453445	3.868666302	0.000109432	0.000888315
ENSSMAG00000015383	12.75558232	2.637964043	0.681933699	3.868358531	0.00010957	0.000888826
ENSSMAG00000020958	281.5433588	4.863666725	1.259347803	3.86205202	0.000112439	0.000908027
ENSSMAG00000012603	36.82322517	2.457516246	0.638265468	3.850304255	0.000117971	0.00094848
ENSSMAG00000008189	29.76002304	4.284329025	1.113205757	3.848640736	0.000118775	0.000954096
ENSSMAG00000014045	27.05596229	2.33743372	0.607797953	3.845741352	0.000120188	0.000962639
ENSSMAG00000005932	12.32463858	2.567613557	0.667698306	3.84546963	0.000120322	0.000963106
ENSSMAG00000018764	21.97019869	-2.048234693	0.532884419	-3.843675328	0.000121205	0.000969322
ENSSMAG00000014054	96.32675514	4.974875873	1.294419149	3.843326853	0.000121378	0.000970272
ENSSMAG00000015771	28.68869966	3.854024506	1.003741333	3.839659064	0.000123205	0.00098185
ENSSMAG00000015252	19.61721207	5.438430233	1.419997028	3.829888462	0.000128201	0.001018976
ENSSMAG00000017879	139.2799959	2.147425682	0.562449182	3.817990584	0.000134543	0.001060082
ENSSMAG00000018260	14.00096087	2.154772967	0.564968988	3.813966807	0.000136754	0.001074698
ENSSMAG00000003294	76.48620939	2.351226501	0.618426239	3.801951396	0.000143561	0.001121867
ENSSMAG00000018881	858.3309403	6.858945503	1.806379315	3.797068228	0.000146418	0.001140747
ENSSMAG00000009860	9.888121739	2.968402034	0.782086449	3.795490942	0.000147352	0.001147038
ENSSMAG00000001212	91.28120304	2.385047175	0.629120238	3.791083216	0.000149992	0.001164589
ENSSMAG00000011282	115.4034498	2.825738358	0.746792697	3.783832341	0.000154432	0.00119293
ENSSMAG00000004464	29.07636267	3.267390331	0.865520709	3.775057368	0.000159971	0.001228755
ENSSMAG00000002419	18.67504538	2.567675702	0.680543286	3.772979256	0.00016131	0.001238143
ENSSMAG00000018863	23.88003523	-2.191930772	0.58116151	-3.771637891	0.000162179	0.001243239
ENSSMAG00000016595	180.5805093	2.190622432	0.581361075	3.768092718	0.0001645	0.001256771
ENSSMAG00000015198	19.00408559	2.26309407	0.60476077	3.742131072	0.000182466	0.00137069
ENSSMAG00000015866	291.1874383	7.0471039	1.889614116	3.729387836	0.000191946	0.001431455
ENSSMAG00000008528	146.2493747	-2.218646539	0.595501631	-3.725676681	0.000194792	0.001447323
ENSSMAG00000012231	182.0573786	-2.042720199	0.548456491	-3.724489056	0.000195711	0.001452961
ENSSMAG00000004528	28.34256262	2.458905944	0.66043547	3.723158515	0.000196746	0.00145885
ENSSMAG00000001180	425.5699357	7.741911995	2.086169961	3.711064841	0.000206389	0.001523497
ENSSMAG00000015426	147.3876227	9.414720489	2.540383468	3.706023365	0.000210539	0.001548452
ENSSMAG00000019979	27.57654209	4.585626092	1.242207473	3.691513851	0.000222923	0.001621764
ENSSMAG00000003869	1085.572678	-2.431436203	0.658840781	-3.690476171	0.000223835	0.001627741
ENSSMAG00000004753	77.88933185	2.802719468	0.760558199	3.685082181	0.000228629	0.00165596
ENSSMAG00000006504	73.05781324	6.77005488	1.838195158	3.682990269	0.000230514	0.00166562
ENSSMAG00000005392	13.51502934	2.835412115	0.769944025	3.682621103	0.000230848	0.001667369
ENSSMAG00000008994	90.56176972	8.141061731	2.211755695	3.680814184	0.00023249	0.001676558
ENSSMAG00000018650	18.8058335	4.088600903	1.111615821	3.678070089	0.000235005	0.001690658
ENSSMAG00000007082	45.84097261	8.601010689	2.342973448	3.670980863	0.000241621	0.001732926
ENSSMAG00000010640	23.55821424	2.119272815	0.577338543	3.670762748	0.000241828	0.001732926
ENSSMAG00000018681	18.52659227	-2.730092771	0.743736463	-3.670779782	0.000241812	0.001732926
ENSSMAG00000007337	19.11107226	4.480795763	1.220764859	3.670482264	0.000242093	0.001733392
ENSSMAG00000013594	142.0614145	4.142440994	1.130198731	3.665232387	0.000247114	0.001762378
ENSSMAG00000003405	17.19056117	-2.77392872	0.757812101	-3.660443952	0.000251779	0.001787204
ENSSMAG00000020183	61.11291602	-2.414040715	0.662159359	-3.645709577	0.000266655	0.001878819
ENSSMAG00000000206	82.06956667	4.555905598	1.252715493	3.636823864	0.000276021	0.001934647
ENSSMAG00000018672	70.11238374	3.541121182	0.97498774	3.631964831	0.000281271	0.001967272
ENSSMAG00000013271	654.3113792	4.635988041	1.27788699	3.627854479	0.000285786	0.001994231
ENSSMAG00000019007	11.32709817	2.259102378	0.623677967	3.622225726	0.000292079	0.002029546
ENSSMAG00000003049	27.63093727	3.884352204	1.072492642	3.621798466	0.000292562	0.002031344
ENSSMAG00000016541	34.54871979	5.090022926	1.407951606	3.615197358	0.000300119	0.00207329
ENSSMAG00000008908	16.64003977	2.000790083	0.556648038	3.594353967	0.000325197	0.0022155
ENSSMAG00000013324	71.92846563	2.813657595	0.783465277	3.591298398	0.000329035	0.002238275
ENSSMAG00000011366	56.17935087	2.527403088	0.704116544	3.589466986	0.000331355	0.002250679
ENSSMAG00000019039	123.059802	2.15507944	0.600974961	3.585972096	0.000335825	0.002276775
ENSSMAG00000015202	10.04315699	2.782289441	0.775908984	3.585845114	0.000335988	0.002277031
ENSSMAG00000015384	378.3562166	3.399494491	0.948083864	3.585647453	0.000336243	0.002277053
ENSSMAG00000020838	9.911343475	2.465447128	0.688083026	3.583066337	0.000339584	0.002296249
ENSSMAG00000021338	19.04780239	2.275784879	0.63641271	3.575957619	0.000348948	0.002345563
ENSSMAG00000002509	303.9965136	5.521033175	1.545429284	3.572491626	0.000353601	0.002373316
ENSSMAG00000018246	36.7612413	2.993142423	0.838364581	3.57021574	0.000356687	0.002391375
ENSSMAG00000020642	10.04952038	2.957173259	0.829543435	3.56482028	0.000364106	0.002427639
ENSSMAG00000012987	9.62881234	3.234971837	0.907988395	3.562789847	0.000366934	0.002442904
ENSSMAG00000006547	109.0748511	5.13104192	1.443355889	3.554938846	0.000378067	0.002507808
ENSSMAG00000015139	9.096086657	3.883888804	1.095322452	3.545886235	0.000391295	0.002586087
ENSSMAG00000015785	188.7539127	-2.354143591	0.665815778	-3.535728153	0.000406653	0.00266042
ENSSMAG00000017546	10.79134088	3.682971686	1.041687296	3.535582799	0.000406877	0.002660924
ENSSMAG00000007311	14.21613305	2.387340398	0.677823348	3.522068699	0.000428193	0.002770338
ENSSMAG00000001804	65.43214467	2.633362508	0.748475713	3.518300542	0.00043432	0.002801976
ENSSMAG00000007349	59.82954801	3.650129719	1.045488261	3.491315832	0.000480648	0.003054102
ENSSMAG00000003743	699.562101	-2.734525731	0.783467476	-3.490286216	0.000482503	0.003064819
ENSSMAG00000004580	32.74307112	2.81905703	0.808476776	3.486874469	0.000488701	0.003095503
ENSSMAG00000011433	115.9126977	-2.311992597	0.667136344	-3.465547363	0.000529153	0.003307801
ENSSMAG00000005902	52.09853032	2.743121124	0.791697822	3.464858749	0.00053051	0.003313996
ENSSMAG00000012328	425.7119514	8.224615369	2.375815502	3.461807266	0.000536561	0.003347182
ENSSMAG00000006186	12.29074346	7.661339488	2.213530768	3.461139822	0.000537893	0.00335203
ENSSMAG00000009797	416.7582532	2.806717189	0.811560596	3.458419744	0.000543354	0.003380248
ENSSMAG00000020746	18.91811236	4.573471827	1.32559513	3.450127209	0.000560322	0.003470322
ENSSMAG00000021124	16.45894185	-3.202800948	0.930089107	-3.443542048	0.000574147	0.00354625
ENSSMAG00000008323	7.290597674	3.017986079	0.876573785	3.442934445	0.000575439	0.003553016
ENSSMAG00000002080	24.3026872	4.695366337	1.363849359	3.442730905	0.000575872	0.00355448
ENSSMAG00000011869	16.39084553	2.067102305	0.600857848	3.440251822	0.000581173	0.003579884
ENSSMAG00000000706	5.772849159	4.592138875	1.33672262	3.435371562	0.000591742	0.003637339
ENSSMAG00000003547	479.6674188	2.457334431	0.717665661	3.42406578	0.000616917	0.003766768
ENSSMAG00000005470	20.53470398	2.864721833	0.837187016	3.421842167	0.000621984	0.003792596
ENSSMAG00000009589	15.82765528	3.176524763	0.931027313	3.411849167	0.000645238	0.003909396
ENSSMAG00000003685	15.21156641	-2.397215201	0.702870726	-3.41060612	0.000648187	0.003922016
ENSSMAG00000004565	94.93874595	2.145579419	0.631321001	3.398555437	0.000677427	0.004069055
ENSSMAG00000020527	140.5408762	4.631287017	1.364732153	3.393550161	0.000689929	0.004133189
ENSSMAG00000018187	149.1312693	10.33031294	3.047330581	3.389954804	0.000699041	0.004175356
ENSSMAG00000016810	61.72463193	5.404690954	1.603211426	3.37116544	0.000748509	0.004416958
ENSSMAG00000010141	65.41040685	-2.377742125	0.708588952	-3.355601466	0.000791926	0.004613077
ENSSMAG00000002549	8.03304796	-2.900424642	0.868183619	-3.340796325	0.000835385	0.004810564
ENSSMAG00000016397	12.10766373	-2.635519607	0.789134162	-3.339761139	0.000838505	0.004825463
ENSSMAG00000005041	136.2549538	2.453295156	0.735159381	3.337092907	0.000846596	0.004865849
ENSSMAG00000000743	501.9316846	3.010159185	0.903612545	3.331249882	0.00086457	0.004933164
ENSSMAG00000013424	9.363552478	4.119361368	1.242403009	3.315640205	0.000914335	0.00517
ENSSMAG00000008309	30.4782418	3.475797848	1.049570456	3.31163842	0.000927513	0.005226492
ENSSMAG00000000325	13.72152495	3.544165303	1.070770139	3.309921685	0.000933221	0.00524886
ENSSMAG00000015294	8.674628879	2.542114182	0.773678175	3.285751445	0.001017107	0.005648794
ENSSMAG00000017332	451.5379982	-2.392278857	0.729046665	-3.281379604	0.001033006	0.005721313
ENSSMAG00000005829	37.26489698	2.86291577	0.873761732	3.276540577	0.001050872	0.005800763
ENSSMAG00000003499	19.63075151	3.173345004	0.969716888	3.272444818	0.001066217	0.005865811
ENSSMAG00000014912	363.3141287	2.935043835	0.898137443	3.267922807	0.001083399	0.005945899
ENSSMAG00000017421	529.5323143	-2.482311948	0.760630621	-3.263492004	0.001100483	0.006019605
ENSSMAG00000016432	15.19133954	2.074001403	0.636686302	3.257493364	0.001124009	0.006118741
ENSSMAG00000006394	20.88940543	2.611339598	0.802013579	3.255979283	0.00113002	0.006147712
ENSSMAG00000020359	51.37351525	2.397961027	0.738292237	3.247983532	0.00116226	0.006298587
ENSSMAG00000006810	164.9261182	3.112026229	0.959866477	3.242144927	0.001186337	0.006388944
ENSSMAG00000006871	113.712884	7.432663279	2.294833662	3.238867986	0.001200051	0.006451298
ENSSMAG00000020712	15.09576483	3.381773915	1.046029329	3.232962806	0.001225135	0.006562784
ENSSMAG00000004296	8.336545968	6.141870902	1.903205525	3.2271191	0.001250434	0.006684473
ENSSMAG00000000055	134.6161847	10.16738344	3.156501158	3.22109289	0.001277028	0.006806557
ENSSMAG00000015772	50.79069753	2.134029719	0.662636859	3.22051164	0.00127962	0.006818369
ENSSMAG00000006138	13.48593048	2.33603093	0.726190736	3.216828328	0.001296161	0.006888299
ENSSMAG00000008137	319.8698335	4.130322472	1.284720634	3.214957681	0.001304638	0.006919122
ENSSMAG00000016674	15.33021704	2.084816405	0.651407719	3.200478508	0.001371996	0.007227707
ENSSMAG00000009603	29.97458909	-2.039631884	0.637339742	-3.200227053	0.001373194	0.007229813
ENSSMAG00000002290	172.6672143	3.132309871	0.97919723	3.198854915	0.001379746	0.007255878
ENSSMAG00000008761	4.77915641	5.268016352	1.651687004	3.189476178	0.001425309	0.00744579
ENSSMAG00000015468	17.38882227	2.138441864	0.672424847	3.180194595	0.001471762	0.007655358
ENSSMAG00000009508	38.6116319	2.955047447	0.929337017	3.179737161	0.001474087	0.007660855
ENSSMAG00000004304	17.80073957	4.399760072	1.384452684	3.177977928	0.00148306	0.007688204
ENSSMAG00000014774	30.35612432	2.86861611	0.904499168	3.171496683	0.001516556	0.007827692
ENSSMAG00000014132	92.61663462	2.25638184	0.711837658	3.169798359	0.001525448	0.007864626
ENSSMAG00000002511	41.95808582	2.988181424	0.945039872	3.161963332	0.001567093	0.008047836
ENSSMAG00000005215	58.93735728	3.072761618	0.972629283	3.159232064	0.001581855	0.008107006
ENSSMAG00000002791	17.16122311	-2.284321213	0.723254773	-3.15839079	0.001586427	0.008121253
ENSSMAG00000000114	10.92548318	4.597845219	1.463731794	3.141180125	0.001682685	0.008522532
ENSSMAG00000018221	8.149474292	-3.297031788	1.050696943	-3.137947445	0.001701354	0.00860266
ENSSMAG00000000048	30.51403837	2.547277205	0.812432144	3.135372257	0.001716362	0.008654398
ENSSMAG00000009511	40.02502609	2.692406091	0.862303943	3.122339998	0.001794196	0.008974447
ENSSMAG00000017999	9.927856258	3.819193434	1.224401342	3.119233296	0.001813223	0.009059618
ENSSMAG00000007598	14.85880855	2.53802272	0.81487889	3.114601141	0.001841938	0.009167701
ENSSMAG00000002837	5310.259273	-2.632400196	0.847013118	-3.107862368	0.001884458	0.009343406
ENSSMAG00000018776	198.6838411	3.126732703	1.0080261	3.101837049	0.001923238	0.009503433
ENSSMAG00000019969	10.53027272	2.367671745	0.767914273	3.083250083	0.00204753	0.009990668
