# Supplementary material for: Brains in Metamorphosis: Temporal Transcriptome Dynamics in Hatchery-Reared Flatfishes
Source: Biology (Basel). 2021 Dec 2;10(12):1256. doi: 10.3390/biology10121256 (PMC8698573; doi:10.3390/biology10121256)
Supplement: Supplementary file 1 [file biology-10-01256-s001.zip › Supplementary Table S3.csv]

	baseMean	log2FoldChange	lfcSE	stat	pvalue	padj
ENSSMAG00000004248	4312.37960708054	-10.6997917149521	0.366085171328224	-29.2276020799511	8.65003797592373e-188	1.5675598819969e-183
ENSSMAG00000011709	6113.9632064591	-2.47720811410501	0.0924168513230425	-26.8047231499582	2.8465184946983e-158	2.57923040804613e-154
ENSSMAG00000007630	5392.05902325293	-2.53561305248205	0.0980292150421802	-25.8658916261956	1.6122459524085e-147	9.73904038318229e-144
ENSSMAG00000017895	1608.52338595985	-4.53174999994346	0.18224039047067	-24.8668804332527	1.69852894315356e-136	7.69518537695722e-133
ENSSMAG00000003355	782.069995995242	8.13919800203674	0.345023155730913	23.590294931928	4.847888577546e-123	1.75706873604577e-119
ENSSMAG00000006777	2547.4782531538	-2.85362582072994	0.12319057970397	-23.1643184697017	1.04284901862513e-118	3.14975165258742e-115
ENSSMAG00000014780	63986.0528808037	-3.18749241112506	0.138364542036377	-23.0369165699044	1.98958981725657e-117	5.1507638097605e-114
ENSSMAG00000016568	1546.5625714926	7.42735978633269	0.323777224125735	22.9397228492155	1.86614693575286e-116	4.22728934621416e-113
ENSSMAG00000013511	148140.912383632	-3.1657372314156	0.139300116729574	-22.7260199469991	2.47807111740265e-114	4.98973386550786e-111
ENSSMAG00000006428	429.985065317946	6.94705771893858	0.312969086786641	22.1972648809068	3.64994189895067e-109	6.61442470927841e-106
ENSSMAG00000019797	1894.46110445427	-4.02334916131801	0.188135956803773	-21.3853280875723	1.82996068249429e-101	3.01477704437832e-98
ENSSMAG00000002987	3790.00724856044	-5.10511070750525	0.240182046773246	-21.2551719668079	2.95278468624361e-100	4.45919700700889e-97
ENSSMAG00000001071	4628.96845172173	6.48894374895107	0.305344947513438	21.2511908312008	3.21409872145837e-100	4.48045361771297e-97
ENSSMAG00000002590	1714.19940082101	-4.45306463946249	0.212935427088279	-20.9127466497923	4.09941376164431e-97	5.30639829917986e-94
ENSSMAG00000008146	203113.877799504	-3.34503089528902	0.162175385956409	-20.6260085373753	1.60352378238151e-94	1.93727053228785e-91
ENSSMAG00000017286	5704.03120544914	-2.46963446989812	0.120222417263361	-20.5422127263346	9.03510664044424e-94	1.02333876586332e-90
ENSSMAG00000008758	143041.726170662	-3.25172242617687	0.166721941147158	-19.5038661606436	1.01789258055045e-84	1.08507349086678e-81
ENSSMAG00000009360	10063.5641021848	-4.14934742303545	0.213765525975876	-19.4107417652728	6.26165922154771e-84	6.30409935627154e-81
ENSSMAG00000000011	4285.25302869258	-3.80792026224944	0.196259817213458	-19.4024447608031	7.35872796460539e-84	7.01867727234626e-81
ENSSMAG00000007650	798.39657323062	-2.46348188158665	0.1270602583477	-19.3882958654572	9.68943214867866e-84	8.77959446991774e-81
ENSSMAG00000013626	56012.6628703343	-3.37165865232549	0.174731935953719	-19.2961786517294	5.78310714110257e-83	4.99054607671718e-80
ENSSMAG00000018615	5288.07744039506	-5.24742014072112	0.273221049616604	-19.2057681795914	3.31188335733653e-82	2.72808864552967e-79
ENSSMAG00000014766	20417.6737452141	-2.61133546350839	0.136648814321882	-19.109828917778	2.09153428575665e-81	1.64794714462965e-78
ENSSMAG00000006243	5666.00383708863	7.03426933483839	0.378106861475784	18.6039187635554	2.98656283067251e-77	2.25510381739363e-74
ENSSMAG00000014140	2264.40661221683	-4.05242490256368	0.218916350253163	-18.5112939160429	1.67430169203317e-76	1.213667810521e-73
ENSSMAG00000002236	1016.44164399716	2.38870690383147	0.129915581398346	18.3866082737778	1.68177485673949e-75	1.17219707514743e-72
ENSSMAG00000017480	81207.089242295	-3.18767446637962	0.174111660496488	-18.3082193190842	7.11590029239661e-75	4.77608685551153e-72
ENSSMAG00000001698	1038.104455021	-7.56800249226341	0.417609036855995	-18.122219167573	2.12834738308012e-73	1.37749683129207e-70
ENSSMAG00000002756	581.259120230337	-2.40664146390774	0.134210381131337	-17.9318577566114	6.65194332927934e-72	4.15677644873104e-69
ENSSMAG00000006105	15136.5547465365	-3.49930182886995	0.195349397392524	-17.9130413278862	9.3295704987673e-72	5.63568255262204e-69
ENSSMAG00000006726	342.565565876633	-4.05645305268152	0.228781826918812	-17.7306611600799	2.43157979265074e-70	1.42145448394892e-67
ENSSMAG00000020324	6620.85736045729	-2.71887019924695	0.153821162114208	-17.6755276184188	6.47319782802478e-70	3.66585284498329e-67
ENSSMAG00000010096	292.870722231323	-3.39934617720777	0.192901612592445	-17.6221760488326	1.66476328112308e-69	9.14207278197347e-67
ENSSMAG00000010622	527.052922328821	-3.65361001365782	0.207704226466787	-17.5904461638004	2.91572910758649e-69	1.5540836143436e-66
ENSSMAG00000010479	1942.73532189641	-2.10841757946503	0.120711314733291	-17.4666110142494	2.57333397974657e-68	1.33239881088478e-65
ENSSMAG00000013960	17291.9221227608	-4.02430919954201	0.234091353347175	-17.1911911396986	3.09115794612457e-66	1.55605456387971e-63
ENSSMAG00000007247	358.460955378119	-3.51405269869596	0.206713902869649	-16.9995953340007	8.26887492215367e-65	4.04996084700726e-62
ENSSMAG00000018182	12070.918757041	-11.8361095344078	0.701333506850592	-16.8765778603093	6.69129227105706e-64	3.19104206673937e-61
ENSSMAG00000016283	7008.45454759091	-3.70344562980785	0.220272108803809	-16.8130484150693	1.95836294689304e-63	9.09985982656297e-61
ENSSMAG00000013046	10212.3148524311	-3.34830996693412	0.202492439906321	-16.5354813665298	2.03744048263939e-61	9.23062410659774e-59
ENSSMAG00000020908	38602.9818125369	-2.77173635312917	0.168035213654347	-16.4949732431126	3.98736388361874e-61	1.76241483655948e-58
ENSSMAG00000001606	2201.86909795304	-2.11515514179304	0.128943442438318	-16.4037433916413	1.79808752861222e-60	7.7583195698835e-58
ENSSMAG00000003251	1818.07284100674	-5.18299233280322	0.317765495616915	-16.3107461454897	8.27754154388821e-60	3.48850250833354e-57
ENSSMAG00000010243	837.723182193514	-3.48598691267411	0.214753804184228	-16.2324803787114	2.97203084456644e-59	1.22407143102802e-56
ENSSMAG00000020353	999.96654763622	-3.10860856398581	0.192391885788345	-16.1576905972306	1.00247387232333e-58	4.03707366983186e-56
ENSSMAG00000014779	189.985386039437	-3.52600458297139	0.220475373796758	-15.9927366138487	1.43582527814231e-57	5.42083868551976e-55
ENSSMAG00000017245	586.07679338208	6.99802412025038	0.437549989641365	15.9936562356824	1.41478140950492e-57	5.42083868551976e-55
ENSSMAG00000000778	1286.45468561788	-4.25430164867897	0.266746844684436	-15.94883588487	2.90257020607999e-57	1.05200754549163e-54
ENSSMAG00000020608	2412.8963490316	-3.54249434673865	0.222105294278132	-15.9496168619131	2.86650080434359e-57	1.05200754549163e-54
ENSSMAG00000013748	22151.4589571451	-2.01659486737377	0.126796820383916	-15.9041438205462	5.93085733056598e-57	2.10743130479445e-54
ENSSMAG00000018455	3042.50130575612	3.71808878900998	0.236768993032123	15.7034447010785	1.43247835255478e-55	4.99218705865342e-53
ENSSMAG00000020119	2163.98344778139	-2.13208380831522	0.135821174280874	-15.6977276893965	1.56757168372267e-55	5.3599120853627e-53
ENSSMAG00000017019	164.0942590489	-5.21722701196675	0.336883191199797	-15.4867537124242	4.26277976024988e-54	1.40454717845906e-51
ENSSMAG00000012844	711.094553354779	3.07435371416073	0.20104516819085	15.2918557646821	8.66455181995774e-53	2.80391085859418e-50
ENSSMAG00000015953	1077.4391465794	-2.96768472138001	0.195530331597981	-15.1776182095456	4.97521940989002e-52	1.58177063414082e-49
ENSSMAG00000002571	4934.6934826264	-3.23543233041504	0.213476709612086	-15.155903125424	6.92568195760728e-52	2.16391738682343e-49
ENSSMAG00000004063	11367.150685858	-3.25991626025876	0.217010071576379	-15.0219583661646	5.27266213697864e-51	1.59251972077212e-48
ENSSMAG00000003069	11979.699604799	-3.25967163826693	0.217182335485963	-15.0089169589836	6.41872060586649e-51	1.90688614458217e-48
ENSSMAG00000010414	665.734759934741	-3.80412854969516	0.255868055207306	-14.86754001633	5.35449279235326e-50	1.54022410131787e-47
ENSSMAG00000005535	452.508245499715	-5.15747368792738	0.354275126705277	-14.5578204597409	5.20923168591538e-48	1.43032873654786e-45
ENSSMAG00000014420	1106.45920361671	-2.83119040980077	0.195177843870021	-14.5056956961068	1.11501237334064e-47	2.9715079749528e-45
ENSSMAG00000012692	1816.15491323655	-3.08947034999432	0.213438357343077	-14.4747663374693	1.74919151192015e-47	4.59403602594448e-45
ENSSMAG00000003548	2577.98512539709	-2.10739545013146	0.146856193321738	-14.3500618017144	1.06442341238357e-46	2.75564015417359e-44
ENSSMAG00000013637	2729.69619650591	-2.93061911384301	0.205603225343019	-14.2537604113637	4.24777952735362e-46	1.06914250825975e-43
ENSSMAG00000009251	6359.72901242124	-2.42769861693306	0.171132826790124	-14.1860487112176	1.11782070667223e-45	2.77495162278277e-43
ENSSMAG00000008185	404.40100552274	-2.57086654283265	0.182236424770631	-14.107314418994	3.42369799798906e-45	8.38435879994024e-43
ENSSMAG00000004660	3634.70162560741	-2.76083453543358	0.197110495040458	-14.0065324013666	1.42179485983289e-44	3.30330339101174e-42
ENSSMAG00000008836	8304.13475625021	-2.15713668924244	0.15466561528663	-13.9470992647252	3.27663137823646e-44	7.51634352359508e-42
ENSSMAG00000008539	257.424319193366	-7.71775697823728	0.553466536057636	-13.9443967709614	3.40313142680526e-44	7.70894346457061e-42
ENSSMAG00000016421	199.523256707981	3.09007253180509	0.222410162204992	13.8935761800174	6.92876476949235e-44	1.55016142163877e-41
ENSSMAG00000006274	30670.9353896383	-8.10668029500316	0.585115298141488	-13.8548424913048	1.18917437443051e-43	2.62807536749143e-41
ENSSMAG00000016602	1213.56406269354	-4.2819503555976	0.311142476355925	-13.7620244132124	4.31278839998433e-43	9.1948648687666e-41
ENSSMAG00000009241	1096.82299259731	-2.39264980455758	0.173895147748012	-13.7591521991443	4.48758452719223e-43	9.45627986067182e-41
ENSSMAG00000013875	1041.98626584059	-3.04910387304015	0.223253172297199	-13.65760603384	1.81864849447136e-42	3.74517591100114e-40
ENSSMAG00000001839	297.856046838989	-2.39409640177599	0.175475362647912	-13.6434902635289	2.20737695086977e-42	4.46973587328532e-40
ENSSMAG00000008780	406.273201033542	6.07238168044561	0.44508875746722	13.6430803487388	2.2198224732131e-42	4.46973587328532e-40
ENSSMAG00000007985	527.491336304405	-2.17124635382372	0.159496675173324	-13.613113574087	3.34676151999346e-42	6.59239263753495e-40
ENSSMAG00000014598	272.813277087209	-3.76806584008907	0.277893072877184	-13.5594090240399	6.96953401176536e-42	1.35808489635712e-39
ENSSMAG00000008840	2453.56785978246	-2.31757838958228	0.171215515368586	-13.5360302166138	9.58294778713659e-42	1.84413428028026e-39
ENSSMAG00000018252	203.936907680815	-5.42729414555912	0.400970787118749	-13.5353854193668	9.66740738476023e-42	1.84413428028026e-39
ENSSMAG00000016591	30333.2709500894	-2.57676404290754	0.190397450320245	-13.5336058259892	9.90437076409906e-42	1.86965632278128e-39
ENSSMAG00000006434	666.895180282131	-2.88835238017815	0.214530126843032	-13.4636212763324	2.56053091809122e-41	4.78370528841744e-39
ENSSMAG00000003334	2084.25172837363	-3.38997060058875	0.253627062144448	-13.3659656502194	9.55864196892122e-41	1.76756846694684e-38
ENSSMAG00000014583	1229.86062615771	-5.0814730964538	0.384758570323375	-13.2069133435625	8.00397778657868e-40	1.46513217624625e-37
ENSSMAG00000012779	305.771836232021	2.25478560954968	0.172868010704597	13.0433942078661	6.93017692604862e-39	1.25588666253853e-36
ENSSMAG00000002947	1048.2444531901	-2.46791204434615	0.189264669690128	-13.0394756104598	7.29571008243181e-39	1.30903819914682e-36
ENSSMAG00000010767	1132.90073813403	-2.20010451515002	0.168802859991961	-13.0335736921448	7.88273215094994e-39	1.40049874548544e-36
ENSSMAG00000010634	1275.33103749109	-2.29575581516087	0.176531527262183	-13.004792122776	1.14910955736785e-38	2.02176343675924e-36
ENSSMAG00000003250	218.941664295318	3.55071441201476	0.274399642550724	12.9399381828947	2.67844930951656e-38	4.66719792183261e-36
ENSSMAG00000000904	621.068657068029	-2.40653013230929	0.18644775411864	-12.9072626467679	4.09604772178975e-38	7.06938826802609e-36
ENSSMAG00000013051	754.955382458983	-2.26611453221679	0.176613079983266	-12.8309552861628	1.09999448134553e-37	1.88057547084375e-35
ENSSMAG00000001357	597.108830223968	-3.73004354122185	0.293172243209499	-12.7230446524789	4.40360988001007e-37	7.25474711323114e-35
ENSSMAG00000003888	3080.55249379443	-2.62099164312273	0.206551884501246	-12.6892652151373	6.78190441481358e-37	1.10722226851578e-34
ENSSMAG00000017370	602.492736756702	-2.52333020048683	0.200958820656435	-12.5564540647896	3.66388050008921e-36	5.82428442303656e-34
ENSSMAG00000001062	305.060693725467	-2.34510795708407	0.187069864746015	-12.5360007089759	4.74335854975435e-36	7.47470814249115e-34
ENSSMAG00000008810	4952.57634460265	-2.06040685373713	0.165550653132418	-12.4457790697394	1.47438680458938e-35	2.24528047670325e-33
ENSSMAG00000018218	209.022575752397	-3.61205518414664	0.291187861102337	-12.4045527532385	2.46887435016639e-35	3.69759842757978e-33
ENSSMAG00000009925	92.9435768513298	4.03836508474238	0.326606115642548	12.3646340081462	4.0605656355192e-35	5.98256670299829e-33
ENSSMAG00000020885	142.570854374969	-2.24986682520268	0.182188766697777	-12.349097400362	4.92609916718618e-35	7.19925557320548e-33
ENSSMAG00000010049	274.781197923229	-3.50940033212667	0.284908335078999	-12.3176471167598	7.2787054667821e-35	1.04686270213512e-32
ENSSMAG00000012756	277.274442318324	-2.92372563762377	0.237886775012043	-12.2904084830935	1.0198936047138e-34	1.45531589800185e-32
ENSSMAG00000012597	330.269346306986	-2.24229418716823	0.182882887567981	-12.2608201182012	1.47004502228414e-34	2.0492427610641e-32
ENSSMAG00000008025	7249.93294111399	-2.3971682486465	0.195851344214993	-12.2397334481148	1.90657737349305e-34	2.63748054675123e-32
ENSSMAG00000004959	663.831637762875	-3.12866363979249	0.25587318606345	-12.2273993923563	2.21930557748638e-34	3.04683755115213e-32
ENSSMAG00000016826	3022.36105099945	-2.65288818634274	0.217088802002873	-12.2202903229787	2.42218140981222e-34	3.30035876004639e-32
ENSSMAG00000006288	46041.2054952391	-2.32781642060699	0.190827355979516	-12.1985467369619	3.16420817489985e-34	4.27923735414441e-32
ENSSMAG00000002702	404.941724910683	-3.50779831354561	0.287961251834069	-12.1814941809147	3.90069413430676e-34	5.19767493396375e-32
ENSSMAG00000020184	1118.87009852513	-2.14456866361382	0.177279365586558	-12.0971138209918	1.09389859748366e-33	1.4159735988285e-31
ENSSMAG00000010382	522.790084343794	-2.53859600336015	0.210236008476096	-12.0749819298857	1.43195700603074e-33	1.84042020307014e-31
ENSSMAG00000003131	1394.91944556132	-2.26890652866474	0.188972643208149	-12.0065343329383	3.28317791988325e-33	4.10329312166375e-31
ENSSMAG00000010764	105186.770924711	-2.38399135179133	0.198569827445645	-12.0058086490703	3.31210569235764e-33	4.11109447650036e-31
ENSSMAG00000016301	186.645727215301	6.52206910784486	0.543388839939715	12.0025819973933	3.4438247207057e-33	4.2455096318795e-31
ENSSMAG00000000242	46359.5369984156	-4.91823751495825	0.41014481483339	-11.9914657874101	3.93872969451953e-33	4.79044694792503e-31
ENSSMAG00000004160	356.215505720563	5.40805214506449	0.451775767613925	11.9706556498755	5.06269678075039e-33	6.1164127373839e-31
ENSSMAG00000021110	179.197204835458	2.16686292674216	0.181196771629288	11.958617735063	5.85280547304753e-33	6.93232292696519e-31
ENSSMAG00000014097	308.612342865882	-3.05500051906179	0.255684360469149	-11.9483276703207	6.62448290832653e-33	7.79538177043463e-31
ENSSMAG00000003254	373.876677638883	-3.9147917382945	0.329314613530897	-11.8876951627511	1.37138939647311e-32	1.59309734890293e-30
ENSSMAG00000017681	138.941117776446	-4.42927474366451	0.37322993058421	-11.867415715378	1.7478363140171e-32	2.01747068042153e-30
ENSSMAG00000020871	33446.326266173	-3.45479825830245	0.291617069140862	-11.8470371726891	2.22934242384949e-32	2.5569711015823e-30
ENSSMAG00000013413	381.912312344048	-2.77503382564656	0.234853568360025	-11.8160172954771	3.22619943793904e-32	3.67705573675039e-30
ENSSMAG00000018947	175.332356225895	-5.41379562499844	0.459526030947703	-11.7812599513314	4.87587289315567e-32	5.52253553561044e-30
ENSSMAG00000018802	3980.78114594718	2.53535261201139	0.215483037276514	11.765903451407	5.84967611319793e-32	6.58433729958837e-30
ENSSMAG00000004294	1569.60813586621	-2.83054805253503	0.24071734486149	-11.7588038957631	6.36292982796698e-32	7.11784039150726e-30
ENSSMAG00000005940	539.726084394452	-2.48738477503386	0.212434066107125	-11.7089731445405	1.14659823954069e-31	1.26699105469246e-29
ENSSMAG00000012360	147.256927985214	-2.16671284291331	0.185264427263637	-11.6952448719689	1.34797821813382e-31	1.47156995596513e-29
ENSSMAG00000010453	141.067878316531	-2.86011378421072	0.246521957698194	-11.6018622069853	4.03207652532596e-31	4.3493625471403e-29
ENSSMAG00000011237	10967.1390574281	-2.23252258608136	0.192441817987762	-11.6010262708251	4.07165926567902e-31	4.3660715510435e-29
ENSSMAG00000001511	380.503472715972	-2.89072580237409	0.249656845187491	-11.5787964884486	5.27818498497284e-31	5.62654519398105e-29
ENSSMAG00000002474	337.85594892409	-4.77529170211691	0.41398009822122	-11.5350755329429	8.78100643604104e-31	9.25170922290324e-29
ENSSMAG00000004311	288.668123754719	-3.3225378910547	0.288155743515813	-11.5303545593648	9.27608971514788e-31	9.66099412746609e-29
ENSSMAG00000019215	363.237477807404	-3.53439851314512	0.307726889421173	-11.4855043047855	1.56022361000639e-30	1.60649842389408e-28
ENSSMAG00000020254	145.587974043051	-2.9786071157942	0.259707267421585	-11.4690942050497	1.88623284567113e-30	1.93120404685041e-28
ENSSMAG00000012654	387.567964325763	-5.18048840965204	0.452875182894719	-11.4391086226873	2.66610595146282e-30	2.71433550856231e-28
ENSSMAG00000006534	288.115872312626	3.02975803076912	0.265310372855532	11.4196742410026	3.33481569957135e-30	3.37617486634816e-28
ENSSMAG00000017763	475.32020011031	-3.8760477410889	0.339472180584419	-11.4178656242644	3.40493429332786e-30	3.42801218131597e-28
ENSSMAG00000009238	239.529879854094	-2.40245794497864	0.210534147928835	-11.4112507097458	3.67408055451163e-30	3.67854628778231e-28
ENSSMAG00000005213	307.458617866603	-3.55144787691197	0.312052853178777	-11.3809178180381	5.20490422856033e-30	5.18259749615222e-28
ENSSMAG00000016908	247.727879013231	-4.11782539998481	0.362811734547702	-11.3497580366806	7.43682123464669e-30	7.24570292549825e-28
ENSSMAG00000008850	1642.77999542534	-4.59025365823182	0.406216082288014	-11.3000293646111	1.31174129481653e-29	1.27119656388584e-27
ENSSMAG00000003527	131.58713526511	3.14031844485934	0.278877503524753	11.2605656790836	2.0543574484777e-29	1.9697918349901e-27
ENSSMAG00000000899	292.010714846384	-2.55797239103318	0.22775468375685	-11.2312614117919	2.86360832836181e-29	2.71697958777868e-27
ENSSMAG00000021414	199.254763168541	2.27500393294776	0.202665221269763	11.2254284119107	3.05900278118006e-29	2.88725252086172e-27
ENSSMAG00000005794	2260.74277469859	-2.18538979527675	0.195269404072542	-11.1916652055991	4.47941105979742e-29	4.16286601157174e-27
ENSSMAG00000015217	119.445881505411	-3.14766956627105	0.282005270707271	-11.1617401986022	6.27510793222233e-29	5.77246223084939e-27
ENSSMAG00000005426	79.1817939034901	-4.5822601311	0.410988636221169	-11.149359683595	7.21234966202497e-29	6.60112124117255e-27
ENSSMAG00000020909	1396.50333520026	-3.50484531993502	0.314534312274215	-11.1429665482075	7.7494231446422e-29	7.05703749885457e-27
ENSSMAG00000002180	255.692263483621	-4.55154530555377	0.408918042317341	-11.1307030615723	8.89312864835214e-29	8.05806386827187e-27
ENSSMAG00000002492	16121.5540274119	-2.30564336423838	0.207214034123799	-11.1268687663351	9.28396904550256e-29	8.37035258918395e-27
ENSSMAG00000001968	175.49536294469	-2.39374334026736	0.215552688960688	-11.1051425607774	1.18428208697421e-28	1.05845314262665e-26
ENSSMAG00000017056	1094.11859037419	-2.44563653557616	0.220227652399188	-11.1050383951928	1.18566376753785e-28	1.05845314262665e-26
ENSSMAG00000014856	15898.4178738705	-2.56299614430477	0.230837541068721	-11.103030003	1.21261849118068e-28	1.07720942633217e-26
ENSSMAG00000013315	224.993128954001	-4.636394553031	0.419778297062085	-11.0448648381298	2.32116710207074e-28	2.01264068056105e-26
ENSSMAG00000006884	2066.30834718004	-2.34954791245606	0.214071826212072	-10.9755120700865	5.01210641700155e-28	4.30471054449773e-26
ENSSMAG00000000397	119.915312468392	-4.21372822537386	0.383952215353955	-10.9746162591856	5.06203295075216e-28	4.32708307233635e-26
ENSSMAG00000017445	249.121335931186	2.93294484559382	0.267346208192227	10.9705870355377	5.29276389177075e-28	4.48203117975091e-26
ENSSMAG00000001844	261.265085614905	-2.59126222156749	0.236606090586534	-10.9517984729129	6.51412128568649e-28	5.49064678787026e-26
ENSSMAG00000009717	897.40240326783	-2.75800463801673	0.252163661725535	-10.937359566973	7.63924049807519e-28	6.37964591272436e-26
ENSSMAG00000018081	170.16384061693	-2.2545563928785	0.206789137460552	-10.902682899911	1.11908053254237e-27	9.26026365786889e-26
ENSSMAG00000008744	125.927789151177	-2.63852849886763	0.243688164111599	-10.827479079613	2.55081276071301e-27	2.05448128220628e-25
ENSSMAG00000009683	66.9304896728641	5.21942729109539	0.490096825875545	10.6497879919361	1.74762615835012e-26	1.36510695006987e-24
ENSSMAG00000018384	77.6900471058793	-3.47800973444682	0.326594591842085	-10.649318210782	1.75646753989165e-26	1.36612466772174e-24
ENSSMAG00000003135	1821.80325442305	-2.24388262367914	0.211535339040544	-10.6076017078597	2.74709853924029e-26	2.10054513620728e-24
ENSSMAG00000016793	527.388109696754	-2.14586020425933	0.202774101604	-10.5825161462187	3.59180740034065e-26	2.71211390454056e-24
ENSSMAG00000007883	303.655454955446	-2.34915825956006	0.222067282729487	-10.5785878526811	3.74560803938287e-26	2.81651074231105e-24
ENSSMAG00000004446	7377.32173819984	-2.48985224514892	0.236087365981737	-10.546317185569	5.28273583733447e-26	3.95593962166013e-24
ENSSMAG00000016118	4404.45191076656	-2.13709024209891	0.20376869319456	-10.4878242510904	9.82651033475188e-26	7.20955547718111e-24
ENSSMAG00000000399	63.3593057623014	-4.15395713989493	0.39641443709708	-10.4788240567476	1.08079220913841e-25	7.86591020642825e-24
ENSSMAG00000000923	512.163573754678	-2.46943605260687	0.235742295150394	-10.475150634431	1.12358582567033e-25	8.1446489331191e-24
ENSSMAG00000010967	201.848489180025	2.24757233855441	0.214659454440877	10.4704092554817	1.1813117225603e-25	8.52897650846129e-24
ENSSMAG00000002330	317.612637753344	-2.82597203649386	0.270214177913045	-10.4582670617796	1.3428920387645e-25	9.6570990184485e-24
ENSSMAG00000010977	367.810754572751	-2.40462370293406	0.230291395466291	-10.4416567456427	1.59993714702758e-25	1.13702199915427e-23
ENSSMAG00000018147	82.4881257571073	-6.36884953081305	0.612001079349004	-10.4065985268975	2.31340309927202e-25	1.6376363658206e-23
ENSSMAG00000007475	665.935600536618	11.4072428061373	1.10252478851602	10.3464728638811	4.34187892227971e-25	3.03797412469316e-23
ENSSMAG00000017882	1980.21324545151	-2.40473503347775	0.232686773660152	-10.3346442758709	4.91231263595315e-25	3.42388190725935e-23
ENSSMAG00000010620	1456.8491178514	-3.16358298192815	0.307325134171289	-10.2939285797722	7.50503966563263e-25	5.19108125269445e-23
ENSSMAG00000008209	1013.23295168723	-3.32242406413173	0.323703208104542	-10.2637971479688	1.02591498128958e-24	7.04228457989761e-23
ENSSMAG00000006578	10263.6981388133	-2.87534770792647	0.280203547416901	-10.2616392063316	1.04910527347315e-24	7.17429651542659e-23
ENSSMAG00000011071	100.488170675763	-3.99646986735685	0.389494199119072	-10.2606659518826	1.05973356171247e-24	7.2197336862231e-23
ENSSMAG00000018951	103.925803130561	-2.77320362255805	0.270551607420354	-10.2501835010329	1.18119078536952e-24	8.01705595972523e-23
ENSSMAG00000003048	76.5156066507858	3.68161507081928	0.360041059043784	10.2255422773089	1.52372734661836e-24	1.02650509202297e-22
ENSSMAG00000016307	252.867030838036	-2.25258307148034	0.220424983091886	-10.21927296935	1.62555457473445e-24	1.09104814827177e-22
ENSSMAG00000015473	875.158570737302	2.24751310323896	0.22027508136383	10.2032108639957	1.91823835559402e-24	1.27802630441452e-22
ENSSMAG00000001135	94.192782038609	-3.08237834850497	0.302226733654193	-10.198893761767	2.0054363353481e-24	1.33122773879774e-22
ENSSMAG00000018705	251.635139909528	2.40625716441317	0.236470719649272	10.1757087219173	2.54540211394517e-24	1.67737371305143e-22
ENSSMAG00000016581	151.593718546615	-5.72171850015311	0.563151589033868	-10.1601746520314	2.98541178067299e-24	1.93912660535326e-22
ENSSMAG00000011025	447.42429465153	-2.1671835507899	0.213688861935508	-10.1417712236399	3.6050288352327e-24	2.31667845929387e-22
ENSSMAG00000014521	136.031336811776	2.18115683983789	0.215891521054068	10.103022245564	5.35654421372291e-24	3.38227506066504e-22
ENSSMAG00000015192	366.908300093022	3.05552890940425	0.302496709232105	10.1010318993578	5.46639255172141e-24	3.43965159105192e-22
ENSSMAG00000018521	518.434989861705	-2.51574999371597	0.250765703270749	-10.0322729978738	1.09955721083399e-23	6.70915009250291e-22
ENSSMAG00000005351	205.258070502275	4.69513310124072	0.470112356646289	9.98725737552422	1.73310562679656e-23	1.04691133896024e-21
ENSSMAG00000016293	943.651109010384	-3.02000851271867	0.302403939466	-9.986670537598	1.74339319366231e-23	1.04962695865609e-21
ENSSMAG00000015167	605.049649659431	-4.10746109885302	0.412695601110626	-9.9527620061838	2.45279377311966e-23	1.46215555119982e-21
ENSSMAG00000016387	74107.5527522562	-2.45638116135813	0.247142756714112	-9.93911856457766	2.81305161417689e-23	1.6714138148234e-21
ENSSMAG00000001714	332.125163081162	2.61518100062021	0.264478903170385	9.8880514448271	4.69068902331226e-23	2.75989176884626e-21
ENSSMAG00000010442	486.381546868135	-2.65117623522283	0.269344050434518	-9.84308445256477	7.34245459104972e-23	4.30614764074444e-21
ENSSMAG00000009643	3132.10194723394	-2.00448130100315	0.204105410832242	-9.82081412163379	9.16007580275743e-23	5.33758500635274e-21
ENSSMAG00000000430	1134.10811027661	-2.35332080349263	0.24011453756439	-9.80082600313843	1.11668699501445e-22	6.46536796282809e-21
ENSSMAG00000009599	719.573615814669	-3.67073477193246	0.377198558830462	-9.73157157151899	2.21149469375999e-22	1.26424942713939e-20
ENSSMAG00000015152	131.26559741582	2.22513387074636	0.22919948623841	9.70828472290645	2.7797546691641e-22	1.574209816081e-20
ENSSMAG00000010711	230.684427301873	2.28843599486737	0.236677308618884	9.66901308883981	4.08296332125435e-22	2.28368707740035e-20
ENSSMAG00000000531	90.7103645467086	7.34789653552797	0.760831852854872	9.6577141295497	4.55923314775408e-22	2.54222840318767e-20
ENSSMAG00000020308	1583.11312908637	-2.11070559230477	0.218868583592529	-9.64371202874097	5.22631259668014e-22	2.88753770966578e-20
ENSSMAG00000009564	2644.68342263321	-2.39794401237588	0.248933408876816	-9.63287339853405	5.80821565952858e-22	3.19928523349474e-20
ENSSMAG00000016691	2807.76991958291	-7.06739801342543	0.73767369695768	-9.58065611200839	9.6430380006262e-22	5.15490072706041e-20
ENSSMAG00000010043	839.610055387676	-2.17985983436092	0.227987078770416	-9.56133060749489	1.16252307371472e-21	6.14205339412772e-20
ENSSMAG00000010474	377.959403365969	2.10901926475825	0.220575685812521	9.56143129279816	1.16139248626348e-21	6.14205339412772e-20
ENSSMAG00000009946	859.711273298582	-2.00117481572508	0.209714234965478	-9.54238903264959	1.39579163888468e-21	7.35306281391518e-20
ENSSMAG00000000505	78.0081557549542	-3.6579069356371	0.384322809933218	-9.51779816626737	1.76887086029676e-21	9.23788983582071e-20
ENSSMAG00000016083	233.308058203315	-4.36627542147048	0.459856777943155	-9.49485933642195	2.20508886268508e-21	1.14500344898507e-19
ENSSMAG00000008370	79.1612471040441	3.71168487121648	0.392182134580468	9.46418651932477	2.95854877400103e-21	1.51454296278098e-19
ENSSMAG00000004441	457.389067805884	-2.6316974531392	0.278504520454649	-9.44938864490619	3.40815411212698e-21	1.73004394453684e-19
ENSSMAG00000016789	17059.2162248637	-3.91742479692944	0.414756697425583	-9.44511522356386	3.5501350707152e-21	1.79207653903902e-19
ENSSMAG00000011684	169.135763342418	-2.11397102592988	0.224883082429459	-9.40031150005686	5.44017721945958e-21	2.73093882468273e-19
ENSSMAG00000014724	1531.96726504627	-2.06890117338292	0.221335808225713	-9.34734054090835	8.98791851684499e-21	4.4624399825278e-19
ENSSMAG00000008943	547.548332061959	-2.69671677550418	0.289070550445506	-9.32892254623686	1.06952577989144e-20	5.26683320195454e-19
ENSSMAG00000000481	143.126018382059	-3.00711634269616	0.322953196834487	-9.31130693912067	1.26268914912555e-20	6.20120671014994e-19
ENSSMAG00000002981	583.234011571938	-2.66770228693515	0.287442483148968	-9.28082118450322	1.68177335093267e-20	8.19276792086072e-19
ENSSMAG00000006554	176.627915479678	-2.69873380145146	0.290960426164375	-9.27526068416893	1.77185229287061e-20	8.58542974636394e-19
ENSSMAG00000004242	149.038848559441	-4.94885074683449	0.533925482660927	-9.26880418250666	1.88244487319785e-20	9.09697759789104e-19
ENSSMAG00000015016	57974.1435467427	-2.57084879053593	0.277461512415285	-9.2656050497125	1.93974402243495e-20	9.34894712089527e-19
ENSSMAG00000020700	103.810365672703	-3.78899490680139	0.410778368414331	-9.22393971578274	2.86380076511679e-20	1.35858108548289e-18
ENSSMAG00000013085	57.9804233435866	-4.08547123171687	0.445099838058224	-9.17877492281281	4.36023492826572e-20	2.01571881045998e-18
ENSSMAG00000003122	132.131153822346	-3.59971184151457	0.392554704925256	-9.16996229149761	4.73184533824187e-20	2.17640866039643e-18
ENSSMAG00000016276	129.224827816929	2.74661579688845	0.300026421038499	9.15457974461527	5.45697944087525e-20	2.50357927664662e-18
ENSSMAG00000018466	1177.67066256295	-3.0090527617827	0.328942355109487	-9.14765981042834	5.81801817897601e-20	2.66247791513644e-18
ENSSMAG00000019451	2288.17366756865	-2.31935395175006	0.254223901411736	-9.12327259109158	7.28893443824758e-20	3.28582263407768e-18
ENSSMAG00000012293	1140.11939273046	-2.41542649248281	0.265292763107856	-9.10475832128452	8.64587140917068e-20	3.86865386856768e-18
ENSSMAG00000015815	1514.16432011949	-2.51185625900967	0.277183528580494	-9.06206899043867	1.27999197283439e-19	5.60290206079825e-18
ENSSMAG00000006982	159.134493958087	-3.70531689268783	0.409556394643804	-9.04714696473093	1.46752448075865e-19	6.37757281542162e-18
ENSSMAG00000003344	117.953583669133	6.40504003836979	0.708449570820898	9.04092585016052	1.55350386178386e-19	6.7350710486237e-18
ENSSMAG00000016687	216.105451335091	2.27215019911931	0.252232685118611	9.00815133475206	2.09559049613623e-19	8.99912108317081e-18
ENSSMAG00000002372	179.622795366267	2.33646351297772	0.260171698345022	8.98046762134465	2.69618388946959e-19	1.13893343694564e-17
ENSSMAG00000004763	211.381849334034	-2.22097278952306	0.247348075490315	-8.97913915489519	2.72893451483662e-19	1.15008723902022e-17
ENSSMAG00000010654	200.43232443699	-2.18764431582154	0.243928554883984	-8.9683814052111	3.0090350200876e-19	1.25934717399602e-17
ENSSMAG00000003775	105.25924907315	2.31033741035115	0.258493522494087	8.93769943656518	3.97356119416524e-19	1.64780036523255e-17
ENSSMAG00000005735	69.5512828914061	-3.1147283309975	0.349153435810162	-8.9208010334202	4.62927618904269e-19	1.90230709972407e-17
ENSSMAG00000013354	107.431585378014	-2.87776167486711	0.322616132991344	-8.92007987382428	4.65952035669454e-19	1.91040334624476e-17
ENSSMAG00000021113	5749.89867907375	-3.05958206731908	0.346138379206062	-8.83918759409703	9.64171118240888e-19	3.87421485693157e-17
ENSSMAG00000016373	280.182397294848	-2.43181276264509	0.277302209906083	-8.76953978646147	1.79398018177236e-18	7.02170817582692e-17
ENSSMAG00000017996	449.90863740159	-2.88152639984572	0.329050856952345	-8.75708523154836	2.00364150794865e-18	7.82542918255289e-17
ENSSMAG00000019365	133.921058023662	-4.97996101133841	0.57090162130675	-8.72297577284797	2.70984271352411e-18	1.04484616286136e-16
ENSSMAG00000008024	96.0193737484998	-2.10561075517193	0.241998166423008	-8.70093681408878	3.29155509531485e-18	1.25314204700201e-16
ENSSMAG00000008466	71.7329400776711	-5.01632965220134	0.577289407068057	-8.68945383508476	3.64186043292145e-18	1.3807070034603e-16
ENSSMAG00000016509	1757.10614118201	-2.79515223338753	0.322444623920004	-8.66862718753525	4.37361444789292e-18	1.65122168801491e-16
ENSSMAG00000000709	109.834538227068	2.00641084695312	0.232280875438389	8.63786501220289	5.72732319687563e-18	2.14073314813017e-16
ENSSMAG00000007996	303.351473371563	-2.26006764023764	0.261647724310447	-8.63782647524977	5.72925492132841e-18	2.14073314813017e-16
ENSSMAG00000008040	93.4362162422766	3.0097834923518	0.348580497389837	8.63440013107157	5.90360124335261e-18	2.19681851605823e-16
ENSSMAG00000018224	170.902031201272	3.34857559545472	0.388003478703962	8.63027209611593	6.12061931444611e-18	2.2729070331228e-16
ENSSMAG00000017663	604.127328810416	-2.92345935471886	0.338887281702701	-8.62664228657466	6.31793878064599e-18	2.3413841836987e-16
ENSSMAG00000011871	195.298793914838	-4.44453836012018	0.516468700077444	-8.60562965278191	7.58989539450444e-18	2.79561147030913e-16
ENSSMAG00000003026	36255.7069148651	-2.09857524168057	0.244067176360063	-8.59835096622999	8.08696657344659e-18	2.96663984299593e-16
ENSSMAG00000016993	55.3674414203065	3.20688044526094	0.373024261528917	8.59697552142287	8.18444358946444e-18	2.99633306521767e-16
ENSSMAG00000003660	140.130367898713	11.0149316338575	1.28171748690285	8.59388417994834	8.40777734474473e-18	3.06570907528097e-16
ENSSMAG00000011463	78.6417444826654	3.34303416775894	0.390000332165544	8.57187518071117	1.01813408910212e-17	3.69752023300774e-16
ENSSMAG00000015622	763.268996924807	-2.1334579787373	0.250162213437242	-8.52829829662712	1.48516173737349e-17	5.31899229341549e-16
ENSSMAG00000008509	133.524262136765	3.15714134000957	0.370600108140262	8.51899735230158	1.60940523142236e-17	5.72998852727624e-16
ENSSMAG00000002191	515.040736536863	3.93732832593964	0.463341645691405	8.49767846804338	1.93419985886829e-17	6.84600973484592e-16
ENSSMAG00000000162	89.8909233433527	2.21459820074267	0.261946778232716	8.45438228209548	2.80568690510531e-17	9.74035595676598e-16
ENSSMAG00000008027	2915.85739381376	-2.31971825398071	0.27483100499806	-8.440526038891	3.15912665399287e-17	1.08839720957526e-15
ENSSMAG00000003109	110.930177413058	-3.16735403770448	0.377245599963683	-8.39599994806937	4.619458455819e-17	1.58134054442183e-15
ENSSMAG00000004443	115.612754159744	-2.15109512198466	0.256616834218644	-8.38251757151625	5.18074568423998e-17	1.75486865962237e-15
ENSSMAG00000014934	15477.6868246324	-2.24483327250714	0.267930948375798	-8.37840229400659	5.36509934998979e-17	1.81054619032616e-15
ENSSMAG00000017570	225.905819948772	-2.42476120795314	0.290453590296042	-8.34818810633988	6.93181147025912e-17	2.30492270576213e-15
ENSSMAG00000007524	240.709141940693	-4.1800615604059	0.5031264047093	-8.30817369408604	9.71862014409776e-17	3.17463762684553e-15
ENSSMAG00000006808	164.504934846871	-2.13972153485965	0.257691123663865	-8.30343515305063	1.01143590092349e-16	3.29662615045601e-15
ENSSMAG00000014768	363.775489521515	-3.60016821897448	0.435468237729642	-8.26734973311562	1.36969715265239e-16	4.40881914748963e-15
ENSSMAG00000013013	203.219711575056	-2.45307552366467	0.29697517034765	-8.2602041133372	1.45423576003376e-16	4.64888147816233e-15
ENSSMAG00000006211	13243.2520728247	-3.32582066795536	0.402944696175864	-8.25378941457469	1.53449641848049e-16	4.8871957988934e-15
ENSSMAG00000018013	1190.91572012183	-2.14611821048468	0.260197834740188	-8.24802486395638	1.61033869676369e-16	5.11078071151517e-15
ENSSMAG00000002022	157.517628372099	-4.07649752817628	0.49650320859245	-8.21041527552833	2.20424797664782e-16	6.93496212375204e-15
ENSSMAG00000015780	73.8961832833236	-2.70862844053144	0.330667957964535	-8.19138466637264	2.58237804670418e-16	8.09651469937253e-15
ENSSMAG00000019308	76.7808268029462	-2.62823406660133	0.323253882643222	-8.13055684006163	4.27322872564776e-16	1.30369446071025e-14
ENSSMAG00000010254	98.4032086549577	-2.19973948248226	0.270651113065065	-8.12758335840813	4.37933458959921e-16	1.33158223880397e-14
ENSSMAG00000019959	201.236527987086	-3.42829189057312	0.421824072621983	-8.12730261993695	4.38948560588552e-16	1.33243313483848e-14
ENSSMAG00000018725	93.4816528612711	-2.50556394908963	0.3087013082546	-8.11646689564133	4.79951563815895e-16	1.44961370657861e-14
ENSSMAG00000005539	38.4467895949808	-4.57678387191319	0.565241895817421	-8.09703581029588	5.63144991515119e-16	1.68682868367554e-14
ENSSMAG00000008245	3776.95502677452	-2.64411295995017	0.326581505867146	-8.09633403131466	5.66401632356913e-16	1.69378389134851e-14
ENSSMAG00000011813	173.293939321072	-2.60966216641617	0.323406667305085	-8.06928993815194	7.07081728816458e-16	2.09374756366207e-14
ENSSMAG00000005414	410.274969418223	2.15377743715099	0.267677025261989	8.0461796638803	8.5418567203024e-16	2.50478199814434e-14
ENSSMAG00000001834	263.212265314801	-3.28703754680559	0.409752825206848	-8.02200093470072	1.04036349505039e-15	3.00214446772345e-14
ENSSMAG00000005968	87.1337905089625	2.87406333820677	0.358490385620326	8.01712808345902	1.08246230444904e-15	3.11371140971834e-14
ENSSMAG00000002363	137.957064078485	2.05132634281072	0.256612412040505	7.99387031398516	1.3076731478077e-15	3.72604603530992e-14
ENSSMAG00000013034	463.795966128684	-2.26070766215348	0.282853551450657	-7.99250230573067	1.32227038251888e-15	3.76172431271699e-14
ENSSMAG00000002908	772.767615295743	-2.42444416423527	0.303490446276	-7.98853536901928	1.36551292513443e-15	3.87865599205113e-14
ENSSMAG00000009540	61.3222147089112	4.50788058938414	0.564956531377939	7.97916359757686	1.47328197250429e-15	4.17821845159981e-14
ENSSMAG00000014341	287.065574204122	-3.91928684427185	0.491580473125514	-7.97282857749142	1.55083220878989e-15	4.38442765798601e-14
ENSSMAG00000016195	116.204181824643	3.33223177317979	0.419319297064637	7.94676466479466	1.91445607891811e-15	5.33750354802368e-14
ENSSMAG00000004774	128.993977105868	-3.47144657486223	0.437074333787087	-7.94246265797269	1.9820603690562e-15	5.51749585376904e-14
ENSSMAG00000007628	136.4762287657	-2.39442256701856	0.301643195452963	-7.93792998851832	2.05583318971977e-15	5.70533063768785e-14
ENSSMAG00000018933	879.520036264963	-2.09852690639884	0.266990516657195	-7.85993050492226	3.8434663840609e-15	1.0288227150953e-13
ENSSMAG00000017577	37.4086702862694	-4.65935087318569	0.59410624037221	-7.84262234018378	4.41233498447203e-15	1.17072232194147e-13
ENSSMAG00000009408	1402.89183606149	-2.66837649824776	0.342811634129009	-7.78379795956278	7.03791213828929e-15	1.82201491100112e-13
ENSSMAG00000005103	853.935688524642	-2.2708354018548	0.293660426974293	-7.7328614728657	1.05155705443726e-14	2.67269522307322e-13
ENSSMAG00000016702	65.0637948433962	-5.43920409937075	0.704831500360674	-7.71702754003959	1.19073931155599e-14	3.01798290965282e-13
ENSSMAG00000019154	1578.4802850625	-2.30376822584433	0.298830310612752	-7.70928565151392	1.26523932758227e-14	3.19786151944853e-13
ENSSMAG00000020293	339.056658420593	-2.55046098323303	0.331230415817711	-7.6999600925437	1.36108731988872e-14	3.41629146967083e-13
ENSSMAG00000012958	172.375420090631	-6.52460841726627	0.847620341577886	-7.69755997728936	1.38688998168016e-14	3.47143926077457e-13
ENSSMAG00000011384	112.365154568854	-2.99224298022889	0.389141953842326	-7.68933534583962	1.47901338118431e-14	3.68168688101951e-13
ENSSMAG00000018314	237.591618558555	-2.54235854200613	0.331438845050012	-7.67067161853796	1.71098070766138e-14	4.2416405450396e-13
ENSSMAG00000015011	33081.330481743	-2.20126415082078	0.287937313881633	-7.64494230062063	2.09039045399939e-14	5.12612392522014e-13
ENSSMAG00000010052	40.7570949177404	4.47238151109372	0.585350972912646	7.64051264635235	2.16358543167643e-14	5.29844529632976e-13
ENSSMAG00000000334	61.2532167250742	-2.67239676068915	0.350986832699261	-7.61395161219329	2.65840356041873e-14	6.4839285762999e-13
ENSSMAG00000004761	54.7531818464805	-2.87023245605083	0.377809522159039	-7.59703577519309	3.029907957141e-14	7.32106559990789e-13
ENSSMAG00000007188	38.7849523999883	3.07207827746114	0.404601022723296	7.59285840847247	3.12924430810992e-14	7.54097943504892e-13
ENSSMAG00000015176	317.523529105047	3.35820661934447	0.443024900681631	7.58017577381675	3.45087111040656e-14	8.26112103867737e-13
ENSSMAG00000018142	136.372080811252	-2.20872156402492	0.291773634316556	-7.56998338523142	3.73271966697148e-14	8.91229852501412e-13
ENSSMAG00000014762	1438.34092744836	-2.87311899900474	0.37974069503409	-7.56600237103062	3.84885029014914e-14	9.16795042964908e-13
ENSSMAG00000001228	211.678812157377	5.26934146785743	0.697297523524005	7.55680507974159	4.13090295274339e-14	9.82417628735115e-13
ENSSMAG00000001145	2288.97517573356	-2.03591508395435	0.269456270678828	-7.55564188142799	4.16799193107683e-14	9.87350977450645e-13
ENSSMAG00000011673	108.290956990107	2.54883572279715	0.337559182169067	7.55078178119463	4.32653236921586e-14	1.02223493604863e-12
ENSSMAG00000000143	718.464491363105	-2.38329235775813	0.316388955925524	-7.53279251099756	4.9666500824328e-14	1.1643678239825e-12
ENSSMAG00000017594	115.65962404979	2.46391706588495	0.329270824064282	7.48294985711801	7.2672615264109e-14	1.66284486592952e-12
ENSSMAG00000019893	79.9137889881062	3.35121174450201	0.450280677069608	7.4424951261765	9.88011055111685e-14	2.24370129583132e-12
ENSSMAG00000001139	130.159200137812	-2.28656084306235	0.307344571097552	-7.43973070647337	1.00890756580429e-13	2.28828822371781e-12
ENSSMAG00000020972	120.795494293709	2.07477170494072	0.279035376991597	7.43551490606587	1.04161420350347e-13	2.35951657448623e-12
ENSSMAG00000015293	107.249074951912	-3.70843560976381	0.499987292265721	-7.41705972757591	1.19748953610682e-13	2.68575561551087e-12
ENSSMAG00000018319	41.0139070653083	-2.5504160698594	0.345837903447599	-7.37459961570071	1.64839686525591e-13	3.63851985288277e-12
ENSSMAG00000012971	287.111962979964	-2.00637053062655	0.272475104728385	-7.3635003558457	1.79149319339382e-13	3.94476787979134e-12
ENSSMAG00000011205	3240.41731825883	2.81473096859929	0.383215731297262	7.34502980624219	2.05713251307539e-13	4.49690656235853e-12
ENSSMAG00000003231	29.8623081858552	5.23953109733935	0.717981686588458	7.29758320471286	2.92982552254507e-13	6.30573611871281e-12
ENSSMAG00000002406	223.064072442081	-2.88966033900544	0.397462206494138	-7.2702770019168	3.58751081642914e-13	7.66756645133175e-12
ENSSMAG00000016485	32.3155582430843	4.95718415738233	0.681844119547255	7.27026018890345	3.58795737265717e-13	7.66756645133175e-12
ENSSMAG00000020788	863.375612272664	2.88898664655827	0.397996559690864	7.25882316370331	3.90472550109398e-13	8.30533280878229e-12
ENSSMAG00000009203	71.8873259556756	-7.97145759388585	1.10299218561073	-7.22712064317304	4.9334181816856e-13	1.04078468321893e-11
ENSSMAG00000004755	39.1471964614892	-2.67229232018368	0.369909746220655	-7.22417386264168	5.04157232927663e-13	1.06113093787632e-11
ENSSMAG00000006190	1410.07761276573	2.19461331877772	0.304820836764451	7.19968274502703	6.0352818910869e-13	1.25714228080778e-11
ENSSMAG00000014637	276.026438247365	-4.09913085106531	0.572734224175745	-7.15712572784454	8.23861325914506e-13	1.68700733878222e-11
ENSSMAG00000003621	165.331119492013	-3.14631551005624	0.439877938493779	-7.15270131716491	8.50866109896945e-13	1.73446520174943e-11
ENSSMAG00000015408	134.758225088523	-2.56143603038008	0.359138256692596	-7.13217258993529	9.8796880378448e-13	1.99821101140428e-11
ENSSMAG00000014204	154.013936749097	-2.30269224288184	0.323114271449956	-7.12655690678299	1.0291070241262e-12	2.0744691313921e-11
ENSSMAG00000003288	64.4606301820636	-2.64795091965192	0.372165310344317	-7.11498585723133	1.11924312420296e-12	2.25115692528369e-11
ENSSMAG00000011877	136.912845025545	-3.65120223979971	0.513300324663104	-7.11318903255343	1.13391800715289e-12	2.27814435982536e-11
ENSSMAG00000015980	74.8409883793803	-6.21655691068771	0.875043354339834	-7.104284467571	1.20947508601869e-12	2.42456941469367e-11
ENSSMAG00000001078	404.205081488134	2.24323895243091	0.315904829788788	7.10099606242401	1.23860907110399e-12	2.47749156584399e-11
ENSSMAG00000004253	213.068481331685	-2.19794231326239	0.310114008977362	-7.08752990717954	1.3652680557865e-12	2.70693519769835e-11
ENSSMAG00000004031	237.72745767804	-2.1684337695244	0.306306208777954	-7.07930073691823	1.44883661728368e-12	2.86011080374889e-11
ENSSMAG00000019768	60.4837802933727	-2.49604658011301	0.352662525189371	-7.07771992153885	1.46545519838212e-12	2.88349393106197e-11
ENSSMAG00000008214	101.187745574231	-2.92689107499961	0.414469087858479	-7.06178376322965	1.64378650410936e-12	3.20308591693223e-11
ENSSMAG00000000299	1200.68083433349	8.07089247915666	1.14593763996417	7.04304684451154	1.88080960277916e-12	3.6375700770079e-11
ENSSMAG00000016575	157.266329845511	-2.24658128536137	0.319532906052537	-7.03082919726581	2.05309709651629e-12	3.94970547590958e-11
ENSSMAG00000004824	113.129994053314	5.52949898733749	0.7877850586665	7.01904526686173	2.23389406981817e-12	4.28841401835221e-11
ENSSMAG00000017867	208.358959249449	-3.12289802434479	0.445240446692646	-7.01395851958743	2.31668106095213e-12	4.42390876570859e-11
ENSSMAG00000008990	94.8862854254233	7.22124460320122	1.03004456422591	7.01061376759757	2.37274911958983e-12	4.52620626791651e-11
ENSSMAG00000004739	42.6155386222927	-3.14904209126661	0.450387471332152	-6.99185099876868	2.71282918311343e-12	5.1478419326054e-11
ENSSMAG00000009423	73.6225726985614	2.21537986612869	0.316872638773161	6.99138895269089	2.72178017712897e-12	5.15942472488821e-11
ENSSMAG00000010844	220.94673750229	2.02451659872464	0.289659660792972	6.98929423994467	2.76272466224366e-12	5.22610608864087e-11
ENSSMAG00000019322	52.9876149263364	-2.27771013184545	0.326705089220785	-6.97176201716952	3.12995708887913e-12	5.85356887148272e-11
ENSSMAG00000005779	56.9922085925132	-2.55207746799662	0.36696063984011	-6.95463543204141	3.53474924872757e-12	6.59019813636225e-11
ENSSMAG00000015492	145.815268457442	2.36534538606259	0.340868251616788	6.93917774636802	3.94388662212242e-12	7.27071346552416e-11
ENSSMAG00000013930	155.332080379586	-3.16475356648682	0.456164952175891	-6.93773941069136	3.98423764598907e-12	7.33763766469654e-11
ENSSMAG00000008791	47.4548318154366	3.47409353056642	0.500931401934596	6.93526801703682	4.05451728251636e-12	7.45948854758999e-11
ENSSMAG00000003199	116.4080360562	-2.57332614523064	0.371309923362889	-6.9303996023712	4.19653506499464e-12	7.70512750231336e-11
ENSSMAG00000002006	906.854563884618	-2.01347121921157	0.291365426030469	-6.91046719798873	4.83060131129443e-12	8.8121237599905e-11
ENSSMAG00000003102	221.553151105338	-2.97987109663339	0.431216527355977	-6.91038238934067	4.83349024248458e-12	8.8121237599905e-11
ENSSMAG00000015558	254.113389163671	3.81867921371997	0.55408244892945	6.89189708336383	5.50531990155566e-12	9.92710519960116e-11
ENSSMAG00000010755	209.614600883845	-2.06056400712616	0.299783505009471	-6.87350695649868	6.26424531498931e-12	1.12396686730927e-10
ENSSMAG00000015557	118.996962059142	-2.29974616971692	0.334927536080044	-6.86639921170083	6.58426557989007e-12	1.1790519845728e-10
ENSSMAG00000002422	43.6115645720318	-2.20621888521073	0.322595855664411	-6.83895606986906	7.97723409863686e-12	1.41590045382465e-10
ENSSMAG00000016177	236.73038384485	2.6230010690588	0.383664759092936	6.83670054883363	8.10378852611019e-12	1.43695553493316e-10
ENSSMAG00000020344	25.4730503898816	3.73916595432999	0.547663786772802	6.8274843884852	8.64165275498341e-12	1.52486885322112e-10
ENSSMAG00000005034	183.337551374193	-2.05400709892585	0.301145771234939	-6.82064068342309	9.06353793894632e-12	1.59465470417073e-10
ENSSMAG00000010367	105.234128093698	-2.21916930445523	0.325449405585087	-6.81878432214569	9.18141182097821e-12	1.61226303313728e-10
ENSSMAG00000004347	50.4472149023349	-2.97728522944832	0.437638658143106	-6.80306726576875	1.02414798028482e-11	1.78801634862442e-10
ENSSMAG00000001470	171.116328302639	3.52884797715519	0.519472450961832	6.7931378663514	1.09720433673559e-11	1.9082089242152e-10
ENSSMAG00000014511	300.530480596501	3.93391450669512	0.579835685661773	6.78453328067467	1.16462387212321e-11	2.02158178262612e-10
ENSSMAG00000015886	119.555917035072	4.12723594196298	0.609113003985763	6.77581321520998	1.23708420333399e-11	2.13712487443457e-10
ENSSMAG00000007766	31704.1539735437	2.37257577661782	0.350351572174458	6.77198552840057	1.27026848686342e-11	2.19236243037513e-10
ENSSMAG00000017444	137.505755905281	-2.25015962574786	0.333396191215613	-6.74920615482569	1.48656245010083e-11	2.54386069128681e-10
ENSSMAG00000007283	545.698188454297	-2.03183095345536	0.301929174508572	-6.72949527571299	1.70252614371601e-11	2.88347465200201e-10
ENSSMAG00000011862	30.8810807594471	-3.45623998862685	0.515228879930979	-6.70816431930184	1.97087929633115e-11	3.29485928119124e-10
ENSSMAG00000001469	45.4877333441379	-3.16068916455833	0.473177654318359	-6.67970927137607	2.3941673053948e-11	3.94787078329068e-10
ENSSMAG00000008609	41.0438303098058	-2.64644584345398	0.396591059402512	-6.67298412485902	2.50653515690082e-11	4.11817136113841e-10
ENSSMAG00000020982	449.476102277043	-2.19831829949087	0.329808097520197	-6.6654467128608	2.63861535835262e-11	4.33124886993354e-10
ENSSMAG00000015556	46.5198426253602	2.11186021056116	0.316865342427883	6.66485073558276	2.64934477102545e-11	4.34492542448174e-10
ENSSMAG00000008481	40.3074445110117	5.43048157150179	0.815723887672337	6.65725456072844	2.78989747844373e-11	4.56716550174863e-10
ENSSMAG00000006677	50.6870445981354	-2.11637828279222	0.319052692331004	-6.63331898981928	3.28221418529305e-11	5.32500317510122e-10
ENSSMAG00000008399	48.0942291804738	-2.26999123204522	0.342948622139486	-6.61904170334282	3.61534857534978e-11	5.8020972510517e-10
ENSSMAG00000011228	538.833111347447	2.61097482826579	0.394886311593213	6.61196590413966	3.79249364356595e-11	6.06598144825262e-10
ENSSMAG00000010300	87.636190665994	2.36232748480925	0.358750640257044	6.58487322312972	4.55273696754124e-11	7.17437281092292e-10
ENSSMAG00000006303	69.3747452746647	2.223073945431	0.339105819870034	6.55569387244081	5.53837432267666e-11	8.68221621760783e-10
ENSSMAG00000011660	27.2079436120291	3.06920570411517	0.468238539809815	6.5547908665566	5.57199087672174e-11	8.72736548556192e-10
ENSSMAG00000004569	180.124571844628	2.75342424488806	0.420544905237917	6.54727761671574	5.85953794022698e-11	9.13825701831268e-10
ENSSMAG00000013793	23.5139327814494	-4.43039938793767	0.681792591181604	-6.4981629974292	8.13066865778385e-11	1.24026917017137e-09
ENSSMAG00000013103	978.57281570455	-4.40642455738855	0.68046321738889	-6.47562490489512	9.44203420095375e-11	1.42828500659169e-09
ENSSMAG00000001850	224.512988482935	-2.33299505455282	0.36031080987688	-6.4749515990098	9.48423380878981e-11	1.43347193563711e-09
ENSSMAG00000019639	56.6037818818941	-2.69459742193347	0.421240735604409	-6.39681112052749	1.58655379973263e-10	2.32241744416435e-09
ENSSMAG00000013651	289.657648487526	-2.04105021018175	0.321546750322321	-6.34760017986741	2.18699563865171e-10	3.13018912206128e-09
ENSSMAG00000011795	35.8302300211326	-2.91979178266624	0.460571854792632	-6.33949242074475	2.30523354398523e-10	3.27650527718434e-09
ENSSMAG00000013567	300.43654120355	-2.08013477790175	0.32929682560396	-6.31689896823814	2.66863918549923e-10	3.75182927227441e-09
ENSSMAG00000007232	21.3803040195014	-3.93518035399133	0.623237944468597	-6.31408980938516	2.71756096928521e-10	3.81468937919339e-09
ENSSMAG00000016631	64.6265061551767	-4.41841712740177	0.700274805969421	-6.30954746584831	2.79852530731137e-10	3.91923304629804e-09
ENSSMAG00000021187	127.884522232212	-2.29224879656892	0.363533615326757	-6.30546584944714	2.87328354938546e-10	4.01771948163297e-09
ENSSMAG00000001291	170.600101171491	-2.12588950138427	0.337209999340038	-6.30434893848017	2.89407828331058e-10	4.0405613752045e-09
ENSSMAG00000004254	586.468140008362	2.34684515173041	0.372297240215481	6.30368667350875	2.90647771316326e-10	4.05162993214958e-09
ENSSMAG00000005259	54.7592592074743	-2.03619505719153	0.324254942825883	-6.27961146697127	3.39420175140812e-10	4.68467053610191e-09
ENSSMAG00000010290	51.2317774761875	2.83811132601818	0.452470645304203	6.27247613844668	3.55350926780324e-10	4.89708706852702e-09
ENSSMAG00000011784	523.898747061614	-2.30120726765399	0.367582922916738	-6.2603758885046	3.84050623349803e-10	5.26059364803109e-09
ENSSMAG00000002121	23.8587143428256	-4.01835995834004	0.642447213016119	-6.25477062850799	3.98100566301757e-10	5.44481393397769e-09
ENSSMAG00000011310	749.921476804696	-2.31100203841201	0.371554565453486	-6.21981871112634	4.97729628712407e-10	6.69625562845304e-09
ENSSMAG00000011835	86.6724228105736	-2.22567832553757	0.358980132517382	-6.20000418945134	5.64616577663065e-10	7.51246815008081e-09
ENSSMAG00000018681	18.5265922738316	-4.45775867991763	0.719897452075249	-6.19221344243857	5.93251400679874e-10	7.85310583135185e-09
ENSSMAG00000000578	53.1657668487387	-2.13515720580924	0.344852331328939	-6.19151158868811	5.95899558710472e-10	7.88240277587677e-09
ENSSMAG00000002837	5310.25927309304	-5.2376559410087	0.846868731815046	-6.18473175858451	6.22081581644494e-10	8.18095966804174e-09
ENSSMAG00000021034	44.6879067275607	-4.21047315725727	0.682150560736941	-6.17235167659851	6.72816372336551e-10	8.79803960141639e-09
ENSSMAG00000009917	37.3179028920967	-2.6927940837622	0.437663699743255	-6.15265576135709	7.61960752177743e-10	9.87008774193357e-09
ENSSMAG00000009806	6697.66238046486	-2.00412902018026	0.326681842699252	-6.13480383121657	8.52643406160389e-10	1.09741504307092e-08
ENSSMAG00000019595	56.644452773819	-2.80604071314997	0.457838631814403	-6.12888585227004	8.84965864945991e-10	1.1341832676486e-08
ENSSMAG00000013620	2159.40767936008	-2.10751948128366	0.344503517063137	-6.11755577780478	9.50215062314197e-10	1.21266178586323e-08
ENSSMAG00000012150	48.063695262666	-2.87849554656814	0.471302745025844	-6.10752977135811	1.01184942541291e-09	1.28318651415904e-08
ENSSMAG00000015164	290.193951336305	2.44081711961916	0.402629845135139	6.06218627136276	1.3428356512531e-09	1.67020368373429e-08
ENSSMAG00000021038	1371.66559048197	2.36475197654013	0.390761940602723	6.05164354771263	1.43375442921796e-09	1.77476077638579e-08
ENSSMAG00000006180	620.187231846529	-2.2516503059432	0.372866017422729	-6.03876513474392	1.55298090418837e-09	1.90800813191198e-08
ENSSMAG00000006502	38.2036863738718	2.45284660931431	0.406291413088303	6.03716084145054	1.56849366724098e-09	1.92445783600142e-08
ENSSMAG00000008198	42.4023224127019	2.15017310963037	0.356211574501983	6.03622471458573	1.57761523468301e-09	1.93172589749497e-08
ENSSMAG00000008426	66.5112777602844	4.51380559346924	0.748711214775769	6.02876717269565	1.65215097107258e-09	2.01482368087331e-08
ENSSMAG00000007421	1946.30021265127	2.09165100250105	0.347617781002563	6.0171001508281	1.77569230866e-09	2.1524478941496e-08
ENSSMAG00000001293	26.0311138158399	2.83627200085318	0.471658211141317	6.01340533007996	1.81666041101741e-09	2.19623215266561e-08
ENSSMAG00000003321	948.917581350899	2.94799517849638	0.490612101076587	6.00881056954644	1.86889331481402e-09	2.25539586596232e-08
ENSSMAG00000020102	32.1237769370318	2.75662648882022	0.458799338237269	6.00834887733562	1.87422199095931e-09	2.25828796011733e-08
ENSSMAG00000009168	139.322961516705	3.03689770576375	0.505560792176461	6.00698818571308	1.89001282607255e-09	2.27429033426871e-08
ENSSMAG00000003412	19.5399348358313	7.96547069949779	1.33301677010124	5.97552174748171	2.29354939319324e-09	2.70949818145032e-08
ENSSMAG00000019267	4589.37446239369	-2.20085083891255	0.368642546016607	-5.9701487598054	2.37037360342108e-09	2.79018108956802e-08
ENSSMAG00000010457	18.1731915143566	-3.85616124689709	0.647159505871129	-5.95859476977996	2.54416093928922e-09	2.98416081176695e-08
ENSSMAG00000002648	48.5628921601792	2.0693797095212	0.34769049118984	5.95178689655714	2.65230582667286e-09	3.09299138938002e-08
ENSSMAG00000003937	330.873931600893	-2.24763942184645	0.37787039400857	-5.94817550537042	2.71147780564615e-09	3.15617949019452e-08
ENSSMAG00000010081	135.122957071885	-2.38558615773749	0.401255339632096	-5.94530694575875	2.75939290544465e-09	3.20549475849154e-08
ENSSMAG00000012247	71.5601920858224	-2.29281396475033	0.387558310121319	-5.91604903022876	3.29766945495949e-09	3.77751996604145e-08
ENSSMAG00000018926	106.005839777987	-2.98947438376945	0.506601819363996	-5.90103365108821	3.61231211794578e-09	4.11971807434949e-08
ENSSMAG00000015412	46.2653869694715	2.32553656412452	0.394882081874597	5.88919242191151	3.88087370145279e-09	4.40659105374232e-08
ENSSMAG00000020029	320.5227202364	-2.02756921896313	0.344415981635153	-5.88697774515869	3.9332165252702e-09	4.45764539530623e-08
ENSSMAG00000010607	102.56511308067	-3.1887379137569	0.542069780302437	-5.88252293270768	4.0405933075021e-09	4.56506433407438e-08
ENSSMAG00000000231	107.380804683165	-2.28323167618202	0.389060564468394	-5.868576475495	4.39552646770351e-09	4.9230983095008e-08
ENSSMAG00000015055	132.872954319768	-2.16977821753267	0.369753179565622	-5.8681800115463	4.40604746426414e-09	4.93183398069146e-08
ENSSMAG00000017420	398.470592997686	-2.55055410620915	0.434809995866057	-5.86590494804273	4.46689649727998e-09	4.99069656742958e-08
ENSSMAG00000009775	241.678320884586	5.99861305323239	1.02312425510104	5.86303474218776	4.54483081704982e-09	5.0652782328768e-08
ENSSMAG00000021074	208.03317562296	2.30052252544493	0.392703749785261	5.85816286883665	4.68015548214978e-09	5.20649340991518e-08
ENSSMAG00000021378	68.2943838016259	2.44462037396873	0.418262080063692	5.84470955052025	5.07452884042259e-09	5.62106428154879e-08
ENSSMAG00000021035	59.8942763238749	-4.17639285676367	0.714946774939216	-5.84154373885908	5.17192953123616e-09	5.72545552627133e-08
ENSSMAG00000020316	57.7992702055901	2.51591250283745	0.430824119216888	5.83976706645543	5.22738571636056e-09	5.77274125240013e-08
ENSSMAG00000010798	26.0723492981244	4.40873749965537	0.755172745728201	5.83805165717957	5.28147840173173e-09	5.82183403869723e-08
ENSSMAG00000016160	210.327213730081	3.29808047085688	0.565106263636549	5.83621290911413	5.34006508593113e-09	5.88283644299356e-08
ENSSMAG00000011742	45.5234913471835	2.91599950696243	0.499666578466332	5.83589063713798	5.35039831715866e-09	5.88706243494531e-08
ENSSMAG00000018820	37.1647190290307	7.2298468447043	1.23924270752683	5.83408463958847	5.40866623826672e-09	5.94035451938602e-08
ENSSMAG00000003694	28.3750732616567	6.84192725553408	1.17344437452992	5.83063620572126	5.52164467442323e-09	6.05343283665443e-08
ENSSMAG00000019248	81.2736043061012	3.05831603753531	0.526098314233926	5.8132025037728	6.12888446749463e-09	6.67072938858484e-08
ENSSMAG00000018060	960.910836667575	2.10051085162932	0.364828793363972	5.75752487149154	8.53561962501535e-09	9.14739792102473e-08
ENSSMAG00000008173	22.9739426165158	2.99181309889205	0.520064066055376	5.75277796365473	8.77887556677779e-09	9.37482516329683e-08
ENSSMAG00000010293	674.734488760475	5.99706124585986	1.04663191067546	5.72986661756717	1.00509635213033e-08	1.06330158162906e-07
ENSSMAG00000010687	94.4507623196968	4.53145329812504	0.791819041356059	5.7228395143978	1.04758214083373e-08	1.10502232573859e-07
ENSSMAG00000010200	882.945733854497	2.09434986025684	0.36635459904127	5.71672872604204	1.08594268128143e-08	1.14216211666756e-07
ENSSMAG00000009206	335.342066960964	7.39929033696422	1.2964073929541	5.70753482059649	1.14624176442465e-08	1.20070481242217e-07
ENSSMAG00000016584	21.0312291420386	3.90394369638773	0.684027800240391	5.7072880590756	1.14790420024484e-08	1.20175158387273e-07
ENSSMAG00000015908	258.483338350461	2.84854359861754	0.499469376883703	5.70313963268423	1.17620552401738e-08	1.22995940601517e-07
ENSSMAG00000015500	17.8625655998089	4.51799643749019	0.793065005931314	5.69688033603829	1.22019505650982e-08	1.27448846190611e-07
ENSSMAG00000001039	510.206191721012	-2.46385453335704	0.433725059369786	-5.680682912205	1.34157992434635e-08	1.39009133224461e-07
ENSSMAG00000015979	301.412144765625	-6.43657886373827	1.13306509691847	-5.68067878998607	1.34161226139268e-08	1.39009133224461e-07
ENSSMAG00000010831	65.8295367052613	2.71084770066567	0.477794521318838	5.67366844890356	1.39771527583668e-08	1.44491706952152e-07
ENSSMAG00000016061	77.8955932627447	-3.6583421805983	0.645913319472887	-5.66382836567571	1.48032479484311e-08	1.52683243780005e-07
ENSSMAG00000010345	26.1112417604514	-5.10700869608883	0.90374016710299	-5.65097013720187	1.59544810185439e-08	1.63452763922014e-07
ENSSMAG00000012652	16.6870182721747	3.7389650637917	0.661667470985122	5.65082194266699	1.59682433057775e-08	1.63489550953277e-07
ENSSMAG00000018980	34.6366055047516	6.49931812587035	1.15815546742142	5.61178383100916	2.00251497981576e-08	2.02508797233377e-07
ENSSMAG00000014470	160.233330446343	-2.18012697818135	0.391145207682056	-5.57370238817671	2.49381625351391e-08	2.49271583817866e-07
ENSSMAG00000008432	65.4226807164052	2.7459271193728	0.493361206540044	5.56575402154148	2.61021231898293e-08	2.59617275766239e-07
ENSSMAG00000002045	45.9888140887677	-2.48848654468692	0.447719780664355	-5.55813402078047	2.72673985854273e-08	2.70317175692075e-07
ENSSMAG00000001508	53.1801181541223	-3.03121275733944	0.545392834245745	-5.55785218837993	2.73114513539035e-08	2.7060586191112e-07
ENSSMAG00000010640	23.5582142439844	7.17691175317175	1.29241085918513	5.55311935222894	2.80616334082391e-08	2.77432035255924e-07
ENSSMAG00000014358	15.306171993135	-3.76448088584951	0.678142226150032	-5.55116720458675	2.83768505845359e-08	2.8024266282995e-07
ENSSMAG00000020843	14.582729747588	7.70867450940369	1.39364444393879	5.53130645548087	3.1785444756891e-08	3.11865636104158e-07
ENSSMAG00000003021	73.7912471150299	-2.1101595119729	0.381572157736061	-5.53017160500617	3.199176713002e-08	3.13550461833544e-07
ENSSMAG00000009487	17.1527922989104	-3.02693903639453	0.548678570784266	-5.51678012878816	3.45266952029133e-08	3.37300684887975e-07
ENSSMAG00000020904	20.3982309116288	7.22466697239934	1.31477270542539	5.4949931213105	3.90725644142498e-08	3.77840454810584e-07
ENSSMAG00000002258	73.516953038336	4.26844392252633	0.77698484714105	5.49359995659151	3.93822035531042e-08	3.80023585084853e-07
ENSSMAG00000012010	29.4865751197697	-2.53610262904502	0.462248369827134	-5.48645013068071	4.10091123843647e-08	3.95091512296362e-07
ENSSMAG00000000287	576.867101645213	-2.8775852703933	0.524692805652079	-5.48432385463546	4.15053807541463e-08	3.99235939504585e-07
ENSSMAG00000018881	858.330940318838	10.4523869559617	1.9113320967659	5.46863989447351	4.53502054820046e-08	4.33915746433415e-07
ENSSMAG00000010397	75.4283238754716	5.75549432499066	1.0526273793777	5.46774142279409	4.55806155956125e-08	4.35890193046802e-07
ENSSMAG00000002428	53.3507210742606	2.28749127092058	0.41889800047657	5.46073571207826	4.74165476625656e-08	4.52254040390008e-07
ENSSMAG00000006768	145.811034059135	7.02211277729165	1.28628402233366	5.45922413352511	4.78219748734082e-08	4.5588102506886e-07
ENSSMAG00000011239	114.86344656456	4.44398758035961	0.815281405119999	5.45086341041411	5.01258593580578e-08	4.75841185587597e-07
ENSSMAG00000018863	23.8800352317555	-3.10973887364179	0.571345852664231	-5.44283092130771	5.24404172783647e-08	4.96512665579167e-07
ENSSMAG00000016186	433.832080599123	4.57400767566375	0.841392405507196	5.43623598896939	5.44178718246967e-08	5.14697637373254e-07
ENSSMAG00000006023	60.355113797382	4.77324731262194	0.879481911784656	5.42733994714684	5.72001202014795e-08	5.38763294330151e-07
ENSSMAG00000006992	37.2580825513651	-2.08666871466336	0.384537276798999	-5.42644066144484	5.74889252131649e-08	5.41202235175571e-07
ENSSMAG00000008393	18.982666221231	-3.46423358934938	0.639079868329856	-5.42065829487425	5.93799660039873e-08	5.57556344002206e-07
ENSSMAG00000008603	19.5650669299081	-2.81372870735114	0.519104882555483	-5.4203472205839	5.94833888624423e-08	5.58238204539192e-07
ENSSMAG00000009701	138.793884151506	4.05801758577146	0.750860382209641	5.40449021138854	6.49929725458861e-08	6.0586555991592e-07
ENSSMAG00000013234	72.782458215148	-2.70935254248501	0.501623836146433	-5.40116387470491	6.62099055672354e-08	6.16258812886204e-07
ENSSMAG00000002427	19.0272453329711	2.98707957416764	0.554647295819206	5.38554789085515	7.22243004378227e-08	6.68803665066031e-07
ENSSMAG00000001741	88.0027895656318	-2.15715697138049	0.401247158700416	-5.37613020953775	7.61037643496596e-08	7.01858736663883e-07
ENSSMAG00000015653	117.329349289611	-2.07926320933201	0.387500863905769	-5.36582857744968	8.05784444043049e-08	7.39737877150361e-07
ENSSMAG00000021181	44.5488456246444	5.04459606454749	0.941443461185171	5.35836327143524	8.39792546805312e-08	7.68622249151811e-07
ENSSMAG00000021124	16.4589418462612	-4.85892669572209	0.910243731902703	-5.33805015670404	9.39514716016937e-08	8.52859806023546e-07
ENSSMAG00000016261	73.8869245855101	5.26429610540213	0.989732202385573	5.31890959262867	1.0439098824346e-07	9.36521529182169e-07
ENSSMAG00000009319	1229.72494762191	-2.17987947644771	0.409953888959724	-5.31737723474035	1.05273665937831e-07	9.43972970868567e-07
ENSSMAG00000019582	27.2597837679594	2.41519243525055	0.454568828213573	5.3131501443733	1.07746189588143e-07	9.64235282822877e-07
ENSSMAG00000004847	30.2073538502061	-2.2010499614108	0.414381453809708	-5.31165171890528	1.08636072656785e-07	9.71719105965579e-07
ENSSMAG00000017714	136.117488178487	-2.54792974468252	0.479848521903574	-5.30986265118583	1.09707880237776e-07	9.80338365714484e-07
ENSSMAG00000000573	65.7839481499657	2.08453457096863	0.393957656168809	5.29126554168406	1.21472843863295e-07	1.07120723916819e-06
ENSSMAG00000007349	59.8295480140015	6.21653810742693	1.17851540948181	5.27488911677475	1.328363801767e-07	1.16461581110893e-06
ENSSMAG00000009139	132.210341968198	2.21960322677082	0.421042810568173	5.27168062500723	1.35180160178779e-07	1.18287535623362e-06
ENSSMAG00000001522	20.1976896957933	-4.27081282530463	0.813510212465805	-5.24985766602672	1.52216778586422e-07	1.31230849740397e-06
ENSSMAG00000004858	26.7106751986729	5.11019252452667	0.973706696291141	5.24818463711037	1.53605309766107e-07	1.32176420872811e-06
ENSSMAG00000005577	17.0607152575765	4.13781047901618	0.791133843086997	5.23022812786074	1.69300988562145e-07	1.44584001636342e-06
ENSSMAG00000011551	35088.2520263492	-2.02870805669944	0.388290300031309	-5.22471989780804	1.74418936454032e-07	1.48604605849552e-06
ENSSMAG00000004318	83.388164170926	-2.45395878557056	0.470268962622091	-5.21820273208752	1.80667653240667e-07	1.5313653938388e-06
ENSSMAG00000001303	58.9897951744631	6.27852013944009	1.2033815016441	5.21739791650624	1.81454169158092e-07	1.53731297498034e-06
ENSSMAG00000010550	64.4862846029602	2.38682852494682	0.458569307032436	5.20494609722756	1.94052925083773e-07	1.63716345827194e-06
ENSSMAG00000003292	21.2912487914894	-2.74829461175592	0.528214006860364	-5.2029945742852	1.9610259708336e-07	1.65368602342701e-06
ENSSMAG00000006449	38.9346155590259	-2.43865214908999	0.472226032015847	-5.16416288758971	2.41517316177187e-07	1.99944120774919e-06
ENSSMAG00000009188	184.178501553005	6.73226517083788	1.3037644293831	5.16371287566372	2.4209896466001e-07	2.00334129569347e-06
ENSSMAG00000013184	50.1248937997067	-2.65977473534145	0.515247859545076	-5.16212670478597	2.44159929770685e-07	2.01763166771744e-06
ENSSMAG00000013777	42.7670767084312	-2.07214921837588	0.401431807297333	-5.16189594523355	2.44461172115254e-07	2.01920025573046e-06
ENSSMAG00000012237	40.1986783495422	-2.63008182938244	0.50986407474875	-5.15839801162396	2.49071717928804e-07	2.05634518100491e-06
ENSSMAG00000013344	87.5417173250988	4.92351839552518	0.956349198237242	5.14824334521353	2.62937240183464e-07	2.15706141539372e-06
ENSSMAG00000002791	17.1612231071691	-3.62511544839107	0.704768567038732	-5.14369626844019	2.69384937679359e-07	2.20397013120783e-06
ENSSMAG00000014053	41.0669682431554	2.03625064248171	0.396417552738559	5.13663087927048	2.79707576183709e-07	2.28224254642106e-06
ENSSMAG00000009603	29.974589093936	-3.22156691144767	0.627199009702085	-5.13643494586812	2.79999212893336e-07	2.28359394061792e-06
ENSSMAG00000012677	10.9678684042737	7.26602005007465	1.41560950155809	5.13278558958335	2.85485066850067e-07	2.32494442679944e-06
ENSSMAG00000020430	23.5166971992782	-3.29021004949238	0.642029186204284	-5.12470479565626	2.98004280447224e-07	2.41846554870784e-06
ENSSMAG00000016419	294.838830571667	-2.24905193947908	0.438914871620138	-5.12411878681008	2.98932488914509e-07	2.42491251750614e-06
ENSSMAG00000010627	32.7516177777717	3.44912364683711	0.673538626081236	5.1208995494508	3.04081602095786e-07	2.46426653728216e-06
ENSSMAG00000009791	12.7323092429523	-4.68937225931489	0.916366180786309	-5.11735631196153	3.09847943798546e-07	2.5067251953202e-06
ENSSMAG00000008574	48.4172010045414	-2.10370113513786	0.411135165139659	-5.11681148564183	3.1074391902857e-07	2.51285198600435e-06
ENSSMAG00000009146	24.4078292187242	-4.11251508858008	0.803764000433652	-5.11657039424666	3.11141195433916e-07	2.51494234774907e-06
ENSSMAG00000011058	41.5161591815378	-2.24464899968434	0.44002423446822	-5.10119403399917	3.3751731418492e-07	2.70641095914121e-06
ENSSMAG00000008444	1973.03351813924	-7.45388105118285	1.46508161389649	-5.08768998292098	3.62451226844269e-07	2.89737147457955e-06
ENSSMAG00000000886	23.5656841144058	-2.2726649675033	0.447123817254566	-5.08285374162786	3.71805996179527e-07	2.96695679890017e-06
ENSSMAG00000007946	20.778421973685	-3.05649638298241	0.602206255365674	-5.07549756540876	3.86483305532916e-07	3.07456122162753e-06
ENSSMAG00000020091	46.8977158077695	-2.33144096897282	0.460375640340639	-5.0642144472452	4.10087818462347e-07	3.24666292973991e-06
ENSSMAG00000012249	25.5958449823305	-2.47012332097965	0.489148432197203	-5.04984409309893	4.42170791717119e-07	3.48543674967274e-06
ENSSMAG00000004578	30.4158204482901	-2.02466630311928	0.401115763462683	-5.04758597777633	4.47427437771849e-07	3.52380705228225e-06
ENSSMAG00000014995	64.3381213370215	2.22577324553983	0.44129260971895	5.04375826043718	4.56475939603331e-07	3.58883166051695e-06
ENSSMAG00000013088	38.9473933979444	-2.20962561527464	0.438726215835347	-5.03645675941077	4.74228176001943e-07	3.72033030541438e-06
ENSSMAG00000010124	25.1007028643785	-2.23871675940205	0.444869171962878	-5.03230365350841	4.84620849997283e-07	3.79364969488154e-06
ENSSMAG00000014942	46.6591401791452	6.84337464306741	1.36174519987362	5.02544429288427	5.02268353663687e-07	3.91994276705139e-06
ENSSMAG00000008824	66.3724848456067	3.30747812744367	0.65969292231154	5.01366319931763	5.34034312164161e-07	4.14288090969132e-06
ENSSMAG00000007525	50.3179804026438	2.39772371373054	0.478477330980512	5.01115425639296	5.4104521457041e-07	4.19188601045104e-06
ENSSMAG00000001948	102.964237015641	2.50830331302943	0.501253603867815	5.00406040709663	5.61351535325729e-07	4.33808636382638e-06
ENSSMAG00000021194	53.3849934921149	-4.03103665754341	0.807344543562739	-4.99295708342166	5.94617741901727e-07	4.58343799180906e-06
ENSSMAG00000004464	29.0763626729314	4.89917282253623	0.981608110196947	4.99096612145275	6.00780354182906e-07	4.62700449575122e-06
ENSSMAG00000001362	49.121131459685	-2.44775423175526	0.491061064436544	-4.98462290950287	6.20827713284086e-07	4.76705367351476e-06
ENSSMAG00000008309	30.4782418031373	7.72278641392106	1.54934545740756	4.98454775014683	6.21069072021208e-07	4.76705367351476e-06
ENSSMAG00000014877	35.4843802520787	5.80953349921913	1.16997139361097	4.96553465404715	6.8512057218236e-07	5.21013638652485e-06
ENSSMAG00000003299	15.080872923472	5.29845774834119	1.06790908525656	4.96152511622117	6.99418241757993e-07	5.31217828044357e-06
ENSSMAG00000015625	63.5858312069408	-2.12823553158461	0.430149010396789	-4.94767041221699	7.51069411669325e-07	5.66883793347418e-06
ENSSMAG00000011282	115.403449844871	3.75149523135565	0.759823824746567	4.93732245446099	7.92024555591672e-07	5.95316009806399e-06
ENSSMAG00000018667	83.6089006220885	-2.25605050879079	0.457320855755234	-4.93318964223724	8.08975402493985e-07	6.05795547272562e-06
ENSSMAG00000003405	17.1905611700664	-3.68499367972135	0.747730421860711	-4.92823826874841	8.29743914079164e-07	6.20066771585262e-06
ENSSMAG00000010672	12.607546084506	-3.83331822744836	0.779626874243675	-4.91686260965171	8.7942225073012e-07	6.52082243360525e-06
ENSSMAG00000017605	63.2030898729625	5.00746964097856	1.02016212725237	4.90850376348051	9.17738685432314e-07	6.76617593873247e-06
ENSSMAG00000018721	47.8196435109598	3.33163635187558	0.678745310541708	4.9085220923539	9.17652934477462e-07	6.76617593873247e-06
ENSSMAG00000008319	10.7753040928807	7.24489931312968	1.47852686383265	4.90007959297362	9.57978380604077e-07	7.03708318334296e-06
ENSSMAG00000009120	52.2259391384247	-3.03819828740699	0.621976848397763	-4.88474497922793	1.03562806893618e-06	7.57065424173513e-06
ENSSMAG00000019747	148.917216777282	3.34592696375781	0.686188290183539	4.87610618196771	1.08200381471903e-06	7.87156689294994e-06
ENSSMAG00000008204	32.9183024958211	-3.02479909551617	0.621373586451999	-4.86792351890521	1.12776956218295e-06	8.17170731942403e-06
ENSSMAG00000005066	12.5801735676566	3.39697710881731	0.700099365795297	4.85213567499582	1.22139017141895e-06	8.78683314269716e-06
ENSSMAG00000018764	21.9701986890216	-2.5599676855077	0.527969110926561	-4.84870730602985	1.24268619880364e-06	8.91879576028498e-06
ENSSMAG00000006083	525.708474798659	-2.05607479169503	0.425682873651188	-4.83006228101113	1.36490350880889e-06	9.71897107529849e-06
ENSSMAG00000008785	20.3956587525559	-2.30700329622378	0.478177882388476	-4.82457131789618	1.4030470771051e-06	9.97489961996806e-06
ENSSMAG00000000023	128.702808767276	5.98620177629044	1.24125642597412	4.82269549709889	1.4163110183303e-06	1.00613046939168e-05
ENSSMAG00000011012	58.7919685244423	-2.44728842148127	0.50789641880443	-4.81847938058334	1.44656471846576e-06	1.02377820596055e-05
ENSSMAG00000017029	15.6743218721777	3.55531407682016	0.739520814999122	4.8075916251585	1.52759412316113e-06	1.07632428848857e-05
ENSSMAG00000002893	2771.9467938233	2.01561576026778	0.420247528140705	4.79625845554748	1.61656677103675e-06	1.13284698471493e-05
ENSSMAG00000007143	147.160595948046	3.70128327482694	0.772420908053886	4.79179581525353	1.6529508011054e-06	1.15566259327284e-05
ENSSMAG00000000226	510.236120614327	5.11009829586005	1.06871575047028	4.78153175305165	1.73964517458771e-06	1.21253268668763e-05
ENSSMAG00000009313	519.424789135761	-2.27369675249896	0.475554695359978	-4.78114667920134	1.74298125586017e-06	1.21392414752875e-05
ENSSMAG00000019655	511.823125913104	2.39495224762106	0.500985973401209	4.78047764763085	1.74879202597877e-06	1.21750323068718e-05
ENSSMAG00000005591	20.4615792922638	2.62354076420352	0.55154079155275	4.75674837543291	1.96736142046102e-06	1.35457916647396e-05
ENSSMAG00000012687	43.1824100089967	-2.12634693852953	0.447216004781277	-4.75463068359881	1.98809508181847e-06	1.3672963594958e-05
ENSSMAG00000009777	22.9040182414255	-2.34880129342176	0.494863177779492	-4.74636505379346	2.07104786173707e-06	1.41735382743199e-05
ENSSMAG00000004655	487.72556193729	-2.16014901156456	0.455628615487424	-4.74103016829545	2.12634264750785e-06	1.4524531269558e-05
ENSSMAG00000011565	322.264640823489	6.50274786013315	1.37202494927767	4.73952595654813	2.14218793568107e-06	1.46162386183782e-05
ENSSMAG00000019591	18.8083518255608	2.61121687196392	0.552075048021575	4.72982229738787	2.24716445861725e-06	1.52521027412217e-05
ENSSMAG00000000391	21.3263899631704	3.03748710471875	0.642382232372434	4.72847309848649	2.26214590999754e-06	1.5348037506917e-05
ENSSMAG00000005153	125.351940017846	3.23700309884615	0.684711702706191	4.72754165885075	2.2725444893547e-06	1.54012906642056e-05
ENSSMAG00000011098	64.4900910497934	4.94160777937945	1.04568293163775	4.72572290306002	2.29298151877061e-06	1.55281805243501e-05
ENSSMAG00000017362	33.4099618803561	-2.23936071374031	0.474097434776524	-4.72341875208812	2.31912634800733e-06	1.56876475097383e-05
ENSSMAG00000011504	31.7070478201638	3.54362619734411	0.750929999119901	4.71898339591877	2.37026163398181e-06	1.60046783426838e-05
ENSSMAG00000019201	38.9288982797331	2.67389717845152	0.567436122551463	4.71224349699207	2.45004373984784e-06	1.65116000942813e-05
ENSSMAG00000020383	18.1702516917101	7.04289256580262	1.50236249542389	4.68787831648811	2.76052068589354e-06	1.83514878465747e-05
ENSSMAG00000015837	253.76146081501	-4.43934184839816	0.948509388597029	-4.68033516775678	2.86406302099226e-06	1.89771663862602e-05
ENSSMAG00000003049	27.6309372730931	6.70017967193884	1.43445301850194	4.6708951673692	2.99889967656134e-06	1.97837859259718e-05
ENSSMAG00000013028	24.1375194660676	-2.39852067582654	0.513607476303712	-4.66994891329856	3.01274648532642e-06	1.98606736293508e-05
ENSSMAG00000006790	190.308085935658	6.85867390832481	1.47326624108854	4.65542053231139	3.2332009664861e-06	2.11906213072915e-05
ENSSMAG00000012698	55.6817587389313	-2.60343855008079	0.559326471111049	-4.65459563340406	3.24617143640475e-06	2.12525718101614e-05
ENSSMAG00000006600	174.258214823547	2.16498205088384	0.466070690863731	4.64517956894404	3.39780779074419e-06	2.21652529819533e-05
ENSSMAG00000001651	17.7163239068348	4.66869355499406	1.00737115446937	4.6345317058967	3.57746402772579e-06	2.31373315883108e-05
ENSSMAG00000020515	67.8669465847942	3.80530204510018	0.821271102266425	4.63342985598648	3.59656657718683e-06	2.32359998259464e-05
ENSSMAG00000001746	14.005847091899	3.81320581121842	0.824085146279271	4.62719881366019	3.70644675486048e-06	2.38366891196259e-05
ENSSMAG00000006760	58.9588888547681	2.06283748978174	0.446642564903629	4.61854210027392	3.86445580557306e-06	2.47025284333668e-05
ENSSMAG00000013329	422.083572806928	4.35698191670215	0.946197094494816	4.60472975667758	4.13001824611133e-06	2.62980290428776e-05
ENSSMAG00000017299	1259.20604144979	6.81468158280708	1.48035632759022	4.60340625820831	4.15636323697764e-06	2.64286366949154e-05
ENSSMAG00000017676	32.4117028783228	-2.33784379071681	0.508226454074942	-4.60000413589662	4.22482552277201e-06	2.68357126265946e-05
ENSSMAG00000019072	103.410251330427	7.11760901864949	1.54785024832983	4.59838348466175	4.25781727586042e-06	2.70168643813524e-05
ENSSMAG00000002714	8.26934039441454	6.9119033858851	1.50344682422352	4.59737136992183	4.27854606659293e-06	2.71293953179836e-05
ENSSMAG00000000405	74.5692438248408	4.39478898745857	0.960109790746429	4.57738170135926	4.70831887931736e-06	2.96161592263065e-05
ENSSMAG00000005446	96.5458425813547	-3.35367446427309	0.733992074612935	-4.56908811452988	4.89850821172824e-06	3.07059030829952e-05
ENSSMAG00000003948	19.0419734031456	2.14669479142707	0.471124095225058	4.55653789136298	5.20036613960822e-06	3.24113638607286e-05
ENSSMAG00000011340	57.6339869825996	5.06644661398267	1.11714453736334	4.5351755699763	5.75555873112572e-06	3.55616213179203e-05
ENSSMAG00000012603	36.8232251694835	2.98931944254114	0.660376107356873	4.52669230342958	5.99140782715743e-06	3.68930657980792e-05
ENSSMAG00000014556	57.7240013245514	-2.70682764261103	0.599187082736865	-4.51749999390381	6.2574029850805e-06	3.83745031795698e-05
ENSSMAG00000002623	17.5840415268414	-2.29906353882943	0.511202428816626	-4.49736427143255	6.88010541893995e-06	4.17972746905899e-05
ENSSMAG00000000037	75.384612055316	4.35407247123212	0.971207270594168	4.48315473232441	7.35475590830421e-06	4.44424430044311e-05
ENSSMAG00000015468	17.3888222690521	3.430005228087	0.765875621771224	4.47854081078401	7.51550036952213e-06	4.53080165324285e-05
ENSSMAG00000008515	35.6897234228895	-2.6418298392021	0.590201203439149	-4.47615122403674	7.60006621767836e-06	4.57873670202019e-05
ENSSMAG00000018143	94.9649735389398	3.58412112533383	0.80132586777407	4.47273858173309	7.72241632915787e-06	4.6493564357807e-05
ENSSMAG00000021126	269.264117692515	2.63300738116195	0.590579532957529	4.45834512411269	8.25948418724643e-06	4.93825049294886e-05
ENSSMAG00000013019	64.0867747569623	2.87008804139805	0.644865966023547	4.45067377194046	8.56012946495904e-06	5.09112786885421e-05
ENSSMAG00000005470	20.5347039846933	4.13596236498063	0.93167093850433	4.43929524261039	9.025393446545e-06	5.33471582997334e-05
ENSSMAG00000000945	22.516155519362	6.47276984248544	1.46323637093989	4.42359824498332	9.70704586535873e-06	5.70769257534169e-05
ENSSMAG00000015279	119.754092738727	7.31697260984779	1.65763193688019	4.41411175005412	1.01425560268175e-05	5.92722993608471e-05
ENSSMAG00000002937	24.4840290424386	4.3070850659746	0.975807447277384	4.41386779532363	1.01539980611083e-05	5.93145603198398e-05
ENSSMAG00000007695	42.3539009609549	4.64735806939983	1.05513829874897	4.40450135769879	1.06027476990855e-05	6.14619163632561e-05
ENSSMAG00000009420	49.6107483470765	2.57112511277363	0.585596554997076	4.39060833065602	1.13033983767383e-05	6.52149587339229e-05
ENSSMAG00000015332	644.211991607281	-2.01701056676244	0.459998117422673	-4.38482352506911	1.16079844982506e-05	6.67597255085045e-05
ENSSMAG00000019658	20.0573075027223	-2.54595512579161	0.580647512161268	-4.38468274205659	1.16154938842673e-05	6.67692293302024e-05
ENSSMAG00000006455	39.0464229601416	-2.05439334382952	0.469068695713825	-4.37972809228543	1.18827485877364e-05	6.80591561020732e-05
ENSSMAG00000000038	193.42154758972	6.19514432161195	1.41559366116328	4.37635777241403	1.20678873300027e-05	6.90104935923979e-05
ENSSMAG00000003961	115.67861126046	2.25491972859068	0.515669171254615	4.37280305724791	1.22661369194218e-05	7.00778478101394e-05
ENSSMAG00000003685	15.2115664102198	-3.03519285833595	0.69538539317328	-4.36476360897564	1.27260301999421e-05	7.240851468865e-05
ENSSMAG00000011921	184.244727091342	3.07581966110655	0.704854363928649	4.3637662168435	1.27842196788751e-05	7.26711508847473e-05
ENSSMAG00000005120	1680.72799893627	-2.94554992356305	0.67506235990505	-4.36337455398543	1.28071392734094e-05	7.27786070594939e-05
ENSSMAG00000000683	200.342907143699	5.06014168129522	1.16128286489548	4.35737220814902	1.31633308063072e-05	7.46622475342409e-05
ENSSMAG00000010275	56.3521584460887	-2.18452096347492	0.501366010834441	-4.35713813116119	1.31774111214067e-05	7.47187247628697e-05
ENSSMAG00000002195	73.8385798850883	6.61091234776259	1.51912111691752	4.35180070511883	1.35023971170065e-05	7.63941431640311e-05
ENSSMAG00000014784	104.059752024271	5.43364879244164	1.25281049895245	4.33716735051712	1.44330733286718e-05	8.10273094368619e-05
ENSSMAG00000002023	483.952250954588	4.32291073080678	0.998934153859007	4.32752320471458	1.50795462700103e-05	8.44473230856388e-05
ENSSMAG00000010380	9.01854381397103	-4.10625901153042	0.950409950791948	-4.32051348800462	1.55666540414169e-05	8.68861773987838e-05
ENSSMAG00000019784	11.755030078217	5.12979450238996	1.18774916936722	4.3189207239125	1.56794086739083e-05	8.7401489999559e-05
ENSSMAG00000005634	27.8485643112641	2.54996420519738	0.590712397880584	4.31676093873497	1.58335479639112e-05	8.8152244608909e-05
ENSSMAG00000005095	21.4468292245228	7.33017664386774	1.69939232262494	4.31341047401303	1.6075525326622e-05	8.94444795729333e-05
ENSSMAG00000016249	208.391437026248	5.32480107815478	1.23506725599076	4.3113450318811	1.62264477122279e-05	9.01403344460169e-05
ENSSMAG00000003977	20.4967409009286	-2.17472393382207	0.505487086668415	-4.30223440158547	1.69084295040757e-05	9.33998194437066e-05
ENSSMAG00000002066	140.713979289707	2.99269404169649	0.696175211555	4.29876558662856	1.71752005811147e-05	9.47485494462589e-05
ENSSMAG00000016155	168.329711695156	3.08228065504771	0.718108713404785	4.29222010193083	1.7689546700668e-05	9.73193580174579e-05
ENSSMAG00000016813	492.977757736219	2.07575879374143	0.484179628026103	4.28716673232176	1.80966464274656e-05	9.93479026230025e-05
ENSSMAG00000018350	56.957109855602	2.56746340555423	0.600539559924075	4.27526107668715	1.90913441050375e-05	0.000104271650955844
ENSSMAG00000005902	52.0985303180889	3.45581449394694	0.811218275151339	4.26003037629081	2.0439912283578e-05	0.000111001525442913
ENSSMAG00000007814	11.0662396227584	3.47517880216431	0.816289934283739	4.25728488887179	2.06924601490149e-05	0.000112227185668347
ENSSMAG00000003338	52.36082312716	-2.62667189280706	0.618585575572271	-4.24625467604389	2.17373541900545e-05	0.000117200173145304
ENSSMAG00000016047	15.3705928114071	2.35344289292455	0.554508988927592	4.24419250168704	2.19381967868743e-05	0.000118111705933374
ENSSMAG00000004898	42.1354106321244	2.96116551066159	0.697751938697857	4.24386568697711	2.19701881479276e-05	0.000118248811884985
ENSSMAG00000004879	17.2312377573971	6.86529534647031	1.61896138333838	4.24055534438612	2.22967448571716e-05	0.000119834012643177
ENSSMAG00000016064	11.0806924238762	2.68223075844832	0.633770522032845	4.23217973257095	2.31437340256282e-05	0.000123829568353243
ENSSMAG00000013957	16.9750303995996	-2.87129096624489	0.679491399462945	-4.22564725398187	2.38254962818854e-05	0.000127214391166861
ENSSMAG00000001438	125.073115044528	2.74621299023086	0.650726169020504	4.22022829412956	2.44055043230447e-05	0.000130081338041828
ENSSMAG00000005763	11.4460636727776	-3.34611769145863	0.79507911851912	-4.20853423705927	2.57032588337439e-05	0.000136469851208436
ENSSMAG00000016223	157.973735888309	6.19886548686406	1.47672494232894	4.19771164499182	2.6962563656004e-05	0.000142453521450176
ENSSMAG00000016417	33.7560141145775	4.11916271426376	0.982759008560337	4.19142707254142	2.77205294620548e-05	0.000146287546567081
ENSSMAG00000005320	121.425824628966	-2.15021161758237	0.513079401401751	-4.19079700277952	2.77976280287864e-05	0.000146566370421201
ENSSMAG00000003306	30.690590736079	-2.58094399009455	0.616563255444283	-4.18601654786382	2.83892660587853e-05	0.000149191353644294
ENSSMAG00000009833	8.7637045163341	-4.94727588569403	1.18205338419694	-4.18532356646066	2.84760178014293e-05	0.000149534162444944
ENSSMAG00000011776	281.271212960614	2.5548466114494	0.612188237816251	4.17330234988317	3.00216110384479e-05	0.000157013458943363
ENSSMAG00000007526	41.4245929976404	4.86553513443625	1.16642977468976	4.17130567138544	3.02859273672977e-05	0.000158258816536958
ENSSMAG00000008195	21.1351943708829	-2.00693884216598	0.482212003898478	-4.16194293369045	3.15551217830004e-05	0.000164275184415838
ENSSMAG00000012613	83.6399595030286	2.4810475713884	0.596923928563924	4.15638819733243	3.23318278760761e-05	0.000168029075070333
ENSSMAG00000012531	29.5144715934892	3.07188857977928	0.739671768562644	4.15304289056304	3.28083216047038e-05	0.00017031005560597
ENSSMAG00000003905	65.4966317876136	3.97213718040349	0.956706781938816	4.15188567217403	3.29746991362618e-05	0.000171026759515551
ENSSMAG00000000574	20.1832508151716	-2.59380464194805	0.626649945631893	-4.13916040371238	3.48579174062017e-05	0.000179356950379099
ENSSMAG00000019039	123.059801985194	2.50503259367229	0.605320183834185	4.13835959971639	3.49797823482849e-05	0.00017988184327912
ENSSMAG00000010073	246.327121819219	2.31039044334874	0.558350302275638	4.13788697513445	3.50518952725615e-05	0.000180138531143171
ENSSMAG00000015383	12.7555823239122	3.02180690178582	0.731111942260805	4.13316583564691	3.57800364995025e-05	0.000183320842930162
ENSSMAG00000004540	100.039394023408	-2.18510674482724	0.529387991360048	-4.12760920249342	3.66554371910206e-05	0.000187382181318949
ENSSMAG00000013902	83.2504957676331	2.36087593884239	0.57503883181092	4.1055939325132	4.03277365706833e-05	0.000204310663162964
ENSSMAG00000011721	62.6913654948214	2.69042469560997	0.65866455863597	4.08466595072547	4.4140271029243e-05	0.000221459023142841
ENSSMAG00000001458	18.1962747352896	-2.48132440288906	0.607641190472086	-4.08353554992097	4.43556400289764e-05	0.000222310499649171
ENSSMAG00000016397	12.1076637317458	-3.19393990900277	0.782391695755717	-4.08227736353685	4.45965272781099e-05	0.00022337707775951
ENSSMAG00000009589	15.8276552810765	4.21839027164557	1.03379999451176	4.08047039469934	4.49446537124828e-05	0.000224872174096525
ENSSMAG00000002425	321.500762111394	-2.39023499213534	0.585813914843462	-4.0801949758637	4.49979410931264e-05	0.000225014538766456
ENSSMAG00000000039	159.61714736986	5.05879879795259	1.23998218131248	4.07973507538472	4.50870551311016e-05	0.000225335800630398
ENSSMAG00000010283	227.790826891636	5.6089192159289	1.3754910114034	4.07775781115877	4.54720960699825e-05	0.00022688472604081
ENSSMAG00000013562	102.40508548671	-2.38134033877348	0.584849190526405	-4.0717169098415	4.66678759581464e-05	0.000232339353877343
ENSSMAG00000019074	2277.27207740931	2.95570463838913	0.726279045351688	4.06965429789851	4.70829489695253e-05	0.000234212791991693
ENSSMAG00000004756	356.99541779459	6.52914574256372	1.60597727966838	4.06552809010594	4.79238213889982e-05	0.000238199531325131
ENSSMAG00000008317	41.7105620940486	-2.96868374283487	0.73141308744073	-4.05883322818645	4.93185186524832e-05	0.000244461213079951
ENSSMAG00000010003	122.636166405293	5.36714724217182	1.32294414340093	4.05697192050325	4.97130561090439e-05	0.0002460131083583
ENSSMAG00000008908	16.6400397702918	2.39586429985018	0.590903147890566	4.05458036296312	5.02243822745799e-05	0.000248407820846053
ENSSMAG00000006636	8.80256707180916	-4.81648590309877	1.18797323020336	-4.0543724224108	5.02690757164886e-05	0.00024850663915398
ENSSMAG00000014961	175.47965602409	5.40207499928798	1.33401429225672	4.04948809817429	5.13297881364805e-05	0.000253046360339853
ENSSMAG00000005679	13.6290939608046	3.8072652233423	0.941275936400717	4.04479183638822	5.23696354925517e-05	0.00025768192625469
ENSSMAG00000005755	148.537091994378	-2.2964709886836	0.567933156186731	-4.04355858372977	5.26459939357484e-05	0.000258760700326453
ENSSMAG00000014054	96.3267551383879	5.28458268701554	1.30695021966467	4.04344603757856	5.26712829943745e-05	0.00025881480217572
ENSSMAG00000011357	269.562071721862	2.47466956938271	0.612621628133369	4.03947470304455	5.35710451996424e-05	0.000262747282671238
ENSSMAG00000017807	15.8220656199846	2.29724108348271	0.568877130637176	4.03820255686788	5.38623344833637e-05	0.000264023052612258
ENSSMAG00000000384	32.400878695519	6.41703958350186	1.5892607609523	4.03775122444773	5.39660383615849e-05	0.000264459855919049
ENSSMAG00000015541	20.3017886361026	4.78996943178831	1.18771577797407	4.03292565495657	5.50867113095004e-05	0.00026922367377313
ENSSMAG00000008189	29.7600230384042	4.60859000008341	1.14415502782457	4.02794192046328	5.62672383135736e-05	0.000274475072064221
ENSSMAG00000016595	180.580509254083	2.34761882679692	0.58328599954841	4.02481600555213	5.70198795236703e-05	0.000277623389771078
ENSSMAG00000021086	93.0553457600899	5.71092060009209	1.41900521979936	4.02459449789732	5.70735731832635e-05	0.000277735578202766
ENSSMAG00000000325	13.7215249519775	5.66438027715535	1.40754084432306	4.02430970298383	5.71426781041863e-05	0.000277997211437333
ENSSMAG00000001965	286.503570003409	6.56197646988388	1.63720821711187	4.00802805733506	6.12278476631444e-05	0.000295727893217352
ENSSMAG00000005013	44.3965483691311	2.33522543717544	0.583042703705893	4.00523910569922	6.19547800884261e-05	0.000298999873438737
ENSSMAG00000015013	21.2984227600491	2.51029818082241	0.629818959225489	3.98574565603649	6.72685399048768e-05	0.000322241734114771
ENSSMAG00000005088	36.0858614850711	4.51910976597884	1.13455660253905	3.9831505593158	6.80076403307758e-05	0.000325438198593694
ENSSMAG00000004555	34.9014574446853	-2.09248818240941	0.526617987742188	-3.97344608637601	7.08401984735183e-05	0.000337211998092224
ENSSMAG00000000247	29.4790324904564	-2.18188456332643	0.549219355713292	-3.97270150920434	7.10620754501576e-05	0.000338179341204768
ENSSMAG00000002513	3961.66074877708	2.52495559958369	0.635858954861457	3.97093660516873	7.15906290027568e-05	0.000340605245153048
ENSSMAG00000004840	656.830392109904	5.30940019296201	1.3392080308647	3.96458210419618	7.35246378262264e-05	0.000348648233360161
ENSSMAG00000002612	17.2480298990491	-2.43330228596231	0.61535149078169	-3.9543290662565	7.67497185964124e-05	0.000362958872756833
ENSSMAG00000004702	10.1411895924231	-4.02588017857926	1.018145434862	-3.95413075650135	7.68133958290005e-05	0.000363165238511126
ENSSMAG00000013730	18.1995926479376	3.02812304791917	0.769077192500882	3.93734605244544	8.23877538436796e-05	0.000386395154025663
ENSSMAG00000013631	263.002405262825	6.44558953986579	1.63808897206503	3.93482261939672	8.32581630003697e-05	0.000389972713851822
ENSSMAG00000003395	247.161305644523	-2.11778013006563	0.538571035204052	-3.93222062018848	8.41647683118265e-05	0.000393608756476624
ENSSMAG00000019738	6.73310523379464	5.62443283114357	1.43100663044856	3.93040305437337	8.48035820713402e-05	0.000396289457013106
ENSSMAG00000016522	37.2357060191802	2.04271889866982	0.520436635139423	3.92500981050764	8.67262034103473e-05	0.000404127605606149
ENSSMAG00000007837	403.536343245666	2.23277164768497	0.569341549471751	3.92167346605318	8.79361080292944e-05	0.00040923938102385
ENSSMAG00000008605	51.5254762160454	5.0582553283896	1.29038446839019	3.91995986645745	8.85637158508603e-05	0.000411737213609362
ENSSMAG00000011637	149.423320333551	5.00799225149932	1.27781947682058	3.91917038544443	8.88542859043166e-05	0.000412770409935407
ENSSMAG00000009138	34.0929299851668	-4.62355590765207	1.18012922227353	-3.9178386742638	8.93464666941719e-05	0.000414737876391338
ENSSMAG00000009652	11.6955884279202	-3.80548337584498	0.971383616513332	-3.91759065229483	8.94384159813234e-05	0.000415058380131509
ENSSMAG00000020746	18.9181123617731	6.19515629536569	1.58313973416639	3.91320877220467	9.10777266252182e-05	0.000421586350422019
ENSSMAG00000012793	33.4070882665149	2.90313124877087	0.743261821231961	3.9059335026235	9.38623233451286e-05	0.000432269175537696
ENSSMAG00000006306	51.2328201808843	2.69866093454346	0.69128453000298	3.90383527681696	9.46802338342054e-05	0.000435370514474365
ENSSMAG00000015637	133.576722304076	-2.35811591835095	0.605467662925831	-3.89470167069818	9.83196620113293e-05	0.000449595991665231
ENSSMAG00000014708	38.7084552831828	2.3621352696458	0.606761576052621	3.89302052548059	9.90037721908125e-05	0.000452147563710204
ENSSMAG00000004592	31.3422705145377	2.00389505432332	0.517185400278884	3.87461643975788	0.000106792771313334	0.000483341309125936
ENSSMAG00000010141	65.4104068473049	-2.74252340688917	0.707953743159237	-3.87387372888331	0.000107118929858551	0.00048457544855134
ENSSMAG00000021318	43.3237543108187	-2.08835243484574	0.540111757756488	-3.86651911360035	0.000110399815197697	0.000497430495030499
ENSSMAG00000000537	14.6515864836968	-2.44321989931474	0.632521890991136	-3.86266457195073	0.000112156958909438	0.000504845605900853
ENSSMAG00000001556	37.0563859734462	-2.05646653982355	0.533510734299034	-3.85459262131903	0.000115922492127338	0.000519700058476429
ENSSMAG00000020460	12.0980639146145	7.41517614332051	1.92563741037429	3.8507644810864	0.000117749693471186	0.000526748937320372
ENSSMAG00000007298	216.688973543442	-2.21949878468496	0.576693920074264	-3.84865993454403	0.000118765745401072	0.000530901045426302
ENSSMAG00000003892	458.543453560881	2.20059316805657	0.571796202955152	3.84856205180006	0.000118813202727472	0.000530982209575152
ENSSMAG00000020265	434.924405841316	2.2433777985664	0.583067294213766	3.84754525048686	0.000119307245986127	0.000532795936855742
ENSSMAG00000020642	10.0495203809226	3.50363968725222	0.910926276664284	3.84623846847648	0.000119945029772041	0.000535116649317804
ENSSMAG00000012231	182.057378560103	-2.10999477733366	0.548705025527534	-3.84540815040846	0.000120351940858428	0.000536667783522743
ENSSMAG00000015294	8.67462887861233	3.48443747172782	0.908861545072668	3.83384850048774	0.000126153856701879	0.000559510570521646
ENSSMAG00000015252	19.6172120729316	5.6635395524005	1.48074166409432	3.82479921361876	0.000130878707114447	0.000578060914045337
ENSSMAG00000018841	65.0285263740153	5.6033590076889	1.46527165805906	3.82410932257523	0.000131245674379997	0.000579258185853458
ENSSMAG00000012274	5.23238630215365	-5.41689589125734	1.41721597866696	-3.82220915710569	0.000132261430884865	0.000583457071688295
ENSSMAG00000004052	109.172511651771	4.65611205109074	1.21896268179019	3.81973305717013	0.000133596178224812	0.000588771873003414
ENSSMAG00000000572	26.6426246456135	-2.94380283723866	0.77332352238546	-3.80668989371738	0.000140839161318448	0.000617987235208938
ENSSMAG00000018141	8.54754671849748	-3.83935605530312	1.00863821417585	-3.80647490977745	0.000140961585570605	0.000618374692256235
ENSSMAG00000001943	64.6391948692521	-2.09265746995866	0.550028945562706	-3.80463153228739	0.000142015432970304	0.000622696268155782
ENSSMAG00000014802	205.691879027035	5.10081008787044	1.34160874841921	3.80201015674697	0.000143526841857842	0.00062810756535808
ENSSMAG00000005337	33.2184883683077	2.63539016479652	0.693183443984715	3.80186541912653	0.000143610733085887	0.000628322961125653
ENSSMAG00000008649	792.077628115898	3.42160368602045	0.900808004715939	3.79837175969526	0.000145649754206118	0.000636322286818534
ENSSMAG00000018769	9.98364617571717	-2.92338226259812	0.769742311458465	-3.79787133834316	0.00014594403984709	0.000637454299857549
ENSSMAG00000011366	56.1793508709698	2.69562876922184	0.710368398658675	3.7946912817515	0.000147827277926334	0.000643817815568619
ENSSMAG00000008826	34.0431272871164	8.94220856911683	2.35834569354057	3.79172934384014	0.000149601905060765	0.000650920942019493
ENSSMAG00000020109	30.448700311444	-2.32748813121989	0.614624690121478	-3.78684450629517	0.000152572509766677	0.000662573453628498
ENSSMAG00000016432	15.1913395417489	2.56289063519927	0.677048764680894	3.78538558652745	0.000153470431665646	0.000666153571890979
ENSSMAG00000018221	8.14947429231221	-3.92906171082333	1.04180722477109	-3.77139034689133	0.000162340492936172	0.000701462664041322
ENSSMAG00000007657	1714.99086108021	5.68138351340675	1.51056389671816	3.76110108665385	0.000169167042390822	0.000728033397268011
ENSSMAG00000014667	86.982655446597	2.58898055720528	0.688623206057789	3.75964756114829	0.000170152892991686	0.000731310257973678
ENSSMAG00000006236	14.1342338864209	-3.23178739504504	0.86033269396938	-3.75643912837289	0.00017234816783135	0.000739272415308539
ENSSMAG00000005392	13.5150293351735	2.98574964477587	0.796108150510614	3.7504322030378	0.000176530031420198	0.000754143618433953
ENSSMAG00000017546	10.791340883321	4.28736341568466	1.14392050491858	3.74795573403051	0.000178281707893575	0.000760551108862374
ENSSMAG00000001381	9.68803928603696	-2.71556928953536	0.724942371358999	-3.74591056726988	0.000179740620711163	0.000766233716426182
ENSSMAG00000009257	39.0607267187081	2.7689018458563	0.741028526597313	3.73656579534213	0.000186550651800156	0.000791726208881129
ENSSMAG00000015384	378.356216608782	3.54562657874743	0.949134465644202	3.73564200552018	0.000187236881760044	0.00079408068599474
ENSSMAG00000011461	32.3379180962971	-2.58239156963553	0.692475745295109	-3.72921591432058	0.000192076518469569	0.000813169303985003
ENSSMAG00000019979	27.5765420916052	4.70287364080017	1.26282566337823	3.72408779547553	0.000196022705955085	0.000828433646762605
ENSSMAG00000012726	170.603000400691	5.1562670220397	1.38909726636799	3.71195534458259	0.000205664277624817	0.000864945007917597
ENSSMAG00000010209	14.5511590473615	-2.22663071896716	0.601309234552173	-3.70297110209101	0.000213089162822635	0.000893268981881054
ENSSMAG00000007860	174.17060214247	4.90859534964416	1.32715695577521	3.69857937923926	0.000216809547375338	0.000907605132255921
ENSSMAG00000010881	83.4861050447797	4.68232552134529	1.26702867468402	3.69551661686979	0.000219440126895136	0.000916711383032192
ENSSMAG00000016144	121.830253440378	2.37172232090592	0.643175282724519	3.68752093653101	0.000226449467006614	0.000941651500939389
ENSSMAG00000015198	19.0040855939992	2.25541083259744	0.614146927980992	3.67242874602028	0.000240256152960463	0.000991330146618741
ENSSMAG00000014132	92.6166346240325	2.62938260622237	0.71721431426983	3.66610447380606	0.000246273346328138	0.00101361925554361
ENSSMAG00000017016	78.5345411903523	3.28287156589628	0.897376366346727	3.65829955970542	0.000253894190687497	0.00104214507896689
ENSSMAG00000003051	85.2178638311344	2.05975146845371	0.563327070392964	3.65640420407434	0.000255777933911549	0.00104779983456079
ENSSMAG00000014601	172.90269867295	-2.43099139089454	0.669790347134413	-3.62948107761649	0.000283991546931154	0.00114928423704475
ENSSMAG00000004095	93.2587872313036	3.17860790891639	0.87608654760253	3.62818938107755	0.000285415872920945	0.00115298850848715
ENSSMAG00000009493	101.999533244349	2.90192296696384	0.801379276957723	3.62116047969248	0.000293284512268135	0.00118166745080885
ENSSMAG00000019350	14.7754418063865	-2.09535806109208	0.579391328921111	-3.61648156694693	0.000298634573061343	0.0012005003844316
ENSSMAG00000012349	18.4409031397982	-2.55622675967498	0.70968379385099	-3.60192353527479	0.000315871283590976	0.00126306694643329
ENSSMAG00000011929	27.9565891590372	5.00761822063783	1.39040202737536	3.60156136286038	0.000316311739363922	0.00126454915966314
ENSSMAG00000017520	24280.3716269343	2.15043651102979	0.597391240144521	3.59971215933724	0.000318569623398289	0.00127245287970549
ENSSMAG00000018605	11.0494230236939	4.03660287817925	1.12234684436238	3.59657346430416	0.000322436550271501	0.00128704739295598
ENSSMAG00000007024	46.6668109893512	4.49795462250407	1.25308708935075	3.58949881514982	0.00033131433684075	0.0013172616086503
ENSSMAG00000019635	8.03063136930095	3.32514298253937	0.926982080020264	3.58706285073675	0.000334423737319583	0.00132758531603625
ENSSMAG00000015771	28.6886996555217	3.58372502341665	1.00074872515534	3.58104380583684	0.000342224264117474	0.00135647159106231
ENSSMAG00000003347	9.19373864205032	4.41504647009272	1.23496660185373	3.57503309276995	0.000350183599557644	0.00138529299087178
ENSSMAG00000001415	806.758130263459	2.40495598862524	0.674435186696532	3.56588154957486	0.000362635144431906	0.0014304906589889
ENSSMAG00000006415	16.1639702828569	2.16875774749797	0.608300601607368	3.5652730603377	0.000363477559268556	0.0014330844973251
ENSSMAG00000005123	6.63248723742386	-3.26234400329289	0.916707932246539	-3.5587605261558	0.000372609072460955	0.00146314661129738
ENSSMAG00000017879	139.279995942078	2.00118994598736	0.562811749055687	3.55570037289565	0.000376973509623811	0.0014780428259201
ENSSMAG00000016541	34.5487197932613	5.03700555990803	1.41686261053177	3.55504162680782	0.000377919252588467	0.00148143039052741
ENSSMAG00000008799	17.9141414155152	2.64791368729639	0.747818526656312	3.54085061135873	0.000398839330755566	0.00155536181449373
ENSSMAG00000001641	30.1395910810344	2.12268069807621	0.60002585814872	3.5376487017166	0.000403706790458428	0.00157286006014455
ENSSMAG00000004713	4.78821170375786	-5.68313279385487	1.60741588343614	-3.53557088269288	0.000406895066620228	0.00158268993288083
ENSSMAG00000004704	29.4331543837246	2.10993388892171	0.597268948935326	3.5326361644663	0.000411438284912946	0.00159761829851991
ENSSMAG00000016810	61.7246319345545	5.72736742550544	1.62477331449921	3.52502553703667	0.000423441968831131	0.00163896099084958
ENSSMAG00000018134	24.2644085885629	-2.51999299877015	0.71597943951857	-3.51964436362114	0.000432125796397446	0.00166865196725219
ENSSMAG00000007562	71.1489598195968	-2.39728258380444	0.682038298448946	-3.51487972047348	0.000439953202592604	0.00169382450337437
ENSSMAG00000021387	250.200505871336	2.11558923122144	0.602038462471259	3.51404330968711	0.000441340848849438	0.00169844528835199
ENSSMAG00000001804	65.4321446664467	2.63897198768822	0.751342166658046	3.51234378262877	0.0004441730405273	0.00170861894299209
ENSSMAG00000015624	132.207911629614	-2.10183740959944	0.598487802034442	-3.51191353015827	0.000444892724609731	0.0017103189707952
ENSSMAG00000015212	12.0020898280683	-2.1535437538861	0.615555587016445	-3.49853660548217	0.00046781886752797	0.00178743696338644
ENSSMAG00000004580	32.7430711246124	2.85033004380052	0.815083594723166	3.49697879119823	0.000470559241351184	0.00179601402101225
ENSSMAG00000021338	19.0478023866704	2.25333742342226	0.644673719356229	3.49531453782921	0.000473503394050482	0.00180610997831674
ENSSMAG00000003499	19.6307515061689	3.47196386286666	0.995574413686853	3.48739764214022	0.000487745583465159	0.00185302420619615
ENSSMAG00000016995	91.282582942025	3.31846269043634	0.951819111692151	3.4864425915306	0.000489490431479888	0.00185926338278737
ENSSMAG00000011633	193.162321941931	6.05233561751953	1.74328970537197	3.47178991470503	0.000517000755313078	0.00194783527812549
ENSSMAG00000012034	12.5005182629852	-2.74137483997714	0.790808977886694	-3.4665449136693	0.000527193648599212	0.00198170572493568
ENSSMAG00000001180	425.569935722131	7.20628397856106	2.08057920850041	3.4635951128989	0.00053300812332512	0.00200148636777825
ENSSMAG00000008124	28.8605124636718	5.1810720229186	1.49611099405204	3.46302650238956	0.000534135782099331	0.00200488994266862
ENSSMAG00000020527	140.540876161918	4.73347462535072	1.36835289923402	3.45924989671922	0.000541682081280588	0.00202649931398984
ENSSMAG00000004537	5.14241841858665	-4.88786494947899	1.41444855714897	-3.45566823535188	0.000548930511664009	0.00205023057138812
ENSSMAG00000008994	90.5617697167762	7.49805575978342	2.16977838442135	3.45567815294788	0.000548910316647474	0.00205023057138812
ENSSMAG00000014045	27.0559622928421	2.09023541980183	0.606273186995541	3.44767913976245	0.000565425306865218	0.00209972078094498
ENSSMAG00000003532	13.8242487266426	2.47655067947943	0.719219591930235	3.44338600792685	0.000574478716253977	0.00212767285835982
ENSSMAG00000005751	65.4142628211414	6.22775329864346	1.80925058286074	3.44217288508278	0.000577061318029574	0.00213605728163161
ENSSMAG00000009542	94.83840169978	-2.07631546461733	0.603915541453075	-3.4380891401164	0.000585834812763495	0.00216486510540376
ENSSMAG00000008329	40.2473982060926	-2.50680040254694	0.72971361719221	-3.43532084846189	0.000591852645405227	0.00218532062755369
ENSSMAG00000017851	15.8436862273237	-2.14868350055433	0.627704213949107	-3.42308280366035	0.000619152135169067	0.00227591784858699
ENSSMAG00000013594	142.061414485535	3.85595741487553	1.12941499290542	3.41411920250507	0.000639885730646323	0.00234073661904979
ENSSMAG00000005829	37.264896979959	3.00343854821174	0.882104100123951	3.40485725867242	0.00066198646525317	0.00241330088982457
ENSSMAG00000011434	14.4301296751659	3.1641018050046	0.92943887976273	3.40431401558361	0.000663304529254637	0.00241713345649558
ENSSMAG00000009931	10.800725108668	-4.25108843479862	1.25144675653889	-3.39693911274003	0.000681441275889161	0.00247873922153018
ENSSMAG00000009294	38.4328883191668	4.10271354374068	1.20916813836131	3.393005003672	0.00069130375452836	0.00250857161384921
ENSSMAG00000018780	82.3781894648372	3.12936104205707	0.922707457171506	3.39149859225144	0.000695115202146129	0.00252038369213528
ENSSMAG00000002097	8.64658590228785	2.55791305018264	0.754733377951039	3.38916115930489	0.000701067940122873	0.00254044255367061
ENSSMAG00000001212	91.2812030381538	2.12411362945519	0.628542233914228	3.3794286443209	0.000726366602699531	0.00262006679421196
ENSSMAG00000003208	16.7913327277933	-2.23623450062303	0.66374247441451	-3.36912972549425	0.000754059299859485	0.00270809802458454
ENSSMAG00000000394	185.233181305047	5.32605795403016	1.5812719753213	3.36821118514287	0.000756576191158202	0.00271552262550385
ENSSMAG00000014912	363.314128651992	3.02584323383551	0.898870443971652	3.36627291967222	0.000761912848605351	0.00273305317546044
ENSSMAG00000005079	217.294656622669	3.55527334531359	1.05687770167139	3.36394016042835	0.000768382013624888	0.00275298909666078
ENSSMAG00000004978	1211.7916928244	3.60332559203517	1.07136954928391	3.36328916053623	0.000770196434815964	0.00275785413786503
ENSSMAG00000016964	1130.75283023958	5.10259011313949	1.51848923674606	3.36030706682764	0.000778558873603089	0.00278230011978607
ENSSMAG00000017316	27.3730951951587	-2.2596574096596	0.672614603393025	-3.35951285960889	0.000780800173133808	0.00278975960913464
ENSSMAG00000002290	172.667214344269	3.28929783170861	0.981171644907278	3.35241835491429	0.000801088655775716	0.00285774185432432
ENSSMAG00000017788	15.2667306532159	-2.07837599312468	0.621018094647026	-3.34672372840598	0.000817726629653386	0.00291079198243541
ENSSMAG00000002183	73.2611728792782	7.1786100457586	2.14549522737859	3.34589886481807	0.000820163043721806	0.00291831821683224
ENSSMAG00000018246	36.7612413035643	2.80382946044034	0.838676635068559	3.34315914286934	0.000828303827152237	0.00294100898345598
ENSSMAG00000001009	17.520579103972	3.21111259351917	0.960731893865458	3.34236077101533	0.00083069016837557	0.00294767323894695
ENSSMAG00000001727	8.25738832924155	2.59154198641855	0.775514082187774	3.34170848207895	0.000832644598633599	0.00295345183332121
ENSSMAG00000012328	425.711951417674	7.92340942850316	2.37362313981415	3.33810759408233	0.000843510798504108	0.00298440115003738
ENSSMAG00000015940	1365.40171087229	2.0597486270752	0.618559161139138	3.32991370345558	0.000868729038763263	0.00306345741203889
ENSSMAG00000007443	62.5356837894054	2.08728800571843	0.627891578155557	3.32428094011051	0.000886468455372944	0.00311812526169808
ENSSMAG00000010471	106.899374181371	3.97952925997319	1.20126079081594	3.31279376668088	0.000923690640297042	0.00323211465214578
ENSSMAG00000008137	319.869833518388	4.25820804263372	1.28606812885704	3.31102835618678	0.000929537887689902	0.00324881110910635
ENSSMAG00000000114	10.9254831783762	5.37460457068942	1.62832560404572	3.30069401189525	0.00096446005414486	0.00336178978673075
ENSSMAG00000014374	15.8230020732528	-2.38037474552686	0.723988895028918	-3.28786085238473	0.00100951722017753	0.00349731811585875
ENSSMAG00000018776	198.683841111613	3.31983813872408	1.00987538462458	3.28737405552096	0.00101126411775364	0.00350270037116426
ENSSMAG00000017776	22.8547932607015	2.10780488417712	0.641705280007096	3.2846930668138	0.00102093523872404	0.00353214746012924
ENSSMAG00000013656	12.988325249069	-2.98847421441459	0.911129244855822	-3.27996739352548	0.00103819084679938	0.00358431978009114
ENSSMAG00000017568	13.2213517298842	-2.12708490543799	0.649553156062207	-3.27468950860472	0.00105778164112099	0.00364277597378054
ENSSMAG00000011433	115.912697730832	-2.18691796437571	0.667909020444204	-3.2742752342546	0.00105933375803835	0.00364550823455582
ENSSMAG00000009797	416.758253163306	2.65292878564791	0.811661891520917	3.26851465291387	0.00108113579271944	0.00371350757645398
ENSSMAG00000018067	81.3835336774354	-2.27007072344148	0.694689589766943	-3.26774829633341	0.0010840672943326	0.0037221423849745
ENSSMAG00000016936	6.94443425929194	-3.17824495672498	0.972866806035055	-3.26688600845372	0.00108737454570064	0.00373279058859388
ENSSMAG00000015426	147.38762268924	7.88231622649334	2.41475688288042	3.26422766713102	0.00109762926897629	0.00376229196375795
ENSSMAG00000003547	479.667418819512	2.33591992836709	0.717805718620548	3.25425093137483	0.00113691806489875	0.003887401730584
ENSSMAG00000005156	30.1051441811794	2.46554088298033	0.761431962915653	3.23803176522739	0.00120357407878066	0.00409368796089772
ENSSMAG00000013324	71.9284656320857	2.5310170753582	0.782470242247869	3.23464962461337	0.00121792087592489	0.00413860155888073
ENSSMAG00000007311	14.2161330549965	2.18941515549706	0.678038850902233	3.22904086186759	0.00124206146502448	0.00420800857528017
ENSSMAG00000017638	21.2392091693385	-2.33417270647801	0.723072791972402	-3.22812963285598	0.00124602494283249	0.00421858050331699
ENSSMAG00000020438	16.5681794634846	3.8276777545506	1.18650489008655	3.22601093896156	0.00125528559230184	0.00424645986628599
ENSSMAG00000004373	14.2711884219867	-2.35200166189073	0.729627137696005	-3.22356658678817	0.00126604860075617	0.00427648326987945
ENSSMAG00000006394	20.8894054316329	2.60865775695668	0.809931966742038	3.2208356554317	0.00127817420799058	0.00431181552442393
ENSSMAG00000007951	6.6552059152906	-4.10960600313381	1.27898005092055	-3.21319007296159	0.00131269386185871	0.00441347646838655
ENSSMAG00000011281	7.87555479337019	2.51086835274494	0.781566483763845	3.21261006568907	0.00131534737902503	0.0044199379200244
ENSSMAG00000015139	9.09608665669092	3.40339772726007	1.06115434609231	3.20725984847827	0.00134005893453604	0.00448745950940189
ENSSMAG00000016067	12.482925604874	2.03503256351328	0.6346167464934	3.20671109730075	0.00134261757477927	0.00449407382529551
ENSSMAG00000006319	16.7908215981998	3.48198150764578	1.08616937865649	3.20574449627068	0.00134713547119721	0.00450836362124392
ENSSMAG00000009511	40.0250260944022	2.78061410002152	0.868295125481322	3.20238363480405	0.00136295353157724	0.00455472833360152
ENSSMAG00000014378	11.2363441556558	4.6262935314924	1.45484726756906	3.17991698140424	0.00147317250422026	0.00486916618944415
ENSSMAG00000008986	354.193543082017	3.50973660526645	1.10444789344293	3.17782000047592	0.0014838684183381	0.00489633348090368
ENSSMAG00000002419	18.6750453805929	2.12630961037691	0.669357221293644	3.1766440141894	0.00148989795412883	0.00491265115078652
ENSSMAG00000000706	5.77284915940795	3.81529420427743	1.20290672151228	3.17172905932464	0.00151534311408539	0.00498385624563619
ENSSMAG00000008165	34.6288369004346	2.2590380299136	0.71238972191717	3.17107049752784	0.00151878279563846	0.00499426271503541
ENSSMAG00000008862	3.23159423058215	5.24962737377024	1.65590857474252	3.17023986338527	0.0015231314706654	0.00500674560337356
ENSSMAG00000017032	23.5136803930524	2.66901963676108	0.842274481752159	3.16882405271118	0.00153057020372698	0.00502440372402327
ENSSMAG00000000540	21.1643374286467	-2.45053851102964	0.77405278752391	-3.16585451344808	0.00154628110764493	0.0050690496079489
ENSSMAG00000012733	50.1845712429507	2.68242717930622	0.848634715872726	3.16087372945572	0.00157296671209613	0.00514907925516727
ENSSMAG00000020838	9.91134347527014	2.1417124105461	0.677746398664713	3.1600498575362	0.00157742143387639	0.00516272913576087
ENSSMAG00000009860	9.88812173878885	2.350488520087	0.743996683356656	3.15927284713476	0.00158163341317569	0.00517557976048571
ENSSMAG00000019969	10.5302727152953	2.50446032088519	0.79316272824069	3.15756178614232	0.00159094517850478	0.00520229312971194
ENSSMAG00000015808	117.918371988647	2.26930896002245	0.720321548890649	3.15041104006588	0.00163040900787227	0.00531216685376865
ENSSMAG00000009289	51.8058705805049	-2.2970663259536	0.731367983186904	-3.14078053559883	0.0016849824566548	0.00547226739775956
ENSSMAG00000003960	16.9628232071793	-2.36275398818421	0.75259797463997	-3.13946365496733	0.0016925740914929	0.00549003538321719
ENSSMAG00000002549	8.03304795990229	-2.74742589045319	0.877166246558393	-3.13216098001132	0.00173524702409518	0.00561438074819728
ENSSMAG00000006138	13.4859304805022	2.30400133659429	0.736098962817755	3.13001573562157	0.00174796939513133	0.00564747751445356
ENSSMAG00000006964	97.1697360265767	7.98959693901027	2.5545324411	3.12761615803551	0.0017623016722736	0.00568668641469768
ENSSMAG00000004296	8.33654596805693	5.94033644256595	1.90321500880878	3.12121143174674	0.00180108670127503	0.00579738777984123
ENSSMAG00000018693	36.5790369933485	-2.70673946855407	0.869655516535282	-3.11242718190042	0.00185555783889862	0.00595368611128201
ENSSMAG00000018650	18.8058334975917	3.3385403362192	1.07801000923678	3.0969474379768	0.0019552453952311	0.00623803033267735
ENSSMAG00000016039	4.06948084294564	4.40535163135685	1.424515431904	3.09252643579206	0.00198460556442282	0.00631519263186486
ENSSMAG00000015395	4.29377301293107	4.6950725662824	1.51885413176281	3.09119385996153	0.00199353433539701	0.00634026486943921
ENSSMAG00000008193	6.60246334251621	-3.03801001297153	0.98578402623821	-3.08182110088017	0.00205738445366574	0.00652501243775474
ENSSMAG00000014506	34.5897087957769	2.73549556612385	0.887972074518026	3.08060990274792	0.00206577101029746	0.00655046408549616
ENSSMAG00000008061	18.0235439876158	2.29447021290439	0.747152111108934	3.07095460052827	0.00213375592085201	0.00674127001354256
ENSSMAG00000014154	5.17671580271368	3.47151218390589	1.13056059406823	3.07061134283297	0.00213621020743755	0.00674784754735635
ENSSMAG00000002809	8.69088100183293	-2.3772473485928	0.775030628551267	-3.0672947119993	0.00216005774347251	0.00681011942018247
ENSSMAG00000018179	7.01034767769933	-2.97544752774674	0.970952602556748	-3.0644621785983	0.00218061744492268	0.00686657677443768
ENSSMAG00000008546	4.16401706811665	4.8618521509891	1.58741444566379	3.06274909130998	0.00219313863459498	0.00690120825423343
ENSSMAG00000006177	2378.68423617274	2.1210252443876	0.696381898804331	3.04577882915874	0.00232078481480017	0.0072475034316403
ENSSMAG00000018478	171.870301717817	2.11691383237709	0.695253377763045	3.04480913014502	0.00232828019598253	0.007267153584498
ENSSMAG00000008174	32.510807259488	4.12898424602064	1.35889651562001	3.03848320939784	0.00237772354602184	0.0073972714336494
ENSSMAG00000013677	9.99561207654226	-2.5783249703789	0.853152189701969	-3.022116102497	0.00251014251433371	0.00775333264781925
ENSSMAG00000019992	495.08886643795	5.3695555266101	1.78337460327192	3.01089603763489	0.00260478018961261	0.00801015214596297
ENSSMAG00000020734	10.7454227044733	6.28803321677518	2.11781010098702	2.96912042011916	0.00298653534170846	0.00904293959272193
ENSSMAG00000018095	10.0198504484816	2.24094541912982	0.754939053335814	2.96837924760662	0.00299374703983107	0.00906023444485948
ENSSMAG00000005041	136.254953811954	2.17691232740645	0.734729446213219	2.96287611531866	0.00304779206112558	0.00920381398628857
ENSSMAG00000010908	7.5630070418539	2.41070689360596	0.815052234989495	2.95773300178365	0.00309910431472535	0.00933449917900183
ENSSMAG00000015202	10.043156991524	2.20125680166969	0.744303569119961	2.95747178032799	0.00310173139023585	0.00933869019004054
ENSSMAG00000009508	38.6116318999762	2.74729929812221	0.929207780518136	2.95660384654795	0.00311047469289438	0.00936190373436836
ENSSMAG00000018672	70.1123837398032	2.86250633244971	0.968455914404088	2.95574252774436	0.00311917356729085	0.00938341025671393
ENSSMAG00000005229	40.5480042352856	-2.69081046202087	0.916236713577365	-2.93680707414008	0.00331610332032327	0.00990023465747914
ENSSMAG00000017107	1144.56127409168	3.39513351617671	1.15644968283255	2.9358246766611	0.00332662280777702	0.00991856836501072
