# Supplementary material for: Brains in Metamorphosis: Temporal Transcriptome Dynamics in Hatchery-Reared Flatfishes
Source: Biology (Basel). 2021 Dec 2;10(12):1256. doi: 10.3390/biology10121256 (PMC8698573; doi:10.3390/biology10121256)
Supplement: Supplementary file 1 [file biology-10-01256-s001.zip › Supplementary Table S5.csv]

ID	Name	Description
ENSSMAG00000000023	ftcd	Formimidoyltetrahydrofolate cyclodeaminase
ENSSMAG00000000036	f7	Coagulation factor VII
ENSSMAG00000000037	f7	Coagulation factor VII
ENSSMAG00000000038	f7	Coagulation factor VII
ENSSMAG00000000039	f10	Coagulation factor X
ENSSMAG00000000055	f2	Activation peptide fragment 1
ENSSMAG00000000114	hkdc1	Hepatocyte nuclear factor 4-beta
ENSSMAG00000000162	xtwi	Twist-related protein 2
ENSSMAG00000000206	etnk2	Ethanolamine kinase 2
ENSSMAG00000000226	ces3	Carboxylic ester hydrolase
ENSSMAG00000000299	agxt	Serine--pyruvate aminotransferase
ENSSMAG00000000325	CP21A	Cytochrome P450, family 21, subfamily A, polypeptide 2
ENSSMAG00000000384	lipc	Hepatic triacylglycerol lipase
ENSSMAG00000000391	cbln20	C1q domain-containing protein
ENSSMAG00000000394	hpd	4-hydroxyphenylpyruvate dioxygenase
ENSSMAG00000000683	spgp	ATP-binding cassette, sub-family B (MDR/TAP), member 11b
ENSSMAG00000000706	cmtr2	Aa_trans domain-containing protein
ENSSMAG00000000709	REXO5	RRM domain-containing protein
ENSSMAG00000000743	CJ112	FCGBP
ENSSMAG00000000945	golt1a	Golgi transport 1A
ENSSMAG00000001009	cdhr1	Cadherin-related family member 1
ENSSMAG00000001071	spp120	ZP domain-containing protein
ENSSMAG00000001078	mvd	Diphosphomevalonate decarboxylase
ENSSMAG00000001180	dpyd	Dihydropyrimidine dehydrogenase [NADP(+)]
ENSSMAG00000001228	uroc1	Imidazolonepropionate hydrolase
ENSSMAG00000001293	atoh1	BHLH domain-containing protein
ENSSMAG00000001303	cyp4v	Cytochrome P450, family 4, subfamily V, polypeptide 8
ENSSMAG00000001415	esrrb	10-formyltetrahydrofolate dehydrogenase
ENSSMAG00000001438	awat1	Acyltransferase
ENSSMAG00000001470	foxf1	Fork-head domain-containing protein
ENSSMAG00000001641	myo1h	Myosin IHa
ENSSMAG00000001651	RERGL	Ras-like family member 11B
ENSSMAG00000001727	tas2r1	Taste receptor type 2
ENSSMAG00000001784	fgg	Fibrinogen C-terminal domain-containing protein
ENSSMAG00000001804	acot5	Acyl-CoA thioesterase 19
ENSSMAG00000001948	barh4	Homeobox domain-containing protein
ENSSMAG00000001965	lsf	Transcription factor LSF
ENSSMAG00000002023	mat1a	S-adenosylmethionine synthase
ENSSMAG00000002066	rbp4	Transmembrane serine protease 2
ENSSMAG00000002080	dax1	NR LBD domain-containing protein
ENSSMAG00000002097	TPBGL	Trophoblast glycoprotein-like
ENSSMAG00000002183	agxt	Serine--pyruvate aminotransferase
ENSSMAG00000002191	coll	ZnMc domain-containing protein
ENSSMAG00000002195	tm6sf2	transmembrane 6 superfamily member 2
ENSSMAG00000002290	sid4	Heparan sulfate proteoglycan 2
ENSSMAG00000002363	ath3	Neurogenic differentiation factor
ENSSMAG00000002372	cyp2x8	cytochrome P450 2F2-like
ENSSMAG00000002419	wt1	C2H2-type domain-containing protein
ENSSMAG00000002440	Wap65	Hemopexin
ENSSMAG00000002481	mmp3	Collagenase 3
ENSSMAG00000002509	pgrp2	Peptidoglycan recognition protein ii
ENSSMAG00000002513	aldA	Fructose-bisphosphate aldolase
ENSSMAG00000002648	onecut3	One cut domain family member
ENSSMAG00000002714	gdf2	TGF_BETA_2 domain-containing protein
ENSSMAG00000002893	msmo1	Methylsterol monooxygenase 1
ENSSMAG00000002937	gcgr	Glucagon-like peptide 2 receptor
ENSSMAG00000002974	c3	Complement component c3a, duplicate 5
ENSSMAG00000003048	nkx23	Homeobox domain-containing protein
ENSSMAG00000003049	npt2a	Na(+)-dependent phosphate cotransporter 2A
ENSSMAG00000003051	prom1	prominin-1 isoform X4
ENSSMAG00000003146	fabp1	Fatty acid-binding protein, liver
ENSSMAG00000003231	st2b1	Sulfotransferase
ENSSMAG00000003250	hebp2	Heme-binding protein soul5
ENSSMAG00000003294	znf395b	Zinc finger protein 395b
ENSSMAG00000003299	hst	T-box transcription factor TBX5
ENSSMAG00000003321	ldlr	Low density lipoprotein receptor a
ENSSMAG00000003344	spegnb	SPEG neighbor
ENSSMAG00000003347	osta	Si:dkey-16n15.6
ENSSMAG00000003355	hebp2	Heme-binding protein soul5
ENSSMAG00000003412	GSONMT00040099001	ZP domain-containing protein
ENSSMAG00000003499	kl	Klotho
ENSSMAG00000003516	tlr5	TIR domain-containing protein
ENSSMAG00000003527	m6pr	Paired domain-containing protein
ENSSMAG00000003532	fbln7	Sushi domain-containing protein
ENSSMAG00000003547	abcc2	Canalicular multispecific organic anion transporter 1
ENSSMAG00000003660	nppa	Atrial natriuretic peptide
ENSSMAG00000003694	nppb	B-type natriuretic peptide
ENSSMAG00000003775	scrt1	Scratch family zinc finger 2
ENSSMAG00000003892	mmsa	Aldedh domain-containing protein
ENSSMAG00000003905	LOC108878529	MABP domain-containing protein
ENSSMAG00000003948	RNF220	Ring finger protein 220
ENSSMAG00000003961	CYP46A1	Cytochrome P450, family 46, subfamily A, polypeptide 1, tandem duplicate 4
ENSSMAG00000004052	cx32	Gap junction protein
ENSSMAG00000004095	hk1	Hexokinase
ENSSMAG00000004160	slc20a1a	Sodium-dependent phosphate transporter 1-A
ENSSMAG00000004187	EPR50_G00095360	Cystatin domain-containing protein
ENSSMAG00000004254	st6b1	Sulfotransferase
ENSSMAG00000004296	LOC106520328	uncharacterized protein LOC106520328
ENSSMAG00000004454	aat	SERPIN domain-containing protein
ENSSMAG00000004464	pbld	phenazine biosynthesis-like domain-containing protein
ENSSMAG00000004527	and3	Actinodin3
ENSSMAG00000004528	HoxC6	HOXC6
ENSSMAG00000004565	HXC5A	HXC5A
ENSSMAG00000004569	zf13	Homeobox domain-containing protein
ENSSMAG00000004580	agrp	Agouti domain-containing protein
ENSSMAG00000004592	hoxa1	Homeobox domain-containing protein
ENSSMAG00000004704	rbp1	Retinol-binding protein 1
ENSSMAG00000004711	pck1	Plasminogen
ENSSMAG00000004753	s22a2	Solute carrier family 22 member 2
ENSSMAG00000004756	smac	Diablo homolog, mitochondrial
ENSSMAG00000004824	s22a2	Solute carrier family 22 member 2
ENSSMAG00000004858	star	Steroidogenic acute regulatory protein, mitochondrial
ENSSMAG00000004879	tyr	MFS domain-containing protein
ENSSMAG00000004898	clic5	Chloride intracellular channel protein
ENSSMAG00000004978	aat	SERPIN domain-containing protein
ENSSMAG00000005013	fz2	Frizzled class receptor 8a
ENSSMAG00000005041	slc39a4	Solute carrier family 39 (Zinc transporter), member 4
ENSSMAG00000005066	sstr5	Somatostatin receptor type 5
ENSSMAG00000005079	hep	Hepcidin
ENSSMAG00000005095	fa9	Coagulation factor X
ENSSMAG00000005153	masp1	Mannan-binding lectin serine peptidase 1
ENSSMAG00000005156	S22A7	MFS domain-containing protein
ENSSMAG00000005285	Lox	Lysyl oxidase homolog
ENSSMAG00000005337	gdf15	TGF_BETA_2 domain-containing protein
ENSSMAG00000005351	tnnt2	Troponin T type 2a (cardiac)
ENSSMAG00000005388	hpx	Hemopexin
ENSSMAG00000005414	otbp	Orthopedia homeobox
ENSSMAG00000005470	mnx1	Homeobox domain-containing protein
ENSSMAG00000005577	uncx	Homeobox domain-containing protein
ENSSMAG00000005591	ssh3	Transporter
ENSSMAG00000005634	tha1	Beta_elim_lyase domain-containing protein
ENSSMAG00000005679	ssh3	Transporter
ENSSMAG00000005751	cideb	cell death activator CIDE-B
ENSSMAG00000005829	ocel1	occludin/ELL domain-containing protein 1 isoform X1
ENSSMAG00000005932	chadl	Chondroadherin-like b
ENSSMAG00000005959	eml6	Echinoderm microtubule-associated protein-like 6
ENSSMAG00000005968	sds	L-serine ammonia-lyase
ENSSMAG00000006023	fcrlb	Zmp:0000000760
ENSSMAG00000006177	tnni2	Troponin I2, fast skeletal type
ENSSMAG00000006186	Gast	Gastrin
ENSSMAG00000006190	act2	Actin, alpha skeletal muscle
ENSSMAG00000006243	cki	IF rod domain-containing protein
ENSSMAG00000006306	LOC100697584	Galectin
ENSSMAG00000006319	cplx4	complexin-4
ENSSMAG00000006394		tRNA-intron lyase
ENSSMAG00000006415	NKX6.3	NK6 homeobox 3
ENSSMAG00000006428	mep1b	Metalloendopeptidase
ENSSMAG00000006502	tgm2	TGc domain-containing protein
ENSSMAG00000006504	ITIH2	Inter-alpha-trypsin inhibitor heavy chain 2
ENSSMAG00000006534	dlb	Delta-like protein
ENSSMAG00000006600	and1	Actinodin1
ENSSMAG00000006768	g6p	Glucose-6-phosphatase
ENSSMAG00000006790	g6p	Glucose-6-phosphatase
ENSSMAG00000006810	zgc:73324	Coenzyme Q-binding protein COQ10 homolog, mitochondrial
ENSSMAG00000006956	cldn16	Collagen alpha-1(IX) chain
ENSSMAG00000006964	hnf1ba	Hepatocyte nuclear factor 1-beta-A
ENSSMAG00000007024	fxr	Bile acid receptor
ENSSMAG00000007082	cpb2	carboxypeptidase B2
ENSSMAG00000007143	IL1R2	Interleukin 1 receptor type 2
ENSSMAG00000007311	notum2	Palmitoleoyl-protein carboxylesterase notum2
ENSSMAG00000007337	ido1	Indoleamine 2,3-dioxygenase 1
ENSSMAG00000007349	mate6	Multidrug and toxin extrusion protein
ENSSMAG00000007421	cyp3a	Cytochrome P450, family 3, subfamily A, polypeptide 65
ENSSMAG00000007443	mate1	Multidrug and toxin extrusion protein
ENSSMAG00000007475	gck	Myosin, light chain 7, regulatory
ENSSMAG00000007525	cld14	Claudin
ENSSMAG00000007526	apod	Apolipoprotein D
ENSSMAG00000007598	nr1h4	Nuclear receptor subfamily 1, group H, member 5
ENSSMAG00000007657	leg1	Protein LEG1 homolog
ENSSMAG00000007695	cpn2	LRRCT domain-containing protein
ENSSMAG00000007814	fkh	Fork-head domain-containing protein
ENSSMAG00000007837	rhcg	Ammonium_transp domain-containing protein
ENSSMAG00000007860	chi	Chitinase
ENSSMAG00000008056	crp	Cysteine and glycine-rich protein 2
ENSSMAG00000008061	areg	EGF-like domain-containing protein
ENSSMAG00000008137	ugt2a7	UDP-glucuronosyltransferase
ENSSMAG00000008165	rnf223	Ring finger protein 223
ENSSMAG00000008173	GSTENG00018757001	Chromosome 17 SCAF14597, whole genome shotgun sequence
ENSSMAG00000008189	hao2	FMN hydroxy acid dehydrogenase domain-containing protein
ENSSMAG00000008198	sh2d4a	Homeobox domain-containing protein
ENSSMAG00000008309	S22A7	MFS domain-containing protein
ENSSMAG00000008319	SMAX5B_001180	Putative zona pellucida-like domain-containing protein 1
ENSSMAG00000008323	ugt5c1	UDP-glucuronosyltransferase
ENSSMAG00000008370	IGFN1	Immunoglobulin like and fibronectin type III domain containing 1, tandem duplicate 2
ENSSMAG00000008426	dhdh	GFO_IDH_MocA domain-containing protein
ENSSMAG00000008469	aqp8	Aquaporin 8b
ENSSMAG00000008481	zgc:113358	Immunoglobulin like and fibronectin type III domain containing 1, tandem duplicate 4
ENSSMAG00000008509	fkd7	Fork-head domain-containing protein
ENSSMAG00000008546	SST5	Somatostatin domain-containing protein
ENSSMAG00000008605	A3LT2	Alpha 1,3-galactosyltransferase 2
ENSSMAG00000008649	ezr	FERM domain-containing protein
ENSSMAG00000008761	oit3	ZP domain-containing protein
ENSSMAG00000008799	msx1	Homeobox domain-containing protein
ENSSMAG00000008824	tnni1	Troponin I type 1a (skeletal, slow)
ENSSMAG00000008826	GYAR	Zgc:136493
ENSSMAG00000008908	zpld1	ZP domain-containing protein
ENSSMAG00000008986	mttp	Vitellogenin domain-containing protein
ENSSMAG00000008990	S26A5	S26A5
ENSSMAG00000008994	bmp1	Bone morphogenetic protein 1
ENSSMAG00000009098	shbg	Sex hormone binding globulin
ENSSMAG00000009139	kcnq1	KQT-like 1
ENSSMAG00000009168	GSONMT00012539001	CASPASE_P20 domain-containing protein
ENSSMAG00000009188	des	IF rod domain-containing protein
ENSSMAG00000009206	hal	Histidine ammonia-lyase
ENSSMAG00000009257	glyg	Glycogenin 2
ENSSMAG00000009294	ybx2	CSD_1 domain-containing protein
ENSSMAG00000009420	capn2	Calpain-2 catalytic subunit
ENSSMAG00000009423	ADAR	Adenosine deaminase RNA specific B1b
ENSSMAG00000009493	mate6	Multidrug and toxin extrusion protein
ENSSMAG00000009508	hoxa1	Homeobox domain-containing protein
ENSSMAG00000009511	hoxa3	Homeobox domain-containing protein
ENSSMAG00000009589	slc2a1	MFS domain-containing protein
ENSSMAG00000009701	dpys	Amidohydro-rel domain-containing protein
ENSSMAG00000009775	tdo2	Tryptophan 2,3-dioxygenase
ENSSMAG00000009797	CTSO	Cathepsin O
ENSSMAG00000009860	qki	Info leucine-rich repeat, immunoglobulin-like and transmembrane domains 3a
ENSSMAG00000009925	ocma	Parvalbumin 9
ENSSMAG00000010003	cldn1	Claudin
ENSSMAG00000010052	olig4	BHLH transcription factor 3
ENSSMAG00000010200	cyp1A	CYPIA1
ENSSMAG00000010283	ANGL3	Fibrinogen C-terminal domain-containing protein
ENSSMAG00000010293	mgat5	Cytochrome P450, family 24, subfamily A, polypeptide 1
ENSSMAG00000010300	arid3a	AT rich interactive domain 3B (BRIGHT-like)
ENSSMAG00000010397	PPP1R3G	Protein phosphatase 1 regulatory subunit 3G
ENSSMAG00000010471	iyd	Iodotyrosine dehalogenase 1
ENSSMAG00000010550	lix1	Limb and CNS-expressed 1
ENSSMAG00000010627	HCE2	Metalloendopeptidase
ENSSMAG00000010640	mnep	Metalloendopeptidase
ENSSMAG00000010687	aldh2	Aldedh domain-containing protein
ENSSMAG00000010711	arid3b	AT rich interactive domain 3B (BRIGHT-like)
ENSSMAG00000010831	slc12a5	Solute carrier family 12 member 5b
ENSSMAG00000010881	ugt5a1	UDP-glucuronosyltransferase
ENSSMAG00000010908	fmod	Fibromodulin
ENSSMAG00000010967	shh	Hedgehog protein
ENSSMAG00000010970	ren	Peptidase A1 domain-containing protein
ENSSMAG00000011098	qprt	Nicotinate-nucleotide pyrophosphorylase [carboxylating]
ENSSMAG00000011205	HMGCS1	Hydroxymethylglutaryl-CoA synthase, cytoplasmic
ENSSMAG00000011228	slc27a2	very long-chain acyl-CoA synthetase
ENSSMAG00000011239	adfp	Perilipin
ENSSMAG00000011282	oat	MFS domain-containing protein
ENSSMAG00000011340	c8b	Complement component 8 subunit beta
ENSSMAG00000011357	etnppl	Ethanolamine-phosphate phospho-lyase
ENSSMAG00000011366	c8a	MACPF domain-containing protein
ENSSMAG00000011429	gprc5c	G_PROTEIN_RECEP_F3_4 domain-containing protein
ENSSMAG00000011434	pyy	Peptide YYb
ENSSMAG00000011463	pde6g	Rhodopsin-sensitive cGMP 3',5'-cyclic phosphodiesterase subunit gamma
ENSSMAG00000011504	hst	T-box transcription factor TBX5
ENSSMAG00000011537	habp2	Hyaluronan-binding protein 2
ENSSMAG00000011565	upp2	Uridine phosphorylase
ENSSMAG00000011633	grhpr	Glyoxylate reductase/hydroxypyruvate reductase
ENSSMAG00000011637	LOC106563008	SEC14-like protein 3
ENSSMAG00000011673	hes5	Transcription factor HES-5
ENSSMAG00000011721	cidec	Cell death-inducing DFFA-like effector c
ENSSMAG00000011742	CXCL8	Interleukin-8
ENSSMAG00000011776	atl3	Atlastin GTPase 3
ENSSMAG00000011869	prtg	Protogenin
ENSSMAG00000011921	st2s2	Sulfotransferase
ENSSMAG00000011929	pcbp3	Poly(RC)-binding protein 3
ENSSMAG00000012328	fbp1	Fructose-bisphosphatase
ENSSMAG00000012531	LOC106605828	transmembrane protein 100-like
ENSSMAG00000012603	tgl2	Protein-glutamine gamma-glutamyltransferase 2
ENSSMAG00000012613	MUC2	Mucin-2
ENSSMAG00000012652	pkd2l1	polycystic kidney disease 2-like 1 protein
ENSSMAG00000012677	CAT2	AA_permease_C domain-containing protein
ENSSMAG00000012726	A2AP	SERPIN domain-containing protein
ENSSMAG00000012733	cyp2x7	cytochrome P450 2F2-like
ENSSMAG00000012779	bmal2	Aryl hydrocarbon receptor nuclear translocator-like 2
ENSSMAG00000012793	gata4	GATA binding protein 4
ENSSMAG00000012844	NTD5	Apolipoprotein H
ENSSMAG00000012987	mnx1	Homeobox domain-containing protein
ENSSMAG00000013019	gramd3	GRAM domain-containing protein 3 isoform X1
ENSSMAG00000013271	a1cf	APOBEC1 complementation factor isoform X4
ENSSMAG00000013324	dmtn	Retinol dehydrogenase 5 (11-cis/9-cis)
ENSSMAG00000013329	LOC106516907	CD59 glycoprotein-like isoform X1
ENSSMAG00000013344	kynu	Kynureninase
ENSSMAG00000013424	slc16a12b	Monocarboxylate transporter 12-B
ENSSMAG00000013594	vill	Villin-1
ENSSMAG00000013631	apob	Vitellogenin domain-containing protein
ENSSMAG00000013730	crisp2	ShKT domain-containing protein
ENSSMAG00000013902	ociad1	OCIA domain-containing protein
ENSSMAG00000014045	kcnj2	Inward rectifier K(+) channel Kir2.1
ENSSMAG00000014053	4F2	4F2
ENSSMAG00000014054	IF	DUF4430 domain-containing protein
ENSSMAG00000014132	S27A2	AMP-binding domain-containing protein
ENSSMAG00000014154	spag8	sperm-associated antigen 8
ENSSMAG00000014378	rgs9	regulator of G-protein signaling 9 isoform X1
ENSSMAG00000014506	cldn2	Claudin
ENSSMAG00000014511	LOC100693003	VLIG-type G domain-containing protein
ENSSMAG00000014521	acsl1	AMP-binding domain-containing protein
ENSSMAG00000014667	t4s1	transmembrane 4 L6 family member 1 isoform X1
ENSSMAG00000014708	acp4	Testicular acid phosphatase homolog
ENSSMAG00000014774	LOC106606777	transmembrane protein 238-like
ENSSMAG00000014784	FXYD12	FXYD domain-containing ion transport regulator
ENSSMAG00000014802	pepe	alpha-aspartyl dipeptidase isoform X1
ENSSMAG00000014877	mlsl	Malate synthase
ENSSMAG00000014912	ANT3	Antithrombin-III
ENSSMAG00000014942	aqp8	aquaporin-8
ENSSMAG00000014961	gys2	Glycogen [starch] synthase
ENSSMAG00000014995	mst1r	Receptor protein-tyrosine kinase
ENSSMAG00000015013	kiss2	Kisspeptin
ENSSMAG00000015139	srr	L-threonine ammonia-lyase-like
ENSSMAG00000015164	hoxa2	Homeobox domain-containing protein
ENSSMAG00000015176	hoxa3	Homeobox domain-containing protein
ENSSMAG00000015192	hoxa3	Homeobox domain-containing protein
ENSSMAG00000015198	hox36	Homeobox domain-containing protein
ENSSMAG00000015202	vhl	Homeobox protein
ENSSMAG00000015252	hao1	FMN hydroxy acid dehydrogenase domain-containing protein
ENSSMAG00000015279	UD12	UDP-glucuronosyltransferase
ENSSMAG00000015383	zpld1	zona pellucida-like domain-containing protein 1
ENSSMAG00000015384	sepp1	SelP_N domain-containing protein
ENSSMAG00000015395	elovl8a	Elongation of very long chain fatty acids protein
ENSSMAG00000015412	tcf23	Transcription factor 24
ENSSMAG00000015426	zgc:162608	Zgc:162608
ENSSMAG00000015468	nbx	Homeobox domain-containing protein
ENSSMAG00000015500	pcbd1	LAM_G_DOMAIN domain-containing protein
ENSSMAG00000015541	syt1	Synaptotagmin Va
ENSSMAG00000015556	cpa6	carboxypeptidase A6 isoform X1
ENSSMAG00000015558	kdm3a	TBC1 domain family member 24
ENSSMAG00000015772	LAMA4	Laminin, alpha 4
ENSSMAG00000015808	lcat	Lecithin-cholesterol acyltransferase
ENSSMAG00000015858	LOC101169047	Tribytltin binding protein type2
ENSSMAG00000015866	PPUP4877	PPUP4877
ENSSMAG00000015886	and2	Actinodin2
ENSSMAG00000015908	ANXA2	Annexin
ENSSMAG00000015940	ATGL	Adipose triglyceride lipase
ENSSMAG00000016039	ncoa2	PR domain zinc finger protein 14
ENSSMAG00000016047	LOC115572249	PSI domain-containing protein
ENSSMAG00000016064	WT1A	WT1A
ENSSMAG00000016067	TEX12	Si:dkey-40g16.5
ENSSMAG00000016108	mpx	C1q domain-containing protein
ENSSMAG00000016133	hoxb8a	Homeobox protein Hox-B8a
ENSSMAG00000016160	zf13	Homeobox domain-containing protein
ENSSMAG00000016177	hoxb3	Homeobox domain-containing protein
ENSSMAG00000016186	ca	Carbonic anhydrase
ENSSMAG00000016195	HOXB2A	Homeo box B2a
ENSSMAG00000016223	glut2	MFS domain-containing protein
ENSSMAG00000016249	ctsL	Cathepsin 12
ENSSMAG00000016261	mst1	Macrophage stimulating 1
ENSSMAG00000016276	hmga2	high mobility group protein HMGI-C isoform X2
ENSSMAG00000016301	CALML6	Calmodulin like 6
ENSSMAG00000016417	gjc1	Aminotran_1_2 domain-containing protein
ENSSMAG00000016421	rab8a	Insulin-like growth factor 2 mRNA-binding protein 1
ENSSMAG00000016432	htr3a	5-hydroxytryptamine receptor 3A
ENSSMAG00000016485	prs27	Peptidase S1 domain-containing protein
ENSSMAG00000016541	apom	Apolipoprotein M
ENSSMAG00000016568	sal	L-rhamnose-binding lectin CSL2
ENSSMAG00000016584	LOC108256842	Olfactory receptor
ENSSMAG00000016595	BICR1	BICR1
ENSSMAG00000016674	dct	L-dopachrome tautomerase
ENSSMAG00000016810	pgrp2	Peptidoglycan recognition protein ii
ENSSMAG00000016813	IBP1	Insulin-like growth factor-binding protein 1
ENSSMAG00000016964	fgb	Fibrinogen beta chain
ENSSMAG00000016993	dril1	AT-rich interactive domain-containing protein 3A
ENSSMAG00000016995	gkl	Goosefish kalliklectin
ENSSMAG00000017016	fga	Fibrinopeptide A
ENSSMAG00000017029	lhx7	LIM/homeobox protein Lhx8
ENSSMAG00000017032	lox	Lysyl oxidase homolog
ENSSMAG00000017107	a2ml	alpha-2-macroglobulin-like
ENSSMAG00000017299	pck1	Phosphoenolpyruvate carboxykinase (GTP)
ENSSMAG00000017385	rdh10	NADP-retinol dehydrogenase
ENSSMAG00000017445	fmo	Dimethylaniline monooxygenase [N-oxide-forming]
ENSSMAG00000017546	cyp17	Steroid 17-alpha-hydroxylase/17,20 lyase
ENSSMAG00000017594	sim1	SIM bHLH transcription factor 1b
ENSSMAG00000017776	hes5	BHLH domain-containing protein
ENSSMAG00000017807	TNRC6B	Trinucleotide repeat containing 6B
ENSSMAG00000017879	amn	Protein amnionless
ENSSMAG00000017974	c5	Anaphylatoxin-like domain-containing protein
ENSSMAG00000017999	A2GL	Si:dkey-90m5.4
ENSSMAG00000018060	ugt5a1	UDP-glucuronosyltransferase
ENSSMAG00000018091	apob	Vitellogenin domain-containing protein
ENSSMAG00000018143	gata4	GATA binding protein 6
ENSSMAG00000018229	fetub	Fetuin B
ENSSMAG00000018246	asgrl3	C-type lectin domain-containing protein
ENSSMAG00000018260	cyb5d1	Cytochrome b5 domain-containing protein 1
ENSSMAG00000018350	matn3	Matrilin 3a
ENSSMAG00000018455	ef1a	Elongation factor 1-alpha
ENSSMAG00000018478	nog2	Aldo_ket_red domain-containing protein
ENSSMAG00000018605	c8g	Lipocln_cytosolic_FA-bd_dom domain-containing protein
ENSSMAG00000018650	ttr	Transthyretin
ENSSMAG00000018672	stra6l	Zgc:162946 protein
ENSSMAG00000018705	lhx1	LIM/homeobox protein Lhx1
ENSSMAG00000018776	hnf4	Hepatocyte nuclear factor 4, alpha
ENSSMAG00000018780	ud2a2	UDP-glucuronosyltransferase
ENSSMAG00000018802	rhag	Ammonium_transp domain-containing protein
ENSSMAG00000018841	hnf1a	Hepatocyte nuclear factor 1-alpha
ENSSMAG00000018881	cad17	Cadherin 17, LI cadherin (liver-intestine)
ENSSMAG00000018980	ATGL	PNPLA domain-containing protein
ENSSMAG00000019007	hrh2	Histamine H2 receptor
ENSSMAG00000019072	hnf4a	Hepatocyte nuclear factor 4, gamma
ENSSMAG00000019074	rbp	Lipocln_cytosolic_FA-bd_dom domain-containing protein
ENSSMAG00000019201	ptf1a	BHLH domain-containing protein
ENSSMAG00000019248	ryr1	Ryanodine receptor 2
ENSSMAG00000019395	vtn	SMB domain-containing protein
ENSSMAG00000019582	hmga2	High mobility group protein HMGI-C
ENSSMAG00000019635	ASCL3	Achaete-scute 4
ENSSMAG00000019641	KNG	KNG
ENSSMAG00000019655	lbr	3-beta-hydroxysterol Delta (14)-reductase
ENSSMAG00000019738	slc10a1	Solute carrier family 10 member 1
ENSSMAG00000019747	MT12B	MFS domain-containing protein
ENSSMAG00000019819	ambp	Alpha-1-microglobulin
ENSSMAG00000019893	CAPN1	Calpain catalytic domain-containing protein
ENSSMAG00000019969	lbx1	Homeobox domain-containing protein
ENSSMAG00000019979	T4S4	Transmembrane 4 L6 family member 4
ENSSMAG00000019992	cp	Ceruloplasmin
ENSSMAG00000020102	foxf1	Fork-head domain-containing protein
ENSSMAG00000020265	igfbp3	Insulin-like growth factor-binding protein 3
ENSSMAG00000020316	hoxa2	Homeobox domain-containing protein
ENSSMAG00000020344	ofd1	MFS domain-containing protein
ENSSMAG00000020359	cyp2y3	Cytochrome P450, family 2, subfamily Y, polypeptide 3
ENSSMAG00000020383	cld3	Claudin
ENSSMAG00000020438	pbx3	C-type lectin domain-containing protein
ENSSMAG00000020460	ntla	Brachyury A
ENSSMAG00000020527	LOC106531916	alpha-2-HS-glycoprotein-like isoform X1
ENSSMAG00000020642	irx4	Homeobox domain-containing protein
ENSSMAG00000020746	s6a19	Transporter
ENSSMAG00000020788	ptgs2	Cyclooxygenase-2
ENSSMAG00000020838	eloa	Immunoglobulin superfamily, DCC subclass, member 3
ENSSMAG00000020843	gtr11	MFS domain-containing protein
ENSSMAG00000020904	S26A5	STAS domain-containing protein
ENSSMAG00000020958	ITIH4	Inter-alpha-trypsin inhibitor heavy chain family, member 4, transcript variant X2
ENSSMAG00000020972	cacna2d3	VWFA domain-containing protein
ENSSMAG00000021038	angl4	ANGPTL4 C-terminal chain
ENSSMAG00000021074	ncx1h	Solute carrier family 8 member 1a
ENSSMAG00000021086	S29A1	Solute carrier family 29 member 1a
ENSSMAG00000021110	aei	Delta-like protein
ENSSMAG00000021126	CO3	CO3
ENSSMAG00000021338	cdh16	Cadherin 16, KSP-cadherin
ENSSMAG00000021378	eloa	Immunoglobulin superfamily, DCC subclass, member 3
ENSSMAG00000021387	sord	PKS_ER domain-containing protein
ENSSMAG00000021414	you	Signal peptide, CUB and EGF-like domain-containing protein 1
