# Supplementary material for: Brains in Metamorphosis: Temporal Transcriptome Dynamics in Hatchery-Reared Flatfishes
Source: Biology (Basel). 2021 Dec 2;10(12):1256. doi: 10.3390/biology10121256 (PMC8698573; doi:10.3390/biology10121256)
Supplement: Supplementary file 1 [file biology-10-01256-s001.zip › Supplementary Table S6.csv]

ID	Name	Description
ENSSMAG00000000143	lamb4	Laminin subunit beta-4
ENSSMAG00000000150	SUSD1	Sushi domain containing 1
ENSSMAG00000000231	itpk1	Inositol-tetrakisphosphate 1-kinase
ENSSMAG00000000242	LOC108892978	MACPF domain-containing protein
ENSSMAG00000000247	dtx3	RING-type E3 ubiquitin transferase
ENSSMAG00000000287	c4	Complement component C4
ENSSMAG00000000430	ninj2	Ninjurin 2
ENSSMAG00000000505	cacna2d4a	Calcium channel, voltage-dependent, alpha 2/delta subunit 4a
ENSSMAG00000000572	cd3d	Ig_4 domain-containing protein
ENSSMAG00000000574	cd3e	Ig_4 domain-containing protein
ENSSMAG00000000778	Myl2	Myosin regulatory light chain 2, ventricular/cardiac muscle isoform
ENSSMAG00000000886	ucn3	urocortin-3
ENSSMAG00000000899	dhrs12	Dehydrogenase/reductase (SDR family) member 12
ENSSMAG00000000904	dpt	dermatopontin
ENSSMAG00000000923	npnt	ANTXR cell adhesion molecule 1
ENSSMAG00000001039	elf3	ETS-related transcription factor Elf-3 isoform X2
ENSSMAG00000001062	EAF2	Si:ch211-113j14.1
ENSSMAG00000001139	MDSP	Dual specificity protein phosphatase
ENSSMAG00000001145	tnni1	Troponin I, slow skeletal muscle
ENSSMAG00000001246	klhl24	BTB domain-containing protein
ENSSMAG00000001357	mpeg1	Macrophage-expressed gene 1 protein
ENSSMAG00000001362	umodl1	ZP domain-containing protein
ENSSMAG00000001381	pde6c	Phosphodiesterase
ENSSMAG00000001458	LOC106591530	endonuclease domain-containing 1 protein-like
ENSSMAG00000001511	coch	Cochlin
ENSSMAG00000001522	Ccl20	C-C motif chemokine
ENSSMAG00000001556	antkmt	LOC100145103 protein
ENSSMAG00000001741	trpc6	ANK_REP_REGION domain-containing protein
ENSSMAG00000001834	nefl	Neurofilament, light polypeptide b
ENSSMAG00000001844	rims2	C2 domain-containing protein
ENSSMAG00000001850	DNS2A	Deoxyribonuclease II
ENSSMAG00000001968	pamm	Selenoprotein U1b
ENSSMAG00000002006	plcb1	1-phosphatidylinositol 4,5-bisphosphate phosphodiesterase
ENSSMAG00000002022	spam1	Hyaluronidase
ENSSMAG00000002045	cdnf	cerebral dopamine neurotrophic factor
ENSSMAG00000002121	fhl2	Four and a half lim domains 2b
ENSSMAG00000002180	cox41	Cytochrome c oxidase subunit 4I2
ENSSMAG00000002330	lgi1	LRRCT domain-containing protein
ENSSMAG00000002406	col4	Collagenase 3
ENSSMAG00000002422	coll	ZnMc domain-containing protein
ENSSMAG00000002425	PARP11	Si:ch211-244b2.4
ENSSMAG00000002474	adgrf6	G_PROTEIN_RECEP_F2_4 domain-containing protein
ENSSMAG00000002492	tnnc	Troponin C type 2 (fast)
ENSSMAG00000002549	cxb6	Gap junction protein
ENSSMAG00000002571	myh7	Myosin heavy chain 7-like
ENSSMAG00000002590	pfkm	ATP-PFK
ENSSMAG00000002612	TNFSF14	Light, Uncharacterized protein
ENSSMAG00000002623	irg1	cis-aconitate decarboxylase
ENSSMAG00000002702	fut9	Glyco_tran_10_N domain-containing protein
ENSSMAG00000002756	ebf4	F5/8 type C domain-containing protein
ENSSMAG00000002908	vcp	Transitional endoplasmic reticulum ATPase
ENSSMAG00000002947	myoz3a	Myozenin 3a
ENSSMAG00000002981	dhrs7c	Dehydrogenase/reductase SDR family member 7C
ENSSMAG00000002991	prs27	Peptidase S1 domain-containing protein
ENSSMAG00000003021	rgs14	regulator of G-protein signaling 14 isoform X1
ENSSMAG00000003026	MYH	Myosin heavy chain
ENSSMAG00000003069	SCIN	Adseverin
ENSSMAG00000003102	c1qb	C1q domain-containing protein
ENSSMAG00000003109	c1qb	C1q domain-containing protein
ENSSMAG00000003131	rtbdn	Folate_rec domain-containing protein
ENSSMAG00000003135	pcbp3	Poly(RC)-binding protein 3
ENSSMAG00000003199	bty	E3 ubiquitin-protein ligase TRIM39-like
ENSSMAG00000003208	asb14	Ankyrin repeat and SOCS box protein 14
ENSSMAG00000003214	GP5	LRRCT domain-containing protein
ENSSMAG00000003288	GIMA4	AIG1-type G domain-containing protein
ENSSMAG00000003292	spr	Sepiapterin reductase
ENSSMAG00000003294	znf395b	Zinc finger protein 395b
ENSSMAG00000003334	eef2	Tr-type G domain-containing protein
ENSSMAG00000003338	opgb	TNFR-Cys domain-containing protein
ENSSMAG00000003395	it	Oxytocin
ENSSMAG00000003548	dph2	Lysyl oxidase homolog
ENSSMAG00000003621	thbs2	Thrombospondin 2b
ENSSMAG00000003749	ggh	Folate gamma-glutamyl hydrolase
ENSSMAG00000003888	efhd2	Troponin C, slow skeletal and cardiac muscles
ENSSMAG00000003937	pik3cg	Phosphatidylinositol-4,5-bisphosphate 3-kinase
ENSSMAG00000003977	krcp	Kelch repeat-containing protein
ENSSMAG00000004063	postn	Periostin, osteoblast specific factor b
ENSSMAG00000004248	bglap	Osteocalcin
ENSSMAG00000004253	hacd4	Very-long-chain (3R)-3-hydroxyacyl-CoA dehydratase
ENSSMAG00000004294	bcan	Brevican
ENSSMAG00000004311	dgkk	Fas apoptotic inhibitory molecule 2
ENSSMAG00000004318	pyk2	Non-specific protein-tyrosine kinase
ENSSMAG00000004441	proca1	PA2c domain-containing protein
ENSSMAG00000004443	scn1b	Ig-like domain-containing protein
ENSSMAG00000004446	cd37	Actinin alpha 3b
ENSSMAG00000004537	nol6	Activin beta-A chain
ENSSMAG00000004540	gch2	GTP cyclohydrolase 1
ENSSMAG00000004578	rin1	Si:ch211-168d1.3
ENSSMAG00000004660	mag	Myelin associated glycoprotein
ENSSMAG00000004713	ccr2	G_PROTEIN_RECEP_F1_2 domain-containing protein
ENSSMAG00000004739	CD22	B-cell receptor CD22 B-lymphocyte cell adhesion molecule
ENSSMAG00000004761	CAV2	Caveolin
ENSSMAG00000004763	ldb3	LIM domain binding 3a
ENSSMAG00000004774	PLCXD2	PI-PLC X domain-containing protein 2
ENSSMAG00000004847		GLOBIN domain-containing protein
ENSSMAG00000004959	dcp1b	Gamma-aminobutyric acid (GABA) A receptor, alpha 6b
ENSSMAG00000005034	nacc2	Nucleus accumbens-associated protein 2
ENSSMAG00000005103	synpo2lb	Synaptopodin 2-like b
ENSSMAG00000005120	mybph	Myosin binding protein Ha
ENSSMAG00000005123	edg3	G_PROTEIN_RECEP_F1_2 domain-containing protein
ENSSMAG00000005213	eomes	T-box_assoc domain-containing protein
ENSSMAG00000005229	LOC106567508	uncharacterized protein LOC106567508
ENSSMAG00000005259	Eva1a	Protein eva-1 homolog A
ENSSMAG00000005320
ENSSMAG00000005388	hpx	Hemopexin
ENSSMAG00000005426	xirg	Putative XIRG protein
ENSSMAG00000005535	LOC108897765	Putative prostate stem cell antigen-like
ENSSMAG00000005539	GSTENG00009445001	Chromosome undetermined SCAF11274, whole genome shotgun sequence
ENSSMAG00000005735	tmc7	Transmembrane channel-like protein
ENSSMAG00000005763
ENSSMAG00000005794	thbs1	Thrombospondin 1a
ENSSMAG00000005940	col21a1	Collagen, type XXI, alpha 1
ENSSMAG00000006083	LOC108898440	Ig-like domain-containing protein
ENSSMAG00000006211	tnni2	Troponin I2, fast skeletal type
ENSSMAG00000006274	mnep	Metalloendopeptidase
ENSSMAG00000006288	tnnt3	Troponin T, fast skeletal muscle isoforms
ENSSMAG00000006434	fat2	FAT atypical cadherin 2
ENSSMAG00000006449	LOC102363116	TIR domain-containing protein
ENSSMAG00000006455	il6st	Rho guanine nucleotide exchange factor 3
ENSSMAG00000006554	CPI17	Protein phosphatase 1, regulatory (inhibitor) subunit 14Aa
ENSSMAG00000006578	chd9	Nebulin
ENSSMAG00000006636	cdkn2b	Cyclin-dependent kinase inhibitor 2C (p18, inhibits CDK4)
ENSSMAG00000006677	pgf	placenta growth factor
ENSSMAG00000006726	lingo1	Ig-like domain-containing protein
ENSSMAG00000006777	aspn	Biglycan
ENSSMAG00000006808	npnt	ANTXR cell adhesion molecule 1
ENSSMAG00000006884	nectin3	Poliovirus receptor-related 3
ENSSMAG00000006982	CD22_0	Ig-like domain-containing protein
ENSSMAG00000006992	klhl34	Kelch like family member 34
ENSSMAG00000007232	cd79b	Ig-like domain-containing protein
ENSSMAG00000007247	scn4aa	Sodium channel protein type 4 subunit alpha A
ENSSMAG00000007283	ubr4	Adhesion G protein-coupled receptor G2a
ENSSMAG00000007298	pebp4	phosphatidylethanolamine-binding protein 4
ENSSMAG00000007524	hpgd	Zgc:56585
ENSSMAG00000007650	mbpb	Myelin basic protein
ENSSMAG00000007883	kcna3	BTB domain-containing protein
ENSSMAG00000007951	ccr3	Chemokine (C motif) receptor 1a, duplicate 1
ENSSMAG00000007985	olm2a	Olfactomedin-like domain-containing protein
ENSSMAG00000007996	islr2	Ig-like domain-containing protein
ENSSMAG00000008024	pou1f1	Pituitary-specific transcription factor
ENSSMAG00000008025	ina	IF rod domain-containing protein
ENSSMAG00000008027	COCA1	Collagen, type XII, alpha 1b
ENSSMAG00000008146	chi	Collagen, type I, alpha 1b
ENSSMAG00000008185	dnajb4	J domain-containing protein
ENSSMAG00000008193	SELE	Selectin E
ENSSMAG00000008195	rb27b	Small monomeric GTPase
ENSSMAG00000008209	mybpc2	Myosin binding protein C, fast type a
ENSSMAG00000008214	acp5	Tartrate-resistant acid phosphatase type 5
ENSSMAG00000008245	IGFN1	Immunoglobulin like and fibronectin type III domain containing 1, tandem duplicate 2
ENSSMAG00000008329	irig	PARP catalytic domain-containing protein
ENSSMAG00000008393	cd79a	Ig-like domain-containing protein
ENSSMAG00000008399	nebl	LIM and SH3 domain protein 1
ENSSMAG00000008444	gb	GLOBIN domain-containing protein
ENSSMAG00000008466	ciita	NACHT domain-containing protein
ENSSMAG00000008469	aqp8	Aquaporin 8b
ENSSMAG00000008515	lpxn	Paxillin
ENSSMAG00000008539	tnni1	Troponin I4a
ENSSMAG00000008574	zpld1	ZP domain-containing protein
ENSSMAG00000008603	FGFBP1	Fibroblast growth factor binding protein 1
ENSSMAG00000008609	FGFP2	FGFP2
ENSSMAG00000008758	mlc2	Myosin light chain 2
ENSSMAG00000008785	fgl1	Fibrinogen C-terminal domain-containing protein
ENSSMAG00000008810	ldhA	L-lactate dehydrogenase
ENSSMAG00000008836	mmp2	72 kDa gelatinase
ENSSMAG00000008840	MYL2	Myosin light chain 2
ENSSMAG00000008850	SAMHD1	Deoxynucleoside triphosphate triphosphohydrolase SAMHD1
ENSSMAG00000008943	pkp1	plakophilin-1
ENSSMAG00000009120	lck	Tyrosine-protein kinase
ENSSMAG00000009138	ifng1	Interferon-gamma 1
ENSSMAG00000009146	il22	Interleukin-22
ENSSMAG00000009203	tmem233	transmembrane protein 233
ENSSMAG00000009241	cd9	Tetraspanin
ENSSMAG00000009251	rundc3a	RUN domain-containing protein 3A
ENSSMAG00000009313	grn	Granulin a
ENSSMAG00000009319	sal	SUEL-type lectin domain-containing protein
ENSSMAG00000009360	mpz	Ig-like domain-containing protein
ENSSMAG00000009487	tmem144	transmembrane protein 144
ENSSMAG00000009542	DYSF	Dysferlin
ENSSMAG00000009599	cpz	Carboxypeptidase Z
ENSSMAG00000009603	hsh2d	SH2 domain-containing protein
ENSSMAG00000009643	gpi	Glucose-6-phosphate isomerase
ENSSMAG00000009652	sh21b	SH2 domain-containing protein
ENSSMAG00000009777	F2P81_002076	B30.2/SPRY domain-containing protein
ENSSMAG00000009791	lim2	Lens intrinsic membrane protein 2
ENSSMAG00000009806	LOC108880426	HEPN domain-containing protein
ENSSMAG00000009833	LOC100709096	G_PROTEIN_RECEP_F3_4 domain-containing protein
ENSSMAG00000009917	rhd	Rh blood group, D antigen
ENSSMAG00000009946	mrc2	Mannose receptor, C type 2
ENSSMAG00000010043	THY1	THY1
ENSSMAG00000010049	kcnj12	ATP-sensitive inward rectifier potassium channel 12
ENSSMAG00000010124		C-type lectin domain-containing protein
ENSSMAG00000010141	graa	Peptidase S1 domain-containing protein
ENSSMAG00000010209	tmem125b	Transmembrane protein 125b
ENSSMAG00000010243	ank3	MFS domain-containing protein
ENSSMAG00000010254	SEMA7A	Semaphorin 7A, GPI membrane anchor (John Milton Hagen blood group)
ENSSMAG00000010275	nfatc2	RHD domain-containing protein
ENSSMAG00000010345	cd4	CD4 protein
ENSSMAG00000010380	LOC101075815	T-cell surface antigen T4/Leu-3
ENSSMAG00000010382	marchf4	E3 ubiquitin-protein ligase MARCHF4
ENSSMAG00000010414	CAPN1	Calpain catalytic domain-containing protein
ENSSMAG00000010442	mslna	Si:ch211-188p14.4
ENSSMAG00000010453	NME8	NME/NM23 family member 8
ENSSMAG00000010607	ampN	Aminopeptidase
ENSSMAG00000010620	smyd1	histone-lysine N-methyltransferase SMYD1 isoform X2
ENSSMAG00000010622	bhmt	Hcy-binding domain-containing protein
ENSSMAG00000010634	gpd1	Glycerol-3-phosphate dehydrogenase [NAD(+)]
ENSSMAG00000010654	plxdc1	Plexin domain containing 1
ENSSMAG00000010672	ccr7	G_PROTEIN_RECEP_F1_2 domain-containing protein
ENSSMAG00000010755	rps2	CP2 domain-containing protein
ENSSMAG00000010764	mlc3	Myosin light chain 3
ENSSMAG00000010767	nacc1	Nucleus accumbens associated 1, BEN and BTB (POZ) domain containing b
ENSSMAG00000010977	SVIL	Supervillin
ENSSMAG00000011012	adh5	PKS_ER domain-containing protein
ENSSMAG00000011025	tgm2	TGc domain-containing protein
ENSSMAG00000011058	atp8b2	Phospholipid-transporting ATPase
ENSSMAG00000011061	myoc	Myocilin
ENSSMAG00000011071	npas4	Neuronal PAS domain-containing protein 4
ENSSMAG00000011237	pygm	Alpha-1,4 glucan phosphorylase
ENSSMAG00000011384	C1S	Complement component 1, s subcomponent
ENSSMAG00000011433	tapbpl	tapasin-related protein
ENSSMAG00000011461	cytip	PDZ domain-containing protein
ENSSMAG00000011551	gapdh	Glyceraldehyde-3-phosphate dehydrogenase
ENSSMAG00000011684	ak5	Nucleoside-diphosphate kinase
ENSSMAG00000011709	col2a1	Collagen, type V, alpha 2a
ENSSMAG00000011784	kcrs	Creatine kinase
ENSSMAG00000011795	tbb2c	Tubulin domain-containing protein
ENSSMAG00000011813	tubb1	Tubulin beta chain
ENSSMAG00000011835	cltr1	Cysteinyl leukotriene receptor 1
ENSSMAG00000011862	slc2a7	MFS domain-containing protein
ENSSMAG00000011877	D9C73_019131	AIG1-type G domain-containing protein
ENSSMAG00000012010	paox	Amyloid beta A4 protein-binding family B member 1-interacting protein
ENSSMAG00000012150	LOC106579241	uncharacterized protein LOC106579241
ENSSMAG00000012231	tbr1	T-box_assoc domain-containing protein
ENSSMAG00000012237	cd2	CD2
ENSSMAG00000012247	S4A10	Anion exchange protein
ENSSMAG00000012274	cyp19	Cytochrome P450 family 19 subfamily A member 1
ENSSMAG00000012293	htra1b	Serine protease HTRA1B
ENSSMAG00000012341	bdh1	Zgc:113142
ENSSMAG00000012360	clcn1	Chloride channel protein
ENSSMAG00000012597	NR2C	Glutamate receptor, ionotropic, N-methyl D-aspartate 2Ca
ENSSMAG00000012654	sting	Stimulator of interferon genes protein
ENSSMAG00000012687	gdf8	TGF_BETA_2 domain-containing protein
ENSSMAG00000012692	tbl3	BRICHOS domain-containing protein
ENSSMAG00000012698	adgrg3	Adhesion G protein-coupled receptor G3
ENSSMAG00000012958	GIMA7	AIG1-type G domain-containing protein
ENSSMAG00000013013	lrrc3	LRRNT domain-containing protein
ENSSMAG00000013028	gp9	Glycoprotein IX (platelet)
ENSSMAG00000013034		Putative cell adhesion molecule 4-like
ENSSMAG00000013051	nkcc1a	Solute carrier family 12 member 2
ENSSMAG00000013085	CYP4F8	B box-type domain-containing protein
ENSSMAG00000013088	c3ar1	G_PROTEIN_RECEP_F1_2 domain-containing protein
ENSSMAG00000013103	chs1	Chitin synthase
ENSSMAG00000013184	NLRC3a	NLR family CARD domain-containing 3a
ENSSMAG00000013234	sash3	SH3 domain-containing protein
ENSSMAG00000013315	NSNH	Inosine-uridine preferring nucleoside hydrolase
ENSSMAG00000013354	chrna9	Cholinergic receptor nicotinic alpha 9 subunit
ENSSMAG00000013511	col1A2	Fibrillar collagen NC1 domain-containing protein
ENSSMAG00000013620	bglap2	Osteocalcin 2
ENSSMAG00000013626	ocm	Parvalbumin 1
ENSSMAG00000013637	myh2	Myosin heavy chain, fast skeletal muscle
ENSSMAG00000013651	ocm	Parvalbumin 5
ENSSMAG00000013677	DEA	MHC class II antigen
ENSSMAG00000013748	azin1	Fibrillar collagen NC1 domain-containing protein
ENSSMAG00000013777	klhl33	Kelch-like family member 33
ENSSMAG00000013793
ENSSMAG00000013930	zg1	GATA binding protein 1a
ENSSMAG00000013960	casq1b	Calsequestrin
ENSSMAG00000014097	mmp3	Fibrinogen C-terminal domain-containing protein
ENSSMAG00000014204	npy	Pro-neuropeptide Y
ENSSMAG00000014341	gpnmb	PKD domain-containing protein
ENSSMAG00000014358	galnt15	Polypeptide N-acetylgalactosaminyltransferase
ENSSMAG00000014470	pim1	Serine/threonine-protein kinase
ENSSMAG00000014556	ripk3	Protein kinase domain-containing protein
ENSSMAG00000014583	CCL19L1	SCY domain-containing protein
ENSSMAG00000014598	cbln1	C1q domain-containing protein
ENSSMAG00000014637	irig	PARP catalytic domain-containing protein
ENSSMAG00000014762	PRS27	Zgc:100868
ENSSMAG00000014766	mybpc2	Myosin binding protein C, fast type b
ENSSMAG00000014768	gs1	Glutamine synthetase
ENSSMAG00000014779	col28a1	Collagen alpha-1(XXVIII) chain
ENSSMAG00000014934	ttn	Titin
ENSSMAG00000015016	bMYH3	Myosin_tail_1 domain-containing protein
ENSSMAG00000015055	LBP	Lipopolysaccharide-binding protein
ENSSMAG00000015167	loxe3	Si:dkey-17e16.9
ENSSMAG00000015181	gfi1	Zinc finger protein Gfi-1b
ENSSMAG00000015293	SMAX5B_005510	Carboxylic ester hydrolase
ENSSMAG00000015332	LOC106515178	CD276 antigen homolog
ENSSMAG00000015408	Lox	Lysyl oxidase homolog
ENSSMAG00000015622	clmn	Calmin
ENSSMAG00000015624	casp10	Caspase 10, apoptosis-related cysteine peptidase
ENSSMAG00000015625	mettl11b	Alpha N-terminal protein methyltransferase 1B
ENSSMAG00000015637	VWA7	von Willebrand factor A domain-containing protein 7
ENSSMAG00000015653	PIK3R5	Phosphoinositide-3-kinase, regulatory subunit 5
ENSSMAG00000015780	tlr14	Toll-like receptor 14
ENSSMAG00000015815	ik	Si:dkey-183j2.10
ENSSMAG00000015837	apod	Apolipoprotein D
ENSSMAG00000015980	LOC106514591	UPAR/Ly6 domain-containing protein
ENSSMAG00000015984	GSONMT00079496001	DUF4430 domain-containing protein
ENSSMAG00000016061	GIMA7	AIG1-type G domain-containing protein
ENSSMAG00000016083	gcnt3	Beta-1,3-galactosyl-O-glycosyl-glycoprotein beta-1,6-N-acetylglucosaminyltransferase 3
ENSSMAG00000016108	mpx	C1q domain-containing protein
ENSSMAG00000016118	azin1	Fibrillar collagen NC1 domain-containing protein
ENSSMAG00000016283	plp	Proteolipid protein 1a
ENSSMAG00000016293	ppm1k	PPM-type phosphatase domain-containing protein
ENSSMAG00000016373	LOC102076776	Ig-like domain-containing protein
ENSSMAG00000016387	tpm1	tropomyosin alpha-1 chain isoform X6
ENSSMAG00000016397	tec	Tyrosine-protein kinase
ENSSMAG00000016419	abcb3	Transporter associated with antigen processing, subunit type a
ENSSMAG00000016509	alas2	5-aminolevulinate synthase, erythroid-specific, mitochondrial
ENSSMAG00000016575	pcsk9	Proprotein convertase 9
ENSSMAG00000016591	ald	Fructose-bisphosphate aldolase
ENSSMAG00000016602	prs27	Peptidase S1 domain-containing protein
ENSSMAG00000016631	sal	L-rhamnose-binding lectin SML
ENSSMAG00000016691	lao	Amine oxidase
ENSSMAG00000016702	lao	Amine oxidase
ENSSMAG00000016789	epd1	Ependymin-1
ENSSMAG00000016793	rttn	CD226 molecule
ENSSMAG00000016826	tmod4	tropomodulin-4
ENSSMAG00000016908	MUC5B	C-type lectin domain-containing protein
ENSSMAG00000016936	XCR1c	G_PROTEIN_RECEP_F1_2 domain-containing protein
ENSSMAG00000017019	vwc2	VWFC domain-containing protein
ENSSMAG00000017056	fndc1	Fibronectin type III domain containing 1
ENSSMAG00000017286	DSP	Desmoplakin b
ENSSMAG00000017316	LOC115424471	Ig-like domain-containing protein
ENSSMAG00000017321	ucp1	Mitochondrial uncoupling protein 2
ENSSMAG00000017362	tlr7	Toll-like receptor 7
ENSSMAG00000017420	TAPBPb	Tapasin b
ENSSMAG00000017444	gzf1	Cullin-associated and neddylation-dissociated 1
ENSSMAG00000017480	COL1A1	Type 1 collagen alpha 1
ENSSMAG00000017568	ppp1r3da	CBM21 domain-containing protein
ENSSMAG00000017570	grm5	G_PROTEIN_RECEP_F3_4 domain-containing protein
ENSSMAG00000017577	ccn1	Cellular communication network factor 1
ENSSMAG00000017638	wfdc1	Protein FAM26E
ENSSMAG00000017663	SOUL2	Heme-binding protein soul2
ENSSMAG00000017676	pnp	Purine nucleoside phosphorylase
ENSSMAG00000017681	ST3A1	Sulfotransferase
ENSSMAG00000017714	TSCOT	TSCOT
ENSSMAG00000017763	prl	Prolactin
ENSSMAG00000017788	crfb9	Interleukin 22 receptor, alpha 2
ENSSMAG00000017851	klhl6	BTB domain-containing protein
ENSSMAG00000017867	GSTENG00026050001	Zgc:91849
ENSSMAG00000017882	tnnt1	troponin T, slow skeletal muscle
ENSSMAG00000017895	stxbp6	V-SNARE coiled-coil homology domain-containing protein
ENSSMAG00000017996	stat1	Signal transducer and activator of transcription
ENSSMAG00000018013	abca2	ATP-binding cassette, sub-family A (ABC1), member 2
ENSSMAG00000018134	LOC100709385	Ig-like domain-containing protein
ENSSMAG00000018141	call4	Calmodulin-like 4
ENSSMAG00000018142	sapcd1	Si:ch211-266k8.6
ENSSMAG00000018147	whn	Fork-head domain-containing protein
ENSSMAG00000018179	nxph3	Neurexophilin
ENSSMAG00000018182	TECTA	Alpha-tectorin
ENSSMAG00000018221
ENSSMAG00000018314	HB2D	Ig-like domain-containing protein
ENSSMAG00000018384	itga11	VWFA domain-containing protein
ENSSMAG00000018466	nefl	Neurofilament, light polypeptide b
ENSSMAG00000018521	can3	Calpain 3b
ENSSMAG00000018615	mlc1	Myosin light chain, embryonic
ENSSMAG00000018667	enp2	ectonucleoside triphosphate diphosphohydrolase 2 isoform X1
ENSSMAG00000018725	gja7	Gap junction protein
ENSSMAG00000018863	CD6	T-cell differentiation antigen CD6
ENSSMAG00000018926	UTP14A	Reelin domain-containing protein
ENSSMAG00000018933	ddit4l	DNA damage-inducible transcript 4-like protein
ENSSMAG00000018947	sel1l3	protein sel-1 homolog 3
ENSSMAG00000019154	MYH6	Myosin heavy chain 7
ENSSMAG00000019215	LOC115357376	HECT domain-containing protein
ENSSMAG00000019267	ca1	Carbonic anhydrase
ENSSMAG00000019308	CD38	ADP-ribosyl cyclase/cyclic ADP-ribose hydrolase
ENSSMAG00000019365	plekhs1	pleckstrin homology domain-containing family S member 1 isoform X1
ENSSMAG00000019451	ryr3	Ryanodine receptor 3
ENSSMAG00000019595	ptafr	Platelet-activating factor receptor
ENSSMAG00000019639	pabpc1	Rab-GAP TBC domain-containing protein
ENSSMAG00000019658	ndufs8	Complex I-23kD
ENSSMAG00000019797	mbpa	Myelin basic protein
ENSSMAG00000019959	eomes	T-box_assoc domain-containing protein
ENSSMAG00000020029	ppp1r3a	CBM21 domain-containing protein
ENSSMAG00000020091	arhgap24	Rho GTPase-activating protein 25
ENSSMAG00000020109	asmt	IRF tryptophan pentad repeat domain-containing protein
ENSSMAG00000020119	dlg1	Discs, largehomolog 1
ENSSMAG00000020184	aldr	Aldo_ket_red domain-containing protein
ENSSMAG00000020254	cga	Glycoprotein hormones alpha chain
ENSSMAG00000020293	selja	Selenoprotein J
ENSSMAG00000020308	ryr1	Ryanodine receptor 1
ENSSMAG00000020324	ccnh	Collagen alpha-1(XVII) chain
ENSSMAG00000020335	nt5c2	5'-nucleotidase domain-containing protein 4 isoform X2
ENSSMAG00000020353	cdcp1	CUB domain containing protein 1
ENSSMAG00000020424	mpx	Myeloperoxidase
ENSSMAG00000020608	dhrs12	Dehydrogenase/reductase (SDR family) member 12
ENSSMAG00000020700	ponzr10	Plac8 onzin-related protein 10
ENSSMAG00000020871	acta1	Actin, alpha skeletal muscle
ENSSMAG00000020885	nr4a1	Nuclear receptor subfamily 4 group A member 1
ENSSMAG00000020908	myhb	Myosin, heavy chain b
ENSSMAG00000020982	cd45	Protein-tyrosine-phosphatase
ENSSMAG00000021034	gch	GTP cyclohydrolase 1
ENSSMAG00000021035	gch	GTP cyclohydrolase 1
ENSSMAG00000021113	MPSF	Myomesin 2a
ENSSMAG00000021124	LOC102077851	B-cell receptor CD22 B-lymphocyte cell adhesion molecule
ENSSMAG00000021187	jak3	Tyrosine-protein kinase
ENSSMAG00000021194	LOC115381713	Fibronectin type-III domain-containing protein
ENSSMAG00000021318	MT21C	Si:ch73-244f7.3
