# Supplementary material for: Brains in Metamorphosis: Temporal Transcriptome Dynamics in Hatchery-Reared Flatfishes
Source: Biology (Basel). 2021 Dec 2;10(12):1256. doi: 10.3390/biology10121256 (PMC8698573; doi:10.3390/biology10121256)
Supplement: Supplementary file 1 [file biology-10-01256-s001.zip › Supplementary Table S7.csv]

ID	Name	Description
ENSSMAG00000000242	LOC108892978	MACPF domain-containing protein
ENSSMAG00000000287	c4	Complement component C4
ENSSMAG00000000373	FASLG	TNF_2 domain-containing protein
ENSSMAG00000000505	cacna2d4a	Calcium channel, voltage-dependent, alpha 2/delta subunit 4a
ENSSMAG00000000778	Myl2	Myosin regulatory light chain 2, ventricular/cardiac muscle isoform
ENSSMAG00000000977	NF7B	B box-type domain-containing protein
ENSSMAG00000001071	spp120	ZP domain-containing protein
ENSSMAG00000001357	mpeg1	Macrophage-expressed gene 1 protein
ENSSMAG00000001834	nefl	Neurofilament, light polypeptide b
ENSSMAG00000001844	rims2	C2 domain-containing protein
ENSSMAG00000002022	spam1	Hyaluronidase
ENSSMAG00000002180	cox41	Cytochrome c oxidase subunit 4I2
ENSSMAG00000002191	coll	ZnMc domain-containing protein
ENSSMAG00000002330	lgi1	LRRCT domain-containing protein
ENSSMAG00000002406	col4	Collagenase 3
ENSSMAG00000002425	PARP11	Si:ch211-244b2.4
ENSSMAG00000002474	adgrf6	G_PROTEIN_RECEP_F2_4 domain-containing protein
ENSSMAG00000002549	cxb6	Gap junction protein
ENSSMAG00000002590	pfkm	ATP-PFK
ENSSMAG00000002682	socs1b	Suppressor of cytokine-signaling 1b
ENSSMAG00000002702	fut9	Glyco_tran_10_N domain-containing protein
ENSSMAG00000003048	nkx23	Homeobox domain-containing protein
ENSSMAG00000003102	c1qb	C1q domain-containing protein
ENSSMAG00000003109	c1qb	C1q domain-containing protein
ENSSMAG00000003199	bty	E3 ubiquitin-protein ligase TRIM39-like
ENSSMAG00000003288	GIMA4	AIG1-type G domain-containing protein
ENSSMAG00000003292	spr	Sepiapterin reductase
ENSSMAG00000003312	mycbpap	MYCBP-associated protein
ENSSMAG00000003334	eef2	Tr-type G domain-containing protein
ENSSMAG00000003355	hebp2	Heme-binding protein soul5
ENSSMAG00000003412	GSONMT00040099001	ZP domain-containing protein
ENSSMAG00000003621	thbs2	Thrombospondin 2b
ENSSMAG00000003743	usp18	Ubiquitin specific peptidase 18
ENSSMAG00000003869	parp14	PARP
ENSSMAG00000003906	parp9	PARP
ENSSMAG00000004063	postn	Periostin, osteoblast specific factor b
ENSSMAG00000004248	bglap	Osteocalcin
ENSSMAG00000004294	bcan	Brevican
ENSSMAG00000004311	dgkk	Fas apoptotic inhibitory molecule 2
ENSSMAG00000004351	cd9	Tetraspanin
ENSSMAG00000004441	proca1	PA2c domain-containing protein
ENSSMAG00000004660	mag	Myelin associated glycoprotein
ENSSMAG00000004959	dcp1b	Gamma-aminobutyric acid (GABA) A receptor, alpha 6b
ENSSMAG00000005036	LOC113585962	WH1 domain-containing protein
ENSSMAG00000005213	eomes	T-box_assoc domain-containing protein
ENSSMAG00000005539	GSTENG00009445001	Chromosome undetermined SCAF11274, whole genome shotgun sequence
ENSSMAG00000005735	tmc7	Transmembrane channel-like protein
ENSSMAG00000006243	cki	IF rod domain-containing protein
ENSSMAG00000006274	mnep	Metalloendopeptidase
ENSSMAG00000006434	fat2	FAT atypical cadherin 2
ENSSMAG00000006449	LOC102363116	TIR domain-containing protein
ENSSMAG00000006726	lingo1	Ig-like domain-containing protein
ENSSMAG00000006777	aspn	Biglycan
ENSSMAG00000007192	loxe3	epidermis-type lipoxygenase 3 isoform X1
ENSSMAG00000007247	scn4aa	Sodium channel protein type 4 subunit alpha A
ENSSMAG00000007427	lgp2	RNA helicase
ENSSMAG00000007460	5NT1A	5NT1A
ENSSMAG00000007524	hpgd	Zgc:56585
ENSSMAG00000007822	in35	interferon-induced 35 kDa protein homolog isoform X2
ENSSMAG00000007883	kcna3	BTB domain-containing protein
ENSSMAG00000007973	fChi3	Chitinase
ENSSMAG00000008146	chi	Collagen, type I, alpha 1b
ENSSMAG00000008190	cd226	Plac8 onzin related protein 1
ENSSMAG00000008214	acp5	Tartrate-resistant acid phosphatase type 5
ENSSMAG00000008329	irig	PARP catalytic domain-containing protein
ENSSMAG00000008361	socs1	Novel protein similar to suppressor of cytokine signaling 1
ENSSMAG00000008466	ciita	NACHT domain-containing protein
ENSSMAG00000008528	erk7	Mitogen-activated protein kinase
ENSSMAG00000008539	tnni1	Troponin I4a
ENSSMAG00000008566	irf7	IRF tryptophan pentad repeat domain-containing protein
ENSSMAG00000008574	zpld1	ZP domain-containing protein
ENSSMAG00000009138	ifng1	Interferon-gamma 1
ENSSMAG00000009168	GSONMT00012539001	CASPASE_P20 domain-containing protein
ENSSMAG00000009203	tmem233	transmembrane protein 233
ENSSMAG00000009360	mpz	Ig-like domain-containing protein
ENSSMAG00000009599	cpz	Carboxypeptidase Z
ENSSMAG00000009603	hsh2d	SH2 domain-containing protein
ENSSMAG00000009625	tmem130	PKD domain-containing protein
ENSSMAG00000009806	LOC108880426	HEPN domain-containing protein
ENSSMAG00000010049	kcnj12	ATP-sensitive inward rectifier potassium channel 12
ENSSMAG00000010141	graa	Peptidase S1 domain-containing protein
ENSSMAG00000010243	ank3	MFS domain-containing protein
ENSSMAG00000010275	nfatc2	RHD domain-containing protein
ENSSMAG00000010296	pkr1	Eukaryotic translation initiation factor 2-alpha kinase 2
ENSSMAG00000010402	mx	Interferon-induced GTP-binding protein Mx
ENSSMAG00000010414	CAPN1	Calpain catalytic domain-containing protein
ENSSMAG00000010442	mslna	Si:ch211-188p14.4
ENSSMAG00000010622	bhmt	Hcy-binding domain-containing protein
ENSSMAG00000010640	mnep	Metalloendopeptidase
ENSSMAG00000011154	znfx1	NFX1-type zinc finger-containing protein 1
ENSSMAG00000011304	psmb7	Proteasome subunit beta
ENSSMAG00000011433	tapbpl	tapasin-related protein
ENSSMAG00000011453
ENSSMAG00000011709	col2a1	Collagen, type V, alpha 2a
ENSSMAG00000011803	fChi3	Chitinase
ENSSMAG00000011856	chi	Chitinase
ENSSMAG00000012231	tbr1	T-box_assoc domain-containing protein
ENSSMAG00000012298	il11	Interleukin 11a
ENSSMAG00000012345	mda5	RNA helicase
ENSSMAG00000012654	sting	Stimulator of interferon genes protein
ENSSMAG00000012687	gdf8	TGF_BETA_2 domain-containing protein
ENSSMAG00000012692	tbl3	BRICHOS domain-containing protein
ENSSMAG00000012850	OGFR	Opioid growth factor receptor
ENSSMAG00000012958	GIMA7	AIG1-type G domain-containing protein
ENSSMAG00000013085	CYP4F8	B box-type domain-containing protein
ENSSMAG00000013088	c3ar1	G_PROTEIN_RECEP_F1_2 domain-containing protein
ENSSMAG00000013103	chs1	Chitin synthase
ENSSMAG00000013354	chrna9	Cholinergic receptor nicotinic alpha 9 subunit
ENSSMAG00000013511	col1A2	Fibrillar collagen NC1 domain-containing protein
ENSSMAG00000013604	fhl3	Transporter 1, ATP-binding cassette, sub-family B (MDR/TAP)
ENSSMAG00000013793
ENSSMAG00000013960	casq1b	Calsequestrin
ENSSMAG00000014341	gpnmb	PKD domain-containing protein
ENSSMAG00000014511	LOC100693003	VLIG-type G domain-containing protein
ENSSMAG00000014556	ripk3	Protein kinase domain-containing protein
ENSSMAG00000014583	CCL19L1	SCY domain-containing protein
ENSSMAG00000014598	cbln1	C1q domain-containing protein
ENSSMAG00000014637	irig	PARP catalytic domain-containing protein
ENSSMAG00000014651	nlrc5	NACHT domain-containing protein
ENSSMAG00000014768	gs1	Glutamine synthetase
ENSSMAG00000014771	galnt3	Glutamate receptor, ionotropic, delta 2 (Grid2) interacting protein, a
ENSSMAG00000014779	col28a1	Collagen alpha-1(XXVIII) chain
ENSSMAG00000015028	samd9l	Zmp:0000000735
ENSSMAG00000015091	metrnl	Meteorin, glial cell differentiation regulator-like
ENSSMAG00000015167	loxe3	Si:dkey-17e16.9
ENSSMAG00000015293	SMAX5B_005510	Carboxylic ester hydrolase
ENSSMAG00000015624	casp10	Caspase 10, apoptosis-related cysteine peptidase
ENSSMAG00000015637	VWA7	von Willebrand factor A domain-containing protein 7
ENSSMAG00000015815	ik	Si:dkey-183j2.10
ENSSMAG00000015929	gdpd2	GP-PDE domain-containing protein
ENSSMAG00000015932	irf3	Interferon regulatory factor 3
ENSSMAG00000015947	LOC106518715	nuclear GTPase SLIP-GC-like
ENSSMAG00000015980	LOC106514591	UPAR/Ly6 domain-containing protein
ENSSMAG00000016022	LOC101161309	HECT domain-containing protein
ENSSMAG00000016061	GIMA7	AIG1-type G domain-containing protein
ENSSMAG00000016083	gcnt3	Beta-1,3-galactosyl-O-glycosyl-glycoprotein beta-1,6-N-acetylglucosaminyltransferase 3
ENSSMAG00000016135	lao	Amine oxidase
ENSSMAG00000016283	plp	Proteolipid protein 1a
ENSSMAG00000016293	ppm1k	PPM-type phosphatase domain-containing protein
ENSSMAG00000016373	LOC102076776	Ig-like domain-containing protein
ENSSMAG00000016397	tec	Tyrosine-protein kinase
ENSSMAG00000016419	abcb3	Transporter associated with antigen processing, subunit type a
ENSSMAG00000016568	sal	L-rhamnose-binding lectin CSL2
ENSSMAG00000016602	prs27	Peptidase S1 domain-containing protein
ENSSMAG00000016691	lao	Amine oxidase
ENSSMAG00000016702	lao	Amine oxidase
ENSSMAG00000016762	lyg	Lysozyme g
ENSSMAG00000016784	rsph14	Cnd1 domain-containing protein
ENSSMAG00000016789	epd1	Ependymin-1
ENSSMAG00000016908	MUC5B	C-type lectin domain-containing protein
ENSSMAG00000016945	uba7	Ubiquitin-activating enzyme E1
ENSSMAG00000017019	vwc2	VWFC domain-containing protein
ENSSMAG00000017083	PPUP5006	PPUP5006
ENSSMAG00000017130	ftr12	FinTRIM family, member 87
ENSSMAG00000017332	dhrs13b	Dehydrogenase/reductase (SDR family) member 13b.1
ENSSMAG00000017420	TAPBPb	Tapasin b
ENSSMAG00000017421	nmi	N-myc-interactor
ENSSMAG00000017428	smchd1	SMC hinge domain-containing protein
ENSSMAG00000017480	COL1A1	Type 1 collagen alpha 1
ENSSMAG00000017570	grm5	G_PROTEIN_RECEP_F3_4 domain-containing protein
ENSSMAG00000017638	wfdc1	Protein FAM26E
ENSSMAG00000017652	batf2	BZIP domain-containing protein
ENSSMAG00000017800	cd83	Ig-like domain-containing protein
ENSSMAG00000017867	GSTENG00026050001	Zgc:91849
ENSSMAG00000017895	stxbp6	V-SNARE coiled-coil homology domain-containing protein
ENSSMAG00000017996	stat1	Signal transducer and activator of transcription
ENSSMAG00000018029	TIG3	Retinoic acid receptor responder protein 3
ENSSMAG00000018147	whn	Fork-head domain-containing protein
ENSSMAG00000018182	TECTA	Alpha-tectorin
ENSSMAG00000018221
ENSSMAG00000018384	itga11	VWFA domain-containing protein
ENSSMAG00000018466	nefl	Neurofilament, light polypeptide b
ENSSMAG00000018615	mlc1	Myosin light chain, embryonic
ENSSMAG00000018719	HERC1	HECT domain-containing protein
ENSSMAG00000018863	CD6	T-cell differentiation antigen CD6
ENSSMAG00000018947	sel1l3	protein sel-1 homolog 3
ENSSMAG00000019308	CD38	ADP-ribosyl cyclase/cyclic ADP-ribose hydrolase
ENSSMAG00000019797	mbpa	Myelin basic protein
ENSSMAG00000019861	LOC100694018	Tripartite motif-containing protein 16
ENSSMAG00000019959	eomes	T-box_assoc domain-containing protein
ENSSMAG00000020254	cga	Glycoprotein hormones alpha chain
ENSSMAG00000020324	ccnh	Collagen alpha-1(XVII) chain
ENSSMAG00000020608	dhrs12	Dehydrogenase/reductase (SDR family) member 12
ENSSMAG00000020788	ptgs2	Cyclooxygenase-2
ENSSMAG00000020987	asmt	IRF tryptophan pentad repeat domain-containing protein
ENSSMAG00000021113	MPSF	Myomesin 2a
ENSSMAG00000021124	LOC102077851	B-cell receptor CD22 B-lymphocyte cell adhesion molecule
