# Supplementary material for: Brains in Metamorphosis: Temporal Transcriptome Dynamics in Hatchery-Reared Flatfishes
Source: Biology (Basel). 2021 Dec 2;10(12):1256. doi: 10.3390/biology10121256 (PMC8698573; doi:10.3390/biology10121256)
Supplement: Supplementary file 1 [file biology-10-01256-s001.zip › Supplementary Table S8.csv]

	ID	Description	GeneRatio	BgRatio	pvalue	p.adjust	qvalue	geneID	Count
BP	GO:0009952	anterior/posterior pattern specification	30/421	214/18292	1.98E-15	3.01E-12	2.40E-12	ENSSMAG00000001948/ENSSMAG00000002258/ENSSMAG00000002363/ENSSMAG00000002427/ENSSMAG00000004528/ENSSMAG00000004565/ENSSMAG00000004569/ENSSMAG00000006138/ENSSMAG00000006964/ENSSMAG00000007311/ENSSMAG00000008799/ENSSMAG00000009508/ENSSMAG00000009511/ENSSMAG00000010967/ENSSMAG00000011281/ENSSMAG00000011673/ENSSMAG00000015164/ENSSMAG00000015176/ENSSMAG00000015192/ENSSMAG00000015198/ENSSMAG00000015202/…	30
BP	GO:0048704	embryonic skeletal system morphogenesis	17/421	75/18292	9.05E-13	6.89E-10	5.49E-10	ENSSMAG00000002258/ENSSMAG00000004528/ENSSMAG00000004565/ENSSMAG00000004569/ENSSMAG00000009508/ENSSMAG00000009511/ENSSMAG00000015164/ENSSMAG00000015176/ENSSMAG00000015192/ENSSMAG00000015198/ENSSMAG00000015202/ENSSMAG00000016133/ENSSMAG00000016144/ENSSMAG00000016155/ENSSMAG00000016160/ENSSMAG00000016177/ENSSMAG00000016195	17
BP	GO:0007596	blood coagulation	15/421	82/18292	5.13E-10	2.61E-07	2.08E-07	ENSSMAG00000000036/ENSSMAG00000000037/ENSSMAG00000000038/ENSSMAG00000000039/ENSSMAG00000000055/ENSSMAG00000001784/ENSSMAG00000004711/ENSSMAG00000005095/ENSSMAG00000010967/ENSSMAG00000011537/ENSSMAG00000016964/ENSSMAG00000017016/ENSSMAG00000017594/ENSSMAG00000018776/ENSSMAG00000019072	15
BP	GO:0007275	multicellular organism development	32/421	411/18292	2.00E-09	7.61E-07	6.06E-07	ENSSMAG00000002258/ENSSMAG00000003527/ENSSMAG00000004528/ENSSMAG00000004565/ENSSMAG00000004569/ENSSMAG00000004592/ENSSMAG00000005013/ENSSMAG00000005414/ENSSMAG00000005577/ENSSMAG00000006534/ENSSMAG00000007657/ENSSMAG00000009508/ENSSMAG00000009511/ENSSMAG00000010474/ENSSMAG00000010967/ENSSMAG00000011869/ENSSMAG00000014995/ENSSMAG00000015164/ENSSMAG00000015176/ENSSMAG00000015192/ENSSMAG00000015198/…	32
BP	GO:0030878	thyroid gland development	13/421	70/18292	6.11E-09	1.86E-06	1.48E-06	ENSSMAG00000002428/ENSSMAG00000003048/ENSSMAG00000003527/ENSSMAG00000004565/ENSSMAG00000008862/ENSSMAG00000009511/ENSSMAG00000010290/ENSSMAG00000010967/ENSSMAG00000012793/ENSSMAG00000015176/ENSSMAG00000015192/ENSSMAG00000016177/ENSSMAG00000018143	13
BP	GO:0048645	animal organ formation	7/421	14/18292	9.72E-09	2.47E-06	1.97E-06	ENSSMAG00000009511/ENSSMAG00000010967/ENSSMAG00000012793/ENSSMAG00000015176/ENSSMAG00000015192/ENSSMAG00000016177/ENSSMAG00000018143	7
BP	GO:0031018	endocrine pancreas development	16/421	122/18292	2.07E-08	4.50E-06	3.59E-06	ENSSMAG00000002363/ENSSMAG00000002427/ENSSMAG00000002648/ENSSMAG00000005470/ENSSMAG00000006415/ENSSMAG00000006964/ENSSMAG00000007814/ENSSMAG00000008198/ENSSMAG00000008509/ENSSMAG00000010967/ENSSMAG00000012987/ENSSMAG00000013324/ENSSMAG00000016133/ENSSMAG00000018776/ENSSMAG00000018841/ENSSMAG00000019979	16
BP	GO:0006956	complement activation	7/421	21/18292	2.86E-07	5.46E-05	4.34E-05	ENSSMAG00000002974/ENSSMAG00000005153/ENSSMAG00000010114/ENSSMAG00000011340/ENSSMAG00000011366/ENSSMAG00000021126/ENSSMAG00000021181	7
BP	GO:0051891	positive regulation of cardioblast differentiation	6/421	14/18292	3.68E-07	6.24E-05	4.97E-05	ENSSMAG00000003048/ENSSMAG00000003299/ENSSMAG00000008862/ENSSMAG00000011504/ENSSMAG00000012793/ENSSMAG00000018143	6
BP	GO:0072378	blood coagulation, fibrin clot formation	6/421	15/18292	6.02E-07	9.18E-05	7.31E-05	ENSSMAG00000000036/ENSSMAG00000000037/ENSSMAG00000000038/ENSSMAG00000001784/ENSSMAG00000016964/ENSSMAG00000017016	6
BP	GO:0042632	cholesterol homeostasis	12/421	89/18292	9.06E-07	0.000125462	9.99E-05	ENSSMAG00000000384/ENSSMAG00000001438/ENSSMAG00000003321/ENSSMAG00000006768/ENSSMAG00000006790/ENSSMAG00000007024/ENSSMAG00000007598/ENSSMAG00000008986/ENSSMAG00000010283/ENSSMAG00000015808/ENSSMAG00000018776/ENSSMAG00000019072	12
BP	GO:0009749	response to glucose	10/421	62/18292	1.38E-06	0.00017582	0.00014002	ENSSMAG00000000114/ENSSMAG00000002363/ENSSMAG00000002427/ENSSMAG00000006964/ENSSMAG00000012328/ENSSMAG00000014961/ENSSMAG00000017299/ENSSMAG00000018776/ENSSMAG00000018841/ENSSMAG00000019072	10
BP	GO:0021522	spinal cord motor neuron differentiation	10/421	66/18292	2.50E-06	0.000277324	0.000220855	ENSSMAG00000005414/ENSSMAG00000006303/ENSSMAG00000006415/ENSSMAG00000008198/ENSSMAG00000010052/ENSSMAG00000010474/ENSSMAG00000010967/ENSSMAG00000017807/ENSSMAG00000018705/ENSSMAG00000019969	10
BP	GO:0055088	lipid homeostasis	9/421	52/18292	2.55E-06	0.000277324	0.000220855	ENSSMAG00000000114/ENSSMAG00000001438/ENSSMAG00000002195/ENSSMAG00000007024/ENSSMAG00000007598/ENSSMAG00000015940/ENSSMAG00000018776/ENSSMAG00000018980/ENSSMAG00000019072	9
BP	GO:0071542	dopaminergic neuron differentiation	9/421	53/18292	3.01E-06	0.000305503	0.000243297	ENSSMAG00000005414/ENSSMAG00000007082/ENSSMAG00000007814/ENSSMAG00000008432/ENSSMAG00000008509/ENSSMAG00000010052/ENSSMAG00000010474/ENSSMAG00000017594/ENSSMAG00000017807	9
BP	GO:0023019	signal transduction involved in regulation of gene expression	7/421	30/18292	4.19E-06	0.000391883	0.000312088	ENSSMAG00000000114/ENSSMAG00000002363/ENSSMAG00000002427/ENSSMAG00000008799/ENSSMAG00000018776/ENSSMAG00000019072/ENSSMAG00000020460	7
BP	GO:0071371	cellular response to gonadotropin stimulus	5/421	12/18292	4.37E-06	0.000391883	0.000312088	ENSSMAG00000002419/ENSSMAG00000003527/ENSSMAG00000012793/ENSSMAG00000016064/ENSSMAG00000018143	5
BP	GO:0006699	bile acid biosynthetic process	5/421	13/18292	6.97E-06	0.000559015	0.000445189	ENSSMAG00000001438/ENSSMAG00000011228/ENSSMAG00000014132/ENSSMAG00000018478/ENSSMAG00000018841	5
BP	GO:0048562	embryonic organ morphogenesis	5/421	13/18292	6.97E-06	0.000559015	0.000445189	ENSSMAG00000002363/ENSSMAG00000002427/ENSSMAG00000004569/ENSSMAG00000016160/ENSSMAG00000017299	5
BP	GO:0001889	liver development	16/421	188/18292	7.60E-06	0.000578983	0.000461091	ENSSMAG00000001784/ENSSMAG00000002648/ENSSMAG00000005013/ENSSMAG00000006964/ENSSMAG00000007657/ENSSMAG00000010283/ENSSMAG00000010687/ENSSMAG00000012793/ENSSMAG00000015940/ENSSMAG00000016223/ENSSMAG00000017107/ENSSMAG00000018143/ENSSMAG00000018841/ENSSMAG00000018980/ENSSMAG00000019074/ENSSMAG00000020460	16
BP	GO:0003197	endocardial cushion development	6/421	23/18292	1.04E-05	0.000736821	0.00058679	ENSSMAG00000001470/ENSSMAG00000003299/ENSSMAG00000011504/ENSSMAG00000012793/ENSSMAG00000018143/ENSSMAG00000020102	6
BP	GO:0010159	specification of animal organ position	5/421	14/18292	1.06E-05	0.000736821	0.00058679	ENSSMAG00000009511/ENSSMAG00000015176/ENSSMAG00000015192/ENSSMAG00000016177/ENSSMAG00000020460	5
BP	GO:0070328	triglyceride homeostasis	6/421	26/18292	2.23E-05	0.001480279	0.001178866	ENSSMAG00000000114/ENSSMAG00000000384/ENSSMAG00000010283/ENSSMAG00000018776/ENSSMAG00000019072/ENSSMAG00000021038	6
BP	GO:0003309	type B pancreatic cell differentiation	6/421	27/18292	2.82E-05	0.001717157	0.001367511	ENSSMAG00000005470/ENSSMAG00000006415/ENSSMAG00000008198/ENSSMAG00000012793/ENSSMAG00000012987/ENSSMAG00000018143	6
BP	GO:0060413	atrial septum morphogenesis	6/421	27/18292	2.82E-05	0.001717157	0.001367511	ENSSMAG00000003048/ENSSMAG00000003299/ENSSMAG00000008862/ENSSMAG00000011504/ENSSMAG00000015492/ENSSMAG00000019784	6
BP	GO:0002690	positive regulation of leukocyte chemotaxis	5/421	17/18292	3.11E-05	0.001752675	0.001395796	ENSSMAG00000000036/ENSSMAG00000000037/ENSSMAG00000000038/ENSSMAG00000001746/ENSSMAG00000017974	5
BP	GO:0008202	steroid metabolic process	5/421	17/18292	3.11E-05	0.001752675	0.001395796	ENSSMAG00000000405/ENSSMAG00000006768/ENSSMAG00000006790/ENSSMAG00000013324/ENSSMAG00000018478	5
BP	GO:0007219	Notch signaling pathway	13/421	147/18292	3.61E-05	0.001964681	0.001564634	ENSSMAG00000002080/ENSSMAG00000002648/ENSSMAG00000006138/ENSSMAG00000006534/ENSSMAG00000006964/ENSSMAG00000007024/ENSSMAG00000008509/ENSSMAG00000009511/ENSSMAG00000011673/ENSSMAG00000015192/ENSSMAG00000018841/ENSSMAG00000021110/ENSSMAG00000021181	13
BP	GO:0071320	cellular response to cAMP	8/421	56/18292	3.98E-05	0.002090306	0.001664679	ENSSMAG00000002419/ENSSMAG00000008469/ENSSMAG00000008649/ENSSMAG00000009139/ENSSMAG00000012652/ENSSMAG00000014942/ENSSMAG00000016064/ENSSMAG00000017299	8
BP	GO:0042593	glucose homeostasis	13/421	151/18292	4.78E-05	0.002428788	0.00193424	ENSSMAG00000002363/ENSSMAG00000002427/ENSSMAG00000005066/ENSSMAG00000006768/ENSSMAG00000006790/ENSSMAG00000006964/ENSSMAG00000008056/ENSSMAG00000008509/ENSSMAG00000010397/ENSSMAG00000018776/ENSSMAG00000018841/ENSSMAG00000019072/ENSSMAG00000019074	13
BP	GO:1900122	positive regulation of receptor binding	4/421	10/18292	5.20E-05	0.002558461	0.002037509	ENSSMAG00000009511/ENSSMAG00000015176/ENSSMAG00000015192/ENSSMAG00000016177	4
BP	GO:0055007	cardiac muscle cell differentiation	7/421	45/18292	6.94E-05	0.003304492	0.002631634	ENSSMAG00000003048/ENSSMAG00000003299/ENSSMAG00000008862/ENSSMAG00000010290/ENSSMAG00000011504/ENSSMAG00000012793/ENSSMAG00000018143	7
BP	GO:0060038	cardiac muscle cell proliferation	7/421	47/18292	9.24E-05	0.00420352	0.003347602	ENSSMAG00000002714/ENSSMAG00000003048/ENSSMAG00000003660/ENSSMAG00000003694/ENSSMAG00000007475/ENSSMAG00000008862/ENSSMAG00000015492	7
BP	GO:0060840	artery development	6/421	33/18292	9.38E-05	0.00420352	0.003347602	ENSSMAG00000002714/ENSSMAG00000003048/ENSSMAG00000005351/ENSSMAG00000008862/ENSSMAG00000010798/ENSSMAG00000010967	6
BP	GO:0003143	embryonic heart tube morphogenesis	7/421	48/18292	0.000106094	0.00461964	0.003678992	ENSSMAG00000003299/ENSSMAG00000011504/ENSSMAG00000012652/ENSSMAG00000012793/ENSSMAG00000018143/ENSSMAG00000019248/ENSSMAG00000020460	7
BP	GO:0003166	bundle of His development	4/421	12/18292	0.000118257	0.004819411	0.003838086	ENSSMAG00000003048/ENSSMAG00000003299/ENSSMAG00000008862/ENSSMAG00000011504	4
BP	GO:0060017	parathyroid gland development	4/421	12/18292	0.000118257	0.004819411	0.003838086	ENSSMAG00000009511/ENSSMAG00000015176/ENSSMAG00000015192/ENSSMAG00000016177	4
BP	GO:0007568	aging	5/421	22/18292	0.000120169	0.004819411	0.003838086	ENSSMAG00000003499/ENSSMAG00000006600/ENSSMAG00000007526/ENSSMAG00000015886/ENSSMAG00000017299	5
BP	GO:0006094	gluconeogenesis	7/421	51/18292	0.000157223	0.006091132	0.00485086	ENSSMAG00000002513/ENSSMAG00000004711/ENSSMAG00000006768/ENSSMAG00000006790/ENSSMAG00000012328/ENSSMAG00000017299/ENSSMAG00000019074	7
BP	GO:0035050	embryonic heart tube development	9/421	86/18292	0.000159872	0.006091132	0.00485086	ENSSMAG00000002428/ENSSMAG00000003048/ENSSMAG00000006190/ENSSMAG00000008862/ENSSMAG00000012793/ENSSMAG00000013324/ENSSMAG00000015492/ENSSMAG00000018143/ENSSMAG00000019784	9
BP	GO:0048806	genitalia development	4/421	13/18292	0.000167719	0.006234227	0.004964818	ENSSMAG00000001470/ENSSMAG00000006964/ENSSMAG00000018841/ENSSMAG00000020102	4
BP	GO:0019915	lipid storage	7/421	53/18292	0.000201223	0.007301526	0.005814794	ENSSMAG00000001438/ENSSMAG00000005751/ENSSMAG00000010283/ENSSMAG00000011239/ENSSMAG00000011721/ENSSMAG00000015940/ENSSMAG00000018980	7
BP	GO:0031016	pancreas development	9/421	89/18292	0.000207996	0.007371765	0.005870731	ENSSMAG00000001470/ENSSMAG00000006964/ENSSMAG00000010967/ENSSMAG00000012793/ENSSMAG00000018143/ENSSMAG00000018841/ENSSMAG00000019201/ENSSMAG00000020102/ENSSMAG00000020460	9
BP	GO:0003342	proepicardium development	5/421	25/18292	0.000229043	0.007933227	0.006317869	ENSSMAG00000003048/ENSSMAG00000003299/ENSSMAG00000008862/ENSSMAG00000010290/ENSSMAG00000011504	5
BP	GO:0006000	fructose metabolic process	5/421	26/18292	0.000278258	0.009346418	0.007443307	ENSSMAG00000001228/ENSSMAG00000002513/ENSSMAG00000012328/ENSSMAG00000020984/ENSSMAG00000021387	5
BP	GO:0060045	positive regulation of cardiac muscle cell proliferation	6/421	40/18292	0.000283707	0.009346418	0.007443307	ENSSMAG00000002714/ENSSMAG00000003299/ENSSMAG00000011504/ENSSMAG00000012793/ENSSMAG00000015492/ENSSMAG00000018143	6
BP	GO:0030855	epithelial cell differentiation	8/421	74/18292	0.000294375	0.009346418	0.007443307	ENSSMAG00000001948/ENSSMAG00000002419/ENSSMAG00000002513/ENSSMAG00000010798/ENSSMAG00000012793/ENSSMAG00000013324/ENSSMAG00000016064/ENSSMAG00000018143	8
BP	GO:0060048	cardiac muscle contraction	8/421	74/18292	0.000294375	0.009346418	0.007443307	ENSSMAG00000003048/ENSSMAG00000005351/ENSSMAG00000006177/ENSSMAG00000008056/ENSSMAG00000008824/ENSSMAG00000008862/ENSSMAG00000009540/ENSSMAG00000019248	8
BP	GO:0003310	pancreatic A cell differentiation	4/421	15/18292	0.000308696	0.009409061	0.007493195	ENSSMAG00000006415/ENSSMAG00000008198/ENSSMAG00000012793/ENSSMAG00000018143	4
BP	GO:0010667	negative regulation of cardiac muscle cell apoptotic process	4/421	15/18292	0.000308696	0.009409061	0.007493195	ENSSMAG00000003048/ENSSMAG00000003527/ENSSMAG00000008862/ENSSMAG00000010290	4
BP	GO:0021520	spinal cord motor neuron cell fate specification	5/421	27/18292	0.000335097	0.009820917	0.007821189	ENSSMAG00000005470/ENSSMAG00000010052/ENSSMAG00000010967/ENSSMAG00000012987/ENSSMAG00000017807	5
BP	GO:0033504	floor plate development	5/421	27/18292	0.000335097	0.009820917	0.007821189	ENSSMAG00000007814/ENSSMAG00000008509/ENSSMAG00000010967/ENSSMAG00000019201/ENSSMAG00000021110	5
BP	GO:0001947	heart looping	15/421	233/18292	0.00034315	0.00986718	0.007858032	ENSSMAG00000003048/ENSSMAG00000003299/ENSSMAG00000006303/ENSSMAG00000006534/ENSSMAG00000008862/ENSSMAG00000010290/ENSSMAG00000010967/ENSSMAG00000011504/ENSSMAG00000012652/ENSSMAG00000012793/ENSSMAG00000015492/ENSSMAG00000018143/ENSSMAG00000019969/ENSSMAG00000020460/ENSSMAG00000021110	15
BP	GO:0071391	cellular response to estrogen stimulus	7/421	58/18292	0.00035566	0.010037502	0.007993673	ENSSMAG00000000299/ENSSMAG00000002183/ENSSMAG00000002440/ENSSMAG00000005388/ENSSMAG00000012220/ENSSMAG00000012328/ENSSMAG00000014912	7
BP	GO:0030182	neuron differentiation	14/421	210/18292	0.000377636	0.01026537	0.008175143	ENSSMAG00000004592/ENSSMAG00000005414/ENSSMAG00000005591/ENSSMAG00000005679/ENSSMAG00000010052/ENSSMAG00000010474/ENSSMAG00000010967/ENSSMAG00000015152/ENSSMAG00000015294/ENSSMAG00000016133/ENSSMAG00000017029/ENSSMAG00000017807/ENSSMAG00000018705/ENSSMAG00000020642	14
BP	GO:0001708	cell fate specification	8/421	77/18292	0.000387112	0.01026537	0.008175143	ENSSMAG00000003299/ENSSMAG00000003527/ENSSMAG00000010967/ENSSMAG00000011504/ENSSMAG00000015492/ENSSMAG00000016039/ENSSMAG00000016155/ENSSMAG00000020460	8
BP	GO:0048536	spleen development	7/421	59/18292	0.000395666	0.01026537	0.008175143	ENSSMAG00000001948/ENSSMAG00000002258/ENSSMAG00000002648/ENSSMAG00000003048/ENSSMAG00000008862/ENSSMAG00000010798/ENSSMAG00000016160	7
BP	GO:0070830	bicellular tight junction assembly	9/421	97/18292	0.000398005	0.01026537	0.008175143	ENSSMAG00000000573/ENSSMAG00000005829/ENSSMAG00000006956/ENSSMAG00000007525/ENSSMAG00000010003/ENSSMAG00000014506/ENSSMAG00000016522/ENSSMAG00000020383/ENSSMAG00000020515	9
BP	GO:0070365	hepatocyte differentiation	5/421	28/18292	0.000400301	0.01026537	0.008175143	ENSSMAG00000000114/ENSSMAG00000004711/ENSSMAG00000017299/ENSSMAG00000018776/ENSSMAG00000019072	5
BP	GO:0048923	posterior lateral line neuromast hair cell differentiation	4/421	16/18292	0.000404148	0.01026537	0.008175143	ENSSMAG00000001293/ENSSMAG00000002363/ENSSMAG00000002427/ENSSMAG00000020642	4
BP	GO:0003323	type B pancreatic cell development	7/421	61/18292	0.000486453	0.011957324	0.009522582	ENSSMAG00000000114/ENSSMAG00000006534/ENSSMAG00000006964/ENSSMAG00000018776/ENSSMAG00000018841/ENSSMAG00000019072/ENSSMAG00000021110	7
BP	GO:0032526	response to retinoic acid	7/421	61/18292	0.000486453	0.011957324	0.009522582	ENSSMAG00000003299/ENSSMAG00000010967/ENSSMAG00000011504/ENSSMAG00000012793/ENSSMAG00000018143/ENSSMAG00000018705/ENSSMAG00000019074	7
BP	GO:0008203	cholesterol metabolic process	7/421	62/18292	0.000537681	0.012618626	0.01004923	ENSSMAG00000000384/ENSSMAG00000003321/ENSSMAG00000004858/ENSSMAG00000010283/ENSSMAG00000014708/ENSSMAG00000015808/ENSSMAG00000018841	7
BP	GO:0009617	response to bacterium	11/421	145/18292	0.000539573	0.012618626	0.01004923	ENSSMAG00000000114/ENSSMAG00000005215/ENSSMAG00000010114/ENSSMAG00000010970/ENSSMAG00000011742/ENSSMAG00000013902/ENSSMAG00000016108/ENSSMAG00000017299/ENSSMAG00000018776/ENSSMAG00000019072/ENSSMAG00000021038	11
BP	GO:0050767	regulation of neurogenesis	8/421	81/18292	0.000546376	0.012618626	0.01004923	ENSSMAG00000006138/ENSSMAG00000011281/ENSSMAG00000011673/ENSSMAG00000015176/ENSSMAG00000015192/ENSSMAG00000016177/ENSSMAG00000017776/ENSSMAG00000019201	8
BP	GO:0003148	outflow tract septum morphogenesis	6/421	45/18292	0.000546476	0.012618626	0.01004923	ENSSMAG00000003048/ENSSMAG00000008799/ENSSMAG00000008862/ENSSMAG00000012793/ENSSMAG00000015492/ENSSMAG00000018143	6
BP	GO:0010951	negative regulation of endopeptidase activity	7/421	64/18292	0.000652981	0.014263892	0.011359488	ENSSMAG00000004454/ENSSMAG00000004978/ENSSMAG00000012726/ENSSMAG00000014912/ENSSMAG00000018187/ENSSMAG00000018229/ENSSMAG00000020527	7
BP	GO:0007512	adult heart development	4/421	18/18292	0.000655166	0.014263892	0.011359488	ENSSMAG00000002714/ENSSMAG00000003048/ENSSMAG00000008862/ENSSMAG00000010290	4
BP	GO:0055005	ventricular cardiac myofibril assembly	4/421	18/18292	0.000655166	0.014263892	0.011359488	ENSSMAG00000003048/ENSSMAG00000007475/ENSSMAG00000008862/ENSSMAG00000017245	4
BP	GO:0055091	phospholipid homeostasis	4/421	18/18292	0.000655166	0.014263892	0.011359488	ENSSMAG00000000114/ENSSMAG00000010283/ENSSMAG00000018776/ENSSMAG00000019072	4
BP	GO:0045666	positive regulation of neuron differentiation	9/421	104/18292	0.000664614	0.014265791	0.011361001	ENSSMAG00000002363/ENSSMAG00000002427/ENSSMAG00000008198/ENSSMAG00000008432/ENSSMAG00000008509/ENSSMAG00000008862/ENSSMAG00000009511/ENSSMAG00000010844/ENSSMAG00000015192	9
BP	GO:0030154	cell differentiation	22/421	447/18292	0.000725146	0.015348928	0.01222359	ENSSMAG00000000114/ENSSMAG00000001470/ENSSMAG00000002648/ENSSMAG00000003048/ENSSMAG00000006138/ENSSMAG00000006303/ENSSMAG00000006415/ENSSMAG00000007024/ENSSMAG00000007598/ENSSMAG00000007814/ENSSMAG00000008056/ENSSMAG00000008198/ENSSMAG00000008509/ENSSMAG00000008862/ENSSMAG00000010290/ENSSMAG00000011281/ENSSMAG00000011673/ENSSMAG00000015468/ENSSMAG00000018776/ENSSMAG00000019072/ENSSMAG00000019969/…	22
BP	GO:0006641	triglyceride metabolic process	5/421	32/18292	0.000760535	0.015877469	0.01264451	ENSSMAG00000003048/ENSSMAG00000006768/ENSSMAG00000006790/ENSSMAG00000008862/ENSSMAG00000008986	5
BP	GO:0046426	negative regulation of receptor signaling pathway via JAK-STAT	4/421	19/18292	0.000814897	0.016782479	0.013365243	ENSSMAG00000002363/ENSSMAG00000002427/ENSSMAG00000010844/ENSSMAG00000020984	4
BP	GO:0042572	retinol metabolic process	5/421	33/18292	0.000879598	0.01787344	0.014234063	ENSSMAG00000004704/ENSSMAG00000010687/ENSSMAG00000013324/ENSSMAG00000018650/ENSSMAG00000019074	5
BP	GO:2000679	positive regulation of transcription regulatory region DNA binding	4/421	20/18292	0.00100025	0.020029668	0.015951241	ENSSMAG00000000162/ENSSMAG00000002363/ENSSMAG00000002427/ENSSMAG00000010290	4
BP	GO:0006694	steroid biosynthetic process	5/421	34/18292	0.001011998	0.020029668	0.015951241	ENSSMAG00000000325/ENSSMAG00000002080/ENSSMAG00000004858/ENSSMAG00000008189/ENSSMAG00000017546	5
BP	GO:0001658	branching involved in ureteric bud morphogenesis	7/421	71/18292	0.001218385	0.022820083	0.018173474	ENSSMAG00000002419/ENSSMAG00000003527/ENSSMAG00000010798/ENSSMAG00000010967/ENSSMAG00000012652/ENSSMAG00000016064/ENSSMAG00000018705	7
BP	GO:0021979	hypothalamus cell differentiation	3/421	10/18292	0.001287747	0.022820083	0.018173474	ENSSMAG00000005414/ENSSMAG00000010474/ENSSMAG00000017594	3
BP	GO:0030195	negative regulation of blood coagulation	3/421	10/18292	0.001287747	0.022820083	0.018173474	ENSSMAG00000000036/ENSSMAG00000000037/ENSSMAG00000000038	3
BP	GO:0031639	plasminogen activation	3/421	10/18292	0.001287747	0.022820083	0.018173474	ENSSMAG00000001784/ENSSMAG00000016964/ENSSMAG00000017016	3
BP	GO:0050927	positive regulation of positive chemotaxis	3/421	10/18292	0.001287747	0.022820083	0.018173474	ENSSMAG00000000036/ENSSMAG00000000037/ENSSMAG00000000038	3
BP	GO:0055089	fatty acid homeostasis	3/421	10/18292	0.001287747	0.022820083	0.018173474	ENSSMAG00000001438/ENSSMAG00000007024/ENSSMAG00000007598	3
BP	GO:0060426	lung vasculature development	3/421	10/18292	0.001287747	0.022820083	0.018173474	ENSSMAG00000001470/ENSSMAG00000010798/ENSSMAG00000020102	3
BP	GO:0071638	negative regulation of monocyte chemotactic protein-1 production	3/421	10/18292	0.001287747	0.022820083	0.018173474	ENSSMAG00000007024/ENSSMAG00000007526/ENSSMAG00000007598	3
BP	GO:0090277	positive regulation of peptide hormone secretion	3/421	10/18292	0.001287747	0.022820083	0.018173474	ENSSMAG00000001784/ENSSMAG00000016964/ENSSMAG00000017016	3
BP	GO:0021514	ventral spinal cord interneuron differentiation	5/421	36/18292	0.001320413	0.023129993	0.018420281	ENSSMAG00000002428/ENSSMAG00000006534/ENSSMAG00000010052/ENSSMAG00000017807/ENSSMAG00000021110	5
BP	GO:0006629	lipid metabolic process	10/421	139/18292	0.001429987	0.024123284	0.019211318	ENSSMAG00000000384/ENSSMAG00000001438/ENSSMAG00000007024/ENSSMAG00000007526/ENSSMAG00000008986/ENSSMAG00000010283/ENSSMAG00000011721/ENSSMAG00000015808/ENSSMAG00000018776/ENSSMAG00000019072	10
BP	GO:0021754	facial nucleus development	4/421	22/18292	0.001456261	0.024123284	0.019211318	ENSSMAG00000004592/ENSSMAG00000009508/ENSSMAG00000010052/ENSSMAG00000017807	4
BP	GO:0021879	forebrain neuron differentiation	4/421	22/18292	0.001456261	0.024123284	0.019211318	ENSSMAG00000005013/ENSSMAG00000005414/ENSSMAG00000010474/ENSSMAG00000018705	4
BP	GO:0051156	glucose 6-phosphate metabolic process	4/421	22/18292	0.001456261	0.024123284	0.019211318	ENSSMAG00000000114/ENSSMAG00000004095/ENSSMAG00000006768/ENSSMAG00000006790	4
BP	GO:0061026	cardiac muscle tissue regeneration	4/421	22/18292	0.001456261	0.024123284	0.019211318	ENSSMAG00000003299/ENSSMAG00000011504/ENSSMAG00000012793/ENSSMAG00000018143	4
BP	GO:0055010	ventricular cardiac muscle tissue morphogenesis	6/421	55/18292	0.001603655	0.026180714	0.020849815	ENSSMAG00000002714/ENSSMAG00000005351/ENSSMAG00000008824/ENSSMAG00000010290/ENSSMAG00000012793/ENSSMAG00000018143	6
BP	GO:0006508	proteolysis	12/421	191/18292	0.001614821	0.026180714	0.020849815	ENSSMAG00000000039/ENSSMAG00000000945/ENSSMAG00000007082/ENSSMAG00000009420/ENSSMAG00000010970/ENSSMAG00000011537/ENSSMAG00000015556/ENSSMAG00000016995/ENSSMAG00000018802/ENSSMAG00000019591/ENSSMAG00000019893/ENSSMAG00000020460	12
BP	GO:0039020	pronephric nephron tubule development	4/421	23/18292	0.001731124	0.027067204	0.0215558	ENSSMAG00000003527/ENSSMAG00000006964/ENSSMAG00000018705/ENSSMAG00000018841	4
BP	GO:0007530	sex determination	3/421	11/18292	0.001740542	0.027067204	0.0215558	ENSSMAG00000002419/ENSSMAG00000010798/ENSSMAG00000016064	3
BP	GO:0034116	positive regulation of heterotypic cell-cell adhesion	3/421	11/18292	0.001740542	0.027067204	0.0215558	ENSSMAG00000001784/ENSSMAG00000016964/ENSSMAG00000017016	3
BP	GO:0048618	post-embryonic foregut morphogenesis	3/421	11/18292	0.001740542	0.027067204	0.0215558	ENSSMAG00000010967/ENSSMAG00000012793/ENSSMAG00000018143	3
BP	GO:0008015	blood circulation	5/421	39/18292	0.001905975	0.029047062	0.02313252	ENSSMAG00000005351/ENSSMAG00000010967/ENSSMAG00000015492/ENSSMAG00000017594/ENSSMAG00000021414	5
BP	GO:0043627	response to estrogen	5/421	39/18292	0.001905975	0.029047062	0.02313252	ENSSMAG00000003049/ENSSMAG00000012793/ENSSMAG00000018143/ENSSMAG00000018650/ENSSMAG00000019074	5
BP	GO:0045665	negative regulation of neuron differentiation	9/421	121/18292	0.001942956	0.029317478	0.023347874	ENSSMAG00000006303/ENSSMAG00000006534/ENSSMAG00000008432/ENSSMAG00000010052/ENSSMAG00000015164/ENSSMAG00000017807/ENSSMAG00000019969/ENSSMAG00000020316/ENSSMAG00000021110	9
BP	GO:0019835	cytolysis	3/421	12/18292	0.002281304	0.033754433	0.02688138	ENSSMAG00000011340/ENSSMAG00000012220/ENSSMAG00000017974	3
BP	GO:0045608	negative regulation of inner ear auditory receptor cell differentiation	3/421	12/18292	0.002281304	0.033754433	0.02688138	ENSSMAG00000006138/ENSSMAG00000006534/ENSSMAG00000021110	3
BP	GO:0001839	neural plate morphogenesis	4/421	25/18292	0.002384945	0.034352711	0.027357837	ENSSMAG00000002363/ENSSMAG00000002427/ENSSMAG00000010967/ENSSMAG00000020460	4
BP	GO:0015937	coenzyme A biosynthetic process	4/421	25/18292	0.002384945	0.034352711	0.027357837	ENSSMAG00000006810/ENSSMAG00000011673/ENSSMAG00000013424/ENSSMAG00000019747	4
BP	GO:0048557	embryonic digestive tract morphogenesis	5/421	41/18292	0.002389362	0.034352711	0.027357837	ENSSMAG00000001470/ENSSMAG00000006964/ENSSMAG00000010798/ENSSMAG00000010967/ENSSMAG00000018841	5
BP	GO:0008584	male gonad development	8/421	102/18292	0.002454786	0.034963495	0.027844253	ENSSMAG00000002080/ENSSMAG00000002419/ENSSMAG00000006956/ENSSMAG00000010970/ENSSMAG00000012793/ENSSMAG00000016064/ENSSMAG00000018143/ENSSMAG00000020515	8
BP	GO:0048286	lung alveolus development	5/421	42/18292	0.002661844	0.037561573	0.029913313	ENSSMAG00000001470/ENSSMAG00000001746/ENSSMAG00000004565/ENSSMAG00000010798/ENSSMAG00000020102	5
BP	GO:0007586	digestion	4/421	26/18292	0.002767979	0.038396529	0.030578256	ENSSMAG00000008986/ENSSMAG00000009420/ENSSMAG00000017299/ENSSMAG00000018478	4
BP	GO:0048538	thymus development	8/421	104/18292	0.002771403	0.038396529	0.030578256	ENSSMAG00000009511/ENSSMAG00000010290/ENSSMAG00000010967/ENSSMAG00000012793/ENSSMAG00000015176/ENSSMAG00000015192/ENSSMAG00000016177/ENSSMAG00000018143	8
BP	GO:0010468	regulation of gene expression	16/421	317/18292	0.002898997	0.03863511	0.030768256	ENSSMAG00000000114/ENSSMAG00000002419/ENSSMAG00000003299/ENSSMAG00000006768/ENSSMAG00000006790/ENSSMAG00000009294/ENSSMAG00000010967/ENSSMAG00000011929/ENSSMAG00000012793/ENSSMAG00000014802/ENSSMAG00000016039/ENSSMAG00000016064/ENSSMAG00000016421/ENSSMAG00000017032/ENSSMAG00000018143/ENSSMAG00000018705	16
BP	GO:0001823	mesonephros development	3/421	13/18292	0.002915379	0.03863511	0.030768256	ENSSMAG00000002419/ENSSMAG00000010970/ENSSMAG00000016064	3
BP	GO:0019441	tryptophan catabolic process to kynurenine	3/421	13/18292	0.002915379	0.03863511	0.030768256	ENSSMAG00000007337/ENSSMAG00000009775/ENSSMAG00000013344	3
BP	GO:0034375	high-density lipoprotein particle remodeling	3/421	13/18292	0.002915379	0.03863511	0.030768256	ENSSMAG00000000384/ENSSMAG00000015808/ENSSMAG00000016541	3
BP	GO:0061959	response to (R)-carnitine	3/421	13/18292	0.002915379	0.03863511	0.030768256	ENSSMAG00000001438/ENSSMAG00000006768/ENSSMAG00000006790	3
BP	GO:0001706	endoderm formation	5/421	43/18292	0.002956143	0.038837605	0.03092952	ENSSMAG00000006964/ENSSMAG00000012793/ENSSMAG00000015492/ENSSMAG00000018143/ENSSMAG00000018705	5
BP	GO:0003180	aortic valve morphogenesis	4/421	27/18292	0.003191089	0.041213722	0.032821813	ENSSMAG00000000162/ENSSMAG00000012793/ENSSMAG00000015492/ENSSMAG00000018143	4
BP	GO:0021536	diencephalon development	4/421	27/18292	0.003191089	0.041213722	0.032821813	ENSSMAG00000006534/ENSSMAG00000010967/ENSSMAG00000017594/ENSSMAG00000021110	4
BP	GO:0042475	odontogenesis of dentin-containing tooth	6/421	63/18292	0.003222994	0.041275996	0.032871407	ENSSMAG00000003048/ENSSMAG00000008799/ENSSMAG00000008862/ENSSMAG00000010290/ENSSMAG00000010967/ENSSMAG00000017029	6
BP	GO:0007263	nitric oxide mediated signal transduction	3/421	14/18292	0.003647605	0.043771256	0.034858584	ENSSMAG00000002363/ENSSMAG00000002427/ENSSMAG00000010290	3
BP	GO:0019433	triglyceride catabolic process	3/421	14/18292	0.003647605	0.043771256	0.034858584	ENSSMAG00000000384/ENSSMAG00000015940/ENSSMAG00000018980	3
BP	GO:0030193	regulation of blood coagulation	3/421	14/18292	0.003647605	0.043771256	0.034858584	ENSSMAG00000007814/ENSSMAG00000008509/ENSSMAG00000014912	3
BP	GO:0035881	amacrine cell differentiation	3/421	14/18292	0.003647605	0.043771256	0.034858584	ENSSMAG00000002363/ENSSMAG00000002427/ENSSMAG00000019201	3
BP	GO:0045823	positive regulation of heart contraction	3/421	14/18292	0.003647605	0.043771256	0.034858584	ENSSMAG00000003048/ENSSMAG00000007475/ENSSMAG00000008862	3
BP	GO:0051258	protein polymerization	3/421	14/18292	0.003647605	0.043771256	0.034858584	ENSSMAG00000001784/ENSSMAG00000016964/ENSSMAG00000017016	3
BP	GO:0060043	regulation of cardiac muscle cell proliferation	3/421	14/18292	0.003647605	0.043771256	0.034858584	ENSSMAG00000003048/ENSSMAG00000008862/ENSSMAG00000015492	3
BP	GO:0090131	mesenchyme migration	3/421	14/18292	0.003647605	0.043771256	0.034858584	ENSSMAG00000001470/ENSSMAG00000006190/ENSSMAG00000020102	3
BP	GO:0048839	inner ear development	8/421	109/18292	0.003702956	0.044088324	0.035111091	ENSSMAG00000001293/ENSSMAG00000002363/ENSSMAG00000002427/ENSSMAG00000006534/ENSSMAG00000008432/ENSSMAG00000009139/ENSSMAG00000010967/ENSSMAG00000021110	8
BP	GO:0036302	atrioventricular canal development	5/421	46/18292	0.003979643	0.046653663	0.037154078	ENSSMAG00000003299/ENSSMAG00000003660/ENSSMAG00000003694/ENSSMAG00000006190/ENSSMAG00000011504	5
BP	GO:0050796	regulation of insulin secretion	5/421	46/18292	0.003979643	0.046653663	0.037154078	ENSSMAG00000000114/ENSSMAG00000005066/ENSSMAG00000008198/ENSSMAG00000018776/ENSSMAG00000019072	5
BP	GO:0060441	epithelial tube branching involved in lung morphogenesis	4/421	29/18292	0.004165273	0.048089969	0.038297924	ENSSMAG00000001470/ENSSMAG00000004565/ENSSMAG00000008509/ENSSMAG00000020102	4
BP	GO:2000352	negative regulation of endothelial cell apoptotic process	4/421	29/18292	0.004165273	0.048089969	0.038297924	ENSSMAG00000001784/ENSSMAG00000016964/ENSSMAG00000017016/ENSSMAG00000021038	4
BP	GO:0010467	gene expression	4/421	31/18292	0.005322494	0.059038138	0.047016835	ENSSMAG00000009511/ENSSMAG00000015176/ENSSMAG00000015192/ENSSMAG00000016177	4
BP	GO:0045638	negative regulation of myeloid cell differentiation	4/421	31/18292	0.005322494	0.059038138	0.047016835	ENSSMAG00000006534/ENSSMAG00000016133/ENSSMAG00000020984/ENSSMAG00000021110	4
BP	GO:0060174	limb bud formation	4/421	31/18292	0.005322494	0.059038138	0.047016835	ENSSMAG00000003299/ENSSMAG00000010290/ENSSMAG00000010967/ENSSMAG00000011504	4
BP	GO:0003007	heart morphogenesis	8/421	116/18292	0.005393489	0.059038138	0.047016835	ENSSMAG00000002428/ENSSMAG00000003048/ENSSMAG00000008862/ENSSMAG00000010290/ENSSMAG00000012793/ENSSMAG00000017245/ENSSMAG00000018143/ENSSMAG00000020460	8
BP	GO:0006567	threonine catabolic process	3/421	16/18292	0.005423451	0.059038138	0.047016835	ENSSMAG00000005634/ENSSMAG00000005968/ENSSMAG00000015139	3
BP	GO:0010735	positive regulation of transcription via serum response element binding	3/421	16/18292	0.005423451	0.059038138	0.047016835	ENSSMAG00000003048/ENSSMAG00000008862/ENSSMAG00000014378	3
BP	GO:0010882	regulation of cardiac muscle contraction by calcium ion signaling	3/421	16/18292	0.005423451	0.059038138	0.047016835	ENSSMAG00000009188/ENSSMAG00000012652/ENSSMAG00000019248	3
BP	GO:0043567	regulation of insulin-like growth factor receptor signaling pathway	3/421	16/18292	0.005423451	0.059038138	0.047016835	ENSSMAG00000009860/ENSSMAG00000016813/ENSSMAG00000020265	3
BP	GO:0030308	negative regulation of cell growth	8/421	117/18292	0.005676392	0.060413185	0.048111895	ENSSMAG00000000114/ENSSMAG00000002419/ENSSMAG00000002714/ENSSMAG00000008799/ENSSMAG00000012328/ENSSMAG00000016064/ENSSMAG00000018776/ENSSMAG00000019072	8
BP	GO:0060395	SMAD protein signal transduction	8/421	117/18292	0.005676392	0.060413185	0.048111895	ENSSMAG00000000114/ENSSMAG00000002714/ENSSMAG00000018721/ENSSMAG00000018776/ENSSMAG00000018802/ENSSMAG00000018841/ENSSMAG00000019072/ENSSMAG00000020460	8
BP	GO:0006805	xenobiotic metabolic process	5/421	50/18292	0.005708332	0.060413185	0.048111895	ENSSMAG00000002372/ENSSMAG00000012733/ENSSMAG00000018776/ENSSMAG00000019072/ENSSMAG00000020359	5
BP	GO:0048663	neuron fate commitment	5/421	50/18292	0.005708332	0.060413185	0.048111895	ENSSMAG00000001293/ENSSMAG00000010052/ENSSMAG00000010967/ENSSMAG00000017807/ENSSMAG00000019201	5
BP	GO:0035115	embryonic forelimb morphogenesis	6/421	71/18292	0.005828905	0.061263802	0.04878931	ENSSMAG00000000162/ENSSMAG00000003299/ENSSMAG00000008799/ENSSMAG00000010967/ENSSMAG00000011504/ENSSMAG00000017385	6
BP	GO:0060261	positive regulation of transcription initiation from RNA polymerase II promoter	4/421	32/18292	0.005974203	0.061936633	0.04932514	ENSSMAG00000003048/ENSSMAG00000006964/ENSSMAG00000008862/ENSSMAG00000018841	4
BP	GO:1990798	pancreas regeneration	4/421	32/18292	0.005974203	0.061936633	0.04932514	ENSSMAG00000000114/ENSSMAG00000006964/ENSSMAG00000018776/ENSSMAG00000019072	4
BP	GO:0001570	vasculogenesis	9/421	144/18292	0.006178432	0.063535843	0.05059872	ENSSMAG00000001470/ENSSMAG00000002419/ENSSMAG00000002428/ENSSMAG00000008862/ENSSMAG00000010967/ENSSMAG00000011742/ENSSMAG00000015492/ENSSMAG00000016064/ENSSMAG00000020460	9
BP	GO:0001657	ureteric bud development	5/421	51/18292	0.006211838	0.063535843	0.05059872	ENSSMAG00000002419/ENSSMAG00000010798/ENSSMAG00000016064/ENSSMAG00000017594/ENSSMAG00000018705	5
BP	GO:0010470	regulation of gastrulation	3/421	17/18292	0.006474416	0.06491454	0.051696688	ENSSMAG00000000114/ENSSMAG00000018776/ENSSMAG00000019072	3
BP	GO:0060463	lung lobe morphogenesis	3/421	17/18292	0.006474416	0.06491454	0.051696688	ENSSMAG00000001470/ENSSMAG00000010967/ENSSMAG00000020102	3
BP	GO:0072013	glomus development	3/421	17/18292	0.006474416	0.06491454	0.051696688	ENSSMAG00000002419/ENSSMAG00000010798/ENSSMAG00000016064	3
BP	GO:0001709	cell fate determination	4/421	33/18292	0.006676907	0.065228244	0.051946516	ENSSMAG00000006415/ENSSMAG00000010967/ENSSMAG00000015164/ENSSMAG00000020316	4
BP	GO:0002052	positive regulation of neuroblast proliferation	4/421	33/18292	0.006676907	0.065228244	0.051946516	ENSSMAG00000005414/ENSSMAG00000010474/ENSSMAG00000010967/ENSSMAG00000016674	4
BP	GO:0010001	glial cell differentiation	4/421	33/18292	0.006676907	0.065228244	0.051946516	ENSSMAG00000002363/ENSSMAG00000002427/ENSSMAG00000008432/ENSSMAG00000010967	4
BP	GO:0045907	positive regulation of vasoconstriction	4/421	33/18292	0.006676907	0.065228244	0.051946516	ENSSMAG00000001784/ENSSMAG00000016964/ENSSMAG00000017016/ENSSMAG00000019007	4
BP	GO:0050769	positive regulation of neurogenesis	5/421	52/18292	0.006745734	0.065480886	0.052147715	ENSSMAG00000001293/ENSSMAG00000002363/ENSSMAG00000002427/ENSSMAG00000010052/ENSSMAG00000017807	5
BP	GO:0071466	cellular response to xenobiotic stimulus	5/421	53/18292	0.007310931	0.070518094	0.05615925	ENSSMAG00000000531/ENSSMAG00000004254/ENSSMAG00000007082/ENSSMAG00000010200/ENSSMAG00000015556	5
BP	GO:0030168	platelet activation	4/421	34/18292	0.007432228	0.071237205	0.056731937	ENSSMAG00000000055/ENSSMAG00000001784/ENSSMAG00000016964/ENSSMAG00000017016	4
BP	GO:0002011	morphogenesis of an epithelial sheet	3/421	18/18292	0.007638266	0.072302594	0.057580391	ENSSMAG00000002258/ENSSMAG00000016160/ENSSMAG00000016195	3
BP	GO:0015721	bile acid and bile salt transport	3/421	18/18292	0.007638266	0.072302594	0.057580391	ENSSMAG00000000683/ENSSMAG00000018841/ENSSMAG00000019738	3
BP	GO:0051216	cartilage development	10/421	177/18292	0.008023332	0.075478752	0.060109823	ENSSMAG00000004569/ENSSMAG00000006138/ENSSMAG00000006600/ENSSMAG00000009511/ENSSMAG00000015176/ENSSMAG00000015192/ENSSMAG00000015886/ENSSMAG00000016160/ENSSMAG00000016177/ENSSMAG00000017032	10
BP	GO:0003344	pericardium morphogenesis	3/421	19/18292	0.008917648	0.082868874	0.065995173	ENSSMAG00000003299/ENSSMAG00000011504/ENSSMAG00000015492	3
BP	GO:1900016	negative regulation of cytokine production involved in inflammatory response	3/421	19/18292	0.008917648	0.082868874	0.065995173	ENSSMAG00000002509/ENSSMAG00000007526/ENSSMAG00000016810	3
BP	GO:0030073	insulin secretion	5/421	56/18292	0.009203195	0.084491985	0.067287787	ENSSMAG00000002363/ENSSMAG00000002427/ENSSMAG00000006319/ENSSMAG00000006964/ENSSMAG00000018841	5
BP	GO:0035118	embryonic pectoral fin morphogenesis	5/421	56/18292	0.009203195	0.084491985	0.067287787	ENSSMAG00000003299/ENSSMAG00000010290/ENSSMAG00000011504/ENSSMAG00000013324/ENSSMAG00000016133	5
BP	GO:0007267	cell-cell signaling	9/421	154/18292	0.009426816	0.086026754	0.068510048	ENSSMAG00000001948/ENSSMAG00000003299/ENSSMAG00000004052/ENSSMAG00000010967/ENSSMAG00000011504/ENSSMAG00000016417/ENSSMAG00000018705/ENSSMAG00000019007/ENSSMAG00000019784	9
BP	GO:0045165	cell fate commitment	7/421	103/18292	0.009729445	0.088259966	0.070288535	ENSSMAG00000001293/ENSSMAG00000002363/ENSSMAG00000002427/ENSSMAG00000002648/ENSSMAG00000008198/ENSSMAG00000012793/ENSSMAG00000018143	7
BP	GO:0097194	execution phase of apoptosis	3/421	20/18292	0.010314836	0.093016625	0.074076646	ENSSMAG00000005751/ENSSMAG00000009168/ENSSMAG00000011721	3
BP	GO:1902042	negative regulation of extrinsic apoptotic signaling pathway via death domain receptors	4/421	38/18292	0.011009851	0.09870008	0.078602841	ENSSMAG00000001784/ENSSMAG00000003775/ENSSMAG00000016964/ENSSMAG00000017016	4
BP	GO:0010460	positive regulation of heart rate	3/421	21/18292	0.011831752	0.104228848	0.083005844	ENSSMAG00000001746/ENSSMAG00000009139/ENSSMAG00000019248	3
BP	GO:0048646	anatomical structure formation involved in morphogenesis	3/421	21/18292	0.011831752	0.104228848	0.083005844	ENSSMAG00000008509/ENSSMAG00000009508/ENSSMAG00000018705	3
BP	GO:0050673	epithelial cell proliferation	3/421	21/18292	0.011831752	0.104228848	0.083005844	ENSSMAG00000001714/ENSSMAG00000006964/ENSSMAG00000018841	3
BP	GO:0055114	oxidation-reduction process	8/421	133/18292	0.011910236	0.104317241	0.083076239	ENSSMAG00000001303/ENSSMAG00000002372/ENSSMAG00000008826/ENSSMAG00000010293/ENSSMAG00000010687/ENSSMAG00000012733/ENSSMAG00000020359/ENSSMAG00000021387	8
BP	GO:0002076	osteoblast development	4/421	39/18292	0.012050294	0.104344596	0.083098024	ENSSMAG00000008799/ENSSMAG00000010967/ENSSMAG00000015164/ENSSMAG00000020316	4
BP	GO:0032835	glomerulus development	4/421	39/18292	0.012050294	0.104344596	0.083098024	ENSSMAG00000002419/ENSSMAG00000010798/ENSSMAG00000010967/ENSSMAG00000016064	4
BP	GO:0009954	proximal/distal pattern formation	5/421	61/18292	0.013063292	0.111973055	0.089173181	ENSSMAG00000004528/ENSSMAG00000006534/ENSSMAG00000015202/ENSSMAG00000020642/ENSSMAG00000021110	5
BP	GO:0019216	regulation of lipid metabolic process	4/421	40/18292	0.013151691	0.111973055	0.089173181	ENSSMAG00000000114/ENSSMAG00000002195/ENSSMAG00000018776/ENSSMAG00000019072	4
BP	GO:0055117	regulation of cardiac muscle contraction	4/421	40/18292	0.013151691	0.111973055	0.089173181	ENSSMAG00000002714/ENSSMAG00000003048/ENSSMAG00000008862/ENSSMAG00000009188	4
BP	GO:0006182	cGMP biosynthetic process	3/421	22/18292	0.013469988	0.113415809	0.090322163	ENSSMAG00000003660/ENSSMAG00000003694/ENSSMAG00000005392	3
BP	GO:0048617	embryonic foregut morphogenesis	3/421	22/18292	0.013469988	0.113415809	0.090322163	ENSSMAG00000001470/ENSSMAG00000010967/ENSSMAG00000020102	3
BP	GO:0009880	embryonic pattern specification	6/421	85/18292	0.013635343	0.113553346	0.090431695	ENSSMAG00000003527/ENSSMAG00000008198/ENSSMAG00000010967/ENSSMAG00000017594/ENSSMAG00000018705/ENSSMAG00000021110	6
BP	GO:0042742	defense response to bacterium	6/421	85/18292	0.013635343	0.113553346	0.090431695	ENSSMAG00000002509/ENSSMAG00000003516/ENSSMAG00000005079/ENSSMAG00000007024/ENSSMAG00000010640/ENSSMAG00000016810	6
BP	GO:0048709	oligodendrocyte differentiation	5/421	62/18292	0.013948447	0.115529526	0.092005487	ENSSMAG00000008198/ENSSMAG00000010052/ENSSMAG00000010967/ENSSMAG00000017807/ENSSMAG00000019395	5
BP	GO:0045596	negative regulation of cell differentiation	4/421	41/18292	0.014315186	0.116664937	0.092909706	ENSSMAG00000002419/ENSSMAG00000006534/ENSSMAG00000016064/ENSSMAG00000021110	4
BP	GO:0048468	cell development	4/421	41/18292	0.014315186	0.116664937	0.092909706	ENSSMAG00000006810/ENSSMAG00000016674/ENSSMAG00000019201/ENSSMAG00000020642	4
BP	GO:0071407	cellular response to organic cyclic compound	4/421	41/18292	0.014315186	0.116664937	0.092909706	ENSSMAG00000001470/ENSSMAG00000010200/ENSSMAG00000020102/ENSSMAG00000020788	4
BP	GO:0006879	cellular iron ion homeostasis	5/421	63/18292	0.014873055	0.120547286	0.096001534	ENSSMAG00000002440/ENSSMAG00000005079/ENSSMAG00000005388/ENSSMAG00000008174/ENSSMAG00000019992	5
BP	GO:0007160	cell-matrix adhesion	7/421	112/18292	0.014949762	0.120547286	0.096001534	ENSSMAG00000001784/ENSSMAG00000009511/ENSSMAG00000010283/ENSSMAG00000015192/ENSSMAG00000016964/ENSSMAG00000017016/ENSSMAG00000019395	7
BP	GO:0006809	nitric oxide biosynthetic process	3/421	23/18292	0.015230817	0.12152757	0.096782213	ENSSMAG00000005351/ENSSMAG00000010290/ENSSMAG00000012677	3
BP	GO:0008406	gonad development	3/421	23/18292	0.015230817	0.12152757	0.096782213	ENSSMAG00000002419/ENSSMAG00000016064/ENSSMAG00000017385	3
BP	GO:0060047	heart contraction	9/421	167/18292	0.01540154	0.122249725	0.097357323	ENSSMAG00000003048/ENSSMAG00000005351/ENSSMAG00000006190/ENSSMAG00000007475/ENSSMAG00000008056/ENSSMAG00000008862/ENSSMAG00000009188/ENSSMAG00000009540/ENSSMAG00000017245	9
BP	GO:0001974	blood vessel remodeling	4/421	42/18292	0.015541853	0.122724272	0.097735244	ENSSMAG00000009511/ENSSMAG00000015176/ENSSMAG00000015192/ENSSMAG00000016177	4
BP	GO:0008285	negative regulation of cell population proliferation	15/421	349/18292	0.015691402	0.123266476	0.098167045	ENSSMAG00000002419/ENSSMAG00000003299/ENSSMAG00000006303/ENSSMAG00000006534/ENSSMAG00000008432/ENSSMAG00000008799/ENSSMAG00000010967/ENSSMAG00000011504/ENSSMAG00000016064/ENSSMAG00000016813/ENSSMAG00000018776/ENSSMAG00000019072/ENSSMAG00000019969/ENSSMAG00000020383/ENSSMAG00000021110	15
BP	GO:0048666	neuron development	6/421	88/18292	0.015961867	0.124748127	0.099347003	ENSSMAG00000002363/ENSSMAG00000002427/ENSSMAG00000008432/ENSSMAG00000010052/ENSSMAG00000017807/ENSSMAG00000020438	6
BP	GO:0097150	neuronal stem cell population maintenance	4/421	43/18292	0.016832695	0.130417975	0.10386236	ENSSMAG00000006138/ENSSMAG00000006534/ENSSMAG00000016421/ENSSMAG00000021110	4
BP	GO:0006695	cholesterol biosynthetic process	3/421	24/18292	0.01711522	0.130417975	0.10386236	ENSSMAG00000001078/ENSSMAG00000011205/ENSSMAG00000019655	3
BP	GO:0007168	receptor guanylyl cyclase signaling pathway	3/421	24/18292	0.01711522	0.130417975	0.10386236	ENSSMAG00000003660/ENSSMAG00000003694/ENSSMAG00000005392	3
BP	GO:0009435	NAD biosynthetic process	3/421	24/18292	0.01711522	0.130417975	0.10386236	ENSSMAG00000004704/ENSSMAG00000011098/ENSSMAG00000013344	3
BP	GO:0010002	cardioblast differentiation	3/421	24/18292	0.01711522	0.130417975	0.10386236	ENSSMAG00000010290/ENSSMAG00000010967/ENSSMAG00000016155	3
BP	GO:0043433	negative regulation of DNA-binding transcription factor activity	6/421	90/18292	0.017657061	0.13356306	0.106367046	ENSSMAG00000000162/ENSSMAG00000002080/ENSSMAG00000007814/ENSSMAG00000008509/ENSSMAG00000010290/ENSSMAG00000020460	6
BP	GO:0001501	skeletal system development	9/421	171/18292	0.01770324	0.13356306	0.106367046	ENSSMAG00000002258/ENSSMAG00000004565/ENSSMAG00000004569/ENSSMAG00000013324/ENSSMAG00000014708/ENSSMAG00000016160/ENSSMAG00000019784/ENSSMAG00000020265/ENSSMAG00000020515	9
BP	GO:0006351	transcription, DNA-templated	8/421	144/18292	0.018444282	0.137855683	0.109785607	ENSSMAG00000003299/ENSSMAG00000004528/ENSSMAG00000010881/ENSSMAG00000011504/ENSSMAG00000015192/ENSSMAG00000015202/ENSSMAG00000018060/ENSSMAG00000020316	8
BP	GO:0045214	sarcomere organization	8/421	145/18292	0.019144236	0.137855683	0.109785607	ENSSMAG00000005351/ENSSMAG00000007475/ENSSMAG00000008056/ENSSMAG00000008862/ENSSMAG00000009188/ENSSMAG00000017245/ENSSMAG00000019893/ENSSMAG00000021074	8
BP	GO:0006082	organic acid metabolic process	4/421	45/18292	0.019610551	0.137855683	0.109785607	ENSSMAG00000002372/ENSSMAG00000007188/ENSSMAG00000012733/ENSSMAG00000020359	4
BP	GO:0007517	muscle organ development	6/421	93/18292	0.020425232	0.137855683	0.109785607	ENSSMAG00000006303/ENSSMAG00000006810/ENSSMAG00000008799/ENSSMAG00000017032/ENSSMAG00000019969/ENSSMAG00000021414	6
BP	GO:0030901	midbrain development	6/421	93/18292	0.020425232	0.137855683	0.109785607	ENSSMAG00000003527/ENSSMAG00000006534/ENSSMAG00000008432/ENSSMAG00000008799/ENSSMAG00000010967/ENSSMAG00000021110	6
BP	GO:0001523	retinoid metabolic process	2/421	10/18292	0.021044286	0.137855683	0.109785607	ENSSMAG00000010687/ENSSMAG00000013324	2
BP	GO:0003253	cardiac neural crest cell migration involved in outflow tract morphogenesis	2/421	10/18292	0.021044286	0.137855683	0.109785607	ENSSMAG00000000162/ENSSMAG00000010290	2
BP	GO:0007494	midgut development	2/421	10/18292	0.021044286	0.137855683	0.109785607	ENSSMAG00000001470/ENSSMAG00000020102	2
BP	GO:0007632	visual behavior	2/421	10/18292	0.021044286	0.137855683	0.109785607	ENSSMAG00000005414/ENSSMAG00000010474	2
BP	GO:0010454	negative regulation of cell fate commitment	2/421	10/18292	0.021044286	0.137855683	0.109785607	ENSSMAG00000006415/ENSSMAG00000008198	2
BP	GO:0015696	ammonium transport	2/421	10/18292	0.021044286	0.137855683	0.109785607	ENSSMAG00000007837/ENSSMAG00000018802	2
BP	GO:0022612	gland morphogenesis	2/421	10/18292	0.021044286	0.137855683	0.109785607	ENSSMAG00000003048/ENSSMAG00000008862	2
BP	GO:0032703	negative regulation of interleukin-2 production	2/421	10/18292	0.021044286	0.137855683	0.109785607	ENSSMAG00000007024/ENSSMAG00000007598	2
BP	GO:0042448	progesterone metabolic process	2/421	10/18292	0.021044286	0.137855683	0.109785607	ENSSMAG00000007421/ENSSMAG00000017546	2
BP	GO:0043691	reverse cholesterol transport	2/421	10/18292	0.021044286	0.137855683	0.109785607	ENSSMAG00000015808/ENSSMAG00000018841	2
BP	GO:0051005	negative regulation of lipoprotein lipase activity	2/421	10/18292	0.021044286	0.137855683	0.109785607	ENSSMAG00000010283/ENSSMAG00000021038	2
BP	GO:0051284	positive regulation of sequestering of calcium ion	2/421	10/18292	0.021044286	0.137855683	0.109785607	ENSSMAG00000012652/ENSSMAG00000019248	2
BP	GO:0051450	myoblast proliferation	2/421	10/18292	0.021044286	0.137855683	0.109785607	ENSSMAG00000006303/ENSSMAG00000019969	2
BP	GO:0060486	club cell differentiation	2/421	10/18292	0.021044286	0.137855683	0.109785607	ENSSMAG00000012793/ENSSMAG00000018143	2
BP	GO:0061355	Wnt protein secretion	2/421	10/18292	0.021044286	0.137855683	0.109785607	ENSSMAG00000020344/ENSSMAG00000020843	2
BP	GO:0070934	CRD-mediated mRNA stabilization	2/421	10/18292	0.021044286	0.137855683	0.109785607	ENSSMAG00000009294/ENSSMAG00000016421	2
BP	GO:0072112	glomerular visceral epithelial cell differentiation	2/421	10/18292	0.021044286	0.137855683	0.109785607	ENSSMAG00000002419/ENSSMAG00000016064	2
BP	GO:0072149	glomerular visceral epithelial cell fate commitment	2/421	10/18292	0.021044286	0.137855683	0.109785607	ENSSMAG00000002419/ENSSMAG00000016064	2
BP	GO:0072513	positive regulation of secondary heart field cardioblast proliferation	2/421	10/18292	0.021044286	0.137855683	0.109785607	ENSSMAG00000003299/ENSSMAG00000011504	2
BP	GO:0098910	regulation of atrial cardiac muscle cell action potential	2/421	10/18292	0.021044286	0.137855683	0.109785607	ENSSMAG00000019248/ENSSMAG00000019784	2
BP	GO:2000020	positive regulation of male gonad development	2/421	10/18292	0.021044286	0.137855683	0.109785607	ENSSMAG00000002419/ENSSMAG00000016064	2
BP	GO:0010811	positive regulation of cell-substrate adhesion	4/421	46/18292	0.021099209	0.137855683	0.109785607	ENSSMAG00000001470/ENSSMAG00000006760/ENSSMAG00000019395/ENSSMAG00000020102	4
BP	GO:0014003	oligodendrocyte development	4/421	46/18292	0.021099209	0.137855683	0.109785607	ENSSMAG00000010052/ENSSMAG00000010967/ENSSMAG00000011205/ENSSMAG00000017807	4
BP	GO:0001659	temperature homeostasis	3/421	26/18292	0.021257274	0.137855683	0.109785607	ENSSMAG00000001746/ENSSMAG00000005751/ENSSMAG00000011721	3
BP	GO:0010890	positive regulation of sequestering of triglyceride	3/421	26/18292	0.021257274	0.137855683	0.109785607	ENSSMAG00000005751/ENSSMAG00000011239/ENSSMAG00000011721	3
BP	GO:0021554	optic nerve development	3/421	26/18292	0.021257274	0.137855683	0.109785607	ENSSMAG00000001293/ENSSMAG00000003299/ENSSMAG00000011504	3
BP	GO:0048714	positive regulation of oligodendrocyte differentiation	3/421	26/18292	0.021257274	0.137855683	0.109785607	ENSSMAG00000010052/ENSSMAG00000010967/ENSSMAG00000017807	3
BP	GO:0055015	ventricular cardiac muscle cell development	3/421	26/18292	0.021257274	0.137855683	0.109785607	ENSSMAG00000002714/ENSSMAG00000007475/ENSSMAG00000017245	3
BP	GO:0010628	positive regulation of gene expression	13/421	300/18292	0.022145112	0.143004873	0.113886323	ENSSMAG00000000162/ENSSMAG00000002080/ENSSMAG00000002509/ENSSMAG00000002714/ENSSMAG00000006190/ENSSMAG00000008649/ENSSMAG00000010967/ENSSMAG00000015412/ENSSMAG00000016261/ENSSMAG00000016810/ENSSMAG00000018776/ENSSMAG00000019582/ENSSMAG00000020383	13
BP	GO:0030326	embryonic limb morphogenesis	5/421	70/18292	0.022505824	0.14386135	0.114568405	ENSSMAG00000003299/ENSSMAG00000010967/ENSSMAG00000011504/ENSSMAG00000018841/ENSSMAG00000019784	5
BP	GO:0032868	response to insulin	4/421	47/18292	0.022655331	0.14386135	0.114568405	ENSSMAG00000009589/ENSSMAG00000014961/ENSSMAG00000016223/ENSSMAG00000017299	4
BP	GO:0042738	exogenous drug catabolic process	4/421	47/18292	0.022655331	0.14386135	0.114568405	ENSSMAG00000002372/ENSSMAG00000007188/ENSSMAG00000012733/ENSSMAG00000020359	4
BP	GO:0050714	positive regulation of protein secretion	4/421	47/18292	0.022655331	0.14386135	0.114568405	ENSSMAG00000001784/ENSSMAG00000008649/ENSSMAG00000016964/ENSSMAG00000017016	4
BP	GO:0031641	regulation of myelination	3/421	27/18292	0.023515547	0.146246314	0.116467744	ENSSMAG00000006138/ENSSMAG00000006415/ENSSMAG00000008198	3
BP	GO:0045807	positive regulation of endocytosis	3/421	27/18292	0.023515547	0.146246314	0.116467744	ENSSMAG00000006534/ENSSMAG00000021110/ENSSMAG00000021181	3
BP	GO:1903672	positive regulation of sprouting angiogenesis	3/421	27/18292	0.023515547	0.146246314	0.116467744	ENSSMAG00000006534/ENSSMAG00000015771/ENSSMAG00000021110	3
BP	GO:0007389	pattern specification process	4/421	48/18292	0.024279561	0.146246314	0.116467744	ENSSMAG00000003299/ENSSMAG00000005577/ENSSMAG00000011504/ENSSMAG00000018705	4
BP	GO:0060349	bone morphogenesis	4/421	48/18292	0.024279561	0.146246314	0.116467744	ENSSMAG00000001746/ENSSMAG00000002481/ENSSMAG00000008799/ENSSMAG00000020460	4
BP	GO:0035116	embryonic hindlimb morphogenesis	5/421	72/18292	0.02507749	0.146246314	0.116467744	ENSSMAG00000000162/ENSSMAG00000003299/ENSSMAG00000008799/ENSSMAG00000010967/ENSSMAG00000011504	5
BP	GO:0051289	protein homotetramerization	5/421	72/18292	0.02507749	0.146246314	0.116467744	ENSSMAG00000002023/ENSSMAG00000009775/ENSSMAG00000012652/ENSSMAG00000014045/ENSSMAG00000018650	5
BP	GO:0006144	purine nucleobase metabolic process	2/421	11/18292	0.025334007	0.146246314	0.116467744	ENSSMAG00000014708/ENSSMAG00000018650	2
BP	GO:0007386	compartment pattern specification	2/421	11/18292	0.025334007	0.146246314	0.116467744	ENSSMAG00000006534/ENSSMAG00000021110	2
BP	GO:0009266	response to temperature stimulus	2/421	11/18292	0.025334007	0.146246314	0.116467744	ENSSMAG00000016064/ENSSMAG00000016813	2
BP	GO:0009651	response to salt stress	2/421	11/18292	0.025334007	0.146246314	0.116467744	ENSSMAG00000008469/ENSSMAG00000014942	2
BP	GO:0021517	ventral spinal cord development	2/421	11/18292	0.025334007	0.146246314	0.116467744	ENSSMAG00000018705/ENSSMAG00000021181	2
BP	GO:0030212	hyaluronan metabolic process	2/421	11/18292	0.025334007	0.146246314	0.116467744	ENSSMAG00000006504/ENSSMAG00000020958	2
BP	GO:0060009	Sertoli cell development	2/421	11/18292	0.025334007	0.146246314	0.116467744	ENSSMAG00000002419/ENSSMAG00000016064	2
BP	GO:0060662	salivary gland cavitation	2/421	11/18292	0.025334007	0.146246314	0.116467744	ENSSMAG00000010967/ENSSMAG00000012603	2
BP	GO:0060971	embryonic heart tube left/right pattern formation	2/421	11/18292	0.025334007	0.146246314	0.116467744	ENSSMAG00000003048/ENSSMAG00000008862	2
BP	GO:0071156	regulation of cell cycle arrest	2/421	11/18292	0.025334007	0.146246314	0.116467744	ENSSMAG00000002363/ENSSMAG00000002427	2
BP	GO:0071398	cellular response to fatty acid	2/421	11/18292	0.025334007	0.146246314	0.116467744	ENSSMAG00000007024/ENSSMAG00000007598	2
BP	GO:0071698	olfactory placode development	2/421	11/18292	0.025334007	0.146246314	0.116467744	ENSSMAG00000002363/ENSSMAG00000002427	2
BP	GO:0072014	proximal tubule development	2/421	11/18292	0.025334007	0.146246314	0.116467744	ENSSMAG00000006534/ENSSMAG00000021110	2
BP	GO:0097070	ductus arteriosus closure	2/421	11/18292	0.025334007	0.146246314	0.116467744	ENSSMAG00000001470/ENSSMAG00000020102	2
BP	GO:1900118	negative regulation of execution phase of apoptosis	2/421	11/18292	0.025334007	0.146246314	0.116467744	ENSSMAG00000005751/ENSSMAG00000011721	2
BP	GO:1903779	regulation of cardiac conduction	2/421	11/18292	0.025334007	0.146246314	0.116467744	ENSSMAG00000003048/ENSSMAG00000008862	2
BP	GO:1904468	negative regulation of tumor necrosis factor secretion	2/421	11/18292	0.025334007	0.146246314	0.116467744	ENSSMAG00000007024/ENSSMAG00000007598	2
BP	GO:0071773	cellular response to BMP stimulus	3/421	28/18292	0.025898666	0.148804695	0.118505189	ENSSMAG00000008432/ENSSMAG00000012793/ENSSMAG00000018143	3
BP	GO:0060322	head development	4/421	49/18292	0.025972473	0.148804695	0.118505189	ENSSMAG00000001714/ENSSMAG00000013271/ENSSMAG00000014506/ENSSMAG00000018705	4
BP	GO:0009058	biosynthetic process	5/421	73/18292	0.026431083	0.150302129	0.119697717	ENSSMAG00000000405/ENSSMAG00000001415/ENSSMAG00000003344/ENSSMAG00000004464/ENSSMAG00000016417	5
BP	GO:0009653	anatomical structure morphogenesis	5/421	73/18292	0.026431083	0.150302129	0.119697717	ENSSMAG00000002290/ENSSMAG00000002648/ENSSMAG00000007814/ENSSMAG00000008509/ENSSMAG00000018705	5
BP	GO:0040008	regulation of growth	4/421	50/18292	0.027734572	0.154173956	0.122781165	ENSSMAG00000004580/ENSSMAG00000010844/ENSSMAG00000015384/ENSSMAG00000020984	4
BP	GO:0048596	embryonic camera-type eye morphogenesis	4/421	50/18292	0.027734572	0.154173956	0.122781165	ENSSMAG00000001470/ENSSMAG00000003527/ENSSMAG00000010908/ENSSMAG00000020102	4
BP	GO:0002053	positive regulation of mesenchymal cell proliferation	3/421	29/18292	0.028406366	0.154173956	0.122781165	ENSSMAG00000001470/ENSSMAG00000001948/ENSSMAG00000020102	3
BP	GO:0021884	forebrain neuron development	3/421	29/18292	0.028406366	0.154173956	0.122781165	ENSSMAG00000005414/ENSSMAG00000010474/ENSSMAG00000017029	3
BP	GO:0042474	middle ear morphogenesis	3/421	29/18292	0.028406366	0.154173956	0.122781165	ENSSMAG00000008799/ENSSMAG00000015164/ENSSMAG00000020316	3
BP	GO:0045921	positive regulation of exocytosis	3/421	29/18292	0.028406366	0.154173956	0.122781165	ENSSMAG00000001784/ENSSMAG00000016964/ENSSMAG00000017016	3
BP	GO:0048246	macrophage chemotaxis	3/421	29/18292	0.028406366	0.154173956	0.122781165	ENSSMAG00000001746/ENSSMAG00000002191/ENSSMAG00000006306	3
BP	GO:0051592	response to calcium ion	3/421	29/18292	0.028406366	0.154173956	0.122781165	ENSSMAG00000001784/ENSSMAG00000016964/ENSSMAG00000017016	3
BP	GO:0060993	kidney morphogenesis	3/421	29/18292	0.028406366	0.154173956	0.122781165	ENSSMAG00000002419/ENSSMAG00000016064/ENSSMAG00000018705	3
BP	GO:0007492	endoderm development	5/421	75/18292	0.029275993	0.154173956	0.122781165	ENSSMAG00000002648/ENSSMAG00000007814/ENSSMAG00000008509/ENSSMAG00000012793/ENSSMAG00000018143	5
BP	GO:0050885	neuromuscular process controlling balance	5/421	75/18292	0.029275993	0.154173956	0.122781165	ENSSMAG00000004898/ENSSMAG00000006415/ENSSMAG00000008198/ENSSMAG00000020838/ENSSMAG00000021378	5
BP	GO:0002138	retinoic acid biosynthetic process	2/421	12/18292	0.029944548	0.154173956	0.122781165	ENSSMAG00000004704/ENSSMAG00000017385	2
BP	GO:0002315	marginal zone B cell differentiation	2/421	12/18292	0.029944548	0.154173956	0.122781165	ENSSMAG00000006534/ENSSMAG00000021110	2
BP	GO:0003205	cardiac chamber development	2/421	12/18292	0.029944548	0.154173956	0.122781165	ENSSMAG00000003048/ENSSMAG00000008862	2
BP	GO:0003211	cardiac ventricle formation	2/421	12/18292	0.029944548	0.154173956	0.122781165	ENSSMAG00000003048/ENSSMAG00000008862	2
BP	GO:0006565	L-serine catabolic process	2/421	12/18292	0.029944548	0.154173956	0.122781165	ENSSMAG00000005968/ENSSMAG00000015139	2
BP	GO:0009253	peptidoglycan catabolic process	2/421	12/18292	0.029944548	0.154173956	0.122781165	ENSSMAG00000002509/ENSSMAG00000016810	2
BP	GO:0021778	oligodendrocyte cell fate specification	2/421	12/18292	0.029944548	0.154173956	0.122781165	ENSSMAG00000010052/ENSSMAG00000017807	2
BP	GO:0022617	extracellular matrix disassembly	2/421	12/18292	0.029944548	0.154173956	0.122781165	ENSSMAG00000002481/ENSSMAG00000004711	2
BP	GO:0030238	male sex determination	2/421	12/18292	0.029944548	0.154173956	0.122781165	ENSSMAG00000002080/ENSSMAG00000017546	2
BP	GO:0046628	positive regulation of insulin receptor signaling pathway	2/421	12/18292	0.029944548	0.154173956	0.122781165	ENSSMAG00000007024/ENSSMAG00000007598	2
BP	GO:0048539	bone marrow development	2/421	12/18292	0.029944548	0.154173956	0.122781165	ENSSMAG00000002258/ENSSMAG00000016160	2
BP	GO:0050710	negative regulation of cytokine secretion	2/421	12/18292	0.029944548	0.154173956	0.122781165	ENSSMAG00000005751/ENSSMAG00000011721	2
BP	GO:0050892	intestinal absorption	2/421	12/18292	0.029944548	0.154173956	0.122781165	ENSSMAG00000009139/ENSSMAG00000017299	2
BP	GO:0050995	negative regulation of lipid catabolic process	2/421	12/18292	0.029944548	0.154173956	0.122781165	ENSSMAG00000005751/ENSSMAG00000011721	2
BP	GO:0060510	type II pneumocyte differentiation	2/421	12/18292	0.029944548	0.154173956	0.122781165	ENSSMAG00000012793/ENSSMAG00000018143	2
BP	GO:0098773	skin epidermis development	2/421	12/18292	0.029944548	0.154173956	0.122781165	ENSSMAG00000006534/ENSSMAG00000021110	2
BP	GO:1900746	regulation of vascular endothelial growth factor signaling pathway	2/421	12/18292	0.029944548	0.154173956	0.122781165	ENSSMAG00000006534/ENSSMAG00000021110	2
BP	GO:0065003	protein-containing complex assembly	5/421	76/18292	0.030768109	0.157673919	0.125568468	ENSSMAG00000006138/ENSSMAG00000009589/ENSSMAG00000016223/ENSSMAG00000018650/ENSSMAG00000019074	5
BP	GO:0018149	peptide cross-linking	3/421	30/18292	0.031038173	0.157673919	0.125568468	ENSSMAG00000006502/ENSSMAG00000012603/ENSSMAG00000018802	3
BP	GO:0035622	intrahepatic bile duct development	3/421	30/18292	0.031038173	0.157673919	0.125568468	ENSSMAG00000002648/ENSSMAG00000006964/ENSSMAG00000010003	3
BP	GO:0090190	positive regulation of branching involved in ureteric bud morphogenesis	3/421	30/18292	0.031038173	0.157673919	0.125568468	ENSSMAG00000003527/ENSSMAG00000015198/ENSSMAG00000018705	3
BP	GO:0006366	transcription by RNA polymerase II	6/421	103/18292	0.031737116	0.160688919	0.127969556	ENSSMAG00000002419/ENSSMAG00000010290/ENSSMAG00000012793/ENSSMAG00000016064/ENSSMAG00000018143/ENSSMAG00000018705	6
BP	GO:0001525	angiogenesis	14/421	349/18292	0.03202521	0.161610662	0.128703615	ENSSMAG00000002290/ENSSMAG00000002428/ENSSMAG00000009511/ENSSMAG00000010283/ENSSMAG00000010290/ENSSMAG00000011742/ENSSMAG00000015176/ENSSMAG00000015192/ENSSMAG00000015198/ENSSMAG00000015492/ENSSMAG00000016177/ENSSMAG00000019784/ENSSMAG00000021038/ENSSMAG00000021181	14
BP	GO:1904888	cranial skeletal system development	5/421	77/18292	0.032307152	0.16249538	0.129408187	ENSSMAG00000001641/ENSSMAG00000001746/ENSSMAG00000005153/ENSSMAG00000019641/ENSSMAG00000020438	5
BP	GO:0006284	base-excision repair	4/421	53/18292	0.033440014	0.166536137	0.132626168	ENSSMAG00000001641/ENSSMAG00000015384/ENSSMAG00000016276/ENSSMAG00000019582	4
BP	GO:0010906	regulation of glucose metabolic process	3/421	31/18292	0.033793424	0.166536137	0.132626168	ENSSMAG00000002937/ENSSMAG00000015468/ENSSMAG00000020265	3
BP	GO:0016126	sterol biosynthetic process	3/421	31/18292	0.033793424	0.166536137	0.132626168	ENSSMAG00000002893/ENSSMAG00000011205/ENSSMAG00000019655	3
BP	GO:0030539	male genitalia development	3/421	31/18292	0.033793424	0.166536137	0.132626168	ENSSMAG00000002419/ENSSMAG00000010967/ENSSMAG00000016064	3
BP	GO:0035774	positive regulation of insulin secretion involved in cellular response to glucose stimulus	3/421	31/18292	0.033793424	0.166536137	0.132626168	ENSSMAG00000007024/ENSSMAG00000007598/ENSSMAG00000019039	3
BP	GO:0071158	positive regulation of cell cycle arrest	3/421	31/18292	0.033793424	0.166536137	0.132626168	ENSSMAG00000012652/ENSSMAG00000012793/ENSSMAG00000018143	3
BP	GO:0060042	retina morphogenesis in camera-type eye	5/421	78/18292	0.033893451	0.166536137	0.132626168	ENSSMAG00000003299/ENSSMAG00000006534/ENSSMAG00000011281/ENSSMAG00000011504/ENSSMAG00000021110	5
BP	GO:0010804	negative regulation of tumor necrosis factor-mediated signaling pathway	2/421	13/18292	0.034858942	0.166536137	0.132626168	ENSSMAG00000007024/ENSSMAG00000007598	2
BP	GO:0015718	monocarboxylic acid transport	2/421	13/18292	0.034858942	0.166536137	0.132626168	ENSSMAG00000013424/ENSSMAG00000019747	2
BP	GO:0021521	ventral spinal cord interneuron specification	2/421	13/18292	0.034858942	0.166536137	0.132626168	ENSSMAG00000015152/ENSSMAG00000015294	2
BP	GO:0048535	lymph node development	2/421	13/18292	0.034858942	0.166536137	0.132626168	ENSSMAG00000003048/ENSSMAG00000008862	2
BP	GO:0048664	neuron fate determination	2/421	13/18292	0.034858942	0.166536137	0.132626168	ENSSMAG00000006303/ENSSMAG00000019969	2
BP	GO:0048899	anterior lateral line development	2/421	13/18292	0.034858942	0.166536137	0.132626168	ENSSMAG00000001746/ENSSMAG00000009423	2
BP	GO:0051302	regulation of cell division	2/421	13/18292	0.034858942	0.166536137	0.132626168	ENSSMAG00000006534/ENSSMAG00000021110	2
BP	GO:0060484	lung-associated mesenchyme development	2/421	13/18292	0.034858942	0.166536137	0.132626168	ENSSMAG00000004565/ENSSMAG00000010967	2
BP	GO:0072179	nephric duct formation	2/421	13/18292	0.034858942	0.166536137	0.132626168	ENSSMAG00000017594/ENSSMAG00000018705	2
BP	GO:0003009	skeletal muscle contraction	4/421	54/18292	0.035482549	0.16898564	0.134576905	ENSSMAG00000005351/ENSSMAG00000006177/ENSSMAG00000008824/ENSSMAG00000016301	4
BP	GO:0003406	retinal pigment epithelium development	3/421	32/18292	0.036671275	0.171432585	0.136525605	ENSSMAG00000010967/ENSSMAG00000010970/ENSSMAG00000016674	3
BP	GO:0009725	response to hormone	3/421	32/18292	0.036671275	0.171432585	0.136525605	ENSSMAG00000000384/ENSSMAG00000003231/ENSSMAG00000010290	3
BP	GO:0009792	embryo development ending in birth or egg hatching	3/421	32/18292	0.036671275	0.171432585	0.136525605	ENSSMAG00000015152/ENSSMAG00000015294/ENSSMAG00000017299	3
BP	GO:0010719	negative regulation of epithelial to mesenchymal transition	3/421	32/18292	0.036671275	0.171432585	0.136525605	ENSSMAG00000004464/ENSSMAG00000007814/ENSSMAG00000008509	3
BP	GO:0032355	response to estradiol	3/421	32/18292	0.036671275	0.171432585	0.136525605	ENSSMAG00000008509/ENSSMAG00000009098/ENSSMAG00000010844	3
BP	GO:0035108	limb morphogenesis	3/421	32/18292	0.036671275	0.171432585	0.136525605	ENSSMAG00000003299/ENSSMAG00000015152/ENSSMAG00000015294	3
BP	GO:0017148	negative regulation of translation	5/421	81/18292	0.038938754	0.177478801	0.141340695	ENSSMAG00000002419/ENSSMAG00000009294/ENSSMAG00000016064/ENSSMAG00000016421/ENSSMAG00000018721	5
BP	GO:0019233	sensory perception of pain	3/421	33/18292	0.039670712	0.177478801	0.141340695	ENSSMAG00000004592/ENSSMAG00000011776/ENSSMAG00000016133	3
BP	GO:0060972	left/right pattern formation	3/421	33/18292	0.039670712	0.177478801	0.141340695	ENSSMAG00000012793/ENSSMAG00000018143/ENSSMAG00000018820	3
BP	GO:0071300	cellular response to retinoic acid	4/421	56/18292	0.039779831	0.177478801	0.141340695	ENSSMAG00000003527/ENSSMAG00000015164/ENSSMAG00000017299/ENSSMAG00000020316	4
BP	GO:0003272	endocardial cushion formation	2/421	14/18292	0.040060832	0.177478801	0.141340695	ENSSMAG00000006190/ENSSMAG00000015492	2
BP	GO:0007379	segment specification	2/421	14/18292	0.040060832	0.177478801	0.141340695	ENSSMAG00000015164/ENSSMAG00000020316	2
BP	GO:0008206	bile acid metabolic process	2/421	14/18292	0.040060832	0.177478801	0.141340695	ENSSMAG00000007024/ENSSMAG00000007598	2
BP	GO:0009166	nucleotide catabolic process	2/421	14/18292	0.040060832	0.177478801	0.141340695	ENSSMAG00000010073/ENSSMAG00000011565	2
BP	GO:0021523	somatic motor neuron differentiation	2/421	14/18292	0.040060832	0.177478801	0.141340695	ENSSMAG00000008432/ENSSMAG00000021110	2
BP	GO:0032480	negative regulation of type I interferon production	2/421	14/18292	0.040060832	0.177478801	0.141340695	ENSSMAG00000002080/ENSSMAG00000002097	2
BP	GO:0039536	negative regulation of RIG-I signaling pathway	2/421	14/18292	0.040060832	0.177478801	0.141340695	ENSSMAG00000002080/ENSSMAG00000002097	2
BP	GO:0042694	muscle cell fate specification	2/421	14/18292	0.040060832	0.177478801	0.141340695	ENSSMAG00000010967/ENSSMAG00000021414	2
BP	GO:0042953	lipoprotein transport	2/421	14/18292	0.040060832	0.177478801	0.141340695	ENSSMAG00000005215/ENSSMAG00000008986	2
BP	GO:0055123	digestive system development	2/421	14/18292	0.040060832	0.177478801	0.141340695	ENSSMAG00000001948/ENSSMAG00000007657	2
BP	GO:0060575	intestinal epithelial cell differentiation	2/421	14/18292	0.040060832	0.177478801	0.141340695	ENSSMAG00000012793/ENSSMAG00000018143	2
BP	GO:0070417	cellular response to cold	2/421	14/18292	0.040060832	0.177478801	0.141340695	ENSSMAG00000005751/ENSSMAG00000011721	2
BP	GO:0072498	embryonic skeletal joint development	2/421	14/18292	0.040060832	0.177478801	0.141340695	ENSSMAG00000015152/ENSSMAG00000015294	2
BP	GO:2000726	negative regulation of cardiac muscle cell differentiation	2/421	14/18292	0.040060832	0.177478801	0.141340695	ENSSMAG00000006534/ENSSMAG00000021110	2
BP	GO:0008016	regulation of heart contraction	5/421	82/18292	0.040716807	0.179342235	0.142824698	ENSSMAG00000002937/ENSSMAG00000005351/ENSSMAG00000015771/ENSSMAG00000019784/ENSSMAG00000021074	5
BP	GO:0060037	pharyngeal system development	5/421	82/18292	0.040716807	0.179342235	0.142824698	ENSSMAG00000000162/ENSSMAG00000001948/ENSSMAG00000003048/ENSSMAG00000008862/ENSSMAG00000020265	5
BP	GO:0048793	pronephros development	7/421	139/18292	0.041960533	0.184287757	0.146763216	ENSSMAG00000002419/ENSSMAG00000003527/ENSSMAG00000005351/ENSSMAG00000010967/ENSSMAG00000016064/ENSSMAG00000018705/ENSSMAG00000018881	7
BP	GO:0001678	cellular glucose homeostasis	3/421	34/18292	0.042790565	0.185791512	0.147960777	ENSSMAG00000004095/ENSSMAG00000007024/ENSSMAG00000007475	3
BP	GO:0007405	neuroblast proliferation	3/421	34/18292	0.042790565	0.185791512	0.147960777	ENSSMAG00000002363/ENSSMAG00000002427/ENSSMAG00000010967	3
BP	GO:0022010	central nervous system myelination	3/421	34/18292	0.042790565	0.185791512	0.147960777	ENSSMAG00000006138/ENSSMAG00000006415/ENSSMAG00000008198	3
BP	GO:0048566	embryonic digestive tract development	3/421	34/18292	0.042790565	0.185791512	0.147960777	ENSSMAG00000001470/ENSSMAG00000006964/ENSSMAG00000020102	3
BP	GO:0008284	positive regulation of cell population proliferation	14/421	365/18292	0.043905918	0.19009267	0.151386136	ENSSMAG00000001078/ENSSMAG00000001746/ENSSMAG00000002236/ENSSMAG00000003499/ENSSMAG00000006534/ENSSMAG00000008040/ENSSMAG00000008061/ENSSMAG00000008862/ENSSMAG00000009511/ENSSMAG00000015176/ENSSMAG00000015192/ENSSMAG00000016177/ENSSMAG00000020460/ENSSMAG00000021110	14
BP	GO:0060216	definitive hemopoiesis	6/421	112/18292	0.044864752	0.190622245	0.15180788	ENSSMAG00000002236/ENSSMAG00000002258/ENSSMAG00000002428/ENSSMAG00000015176/ENSSMAG00000016160/ENSSMAG00000016177	6
BP	GO:0001561	fatty acid alpha-oxidation	2/421	15/18292	0.045534447	0.190622245	0.15180788	ENSSMAG00000008189/ENSSMAG00000015252	2
BP	GO:0005980	glycogen catabolic process	2/421	15/18292	0.045534447	0.190622245	0.15180788	ENSSMAG00000006768/ENSSMAG00000006790	2
BP	GO:0006090	pyruvate metabolic process	2/421	15/18292	0.045534447	0.190622245	0.15180788	ENSSMAG00000004711/ENSSMAG00000017299	2
BP	GO:0014002	astrocyte development	2/421	15/18292	0.045534447	0.190622245	0.15180788	ENSSMAG00000006534/ENSSMAG00000021110	2
BP	GO:0014807	regulation of somitogenesis	2/421	15/18292	0.045534447	0.190622245	0.15180788	ENSSMAG00000006534/ENSSMAG00000021110	2
BP	GO:0016338	calcium-independent cell-cell adhesion via plasma membrane cell-adhesion molecules	2/421	15/18292	0.045534447	0.190622245	0.15180788	ENSSMAG00000007525/ENSSMAG00000020383	2
BP	GO:0021571	rhombomere 5 development	2/421	15/18292	0.045534447	0.190622245	0.15180788	ENSSMAG00000006964/ENSSMAG00000009508	2
BP	GO:0021703	locus ceruleus development	2/421	15/18292	0.045534447	0.190622245	0.15180788	ENSSMAG00000003527/ENSSMAG00000008432	2
BP	GO:0048541	Peyer's patch development	2/421	15/18292	0.045534447	0.190622245	0.15180788	ENSSMAG00000003048/ENSSMAG00000008862	2
BP	GO:0060039	pericardium development	2/421	15/18292	0.045534447	0.190622245	0.15180788	ENSSMAG00000003299/ENSSMAG00000011504	2
BP	GO:0060044	negative regulation of cardiac muscle cell proliferation	2/421	15/18292	0.045534447	0.190622245	0.15180788	ENSSMAG00000003299/ENSSMAG00000011504	2
BP	GO:0021794	thalamus development	3/421	35/18292	0.046029519	0.190622245	0.15180788	ENSSMAG00000010052/ENSSMAG00000010967/ENSSMAG00000017807	3
BP	GO:0032720	negative regulation of tumor necrosis factor production	3/421	35/18292	0.046029519	0.190622245	0.15180788	ENSSMAG00000000162/ENSSMAG00000005751/ENSSMAG00000011721	3
BP	GO:0042574	retinal metabolic process	3/421	35/18292	0.046029519	0.190622245	0.15180788	ENSSMAG00000010687/ENSSMAG00000013324/ENSSMAG00000017385	3
BP	GO:0048754	branching morphogenesis of an epithelial tube	3/421	35/18292	0.046029519	0.190622245	0.15180788	ENSSMAG00000004898/ENSSMAG00000006964/ENSSMAG00000018841	3
BP	GO:0048706	embryonic skeletal system development	5/421	85/18292	0.046342461	0.191398134	0.152425783	ENSSMAG00000004528/ENSSMAG00000004592/ENSSMAG00000010967/ENSSMAG00000020460/ENSSMAG00000020515	5
BP	GO:0007507	heart development	15/421	403/18292	0.047100992	0.194005168	0.154501974	ENSSMAG00000001415/ENSSMAG00000002419/ENSSMAG00000003048/ENSSMAG00000003299/ENSSMAG00000005153/ENSSMAG00000005351/ENSSMAG00000008824/ENSSMAG00000008862/ENSSMAG00000010290/ENSSMAG00000011504/ENSSMAG00000012793/ENSSMAG00000016064/ENSSMAG00000017032/ENSSMAG00000018143/ENSSMAG00000020642	15
BP	GO:0007043	cell-cell junction assembly	5/421	86/18292	0.04831529	0.198470354	0.158057962	ENSSMAG00000001009/ENSSMAG00000007024/ENSSMAG00000007598/ENSSMAG00000018881/ENSSMAG00000021338	5
BP	GO:0001763	morphogenesis of a branching structure	2/421	16/18292	0.051264589	0.203987557	0.162451756	ENSSMAG00000001470/ENSSMAG00000010798	2
BP	GO:0003190	atrioventricular valve formation	2/421	16/18292	0.051264589	0.203987557	0.162451756	ENSSMAG00000003299/ENSSMAG00000011504	2
BP	GO:0006707	cholesterol catabolic process	2/421	16/18292	0.051264589	0.203987557	0.162451756	ENSSMAG00000003961/ENSSMAG00000018478	2
BP	GO:0006790	sulfur compound metabolic process	2/421	16/18292	0.051264589	0.203987557	0.162451756	ENSSMAG00000003299/ENSSMAG00000011504	2
BP	GO:0006833	water transport	2/421	16/18292	0.051264589	0.203987557	0.162451756	ENSSMAG00000008469/ENSSMAG00000014942	2
BP	GO:0010564	regulation of cell cycle process	2/421	16/18292	0.051264589	0.203987557	0.162451756	ENSSMAG00000016276/ENSSMAG00000019582	2
BP	GO:0021516	dorsal spinal cord development	2/421	16/18292	0.051264589	0.203987557	0.162451756	ENSSMAG00000005577/ENSSMAG00000016133	2
BP	GO:0030258	lipid modification	2/421	16/18292	0.051264589	0.203987557	0.162451756	ENSSMAG00000020344/ENSSMAG00000020843	2
BP	GO:0039022	pronephric duct development	2/421	16/18292	0.051264589	0.203987557	0.162451756	ENSSMAG00000002419/ENSSMAG00000016064	2
BP	GO:0045617	negative regulation of keratinocyte differentiation	2/421	16/18292	0.051264589	0.203987557	0.162451756	ENSSMAG00000008799/ENSSMAG00000015198	2
BP	GO:0060346	bone trabecula formation	2/421	16/18292	0.051264589	0.203987557	0.162451756	ENSSMAG00000008799/ENSSMAG00000020515	2
BP	GO:0060973	cell migration involved in heart development	2/421	16/18292	0.051264589	0.203987557	0.162451756	ENSSMAG00000000162/ENSSMAG00000015492	2
BP	GO:0006633	fatty acid biosynthetic process	4/421	61/18292	0.051761744	0.20542942	0.163600028	ENSSMAG00000000384/ENSSMAG00000015384/ENSSMAG00000015395/ENSSMAG00000018841	4
BP	GO:0007205	protein kinase C-activating G protein-coupled receptor signaling pathway	3/421	37/18292	0.052858796	0.208696385	0.166201776	ENSSMAG00000010844/ENSSMAG00000018478/ENSSMAG00000020984	3
BP	GO:0031099	regeneration	3/421	37/18292	0.052858796	0.208696385	0.166201776	ENSSMAG00000002363/ENSSMAG00000002427/ENSSMAG00000016813	3
BP	GO:0071456	cellular response to hypoxia	5/421	89/18292	0.054527701	0.214729242	0.171006227	ENSSMAG00000000162/ENSSMAG00000012793/ENSSMAG00000017299/ENSSMAG00000018143/ENSSMAG00000018721	5
BP	GO:0003281	ventricular septum development	3/421	38/18292	0.056445848	0.220573006	0.175660089	ENSSMAG00000003299/ENSSMAG00000003527/ENSSMAG00000011504	3
BP	GO:0060324	face development	3/421	38/18292	0.056445848	0.220573006	0.175660089	ENSSMAG00000015176/ENSSMAG00000015192/ENSSMAG00000016177	3
BP	GO:0060347	heart trabecula formation	3/421	38/18292	0.056445848	0.220573006	0.175660089	ENSSMAG00000002714/ENSSMAG00000003048/ENSSMAG00000008862	3
BP	GO:0001756	somitogenesis	8/421	180/18292	0.056983905	0.220831892	0.17586626	ENSSMAG00000001470/ENSSMAG00000006138/ENSSMAG00000006534/ENSSMAG00000010967/ENSSMAG00000011673/ENSSMAG00000020460/ENSSMAG00000021110/ENSSMAG00000021414	8
BP	GO:0001714	endodermal cell fate specification	2/421	17/18292	0.057236613	0.220831892	0.17586626	ENSSMAG00000006964/ENSSMAG00000018841	2
BP	GO:0003231	cardiac ventricle development	2/421	17/18292	0.057236613	0.220831892	0.17586626	ENSSMAG00000003048/ENSSMAG00000008862	2
BP	GO:0006111	regulation of gluconeogenesis	2/421	17/18292	0.057236613	0.220831892	0.17586626	ENSSMAG00000012328/ENSSMAG00000017299	2
BP	GO:0030388	fructose 1,6-bisphosphate metabolic process	2/421	17/18292	0.057236613	0.220831892	0.17586626	ENSSMAG00000002513/ENSSMAG00000012328	2
BP	GO:0030198	extracellular matrix organization	10/421	245/18292	0.057830616	0.222560251	0.177242692	ENSSMAG00000001470/ENSSMAG00000001714/ENSSMAG00000002191/ENSSMAG00000002481/ENSSMAG00000006023/ENSSMAG00000006760/ENSSMAG00000006956/ENSSMAG00000019395/ENSSMAG00000020102/ENSSMAG00000020515	10
BP	GO:0070527	platelet aggregation	3/421	39/18292	0.060145478	0.230885914	0.183873089	ENSSMAG00000001784/ENSSMAG00000016964/ENSSMAG00000017016	3
BP	GO:0007605	sensory perception of sound	8/421	183/18292	0.06155915	0.235718957	0.187722032	ENSSMAG00000002066/ENSSMAG00000004898/ENSSMAG00000005829/ENSSMAG00000006600/ENSSMAG00000014506/ENSSMAG00000015500/ENSSMAG00000015886/ENSSMAG00000020515	8
BP	GO:0030155	regulation of cell adhesion	4/421	65/18292	0.062611054	0.23657431	0.188403218	ENSSMAG00000006534/ENSSMAG00000015772/ENSSMAG00000016249/ENSSMAG00000021110	4
BP	GO:0045668	negative regulation of osteoblast differentiation	4/421	65/18292	0.062611054	0.23657431	0.188403218	ENSSMAG00000000162/ENSSMAG00000010290/ENSSMAG00000015164/ENSSMAG00000020316	4
BP	GO:0010613	positive regulation of cardiac muscle hypertrophy	2/421	18/18292	0.063436406	0.23657431	0.188403218	ENSSMAG00000002714/ENSSMAG00000010290	2
BP	GO:0010765	positive regulation of sodium ion transport	2/421	18/18292	0.063436406	0.23657431	0.188403218	ENSSMAG00000003048/ENSSMAG00000008862	2
BP	GO:0032715	negative regulation of interleukin-6 production	2/421	18/18292	0.063436406	0.23657431	0.188403218	ENSSMAG00000007024/ENSSMAG00000007598	2
BP	GO:0035265	organ growth	2/421	18/18292	0.063436406	0.23657431	0.188403218	ENSSMAG00000006534/ENSSMAG00000021110	2
BP	GO:0045741	positive regulation of epidermal growth factor-activated receptor activity	2/421	18/18292	0.063436406	0.23657431	0.188403218	ENSSMAG00000008040/ENSSMAG00000008061	2
BP	GO:0060430	lung saccule development	2/421	18/18292	0.063436406	0.23657431	0.188403218	ENSSMAG00000012793/ENSSMAG00000018143	2
BP	GO:0061626	pharyngeal arch artery morphogenesis	2/421	18/18292	0.063436406	0.23657431	0.188403218	ENSSMAG00000003048/ENSSMAG00000008862	2
BP	GO:0003140	determination of left/right asymmetry in lateral mesoderm	3/421	40/18292	0.063955785	0.23657431	0.188403218	ENSSMAG00000010967/ENSSMAG00000020460/ENSSMAG00000021110	3
BP	GO:0008585	female gonad development	3/421	40/18292	0.063955785	0.23657431	0.188403218	ENSSMAG00000006956/ENSSMAG00000017029/ENSSMAG00000020515	3
BP	GO:0021510	spinal cord development	3/421	40/18292	0.063955785	0.23657431	0.188403218	ENSSMAG00000006534/ENSSMAG00000012652/ENSSMAG00000021110	3
BP	GO:0030322	stabilization of membrane potential	3/421	40/18292	0.063955785	0.23657431	0.188403218	ENSSMAG00000002937/ENSSMAG00000008799/ENSSMAG00000016724	3
BP	GO:0060119	inner ear receptor cell development	3/421	40/18292	0.063955785	0.23657431	0.188403218	ENSSMAG00000001293/ENSSMAG00000002363/ENSSMAG00000002427	3
BP	GO:0007224	smoothened signaling pathway	6/421	123/18292	0.06493201	0.239603835	0.190815873	ENSSMAG00000001470/ENSSMAG00000006138/ENSSMAG00000008198/ENSSMAG00000010967/ENSSMAG00000012652/ENSSMAG00000021414	6
BP	GO:0003429	growth plate cartilage chondrocyte morphogenesis	4/421	66/18292	0.065496252	0.241102145	0.192009099	ENSSMAG00000006023/ENSSMAG00000006956/ENSSMAG00000018350/ENSSMAG00000020515	4
BP	GO:0030837	negative regulation of actin filament polymerization	3/421	41/18292	0.067874779	0.245847518	0.195788222	ENSSMAG00000005591/ENSSMAG00000005679/ENSSMAG00000020984	3
BP	GO:0033334	fin morphogenesis	3/421	41/18292	0.067874779	0.245847518	0.195788222	ENSSMAG00000015152/ENSSMAG00000015294/ENSSMAG00000020515	3
BP	GO:0097352	autophagosome maturation	3/421	41/18292	0.067874779	0.245847518	0.195788222	ENSSMAG00000010550/ENSSMAG00000015556/ENSSMAG00000018224	3
BP	GO:0009888	tissue development	4/421	67/18292	0.068449685	0.245847518	0.195788222	ENSSMAG00000002419/ENSSMAG00000010967/ENSSMAG00000016064/ENSSMAG00000019201	4
BP	GO:0001516	prostaglandin biosynthetic process	2/421	19/18292	0.069850377	0.245847518	0.195788222	ENSSMAG00000001746/ENSSMAG00000018721	2
BP	GO:0001655	urogenital system development	2/421	19/18292	0.069850377	0.245847518	0.195788222	ENSSMAG00000003527/ENSSMAG00000018705	2
BP	GO:0001676	long-chain fatty acid metabolic process	2/421	19/18292	0.069850377	0.245847518	0.195788222	ENSSMAG00000014521/ENSSMAG00000015940	2
BP	GO:0001957	intramembranous ossification	2/421	19/18292	0.069850377	0.245847518	0.195788222	ENSSMAG00000010967/ENSSMAG00000020515	2
BP	GO:0008343	adult feeding behavior	2/421	19/18292	0.069850377	0.245847518	0.195788222	ENSSMAG00000004580/ENSSMAG00000017299	2
BP	GO:0010832	negative regulation of myotube differentiation	2/421	19/18292	0.069850377	0.245847518	0.195788222	ENSSMAG00000003048/ENSSMAG00000008862	2
BP	GO:0014898	cardiac muscle hypertrophy in response to stress	2/421	19/18292	0.069850377	0.245847518	0.195788222	ENSSMAG00000012793/ENSSMAG00000018143	2
BP	GO:0014902	myotube differentiation	2/421	19/18292	0.069850377	0.245847518	0.195788222	ENSSMAG00000001948/ENSSMAG00000010967	2
BP	GO:0035138	pectoral fin morphogenesis	2/421	19/18292	0.069850377	0.245847518	0.195788222	ENSSMAG00000003299/ENSSMAG00000011504	2
BP	GO:0035284	brain segmentation	2/421	19/18292	0.069850377	0.245847518	0.195788222	ENSSMAG00000015164/ENSSMAG00000020316	2
BP	GO:0040019	positive regulation of embryonic development	2/421	19/18292	0.069850377	0.245847518	0.195788222	ENSSMAG00000007598/ENSSMAG00000018705	2
BP	GO:0042438	melanin biosynthetic process	2/421	19/18292	0.069850377	0.245847518	0.195788222	ENSSMAG00000004879/ENSSMAG00000016674	2
BP	GO:0043269	regulation of ion transport	2/421	19/18292	0.069850377	0.245847518	0.195788222	ENSSMAG00000014784/ENSSMAG00000016522	2
BP	GO:0060034	notochord cell differentiation	2/421	19/18292	0.069850377	0.245847518	0.195788222	ENSSMAG00000020460/ENSSMAG00000021110	2
BP	GO:0060339	negative regulation of type I interferon-mediated signaling pathway	2/421	19/18292	0.069850377	0.245847518	0.195788222	ENSSMAG00000010844/ENSSMAG00000020984	2
BP	GO:0009566	fertilization	3/421	42/18292	0.071900389	0.252479706	0.201069969	ENSSMAG00000004898/ENSSMAG00000016039/ENSSMAG00000019635	3
BP	GO:0051897	positive regulation of protein kinase B signaling	5/421	98/18292	0.075803827	0.260700955	0.207617213	ENSSMAG00000000036/ENSSMAG00000000037/ENSSMAG00000000038/ENSSMAG00000000039/ENSSMAG00000014995	5
BP	GO:0042149	cellular response to glucose starvation	3/421	43/18292	0.076030466	0.260700955	0.207617213	ENSSMAG00000009589/ENSSMAG00000016223/ENSSMAG00000017299	3
BP	GO:0000578	embryonic axis specification	2/421	20/18292	0.076465438	0.260700955	0.207617213	ENSSMAG00000015492/ENSSMAG00000020460	2
BP	GO:0008209	androgen metabolic process	2/421	20/18292	0.076465438	0.260700955	0.207617213	ENSSMAG00000010967/ENSSMAG00000018478	2
BP	GO:0009072	aromatic amino acid family metabolic process	2/421	20/18292	0.076465438	0.260700955	0.207617213	ENSSMAG00000000394/ENSSMAG00000000405	2
BP	GO:0014028	notochord formation	2/421	20/18292	0.076465438	0.260700955	0.207617213	ENSSMAG00000001714/ENSSMAG00000020460	2
BP	GO:0021535	cell migration in hindbrain	2/421	20/18292	0.076465438	0.260700955	0.207617213	ENSSMAG00000004592/ENSSMAG00000009508	2
BP	GO:0021575	hindbrain morphogenesis	2/421	20/18292	0.076465438	0.260700955	0.207617213	ENSSMAG00000006964/ENSSMAG00000009508	2
BP	GO:0045445	myoblast differentiation	2/421	20/18292	0.076465438	0.260700955	0.207617213	ENSSMAG00000004711/ENSSMAG00000010967	2
BP	GO:0061056	sclerotome development	2/421	20/18292	0.076465438	0.260700955	0.207617213	ENSSMAG00000006534/ENSSMAG00000021110	2
BP	GO:0071345	cellular response to cytokine stimulus	2/421	20/18292	0.076465438	0.260700955	0.207617213	ENSSMAG00000001470/ENSSMAG00000020102	2
BP	GO:0090200	positive regulation of release of cytochrome c from mitochondria	2/421	20/18292	0.076465438	0.260700955	0.207617213	ENSSMAG00000005751/ENSSMAG00000011721	2
BP	GO:2000223	regulation of BMP signaling pathway involved in heart jogging	2/421	20/18292	0.076465438	0.260700955	0.207617213	ENSSMAG00000010967/ENSSMAG00000020460	2
BP	GO:0010718	positive regulation of epithelial to mesenchymal transition	4/421	70/18292	0.077713806	0.264365715	0.210535758	ENSSMAG00000000162/ENSSMAG00000000531/ENSSMAG00000020515/ENSSMAG00000021181	4
BP	GO:0001822	kidney development	6/421	130/18292	0.080047521	0.271698044	0.216375083	ENSSMAG00000002419/ENSSMAG00000009139/ENSSMAG00000010798/ENSSMAG00000016064/ENSSMAG00000017594/ENSSMAG00000018705	6
BP	GO:0021986	habenula development	3/421	44/18292	0.080262794	0.27182333	0.216474858	ENSSMAG00000002363/ENSSMAG00000002427/ENSSMAG00000010967	3
BP	GO:0021549	cerebellum development	4/421	71/18292	0.080934378	0.273490005	0.217802166	ENSSMAG00000002363/ENSSMAG00000002427/ENSSMAG00000018705/ENSSMAG00000019201	4
BP	GO:0003214	cardiac left ventricle morphogenesis	2/421	21/18292	0.083268983	0.27768475	0.22114278	ENSSMAG00000001470/ENSSMAG00000020102	2
BP	GO:0006071	glycerol metabolic process	2/421	21/18292	0.083268983	0.27768475	0.22114278	ENSSMAG00000001438/ENSSMAG00000010283	2
BP	GO:0034389	lipid droplet organization	2/421	21/18292	0.083268983	0.27768475	0.22114278	ENSSMAG00000015940/ENSSMAG00000018980	2
BP	GO:0050900	leukocyte migration	2/421	21/18292	0.083268983	0.27768475	0.22114278	ENSSMAG00000003048/ENSSMAG00000008862	2
BP	GO:0060231	mesenchymal to epithelial transition	2/421	21/18292	0.083268983	0.27768475	0.22114278	ENSSMAG00000002419/ENSSMAG00000016064	2
BP	GO:0071549	cellular response to dexamethasone stimulus	2/421	21/18292	0.083268983	0.27768475	0.22114278	ENSSMAG00000004711/ENSSMAG00000017299	2
BP	GO:0045597	positive regulation of cell differentiation	3/421	45/18292	0.084595098	0.281491111	0.224174092	ENSSMAG00000002363/ENSSMAG00000002427/ENSSMAG00000012726	3
BP	GO:0045893	positive regulation of transcription, DNA-templated	15/421	440/18292	0.085199678	0.282885206	0.225284323	ENSSMAG00000001470/ENSSMAG00000002419/ENSSMAG00000002714/ENSSMAG00000003299/ENSSMAG00000006964/ENSSMAG00000007814/ENSSMAG00000008509/ENSSMAG00000011504/ENSSMAG00000012793/ENSSMAG00000016064/ENSSMAG00000018143/ENSSMAG00000018705/ENSSMAG00000018841/ENSSMAG00000019201/ENSSMAG00000021181	15
BP	GO:0006936	muscle contraction	6/421	133/18292	0.087080252	0.28850066	0.229756362	ENSSMAG00000005351/ENSSMAG00000006177/ENSSMAG00000008824/ENSSMAG00000009188/ENSSMAG00000009540/ENSSMAG00000015492	6
BP	GO:0008217	regulation of blood pressure	3/421	46/18292	0.089025043	0.290167294	0.231083638	ENSSMAG00000006534/ENSSMAG00000020788/ENSSMAG00000021110	3
BP	GO:0043049	otic placode formation	3/421	46/18292	0.089025043	0.290167294	0.231083638	ENSSMAG00000003527/ENSSMAG00000006964/ENSSMAG00000008799	3
BP	GO:0008299	isoprenoid biosynthetic process	2/421	22/18292	0.090248883	0.290167294	0.231083638	ENSSMAG00000001078/ENSSMAG00000011205	2
BP	GO:0009410	response to xenobiotic stimulus	2/421	22/18292	0.090248883	0.290167294	0.231083638	ENSSMAG00000007421/ENSSMAG00000010200	2
BP	GO:0010898	positive regulation of triglyceride catabolic process	2/421	22/18292	0.090248883	0.290167294	0.231083638	ENSSMAG00000015940/ENSSMAG00000018980	2
BP	GO:0033993	response to lipid	2/421	22/18292	0.090248883	0.290167294	0.231083638	ENSSMAG00000004711/ENSSMAG00000017299	2
BP	GO:0035137	hindlimb morphogenesis	2/421	22/18292	0.090248883	0.290167294	0.231083638	ENSSMAG00000003299/ENSSMAG00000011504	2
BP	GO:0046323	glucose import	2/421	22/18292	0.090248883	0.290167294	0.231083638	ENSSMAG00000016223/ENSSMAG00000018841	2
BP	GO:0048662	negative regulation of smooth muscle cell proliferation	2/421	22/18292	0.090248883	0.290167294	0.231083638	ENSSMAG00000007526/ENSSMAG00000020265	2
BP	GO:0060445	branching involved in salivary gland morphogenesis	2/421	22/18292	0.090248883	0.290167294	0.231083638	ENSSMAG00000010967/ENSSMAG00000012603	2
BP	GO:0072520	seminiferous tubule development	2/421	22/18292	0.090248883	0.290167294	0.231083638	ENSSMAG00000002419/ENSSMAG00000016064	2
BP	GO:0086005	ventricular cardiac muscle cell action potential	2/421	22/18292	0.090248883	0.290167294	0.231083638	ENSSMAG00000019248/ENSSMAG00000019784	2
BP	GO:1990266	neutrophil migration	2/421	22/18292	0.090248883	0.290167294	0.231083638	ENSSMAG00000001071/ENSSMAG00000011742	2
BP	GO:2000773	negative regulation of cellular senescence	2/421	22/18292	0.090248883	0.290167294	0.231083638	ENSSMAG00000000162/ENSSMAG00000009294	2
BP	GO:0008643	carbohydrate transport	4/421	74/18292	0.090983862	0.290690578	0.231500371	ENSSMAG00000009589/ENSSMAG00000016223/ENSSMAG00000020344/ENSSMAG00000020843	4
BP	GO:0030282	bone mineralization	4/421	74/18292	0.090983862	0.290690578	0.231500371	ENSSMAG00000002481/ENSSMAG00000014995/ENSSMAG00000016261/ENSSMAG00000017032	4
BP	GO:0034332	adherens junction organization	4/421	74/18292	0.090983862	0.290690578	0.231500371	ENSSMAG00000001009/ENSSMAG00000014506/ENSSMAG00000018881/ENSSMAG00000021338	4
BP	GO:0001656	metanephros development	3/421	47/18292	0.093550251	0.298264817	0.237532348	ENSSMAG00000002419/ENSSMAG00000016064/ENSSMAG00000017385	3
BP	GO:0030324	lung development	5/421	105/18292	0.095034584	0.30236473	0.24079744	ENSSMAG00000001470/ENSSMAG00000003299/ENSSMAG00000011504/ENSSMAG00000017032/ENSSMAG00000017594	5
BP	GO:0006003	fructose 2,6-bisphosphate metabolic process	2/421	23/18292	0.097393461	0.306574763	0.244150229	ENSSMAG00000001228/ENSSMAG00000020984	2
BP	GO:0006937	regulation of muscle contraction	2/421	23/18292	0.097393461	0.306574763	0.244150229	ENSSMAG00000005351/ENSSMAG00000016301	2
BP	GO:0018057	peptidyl-lysine oxidation	2/421	23/18292	0.097393461	0.306574763	0.244150229	ENSSMAG00000005285/ENSSMAG00000017032	2
BP	GO:0048485	sympathetic nervous system development	2/421	23/18292	0.097393461	0.306574763	0.244150229	ENSSMAG00000008432/ENSSMAG00000010290	2
BP	GO:0007154	cell communication	4/421	76/18292	0.09799882	0.306574763	0.244150229	ENSSMAG00000004052/ENSSMAG00000006534/ENSSMAG00000019784/ENSSMAG00000021074	4
BP	GO:0061371	determination of heart left/right asymmetry	4/421	76/18292	0.09799882	0.306574763	0.244150229	ENSSMAG00000004753/ENSSMAG00000004824/ENSSMAG00000018820/ENSSMAG00000020460	4
BP	GO:0006313	transposition, DNA-mediated	3/421	48/18292	0.098168297	0.306574763	0.244150229	ENSSMAG00000015384/ENSSMAG00000016261/ENSSMAG00000017999	3
BP	GO:0006952	defense response	3/421	48/18292	0.098168297	0.306574763	0.244150229	ENSSMAG00000013730/ENSSMAG00000016108/ENSSMAG00000018246	3
BP	GO:0048665	neuron fate specification	3/421	48/18292	0.098168297	0.306574763	0.244150229	ENSSMAG00000006534/ENSSMAG00000008509/ENSSMAG00000021110	3
BP	GO:0051603	proteolysis involved in cellular protein catabolic process	4/421	77/18292	0.101598364	0.316637845	0.252164273	ENSSMAG00000009797/ENSSMAG00000015858/ENSSMAG00000015866/ENSSMAG00000016249	4
BP	GO:0001558	regulation of cell growth	3/421	49/18292	0.10287672	0.31931593	0.254297049	ENSSMAG00000010844/ENSSMAG00000018246/ENSSMAG00000020265	3
BP	GO:0002224	toll-like receptor signaling pathway	3/421	49/18292	0.10287672	0.31931593	0.254297049	ENSSMAG00000003516/ENSSMAG00000005932/ENSSMAG00000015771	3
BP	GO:0030902	hindbrain development	5/421	108/18292	0.103968429	0.319739117	0.254634067	ENSSMAG00000006964/ENSSMAG00000009508/ENSSMAG00000010967/ENSSMAG00000018841/ENSSMAG00000019201	5
BP	GO:0002009	morphogenesis of an epithelium	2/421	24/18292	0.104691482	0.319739117	0.254634067	ENSSMAG00000003299/ENSSMAG00000011504	2
BP	GO:0021904	dorsal/ventral neural tube patterning	2/421	24/18292	0.104691482	0.319739117	0.254634067	ENSSMAG00000008509/ENSSMAG00000010967	2
BP	GO:0035803	egg coat formation	2/421	24/18292	0.104691482	0.319739117	0.254634067	ENSSMAG00000001071/ENSSMAG00000008761	2
BP	GO:0048570	notochord morphogenesis	2/421	24/18292	0.104691482	0.319739117	0.254634067	ENSSMAG00000005285/ENSSMAG00000009188	2
BP	GO:0060351	cartilage development involved in endochondral bone morphogenesis	2/421	24/18292	0.104691482	0.319739117	0.254634067	ENSSMAG00000001746/ENSSMAG00000020515	2
BP	GO:0060766	negative regulation of androgen receptor signaling pathway	2/421	24/18292	0.104691482	0.319739117	0.254634067	ENSSMAG00000010798/ENSSMAG00000021181	2
BP	GO:0072114	pronephros morphogenesis	2/421	24/18292	0.104691482	0.319739117	0.254634067	ENSSMAG00000003527/ENSSMAG00000012652	2
BP	GO:0060218	hematopoietic stem cell differentiation	4/421	78/18292	0.105258089	0.320826654	0.25550016	ENSSMAG00000005351/ENSSMAG00000009206/ENSSMAG00000011742/ENSSMAG00000016160	4
BP	GO:0030336	negative regulation of cell migration	6/421	141/18292	0.107425212	0.326230008	0.259803287	ENSSMAG00000003299/ENSSMAG00000004898/ENSSMAG00000010967/ENSSMAG00000011504/ENSSMAG00000019591/ENSSMAG00000020383	6
BP	GO:0006096	glycolytic process	3/421	50/18292	0.107673028	0.326230008	0.259803287	ENSSMAG00000002513/ENSSMAG00000004095/ENSSMAG00000007475	3
BP	GO:0034504	protein localization to nucleus	3/421	50/18292	0.107673028	0.326230008	0.259803287	ENSSMAG00000008799/ENSSMAG00000010967/ENSSMAG00000020515	3
BP	GO:0001867	complement activation, lectin pathway	2/421	25/18292	0.112132142	0.333665242	0.265724564	ENSSMAG00000005153/ENSSMAG00000020438	2
BP	GO:0002028	regulation of sodium ion transport	2/421	25/18292	0.112132142	0.333665242	0.265724564	ENSSMAG00000007525/ENSSMAG00000020383	2
BP	GO:0006958	complement activation, classical pathway	2/421	25/18292	0.112132142	0.333665242	0.265724564	ENSSMAG00000011340/ENSSMAG00000012220	2
BP	GO:0030916	otic vesicle formation	2/421	25/18292	0.112132142	0.333665242	0.265724564	ENSSMAG00000006964/ENSSMAG00000020265	2
BP	GO:0039021	pronephric glomerulus development	2/421	25/18292	0.112132142	0.333665242	0.265724564	ENSSMAG00000002419/ENSSMAG00000016064	2
BP	GO:0044206	UMP salvage	2/421	25/18292	0.112132142	0.333665242	0.265724564	ENSSMAG00000010073/ENSSMAG00000011565	2
BP	GO:0045109	intermediate filament organization	2/421	25/18292	0.112132142	0.333665242	0.265724564	ENSSMAG00000010967/ENSSMAG00000019591	2
BP	GO:0045947	negative regulation of translational initiation	2/421	25/18292	0.112132142	0.333665242	0.265724564	ENSSMAG00000009294/ENSSMAG00000011565	2
BP	GO:0061028	establishment of endothelial barrier	2/421	25/18292	0.112132142	0.333665242	0.265724564	ENSSMAG00000005829/ENSSMAG00000008649	2
BP	GO:0007281	germ cell development	3/421	51/18292	0.112554698	0.333665242	0.265724564	ENSSMAG00000002419/ENSSMAG00000016039/ENSSMAG00000016064	3
BP	GO:0048844	artery morphogenesis	3/421	51/18292	0.112554698	0.333665242	0.265724564	ENSSMAG00000002428/ENSSMAG00000010283/ENSSMAG00000019784	3
BP	GO:0030512	negative regulation of transforming growth factor beta receptor signaling pathway	4/421	80/18292	0.11275433	0.333665242	0.265724564	ENSSMAG00000002648/ENSSMAG00000004464/ENSSMAG00000005751/ENSSMAG00000011721	4
BP	GO:0007623	circadian rhythm	4/421	81/18292	0.116588906	0.344343978	0.274228903	ENSSMAG00000001293/ENSSMAG00000002080/ENSSMAG00000008986/ENSSMAG00000012779	4
BP	GO:0001757	somite specification	2/421	26/18292	0.119705048	0.348919675	0.277872901	ENSSMAG00000006534/ENSSMAG00000021110	2
BP	GO:0003203	endocardial cushion morphogenesis	2/421	26/18292	0.119705048	0.348919675	0.277872901	ENSSMAG00000000162/ENSSMAG00000006190	2
BP	GO:0032924	activin receptor signaling pathway	2/421	26/18292	0.119705048	0.348919675	0.277872901	ENSSMAG00000002714/ENSSMAG00000013344	2
BP	GO:0048103	somatic stem cell division	2/421	26/18292	0.119705048	0.348919675	0.277872901	ENSSMAG00000002258/ENSSMAG00000016160	2
BP	GO:0051382	kinetochore assembly	2/421	26/18292	0.119705048	0.348919675	0.277872901	ENSSMAG00000006303/ENSSMAG00000019969	2
BP	GO:0001649	osteoblast differentiation	5/421	113/18292	0.119740807	0.348919675	0.277872901	ENSSMAG00000000162/ENSSMAG00000010293/ENSSMAG00000017032/ENSSMAG00000020265/ENSSMAG00000020515	5
BP	GO:0050728	negative regulation of inflammatory response	5/421	113/18292	0.119740807	0.348919675	0.277872901	ENSSMAG00000001470/ENSSMAG00000007024/ENSSMAG00000007598/ENSSMAG00000018721/ENSSMAG00000020102	5
BP	GO:0009612	response to mechanical stimulus	3/421	53/18292	0.12256394	0.353925582	0.281859509	ENSSMAG00000003660/ENSSMAG00000012652/ENSSMAG00000020515	3
BP	GO:0030325	adrenal gland development	3/421	53/18292	0.12256394	0.353925582	0.281859509	ENSSMAG00000002080/ENSSMAG00000002419/ENSSMAG00000016064	3
BP	GO:0060412	ventricular septum morphogenesis	3/421	53/18292	0.12256394	0.353925582	0.281859509	ENSSMAG00000003048/ENSSMAG00000008862/ENSSMAG00000019784	3
BP	GO:0097009	energy homeostasis	3/421	53/18292	0.12256394	0.353925582	0.281859509	ENSSMAG00000001746/ENSSMAG00000006534/ENSSMAG00000021110	3
BP	GO:0048703	embryonic viscerocranium morphogenesis	7/421	180/18292	0.122619887	0.353925582	0.281859509	ENSSMAG00000001415/ENSSMAG00000003048/ENSSMAG00000008862/ENSSMAG00000010967/ENSSMAG00000011205/ENSSMAG00000017385/ENSSMAG00000018705	7
BP	GO:0045746	negative regulation of Notch signaling pathway	4/421	83/18292	0.124425932	0.358459584	0.2854703	ENSSMAG00000002363/ENSSMAG00000002427/ENSSMAG00000006534/ENSSMAG00000021110	4
BP	GO:0009953	dorsal/ventral pattern formation	7/421	181/18292	0.125200058	0.360009224	0.286704403	ENSSMAG00000000162/ENSSMAG00000005013/ENSSMAG00000010967/ENSSMAG00000012652/ENSSMAG00000015492/ENSSMAG00000016195/ENSSMAG00000018705	7
BP	GO:0042594	response to starvation	2/421	27/18292	0.127400208	0.362372505	0.288586475	ENSSMAG00000004711/ENSSMAG00000017299	2
BP	GO:0048661	positive regulation of smooth muscle cell proliferation	2/421	27/18292	0.127400208	0.362372505	0.288586475	ENSSMAG00000006138/ENSSMAG00000012726	2
BP	GO:0055001	muscle cell development	2/421	27/18292	0.127400208	0.362372505	0.288586475	ENSSMAG00000006303/ENSSMAG00000019969	2
BP	GO:0061045	negative regulation of wound healing	2/421	27/18292	0.127400208	0.362372505	0.288586475	ENSSMAG00000019591/ENSSMAG00000020383	2
BP	GO:2000344	positive regulation of acrosome reaction	2/421	27/18292	0.127400208	0.362372505	0.288586475	ENSSMAG00000001071/ENSSMAG00000008761	2
BP	GO:0003407	neural retina development	3/421	54/18292	0.127686375	0.362372505	0.288586475	ENSSMAG00000001293/ENSSMAG00000004464/ENSSMAG00000016421	3
BP	GO:0030099	myeloid cell differentiation	3/421	54/18292	0.127686375	0.362372505	0.288586475	ENSSMAG00000012793/ENSSMAG00000015198/ENSSMAG00000018143	3
BP	GO:0048856	anatomical structure development	4/421	84/18292	0.128426303	0.363794954	0.289719286	ENSSMAG00000000114/ENSSMAG00000007598/ENSSMAG00000018776/ENSSMAG00000019072	4
BP	GO:0010862	positive regulation of pathway-restricted SMAD protein phosphorylation	4/421	85/18292	0.132479826	0.374581177	0.298309226	ENSSMAG00000002714/ENSSMAG00000018721/ENSSMAG00000018802/ENSSMAG00000021181	4
BP	GO:0003181	atrioventricular valve morphogenesis	2/421	28/18292	0.135208019	0.381587076	0.303888589	ENSSMAG00000003299/ENSSMAG00000011504	2
BP	GO:0016540	protein autoprocessing	2/421	29/18292	0.143119253	0.399275191	0.317975062	ENSSMAG00000002066/ENSSMAG00000010967	2
BP	GO:0032836	glomerular basement membrane development	2/421	29/18292	0.143119253	0.399275191	0.317975062	ENSSMAG00000002419/ENSSMAG00000016064	2
BP	GO:0045429	positive regulation of nitric oxide biosynthetic process	2/421	29/18292	0.143119253	0.399275191	0.317975062	ENSSMAG00000005959/ENSSMAG00000012652	2
BP	GO:0070986	left/right axis specification	2/421	29/18292	0.143119253	0.399275191	0.317975062	ENSSMAG00000006534/ENSSMAG00000021110	2
BP	GO:0097623	potassium ion export across plasma membrane	2/421	29/18292	0.143119253	0.399275191	0.317975062	ENSSMAG00000009139/ENSSMAG00000016724	2
BP	GO:0044331	cell-cell adhesion mediated by cadherin	3/421	57/18292	0.143493908	0.399275191	0.317975062	ENSSMAG00000001009/ENSSMAG00000018881/ENSSMAG00000021338	3
BP	GO:0045880	positive regulation of smoothened signaling pathway	3/421	57/18292	0.143493908	0.399275191	0.317975062	ENSSMAG00000008509/ENSSMAG00000010967/ENSSMAG00000021414	3
BP	GO:0043010	camera-type eye development	5/421	120/18292	0.143571394	0.399275191	0.317975062	ENSSMAG00000002419/ENSSMAG00000005013/ENSSMAG00000006138/ENSSMAG00000010967/ENSSMAG00000016064	5
BP	GO:0048884	neuromast development	3/421	58/18292	0.148901186	0.411931218	0.328054078	ENSSMAG00000001293/ENSSMAG00000007525/ENSSMAG00000020383	3
BP	GO:0001707	mesoderm formation	4/421	89/18292	0.149203433	0.411931218	0.328054078	ENSSMAG00000007814/ENSSMAG00000008509/ENSSMAG00000010290/ENSSMAG00000020460	4
BP	GO:0030199	collagen fibril organization	4/421	89/18292	0.149203433	0.411931218	0.328054078	ENSSMAG00000010908/ENSSMAG00000012726/ENSSMAG00000017032/ENSSMAG00000020515	4
BP	GO:0048738	cardiac muscle tissue development	4/421	89/18292	0.149203433	0.411931218	0.328054078	ENSSMAG00000007475/ENSSMAG00000012793/ENSSMAG00000017245/ENSSMAG00000018143	4
BP	GO:0060021	roof of mouth development	5/421	122/18292	0.150731489	0.412011748	0.328118211	ENSSMAG00000001470/ENSSMAG00000008799/ENSSMAG00000010798/ENSSMAG00000010967/ENSSMAG00000020102	5
BP	GO:0003382	epithelial cell morphogenesis	2/421	30/18292	0.151125044	0.412011748	0.328118211	ENSSMAG00000019007/ENSSMAG00000020383	2
BP	GO:0005978	glycogen biosynthetic process	2/421	30/18292	0.151125044	0.412011748	0.328118211	ENSSMAG00000009257/ENSSMAG00000014961	2
BP	GO:0019432	triglyceride biosynthetic process	2/421	30/18292	0.151125044	0.412011748	0.328118211	ENSSMAG00000001438/ENSSMAG00000015940	2
BP	GO:0019934	cGMP-mediated signaling	2/421	30/18292	0.151125044	0.412011748	0.328118211	ENSSMAG00000003694/ENSSMAG00000008056	2
BP	GO:0048863	stem cell differentiation	2/421	30/18292	0.151125044	0.412011748	0.328118211	ENSSMAG00000008799/ENSSMAG00000015198	2
BP	GO:0051145	smooth muscle cell differentiation	2/421	30/18292	0.151125044	0.412011748	0.328118211	ENSSMAG00000001470/ENSSMAG00000020102	2
BP	GO:0003146	heart jogging	3/421	59/18292	0.154373196	0.419366758	0.333975599	ENSSMAG00000003299/ENSSMAG00000011504/ENSSMAG00000012652	3
BP	GO:0016339	calcium-dependent cell-cell adhesion via plasma membrane cell adhesion molecules	3/421	59/18292	0.154373196	0.419366758	0.333975599	ENSSMAG00000001009/ENSSMAG00000018881/ENSSMAG00000021338	3
BP	GO:0048565	digestive tract development	4/421	91/18292	0.15785512	0.427948016	0.340809547	ENSSMAG00000012793/ENSSMAG00000018143/ENSSMAG00000019007/ENSSMAG00000020460	4
BP	GO:0010614	negative regulation of cardiac muscle hypertrophy	2/421	31/18292	0.15921688	0.427948016	0.340809547	ENSSMAG00000002714/ENSSMAG00000018143	2
BP	GO:0032434	regulation of proteasomal ubiquitin-dependent protein catabolic process	2/421	31/18292	0.15921688	0.427948016	0.340809547	ENSSMAG00000001470/ENSSMAG00000020102	2
BP	GO:0035775	pronephric glomerulus morphogenesis	2/421	31/18292	0.15921688	0.427948016	0.340809547	ENSSMAG00000003527/ENSSMAG00000020460	2
BP	GO:0048513	animal organ development	2/421	31/18292	0.15921688	0.427948016	0.340809547	ENSSMAG00000003299/ENSSMAG00000011504	2
BP	GO:0060307	regulation of ventricular cardiac muscle cell membrane repolarization	2/421	31/18292	0.15921688	0.427948016	0.340809547	ENSSMAG00000009139/ENSSMAG00000019784	2
BP	GO:0030317	flagellated sperm motility	3/421	61/18292	0.165501096	0.439822687	0.350266306	ENSSMAG00000002419/ENSSMAG00000016064/ENSSMAG00000021387	3
BP	GO:0048840	otolith development	3/421	61/18292	0.165501096	0.439822687	0.350266306	ENSSMAG00000001293/ENSSMAG00000006964/ENSSMAG00000014506	3
BP	GO:0003222	ventricular trabecula myocardium morphogenesis	2/421	32/18292	0.167386587	0.439822687	0.350266306	ENSSMAG00000003048/ENSSMAG00000008862	2
BP	GO:0006783	heme biosynthetic process	2/421	32/18292	0.167386587	0.439822687	0.350266306	ENSSMAG00000004879/ENSSMAG00000018841	2
BP	GO:0010812	negative regulation of cell-substrate adhesion	2/421	32/18292	0.167386587	0.439822687	0.350266306	ENSSMAG00000004711/ENSSMAG00000020515	2
BP	GO:0021854	hypothalamus development	2/421	32/18292	0.167386587	0.439822687	0.350266306	ENSSMAG00000005414/ENSSMAG00000010474	2
BP	GO:0030111	regulation of Wnt signaling pathway	2/421	32/18292	0.167386587	0.439822687	0.350266306	ENSSMAG00000006964/ENSSMAG00000018841	2
BP	GO:0032024	positive regulation of insulin secretion	2/421	32/18292	0.167386587	0.439822687	0.350266306	ENSSMAG00000007475/ENSSMAG00000019074	2
BP	GO:0042310	vasoconstriction	2/421	32/18292	0.167386587	0.439822687	0.350266306	ENSSMAG00000001746/ENSSMAG00000016186	2
BP	GO:0045647	negative regulation of erythrocyte differentiation	2/421	32/18292	0.167386587	0.439822687	0.350266306	ENSSMAG00000004565/ENSSMAG00000020984	2
BP	GO:0048919	posterior lateral line neuromast development	2/421	32/18292	0.167386587	0.439822687	0.350266306	ENSSMAG00000001293/ENSSMAG00000010831	2
BP	GO:0060841	venous blood vessel development	2/421	32/18292	0.167386587	0.439822687	0.350266306	ENSSMAG00000001470/ENSSMAG00000020102	2
BP	GO:0071392	cellular response to estradiol stimulus	2/421	32/18292	0.167386587	0.439822687	0.350266306	ENSSMAG00000005066/ENSSMAG00000008799	2
BP	GO:0043065	positive regulation of apoptotic process	8/421	233/18292	0.170334551	0.446798374	0.355821609	ENSSMAG00000002363/ENSSMAG00000002419/ENSSMAG00000002427/ENSSMAG00000004565/ENSSMAG00000008509/ENSSMAG00000012603/ENSSMAG00000016064/ENSSMAG00000020265	8
BP	GO:0086091	regulation of heart rate by cardiac conduction	3/421	62/18292	0.171151852	0.447446585	0.356337831	ENSSMAG00000009139/ENSSMAG00000014045/ENSSMAG00000019784	3
BP	GO:0070121	Kupffer's vesicle development	4/421	94/18292	0.171168871	0.447446585	0.356337831	ENSSMAG00000012652/ENSSMAG00000012793/ENSSMAG00000018143/ENSSMAG00000020460	4
BP	GO:0006744	ubiquinone biosynthetic process	2/421	33/18292	0.175626321	0.456139956	0.363261065	ENSSMAG00000006810/ENSSMAG00000007311	2
BP	GO:0030516	regulation of axon extension	2/421	33/18292	0.175626321	0.456139956	0.363261065	ENSSMAG00000008198/ENSSMAG00000009701	2
BP	GO:2000177	regulation of neural precursor cell proliferation	2/421	33/18292	0.175626321	0.456139956	0.363261065	ENSSMAG00000003775/ENSSMAG00000010967	2
BP	GO:0030178	negative regulation of Wnt signaling pathway	4/421	95/18292	0.175691702	0.456139956	0.363261065	ENSSMAG00000001948/ENSSMAG00000002419/ENSSMAG00000007311/ENSSMAG00000016064	4
BP	GO:0030593	neutrophil chemotaxis	3/421	63/18292	0.17685708	0.458384678	0.365048718	ENSSMAG00000001746/ENSSMAG00000006306/ENSSMAG00000011742	3
BP	GO:0060536	cartilage morphogenesis	3/421	64/18292	0.182614252	0.472502752	0.376292079	ENSSMAG00000001746/ENSSMAG00000008799/ENSSMAG00000010290	3
BP	GO:0021542	dentate gyrus development	2/421	34/18292	0.183928555	0.473491754	0.377079702	ENSSMAG00000002363/ENSSMAG00000002427	2
BP	GO:0045662	negative regulation of myoblast differentiation	2/421	34/18292	0.183928555	0.473491754	0.377079702	ENSSMAG00000006534/ENSSMAG00000021110	2
BP	GO:0048745	smooth muscle tissue development	2/421	34/18292	0.183928555	0.473491754	0.377079702	ENSSMAG00000001470/ENSSMAG00000010967	2
BP	GO:0035264	multicellular organism growth	5/421	132/18292	0.188634842	0.480737091	0.382849749	ENSSMAG00000000206/ENSSMAG00000004565/ENSSMAG00000004898/ENSSMAG00000006768/ENSSMAG00000006790	5
BP	GO:0006821	chloride transport	2/421	35/18292	0.192286073	0.480737091	0.382849749	ENSSMAG00000008990/ENSSMAG00000020904	2
BP	GO:0045198	establishment of epithelial cell apical/basal polarity	2/421	35/18292	0.192286073	0.480737091	0.382849749	ENSSMAG00000001470/ENSSMAG00000020102	2
BP	GO:0045995	regulation of embryonic development	2/421	35/18292	0.192286073	0.480737091	0.382849749	ENSSMAG00000015772/ENSSMAG00000016249	2
BP	GO:0048598	embryonic morphogenesis	2/421	35/18292	0.192286073	0.480737091	0.382849749	ENSSMAG00000008799/ENSSMAG00000009294	2
BP	GO:0006730	one-carbon metabolic process	3/421	66/18292	0.194274411	0.480737091	0.382849749	ENSSMAG00000001415/ENSSMAG00000002023/ENSSMAG00000016186	3
BP	GO:0045747	positive regulation of Notch signaling pathway	3/421	66/18292	0.194274411	0.480737091	0.382849749	ENSSMAG00000006138/ENSSMAG00000006534/ENSSMAG00000021110	3
BP	GO:0098742	cell-cell adhesion via plasma-membrane adhesion molecules	3/421	67/18292	0.200172446	0.480737091	0.382849749	ENSSMAG00000001009/ENSSMAG00000018881/ENSSMAG00000021338	3
BP	GO:0007611	learning or memory	2/421	36/18292	0.200691952	0.480737091	0.382849749	ENSSMAG00000002937/ENSSMAG00000017029	2
BP	GO:0021537	telencephalon development	2/421	36/18292	0.200691952	0.480737091	0.382849749	ENSSMAG00000006138/ENSSMAG00000018705	2
BP	GO:0033333	fin development	2/421	36/18292	0.200691952	0.480737091	0.382849749	ENSSMAG00000006600/ENSSMAG00000015886	2
BP	GO:0001764	neuron migration	6/421	171/18292	0.202181622	0.480737091	0.382849749	ENSSMAG00000000162/ENSSMAG00000008198/ENSSMAG00000008432/ENSSMAG00000010052/ENSSMAG00000015492/ENSSMAG00000017807	6
BP	GO:0006869	lipid transport	4/421	101/18292	0.203635953	0.480737091	0.382849749	ENSSMAG00000003146/ENSSMAG00000006600/ENSSMAG00000007526/ENSSMAG00000015886	4
BP	GO:0002523	leukocyte migration involved in inflammatory response	1/421	10/18292	0.20776971	0.480737091	0.382849749	ENSSMAG00000011742	1
BP	GO:0002724	regulation of T cell cytokine production	1/421	10/18292	0.20776971	0.480737091	0.382849749	ENSSMAG00000016186	1
BP	GO:0006107	oxaloacetate metabolic process	1/421	10/18292	0.20776971	0.480737091	0.382849749	ENSSMAG00000017299	1
BP	GO:0006419	alanyl-tRNA aminoacylation	1/421	10/18292	0.20776971	0.480737091	0.382849749	ENSSMAG00000012603	1
BP	GO:0006527	arginine catabolic process	1/421	10/18292	0.20776971	0.480737091	0.382849749	ENSSMAG00000010290	1
BP	GO:0008356	asymmetric cell division	1/421	10/18292	0.20776971	0.480737091	0.382849749	ENSSMAG00000000206	1
BP	GO:0010644	cell communication by electrical coupling	1/421	10/18292	0.20776971	0.480737091	0.382849749	ENSSMAG00000019784	1
BP	GO:0014045	establishment of endothelial blood-brain barrier	1/421	10/18292	0.20776971	0.480737091	0.382849749	ENSSMAG00000020383	1
BP	GO:0014707	branchiomeric skeletal muscle development	1/421	10/18292	0.20776971	0.480737091	0.382849749	ENSSMAG00000010798	1
BP	GO:0014912	negative regulation of smooth muscle cell migration	1/421	10/18292	0.20776971	0.480737091	0.382849749	ENSSMAG00000020265	1
BP	GO:0016458	gene silencing	1/421	10/18292	0.20776971	0.480737091	0.382849749	ENSSMAG00000009139	1
BP	GO:0019075	virus maturation	1/421	10/18292	0.20776971	0.480737091	0.382849749	ENSSMAG00000003905	1
BP	GO:0021529	spinal cord oligodendrocyte cell differentiation	1/421	10/18292	0.20776971	0.480737091	0.382849749	ENSSMAG00000005013	1
BP	GO:0021533	cell differentiation in hindbrain	1/421	10/18292	0.20776971	0.480737091	0.382849749	ENSSMAG00000008432	1
BP	GO:0021588	cerebellum formation	1/421	10/18292	0.20776971	0.480737091	0.382849749	ENSSMAG00000003527	1
BP	GO:0030301	cholesterol transport	1/421	10/18292	0.20776971	0.480737091	0.382849749	ENSSMAG00000000384	1
BP	GO:0031444	slow-twitch skeletal muscle fiber contraction	1/421	10/18292	0.20776971	0.480737091	0.382849749	ENSSMAG00000019784	1
BP	GO:0032782	bile acid secretion	1/421	10/18292	0.20776971	0.480737091	0.382849749	ENSSMAG00000000683	1
BP	GO:0032790	ribosome disassembly	1/421	10/18292	0.20776971	0.480737091	0.382849749	ENSSMAG00000018705	1
BP	GO:0033144	negative regulation of intracellular steroid hormone receptor signaling pathway	1/421	10/18292	0.20776971	0.480737091	0.382849749	ENSSMAG00000002080	1
BP	GO:0034138	toll-like receptor 3 signaling pathway	1/421	10/18292	0.20776971	0.480737091	0.382849749	ENSSMAG00000001303	1
BP	GO:0034383	low-density lipoprotein particle clearance	1/421	10/18292	0.20776971	0.480737091	0.382849749	ENSSMAG00000001438	1
BP	GO:0035143	caudal fin morphogenesis	1/421	10/18292	0.20776971	0.480737091	0.382849749	ENSSMAG00000010967	1
BP	GO:0035336	long-chain fatty-acyl-CoA metabolic process	1/421	10/18292	0.20776971	0.480737091	0.382849749	ENSSMAG00000001438	1
BP	GO:0035726	common myeloid progenitor cell proliferation	1/421	10/18292	0.20776971	0.480737091	0.382849749	ENSSMAG00000005577	1
BP	GO:0042119	neutrophil activation	1/421	10/18292	0.20776971	0.480737091	0.382849749	ENSSMAG00000011742	1
BP	GO:0042403	thyroid hormone metabolic process	1/421	10/18292	0.20776971	0.480737091	0.382849749	ENSSMAG00000010471	1
BP	GO:0042994	cytoplasmic sequestering of transcription factor	1/421	10/18292	0.20776971	0.480737091	0.382849749	ENSSMAG00000012652	1
BP	GO:0043586	tongue development	1/421	10/18292	0.20776971	0.480737091	0.382849749	ENSSMAG00000010290	1
BP	GO:0044267	cellular protein metabolic process	1/421	10/18292	0.20776971	0.480737091	0.382849749	ENSSMAG00000002481	1
BP	GO:0045446	endothelial cell differentiation	1/421	10/18292	0.20776971	0.480737091	0.382849749	ENSSMAG00000016155	1
BP	GO:0045639	positive regulation of myeloid cell differentiation	1/421	10/18292	0.20776971	0.480737091	0.382849749	ENSSMAG00000004565	1
BP	GO:0045656	negative regulation of monocyte differentiation	1/421	10/18292	0.20776971	0.480737091	0.382849749	ENSSMAG00000015198	1
BP	GO:0045927	positive regulation of growth	1/421	10/18292	0.20776971	0.480737091	0.382849749	ENSSMAG00000001965	1
BP	GO:0046883	regulation of hormone secretion	1/421	10/18292	0.20776971	0.480737091	0.382849749	ENSSMAG00000018841	1
BP	GO:0048642	negative regulation of skeletal muscle tissue development	1/421	10/18292	0.20776971	0.480737091	0.382849749	ENSSMAG00000000162	1
BP	GO:0048795	swim bladder morphogenesis	1/421	10/18292	0.20776971	0.480737091	0.382849749	ENSSMAG00000010967	1
BP	GO:0055070	copper ion homeostasis	1/421	10/18292	0.20776971	0.480737091	0.382849749	ENSSMAG00000003547	1
BP	GO:0060429	epithelium development	1/421	10/18292	0.20776971	0.480737091	0.382849749	ENSSMAG00000018705	1
BP	GO:0060664	epithelial cell proliferation involved in salivary gland morphogenesis	1/421	10/18292	0.20776971	0.480737091	0.382849749	ENSSMAG00000010967	1
BP	GO:0060842	arterial endothelial cell differentiation	1/421	10/18292	0.20776971	0.480737091	0.382849749	ENSSMAG00000006534	1
BP	GO:0060876	semicircular canal formation	1/421	10/18292	0.20776971	0.480737091	0.382849749	ENSSMAG00000014506	1
BP	GO:0070198	protein localization to chromosome, telomeric region	1/421	10/18292	0.20776971	0.480737091	0.382849749	ENSSMAG00000000023	1
BP	GO:0070528	protein kinase C signaling	1/421	10/18292	0.20776971	0.480737091	0.382849749	ENSSMAG00000008056	1
BP	GO:0071361	cellular response to ethanol	1/421	10/18292	0.20776971	0.480737091	0.382849749	ENSSMAG00000017299	1
BP	GO:0072655	establishment of protein localization to mitochondrion	1/421	10/18292	0.20776971	0.480737091	0.382849749	ENSSMAG00000004095	1
BP	GO:0072656	maintenance of protein location in mitochondrion	1/421	10/18292	0.20776971	0.480737091	0.382849749	ENSSMAG00000004095	1
BP	GO:0097264	self proteolysis	1/421	10/18292	0.20776971	0.480737091	0.382849749	ENSSMAG00000010967	1
BP	GO:0098911	regulation of ventricular cardiac muscle cell action potential	1/421	10/18292	0.20776971	0.480737091	0.382849749	ENSSMAG00000019248	1
BP	GO:1902083	negative regulation of peptidyl-cysteine S-nitrosylation	1/421	10/18292	0.20776971	0.480737091	0.382849749	ENSSMAG00000015558	1
BP	GO:1990523	bone regeneration	1/421	10/18292	0.20776971	0.480737091	0.382849749	ENSSMAG00000010293	1
BP	GO:2000543	positive regulation of gastrulation	1/421	10/18292	0.20776971	0.480737091	0.382849749	ENSSMAG00000018705	1
BP	GO:2000780	negative regulation of double-strand break repair	1/421	10/18292	0.20776971	0.480737091	0.382849749	ENSSMAG00000000162	1
BP	GO:0014032	neural crest cell development	4/421	102/18292	0.20841653	0.480737091	0.382849749	ENSSMAG00000002236/ENSSMAG00000009423/ENSSMAG00000017385/ENSSMAG00000021110	4
BP	GO:0006865	amino acid transport	2/421	37/18292	0.209139561	0.480737091	0.382849749	ENSSMAG00000012677/ENSSMAG00000014053	2
BP	GO:0030225	macrophage differentiation	2/421	37/18292	0.209139561	0.480737091	0.382849749	ENSSMAG00000003048/ENSSMAG00000008862	2
BP	GO:0050768	negative regulation of neurogenesis	2/421	37/18292	0.209139561	0.480737091	0.382849749	ENSSMAG00000011281/ENSSMAG00000011869	2
BP	GO:0071910	determination of liver left/right asymmetry	2/421	37/18292	0.209139561	0.480737091	0.382849749	ENSSMAG00000012652/ENSSMAG00000021110	2
BP	GO:0007339	binding of sperm to zona pellucida	2/421	38/18292	0.217622545	0.493032138	0.392641287	ENSSMAG00000001071/ENSSMAG00000008761	2
BP	GO:0016079	synaptic vesicle exocytosis	2/421	38/18292	0.217622545	0.493032138	0.392641287	ENSSMAG00000006319/ENSSMAG00000015541	2
BP	GO:0045595	regulation of cell differentiation	2/421	38/18292	0.217622545	0.493032138	0.392641287	ENSSMAG00000005013/ENSSMAG00000005577	2
BP	GO:0009755	hormone-mediated signaling pathway	3/421	71/18292	0.224160996	0.493032138	0.392641287	ENSSMAG00000004580/ENSSMAG00000010970/ENSSMAG00000015384	3
BP	GO:0060325	face morphogenesis	3/421	71/18292	0.224160996	0.493032138	0.392641287	ENSSMAG00000001746/ENSSMAG00000008799/ENSSMAG00000020515	3
BP	GO:0090090	negative regulation of canonical Wnt signaling pathway	7/421	214/18292	0.224222817	0.493032138	0.392641287	ENSSMAG00000002097/ENSSMAG00000005013/ENSSMAG00000007311/ENSSMAG00000008862/ENSSMAG00000010290/ENSSMAG00000010967/ENSSMAG00000021181	7
BP	GO:0000076	DNA replication checkpoint	1/421	11/18292	0.22601328	0.493032138	0.392641287	ENSSMAG00000013019	1
BP	GO:0002741	positive regulation of cytokine secretion involved in immune response	1/421	11/18292	0.22601328	0.493032138	0.392641287	ENSSMAG00000004095	1
BP	GO:0005979	regulation of glycogen biosynthetic process	1/421	11/18292	0.22601328	0.493032138	0.392641287	ENSSMAG00000010397	1
BP	GO:0006112	energy reserve metabolic process	1/421	11/18292	0.22601328	0.493032138	0.392641287	ENSSMAG00000003499	1
BP	GO:0006561	proline biosynthetic process	1/421	11/18292	0.22601328	0.493032138	0.392641287	ENSSMAG00000011537	1
BP	GO:0006646	phosphatidylethanolamine biosynthetic process	1/421	11/18292	0.22601328	0.493032138	0.392641287	ENSSMAG00000000206	1
BP	GO:0006702	androgen biosynthetic process	1/421	11/18292	0.22601328	0.493032138	0.392641287	ENSSMAG00000018478	1
BP	GO:0014706	striated muscle tissue development	1/421	11/18292	0.22601328	0.493032138	0.392641287	ENSSMAG00000010967	1
BP	GO:0030194	positive regulation of blood coagulation	1/421	11/18292	0.22601328	0.493032138	0.392641287	ENSSMAG00000000055	1
BP	GO:0032000	positive regulation of fatty acid beta-oxidation	1/421	11/18292	0.22601328	0.493032138	0.392641287	ENSSMAG00000000162	1
BP	GO:0032930	positive regulation of superoxide anion generation	1/421	11/18292	0.22601328	0.493032138	0.392641287	ENSSMAG00000011742	1
BP	GO:0035026	leading edge cell differentiation	1/421	11/18292	0.22601328	0.493032138	0.392641287	ENSSMAG00000021181	1
BP	GO:0045060	negative thymic T cell selection	1/421	11/18292	0.22601328	0.493032138	0.392641287	ENSSMAG00000010967	1
BP	GO:0045652	regulation of megakaryocyte differentiation	1/421	11/18292	0.22601328	0.493032138	0.392641287	ENSSMAG00000017032	1
BP	GO:0046069	cGMP catabolic process	1/421	11/18292	0.22601328	0.493032138	0.392641287	ENSSMAG00000008056	1
BP	GO:0048678	response to axon injury	1/421	11/18292	0.22601328	0.493032138	0.392641287	ENSSMAG00000009701	1
BP	GO:0048708	astrocyte differentiation	1/421	11/18292	0.22601328	0.493032138	0.392641287	ENSSMAG00000006138	1
BP	GO:0051414	response to cortisol	1/421	11/18292	0.22601328	0.493032138	0.392641287	ENSSMAG00000005829	1
BP	GO:0055016	hypochord development	1/421	11/18292	0.22601328	0.493032138	0.392641287	ENSSMAG00000021110	1
BP	GO:0060315	negative regulation of ryanodine-sensitive calcium-release channel activity	1/421	11/18292	0.22601328	0.493032138	0.392641287	ENSSMAG00000012652	1
BP	GO:0070542	response to fatty acid	1/421	11/18292	0.22601328	0.493032138	0.392641287	ENSSMAG00000005829	1
BP	GO:0071286	cellular response to magnesium ion	1/421	11/18292	0.22601328	0.493032138	0.392641287	ENSSMAG00000012328	1
BP	GO:0071498	cellular response to fluid shear stress	1/421	11/18292	0.22601328	0.493032138	0.392641287	ENSSMAG00000012652	1
BP	GO:0072576	liver morphogenesis	1/421	11/18292	0.22601328	0.493032138	0.392641287	ENSSMAG00000006964	1
BP	GO:0097066	response to thyroid hormone	1/421	11/18292	0.22601328	0.493032138	0.392641287	ENSSMAG00000016674	1
BP	GO:0097193	intrinsic apoptotic signaling pathway	1/421	11/18292	0.22601328	0.493032138	0.392641287	ENSSMAG00000011565	1
BP	GO:0098735	positive regulation of the force of heart contraction	1/421	11/18292	0.22601328	0.493032138	0.392641287	ENSSMAG00000019248	1
BP	GO:1900364	negative regulation of mRNA polyadenylation	1/421	11/18292	0.22601328	0.493032138	0.392641287	ENSSMAG00000009294	1
BP	GO:0007338	single fertilization	2/421	39/18292	0.226134819	0.493032138	0.392641287	ENSSMAG00000002419/ENSSMAG00000016064	2
BP	GO:0009968	negative regulation of signal transduction	2/421	39/18292	0.226134819	0.493032138	0.392641287	ENSSMAG00000010844/ENSSMAG00000020984	2
BP	GO:0010629	negative regulation of gene expression	6/421	178/18292	0.227739402	0.49534607	0.394484058	ENSSMAG00000000162/ENSSMAG00000002509/ENSSMAG00000010290/ENSSMAG00000016810/ENSSMAG00000018143/ENSSMAG00000020383	6
BP	GO:0051091	positive regulation of DNA-binding transcription factor activity	4/421	106/18292	0.227846191	0.49534607	0.394484058	ENSSMAG00000002363/ENSSMAG00000002427/ENSSMAG00000005013/ENSSMAG00000008509	4
BP	GO:0002040	sprouting angiogenesis	5/421	143/18292	0.233763617	0.496803036	0.395644357	ENSSMAG00000000162/ENSSMAG00000001470/ENSSMAG00000008986/ENSSMAG00000009589/ENSSMAG00000020102	5
BP	GO:0014033	neural crest cell differentiation	2/421	40/18292	0.234670558	0.496803036	0.395644357	ENSSMAG00000001746/ENSSMAG00000011205	2
BP	GO:0048384	retinoic acid receptor signaling pathway	2/421	40/18292	0.234670558	0.496803036	0.395644357	ENSSMAG00000015384/ENSSMAG00000019201	2
BP	GO:0032088	negative regulation of NF-kappaB transcription factor activity	3/421	73/18292	0.236360036	0.496803036	0.395644357	ENSSMAG00000007024/ENSSMAG00000007598/ENSSMAG00000018721	3
BP	GO:0042752	regulation of circadian rhythm	3/421	73/18292	0.236360036	0.496803036	0.395644357	ENSSMAG00000000114/ENSSMAG00000018776/ENSSMAG00000019072	3
BP	GO:0051209	release of sequestered calcium ion into cytosol	3/421	73/18292	0.236360036	0.496803036	0.395644357	ENSSMAG00000010687/ENSSMAG00000012652/ENSSMAG00000019248	3
BP	GO:0006955	immune response	6/421	182/18292	0.242790267	0.496803036	0.395644357	ENSSMAG00000005932/ENSSMAG00000011637/ENSSMAG00000011742/ENSSMAG00000012220/ENSSMAG00000016541/ENSSMAG00000019395	6
BP	GO:0071333	cellular response to glucose stimulus	2/421	41/18292	0.243224188	0.496803036	0.395644357	ENSSMAG00000004711/ENSSMAG00000017299	2
BP	GO:0002024	diet induced thermogenesis	1/421	12/18292	0.243837711	0.496803036	0.395644357	ENSSMAG00000004898	1
BP	GO:0003215	cardiac right ventricle morphogenesis	1/421	12/18292	0.243837711	0.496803036	0.395644357	ENSSMAG00000015492	1
BP	GO:0003337	mesenchymal to epithelial transition involved in metanephros morphogenesis	1/421	12/18292	0.243837711	0.496803036	0.395644357	ENSSMAG00000003527	1
BP	GO:0003417	growth plate cartilage development	1/421	12/18292	0.243837711	0.496803036	0.395644357	ENSSMAG00000002481	1
BP	GO:0006536	glutamate metabolic process	1/421	12/18292	0.243837711	0.496803036	0.395644357	ENSSMAG00000017299	1
BP	GO:0007509	mesoderm migration involved in gastrulation	1/421	12/18292	0.243837711	0.496803036	0.395644357	ENSSMAG00000020460	1
BP	GO:0007638	mechanosensory behavior	1/421	12/18292	0.243837711	0.496803036	0.395644357	ENSSMAG00000012652	1
BP	GO:0009648	photoperiodism	1/421	12/18292	0.243837711	0.496803036	0.395644357	ENSSMAG00000012779	1
BP	GO:0010694	positive regulation of alkaline phosphatase activity	1/421	12/18292	0.243837711	0.496803036	0.395644357	ENSSMAG00000010967	1
BP	GO:0010870	positive regulation of receptor biosynthetic process	1/421	12/18292	0.243837711	0.496803036	0.395644357	ENSSMAG00000004565	1
BP	GO:0021572	rhombomere 6 development	1/421	12/18292	0.243837711	0.496803036	0.395644357	ENSSMAG00000006964	1
BP	GO:0030643	cellular phosphate ion homeostasis	1/421	12/18292	0.243837711	0.496803036	0.395644357	ENSSMAG00000003049	1
BP	GO:0031087	deadenylation-independent decapping of nuclear-transcribed mRNA	1/421	12/18292	0.243837711	0.496803036	0.395644357	ENSSMAG00000010200	1
BP	GO:0034101	erythrocyte homeostasis	1/421	12/18292	0.243837711	0.496803036	0.395644357	ENSSMAG00000016144	1
BP	GO:0035675	neuromast hair cell development	1/421	12/18292	0.243837711	0.496803036	0.395644357	ENSSMAG00000001293	1
BP	GO:0040015	negative regulation of multicellular organism growth	1/421	12/18292	0.243837711	0.496803036	0.395644357	ENSSMAG00000010844	1
BP	GO:0043576	regulation of respiratory gaseous exchange	1/421	12/18292	0.243837711	0.496803036	0.395644357	ENSSMAG00000008432	1
BP	GO:0048478	replication fork protection	1/421	12/18292	0.243837711	0.496803036	0.395644357	ENSSMAG00000013019	1
BP	GO:0048712	negative regulation of astrocyte differentiation	1/421	12/18292	0.243837711	0.496803036	0.395644357	ENSSMAG00000006138	1
BP	GO:0048859	formation of anatomical boundary	1/421	12/18292	0.243837711	0.496803036	0.395644357	ENSSMAG00000010967	1
BP	GO:0060068	vagina development	1/421	12/18292	0.243837711	0.496803036	0.395644357	ENSSMAG00000018705	1
BP	GO:0060298	positive regulation of sarcomere organization	1/421	12/18292	0.243837711	0.496803036	0.395644357	ENSSMAG00000002714	1
BP	GO:0060638	mesenchymal-epithelial cell signaling	1/421	12/18292	0.243837711	0.496803036	0.395644357	ENSSMAG00000004565	1
BP	GO:0060982	coronary artery morphogenesis	1/421	12/18292	0.243837711	0.496803036	0.395644357	ENSSMAG00000010290	1
BP	GO:0061008	hepaticobiliary system development	1/421	12/18292	0.243837711	0.496803036	0.395644357	ENSSMAG00000006964	1
BP	GO:0061205	paramesonephric duct development	1/421	12/18292	0.243837711	0.496803036	0.395644357	ENSSMAG00000018705	1
BP	GO:0061299	retina vasculature morphogenesis in camera-type eye	1/421	12/18292	0.243837711	0.496803036	0.395644357	ENSSMAG00000004898	1
BP	GO:0061549	sympathetic ganglion development	1/421	12/18292	0.243837711	0.496803036	0.395644357	ENSSMAG00000008432	1
BP	GO:0071233	cellular response to leucine	1/421	12/18292	0.243837711	0.496803036	0.395644357	ENSSMAG00000003527	1
BP	GO:0071468	cellular response to acidic pH	1/421	12/18292	0.243837711	0.496803036	0.395644357	ENSSMAG00000012652	1
BP	GO:0072197	ureter morphogenesis	1/421	12/18292	0.243837711	0.496803036	0.395644357	ENSSMAG00000018705	1
BP	GO:0090559	regulation of membrane permeability	1/421	12/18292	0.243837711	0.496803036	0.395644357	ENSSMAG00000020383	1
BP	GO:0098915	membrane repolarization during ventricular cardiac muscle cell action potential	1/421	12/18292	0.243837711	0.496803036	0.395644357	ENSSMAG00000009139	1
BP	GO:0150111	regulation of transepithelial transport	1/421	12/18292	0.243837711	0.496803036	0.395644357	ENSSMAG00000020383	1
BP	GO:1902166	negative regulation of intrinsic apoptotic signaling pathway in response to DNA damage by p53 class mediator	1/421	12/18292	0.243837711	0.496803036	0.395644357	ENSSMAG00000003775	1
BP	GO:1902725	negative regulation of satellite cell differentiation	1/421	12/18292	0.243837711	0.496803036	0.395644357	ENSSMAG00000000162	1
BP	GO:1903348	positive regulation of bicellular tight junction assembly	1/421	12/18292	0.243837711	0.496803036	0.395644357	ENSSMAG00000020383	1
BP	GO:1990253	cellular response to leucine starvation	1/421	12/18292	0.243837711	0.496803036	0.395644357	ENSSMAG00000003527	1
BP	GO:2001141	regulation of RNA biosynthetic process	1/421	12/18292	0.243837711	0.496803036	0.395644357	ENSSMAG00000018705	1
BP	GO:0030514	negative regulation of BMP signaling pathway	4/421	110/18292	0.247709478	0.498309104	0.396843761	ENSSMAG00000010967/ENSSMAG00000020265/ENSSMAG00000020344/ENSSMAG00000020843	4
BP	GO:0009615	response to virus	3/421	75/18292	0.248671122	0.498309104	0.396843761	ENSSMAG00000014995/ENSSMAG00000018650/ENSSMAG00000019074	3
BP	GO:0019229	regulation of vasoconstriction	2/421	42/18292	0.251790378	0.498309104	0.396843761	ENSSMAG00000001746/ENSSMAG00000007082	2
BP	GO:0048546	digestive tract morphogenesis	2/421	42/18292	0.251790378	0.498309104	0.396843761	ENSSMAG00000006964/ENSSMAG00000021110	2
BP	GO:0006954	inflammatory response	6/421	185/18292	0.254266692	0.498309104	0.396843761	ENSSMAG00000003516/ENSSMAG00000008056/ENSSMAG00000011742/ENSSMAG00000016108/ENSSMAG00000016261/ENSSMAG00000020788	6
BP	GO:0045494	photoreceptor cell maintenance	3/421	76/18292	0.254863134	0.498309104	0.396843761	ENSSMAG00000001009/ENSSMAG00000010967/ENSSMAG00000018672	3
BP	GO:0008045	motor neuron axon guidance	4/421	112/18292	0.257779745	0.498309104	0.396843761	ENSSMAG00000007311/ENSSMAG00000015164/ENSSMAG00000018705/ENSSMAG00000020316	4
BP	GO:0097190	apoptotic signaling pathway	2/421	43/18292	0.260364032	0.498309104	0.396843761	ENSSMAG00000010967/ENSSMAG00000018721	2
BP	GO:0001731	formation of translation preinitiation complex	1/421	13/18292	0.261252608	0.498309104	0.396843761	ENSSMAG00000010908	1
BP	GO:0001754	eye photoreceptor cell differentiation	1/421	13/18292	0.261252608	0.498309104	0.396843761	ENSSMAG00000013324	1
BP	GO:0001952	regulation of cell-matrix adhesion	1/421	13/18292	0.261252608	0.498309104	0.396843761	ENSSMAG00000002648	1
BP	GO:0002064	epithelial cell development	1/421	13/18292	0.261252608	0.498309104	0.396843761	ENSSMAG00000002648	1
BP	GO:0002087	regulation of respiratory gaseous exchange by nervous system process	1/421	13/18292	0.261252608	0.498309104	0.396843761	ENSSMAG00000008432	1
BP	GO:0003100	regulation of systemic arterial blood pressure by endothelin	1/421	13/18292	0.261252608	0.498309104	0.396843761	ENSSMAG00000001746	1
BP	GO:0006349	regulation of gene expression by genetic imprinting	1/421	13/18292	0.261252608	0.498309104	0.396843761	ENSSMAG00000009139	1
BP	GO:0006942	regulation of striated muscle contraction	1/421	13/18292	0.261252608	0.498309104	0.396843761	ENSSMAG00000005351	1
BP	GO:0007442	hindgut morphogenesis	1/421	13/18292	0.261252608	0.498309104	0.396843761	ENSSMAG00000010967	1
BP	GO:0008594	photoreceptor cell morphogenesis	1/421	13/18292	0.261252608	0.498309104	0.396843761	ENSSMAG00000001009	1
BP	GO:0014824	artery smooth muscle contraction	1/421	13/18292	0.261252608	0.498309104	0.396843761	ENSSMAG00000001746	1
BP	GO:0014883	transition between fast and slow fiber	1/421	13/18292	0.261252608	0.498309104	0.396843761	ENSSMAG00000008824	1
BP	GO:0021871	forebrain regionalization	1/421	13/18292	0.261252608	0.498309104	0.396843761	ENSSMAG00000018705	1
BP	GO:0021930	cerebellar granule cell precursor proliferation	1/421	13/18292	0.261252608	0.498309104	0.396843761	ENSSMAG00000010967	1
BP	GO:0023052	signaling	1/421	13/18292	0.261252608	0.498309104	0.396843761	ENSSMAG00000009925	1
BP	GO:0030857	negative regulation of epithelial cell differentiation	1/421	13/18292	0.261252608	0.498309104	0.396843761	ENSSMAG00000006415	1
BP	GO:0030953	astral microtubule organization	1/421	13/18292	0.261252608	0.498309104	0.396843761	ENSSMAG00000008649	1
BP	GO:0032781	positive regulation of ATPase activity	1/421	13/18292	0.261252608	0.498309104	0.396843761	ENSSMAG00000002513	1
BP	GO:0033327	Leydig cell differentiation	1/421	13/18292	0.261252608	0.498309104	0.396843761	ENSSMAG00000002080	1
BP	GO:0035462	determination of left/right asymmetry in diencephalon	1/421	13/18292	0.261252608	0.498309104	0.396843761	ENSSMAG00000020460	1
BP	GO:0042789	mRNA transcription by RNA polymerase II	1/421	13/18292	0.261252608	0.498309104	0.396843761	ENSSMAG00000001965	1
BP	GO:0043584	nose development	1/421	13/18292	0.261252608	0.498309104	0.396843761	ENSSMAG00000017385	1
BP	GO:0044237	cellular metabolic process	1/421	13/18292	0.261252608	0.498309104	0.396843761	ENSSMAG00000000023	1
BP	GO:0045333	cellular respiration	1/421	13/18292	0.261252608	0.498309104	0.396843761	ENSSMAG00000006810	1
BP	GO:0045725	positive regulation of glycogen biosynthetic process	1/421	13/18292	0.261252608	0.498309104	0.396843761	ENSSMAG00000010397	1
BP	GO:0048643	positive regulation of skeletal muscle tissue development	1/421	13/18292	0.261252608	0.498309104	0.396843761	ENSSMAG00000010967	1
BP	GO:0050707	regulation of cytokine secretion	1/421	13/18292	0.261252608	0.498309104	0.396843761	ENSSMAG00000003516	1
BP	GO:0051384	response to glucocorticoid	1/421	13/18292	0.261252608	0.498309104	0.396843761	ENSSMAG00000017299	1
BP	GO:0051561	positive regulation of mitochondrial calcium ion concentration	1/421	13/18292	0.261252608	0.498309104	0.396843761	ENSSMAG00000012603	1
BP	GO:0051693	actin filament capping	1/421	13/18292	0.261252608	0.498309104	0.396843761	ENSSMAG00000013594	1
BP	GO:0051775	response to redox state	1/421	13/18292	0.261252608	0.498309104	0.396843761	ENSSMAG00000019248	1
BP	GO:0060012	synaptic transmission, glycinergic	1/421	13/18292	0.261252608	0.498309104	0.396843761	ENSSMAG00000005679	1
BP	GO:0060363	cranial suture morphogenesis	1/421	13/18292	0.261252608	0.498309104	0.396843761	ENSSMAG00000000162	1
BP	GO:0060411	cardiac septum morphogenesis	1/421	13/18292	0.261252608	0.498309104	0.396843761	ENSSMAG00000010290	1
BP	GO:0060428	lung epithelium development	1/421	13/18292	0.261252608	0.498309104	0.396843761	ENSSMAG00000010967	1
BP	GO:0060538	skeletal muscle organ development	1/421	13/18292	0.261252608	0.498309104	0.396843761	ENSSMAG00000009188	1
BP	GO:0072205	metanephric collecting duct development	1/421	13/18292	0.261252608	0.498309104	0.396843761	ENSSMAG00000010967	1
BP	GO:0086009	membrane repolarization	1/421	13/18292	0.261252608	0.498309104	0.396843761	ENSSMAG00000009139	1
BP	GO:0090279	regulation of calcium ion import	1/421	13/18292	0.261252608	0.498309104	0.396843761	ENSSMAG00000012652	1
BP	GO:1902093	positive regulation of flagellated sperm motility	1/421	13/18292	0.261252608	0.498309104	0.396843761	ENSSMAG00000016039	1
BP	GO:1902262	apoptotic process involved in blood vessel morphogenesis	1/421	13/18292	0.261252608	0.498309104	0.396843761	ENSSMAG00000021038	1
BP	GO:1903432	regulation of TORC1 signaling	1/421	13/18292	0.261252608	0.498309104	0.396843761	ENSSMAG00000011776	1
BP	GO:2000405	negative regulation of T cell migration	1/421	13/18292	0.261252608	0.498309104	0.396843761	ENSSMAG00000007526	1
BP	GO:0002244	hematopoietic progenitor cell differentiation	5/421	150/18292	0.263927649	0.502782171	0.400406025	ENSSMAG00000002236/ENSSMAG00000013271/ENSSMAG00000015176/ENSSMAG00000016177/ENSSMAG00000020734	5
BP	GO:0001569	branching involved in blood vessel morphogenesis	3/421	78/18292	0.26730931	0.507258649	0.403971006	ENSSMAG00000005351/ENSSMAG00000010967/ENSSMAG00000015492	3
BP	GO:0031017	exocrine pancreas development	3/421	78/18292	0.26730931	0.507258649	0.403971006	ENSSMAG00000013324/ENSSMAG00000016133/ENSSMAG00000019201	3
BP	GO:0071230	cellular response to amino acid stimulus	3/421	78/18292	0.26730931	0.507258649	0.403971006	ENSSMAG00000003527/ENSSMAG00000009420/ENSSMAG00000020515	3
BP	GO:0008610	lipid biosynthetic process	2/421	44/18292	0.268940281	0.507258649	0.403971006	ENSSMAG00000002893/ENSSMAG00000014521	2
BP	GO:0035690	cellular response to drug	2/421	44/18292	0.268940281	0.507258649	0.403971006	ENSSMAG00000009139/ENSSMAG00000012328	2
BP	GO:0044782	cilium organization	2/421	44/18292	0.268940281	0.507258649	0.403971006	ENSSMAG00000008761/ENSSMAG00000012652	2
BP	GO:0046716	muscle cell cellular homeostasis	2/421	44/18292	0.268940281	0.507258649	0.403971006	ENSSMAG00000004711/ENSSMAG00000017032	2
BP	GO:0071347	cellular response to interleukin-1	2/421	44/18292	0.268940281	0.507258649	0.403971006	ENSSMAG00000017299/ENSSMAG00000018721	2
BP	GO:0006898	receptor-mediated endocytosis	3/421	79/18292	0.273559268	0.507879589	0.40446551	ENSSMAG00000005215/ENSSMAG00000017879/ENSSMAG00000021181	3
BP	GO:0006520	cellular amino acid metabolic process	2/421	45/18292	0.277514476	0.507879589	0.40446551	ENSSMAG00000005634/ENSSMAG00000005968	2
BP	GO:0031076	embryonic camera-type eye development	2/421	45/18292	0.277514476	0.507879589	0.40446551	ENSSMAG00000010967/ENSSMAG00000017385	2
BP	GO:0071222	cellular response to lipopolysaccharide	4/421	116/18292	0.278150438	0.507879589	0.40446551	ENSSMAG00000003321/ENSSMAG00000007024/ENSSMAG00000007598/ENSSMAG00000011742	4
BP	GO:0000302	response to reactive oxygen species	1/421	14/18292	0.27826736	0.507879589	0.40446551	ENSSMAG00000007526	1
BP	GO:0002320	lymphoid progenitor cell differentiation	1/421	14/18292	0.27826736	0.507879589	0.40446551	ENSSMAG00000010967	1
BP	GO:0003161	cardiac conduction system development	1/421	14/18292	0.27826736	0.507879589	0.40446551	ENSSMAG00000019784	1
BP	GO:0003183	mitral valve morphogenesis	1/421	14/18292	0.27826736	0.507879589	0.40446551	ENSSMAG00000000162	1
BP	GO:0005513	detection of calcium ion	1/421	14/18292	0.27826736	0.507879589	0.40446551	ENSSMAG00000019248	1
BP	GO:0006497	protein lipidation	1/421	14/18292	0.27826736	0.507879589	0.40446551	ENSSMAG00000008986	1
BP	GO:0014067	negative regulation of phosphatidylinositol 3-kinase signaling	1/421	14/18292	0.27826736	0.507879589	0.40446551	ENSSMAG00000000162	1
BP	GO:0033292	T-tubule organization	1/421	14/18292	0.27826736	0.507879589	0.40446551	ENSSMAG00000008056	1
BP	GO:0042446	hormone biosynthetic process	1/421	14/18292	0.27826736	0.507879589	0.40446551	ENSSMAG00000017546	1
BP	GO:0043030	regulation of macrophage activation	1/421	14/18292	0.27826736	0.507879589	0.40446551	ENSSMAG00000012677	1
BP	GO:0045059	positive thymic T cell selection	1/421	14/18292	0.27826736	0.507879589	0.40446551	ENSSMAG00000010967	1
BP	GO:0046470	phosphatidylcholine metabolic process	1/421	14/18292	0.27826736	0.507879589	0.40446551	ENSSMAG00000015808	1
BP	GO:0060113	inner ear receptor cell differentiation	1/421	14/18292	0.27826736	0.507879589	0.40446551	ENSSMAG00000021110	1
BP	GO:0060487	lung epithelial cell differentiation	1/421	14/18292	0.27826736	0.507879589	0.40446551	ENSSMAG00000008509	1
BP	GO:0060900	embryonic camera-type eye formation	1/421	14/18292	0.27826736	0.507879589	0.40446551	ENSSMAG00000000162	1
BP	GO:0071285	cellular response to lithium ion	1/421	14/18292	0.27826736	0.507879589	0.40446551	ENSSMAG00000010967	1
BP	GO:0071354	cellular response to interleukin-6	1/421	14/18292	0.27826736	0.507879589	0.40446551	ENSSMAG00000018721	1
BP	GO:0071639	positive regulation of monocyte chemotactic protein-1 production	1/421	14/18292	0.27826736	0.507879589	0.40446551	ENSSMAG00000000162	1
BP	GO:0071900	regulation of protein serine/threonine kinase activity	1/421	14/18292	0.27826736	0.507879589	0.40446551	ENSSMAG00000018246	1
BP	GO:1903753	negative regulation of p38MAPK cascade	1/421	14/18292	0.27826736	0.507879589	0.40446551	ENSSMAG00000008649	1
BP	GO:2000052	positive regulation of non-canonical Wnt signaling pathway	1/421	14/18292	0.27826736	0.507879589	0.40446551	ENSSMAG00000002097	1
BP	GO:2000096	positive regulation of Wnt signaling pathway, planar cell polarity pathway	1/421	14/18292	0.27826736	0.507879589	0.40446551	ENSSMAG00000021181	1
BP	GO:2000253	positive regulation of feeding behavior	1/421	14/18292	0.27826736	0.507879589	0.40446551	ENSSMAG00000004580	1
BP	GO:0050830	defense response to Gram-positive bacterium	2/421	46/18292	0.286082177	0.514792779	0.409971042	ENSSMAG00000002509/ENSSMAG00000016810	2
BP	GO:1901998	toxin transport	2/421	46/18292	0.286082177	0.514792779	0.409971042	ENSSMAG00000006428/ENSSMAG00000019007	2
BP	GO:0016485	protein processing	3/421	81/18292	0.286102683	0.514792779	0.409971042	ENSSMAG00000000036/ENSSMAG00000000037/ENSSMAG00000000038	3
BP	GO:0043473	pigmentation	3/421	82/18292	0.29239216	0.514792779	0.409971042	ENSSMAG00000001293/ENSSMAG00000004879/ENSSMAG00000016674	3
BP	GO:0007173	epidermal growth factor receptor signaling pathway	2/421	47/18292	0.294639152	0.514792779	0.409971042	ENSSMAG00000008040/ENSSMAG00000008061	2
BP	GO:0010975	regulation of neuron projection development	2/421	47/18292	0.294639152	0.514792779	0.409971042	ENSSMAG00000009701/ENSSMAG00000010290	2
BP	GO:0018345	protein palmitoylation	2/421	47/18292	0.294639152	0.514792779	0.409971042	ENSSMAG00000020344/ENSSMAG00000020843	2
BP	GO:0000185	activation of MAPKKK activity	1/421	15/18292	0.294891139	0.514792779	0.409971042	ENSSMAG00000021110	1
BP	GO:0003085	negative regulation of systemic arterial blood pressure	1/421	15/18292	0.294891139	0.514792779	0.409971042	ENSSMAG00000003694	1
BP	GO:0006032	chitin catabolic process	1/421	15/18292	0.294891139	0.514792779	0.409971042	ENSSMAG00000007860	1
BP	GO:0007223	Wnt signaling pathway, calcium modulating pathway	1/421	15/18292	0.294891139	0.514792779	0.409971042	ENSSMAG00000011637	1
BP	GO:0008340	determination of adult lifespan	1/421	15/18292	0.294891139	0.514792779	0.409971042	ENSSMAG00000001965	1
BP	GO:0009798	axis specification	1/421	15/18292	0.294891139	0.514792779	0.409971042	ENSSMAG00000018705	1
BP	GO:0010519	negative regulation of phospholipase activity	1/421	15/18292	0.294891139	0.514792779	0.409971042	ENSSMAG00000010283	1
BP	GO:0015908	fatty acid transport	1/421	15/18292	0.294891139	0.514792779	0.409971042	ENSSMAG00000018841	1
BP	GO:0016539	intein-mediated protein splicing	1/421	15/18292	0.294891139	0.514792779	0.409971042	ENSSMAG00000010967	1
BP	GO:0021532	neural tube patterning	1/421	15/18292	0.294891139	0.514792779	0.409971042	ENSSMAG00000007311	1
BP	GO:0030595	leukocyte chemotaxis	1/421	15/18292	0.294891139	0.514792779	0.409971042	ENSSMAG00000011742	1
BP	GO:0031630	regulation of synaptic vesicle fusion to presynaptic active zone membrane	1/421	15/18292	0.294891139	0.514792779	0.409971042	ENSSMAG00000006319	1
BP	GO:0042129	regulation of T cell proliferation	1/421	15/18292	0.294891139	0.514792779	0.409971042	ENSSMAG00000014912	1
BP	GO:0042445	hormone metabolic process	1/421	15/18292	0.294891139	0.514792779	0.409971042	ENSSMAG00000008509	1
BP	GO:0045776	negative regulation of blood pressure	1/421	15/18292	0.294891139	0.514792779	0.409971042	ENSSMAG00000010290	1
BP	GO:0048251	elastic fiber assembly	1/421	15/18292	0.294891139	0.514792779	0.409971042	ENSSMAG00000017032	1
BP	GO:0048368	lateral mesoderm development	1/421	15/18292	0.294891139	0.514792779	0.409971042	ENSSMAG00000002428	1
BP	GO:0050860	negative regulation of T cell receptor signaling pathway	1/421	15/18292	0.294891139	0.514792779	0.409971042	ENSSMAG00000008649	1
BP	GO:0050982	detection of mechanical stimulus	1/421	15/18292	0.294891139	0.514792779	0.409971042	ENSSMAG00000012652	1
BP	GO:0051290	protein heterotetramerization	1/421	15/18292	0.294891139	0.514792779	0.409971042	ENSSMAG00000012652	1
BP	GO:0051660	establishment of centrosome localization	1/421	15/18292	0.294891139	0.514792779	0.409971042	ENSSMAG00000008649	1
BP	GO:0055009	atrial cardiac muscle tissue morphogenesis	1/421	15/18292	0.294891139	0.514792779	0.409971042	ENSSMAG00000002714	1
BP	GO:0060020	Bergmann glial cell differentiation	1/421	15/18292	0.294891139	0.514792779	0.409971042	ENSSMAG00000010967	1
BP	GO:0060394	negative regulation of pathway-restricted SMAD protein phosphorylation	1/421	15/18292	0.294891139	0.514792779	0.409971042	ENSSMAG00000004464	1
BP	GO:0060449	bud elongation involved in lung branching	1/421	15/18292	0.294891139	0.514792779	0.409971042	ENSSMAG00000017385	1
BP	GO:0090280	positive regulation of calcium ion import	1/421	15/18292	0.294891139	0.514792779	0.409971042	ENSSMAG00000006306	1
BP	GO:0090385	phagosome-lysosome fusion	1/421	15/18292	0.294891139	0.514792779	0.409971042	ENSSMAG00000000162	1
BP	GO:0098969	neurotransmitter receptor transport to postsynaptic membrane	1/421	15/18292	0.294891139	0.514792779	0.409971042	ENSSMAG00000016421	1
BP	GO:1900180	regulation of protein localization to nucleus	1/421	15/18292	0.294891139	0.514792779	0.409971042	ENSSMAG00000010967	1
BP	GO:2000054	negative regulation of Wnt signaling pathway involved in dorsal/ventral axis specification	1/421	15/18292	0.294891139	0.514792779	0.409971042	ENSSMAG00000002097	1
BP	GO:2001054	negative regulation of mesenchymal cell apoptotic process	1/421	15/18292	0.294891139	0.514792779	0.409971042	ENSSMAG00000010967	1
BP	GO:0043066	negative regulation of apoptotic process	10/421	356/18292	0.30540372	0.530769124	0.422694295	ENSSMAG00000000162/ENSSMAG00000002419/ENSSMAG00000007024/ENSSMAG00000008799/ENSSMAG00000010283/ENSSMAG00000012793/ENSSMAG00000016064/ENSSMAG00000018143/ENSSMAG00000021038/ENSSMAG00000021181	10
BP	GO:0003376	sphingosine-1-phosphate receptor signaling pathway	1/421	16/18292	0.311132909	0.530769124	0.422694295	ENSSMAG00000008649	1
BP	GO:0006388	tRNA splicing, via endonucleolytic cleavage and ligation	1/421	16/18292	0.311132909	0.530769124	0.422694295	ENSSMAG00000006394	1
BP	GO:0006515	protein quality control for misfolded or incompletely synthesized proteins	1/421	16/18292	0.311132909	0.530769124	0.422694295	ENSSMAG00000018802	1
BP	GO:0006559	L-phenylalanine catabolic process	1/421	16/18292	0.311132909	0.530769124	0.422694295	ENSSMAG00000000394	1
BP	GO:0009303	rRNA transcription	1/421	16/18292	0.311132909	0.530769124	0.422694295	ENSSMAG00000007082	1
BP	GO:0021631	optic nerve morphogenesis	1/421	16/18292	0.311132909	0.530769124	0.422694295	ENSSMAG00000010967	1
BP	GO:0021978	telencephalon regionalization	1/421	16/18292	0.311132909	0.530769124	0.422694295	ENSSMAG00000010967	1
BP	GO:0033148	positive regulation of intracellular estrogen receptor signaling pathway	1/421	16/18292	0.311132909	0.530769124	0.422694295	ENSSMAG00000008509	1
BP	GO:0035435	phosphate ion transmembrane transport	1/421	16/18292	0.311132909	0.530769124	0.422694295	ENSSMAG00000004160	1
BP	GO:0035567	non-canonical Wnt signaling pathway	1/421	16/18292	0.311132909	0.530769124	0.422694295	ENSSMAG00000005013	1
BP	GO:0042063	gliogenesis	1/421	16/18292	0.311132909	0.530769124	0.422694295	ENSSMAG00000010967	1
BP	GO:0042663	regulation of endodermal cell fate specification	1/421	16/18292	0.311132909	0.530769124	0.422694295	ENSSMAG00000020460	1
BP	GO:0048341	paraxial mesoderm formation	1/421	16/18292	0.311132909	0.530769124	0.422694295	ENSSMAG00000018841	1
BP	GO:0050678	regulation of epithelial cell proliferation	1/421	16/18292	0.311132909	0.530769124	0.422694295	ENSSMAG00000006138	1
BP	GO:0051591	response to cAMP	1/421	16/18292	0.311132909	0.530769124	0.422694295	ENSSMAG00000017299	1
BP	GO:0060425	lung morphogenesis	1/421	16/18292	0.311132909	0.530769124	0.422694295	ENSSMAG00000010798	1
BP	GO:0061312	BMP signaling pathway involved in heart development	1/421	16/18292	0.311132909	0.530769124	0.422694295	ENSSMAG00000008799	1
BP	GO:0071897	DNA biosynthetic process	1/421	16/18292	0.311132909	0.530769124	0.422694295	ENSSMAG00000017032	1
BP	GO:2000678	negative regulation of transcription regulatory region DNA binding	1/421	16/18292	0.311132909	0.530769124	0.422694295	ENSSMAG00000008799	1
BP	GO:0001502	cartilage condensation	2/421	49/18292	0.311704965	0.530769124	0.422694295	ENSSMAG00000001948/ENSSMAG00000005577	2
BP	GO:0120163	negative regulation of cold-induced thermogenesis	2/421	49/18292	0.311704965	0.530769124	0.422694295	ENSSMAG00000005751/ENSSMAG00000011721	2
BP	GO:0071805	potassium ion transmembrane transport	5/421	161/18292	0.312891273	0.532194531	0.423829461	ENSSMAG00000002937/ENSSMAG00000008799/ENSSMAG00000009139/ENSSMAG00000012652/ENSSMAG00000016724	5
BP	GO:0006417	regulation of translation	3/421	86/18292	0.317623889	0.538441387	0.428804337	ENSSMAG00000009294/ENSSMAG00000015279/ENSSMAG00000016421	3
BP	GO:0008286	insulin receptor signaling pathway	3/421	86/18292	0.317623889	0.538441387	0.428804337	ENSSMAG00000003499/ENSSMAG00000008056/ENSSMAG00000010290	3
BP	GO:0055003	cardiac myofibril assembly	3/421	86/18292	0.317623889	0.538441387	0.428804337	ENSSMAG00000006190/ENSSMAG00000008056/ENSSMAG00000009540	3
BP	GO:0006631	fatty acid metabolic process	3/421	87/18292	0.323941101	0.541684974	0.431387467	ENSSMAG00000001804/ENSSMAG00000010283/ENSSMAG00000017245	3
BP	GO:0048514	blood vessel morphogenesis	3/421	87/18292	0.323941101	0.541684974	0.431387467	ENSSMAG00000006534/ENSSMAG00000012726/ENSSMAG00000017032	3
BP	GO:0055008	cardiac muscle tissue morphogenesis	3/421	87/18292	0.323941101	0.541684974	0.431387467	ENSSMAG00000006190/ENSSMAG00000015492/ENSSMAG00000019784	3
BP	GO:0070374	positive regulation of ERK1 and ERK2 cascade	6/421	203/18292	0.325704495	0.541684974	0.431387467	ENSSMAG00000000531/ENSSMAG00000001784/ENSSMAG00000010290/ENSSMAG00000012726/ENSSMAG00000016964/ENSSMAG00000017016	6
BP	GO:0003334	keratinocyte development	1/421	17/18292	0.327001428	0.541684974	0.431387467	ENSSMAG00000002097	1
BP	GO:0010642	negative regulation of platelet-derived growth factor receptor signaling pathway	1/421	17/18292	0.327001428	0.541684974	0.431387467	ENSSMAG00000007526	1
BP	GO:0014850	response to muscle activity	1/421	17/18292	0.327001428	0.541684974	0.431387467	ENSSMAG00000019248	1
BP	GO:0021999	neural plate anterior/posterior regionalization	1/421	17/18292	0.327001428	0.541684974	0.431387467	ENSSMAG00000007814	1
BP	GO:0033619	membrane protein proteolysis	1/421	17/18292	0.327001428	0.541684974	0.431387467	ENSSMAG00000006810	1
BP	GO:0043330	response to exogenous dsRNA	1/421	17/18292	0.327001428	0.541684974	0.431387467	ENSSMAG00000001303	1
BP	GO:0044030	regulation of DNA methylation	1/421	17/18292	0.327001428	0.541684974	0.431387467	ENSSMAG00000016039	1
BP	GO:0045019	negative regulation of nitric oxide biosynthetic process	1/421	17/18292	0.327001428	0.541684974	0.431387467	ENSSMAG00000018721	1
BP	GO:0045603	positive regulation of endothelial cell differentiation	1/421	17/18292	0.327001428	0.541684974	0.431387467	ENSSMAG00000002428	1
BP	GO:0048016	inositol phosphate-mediated signaling	1/421	17/18292	0.327001428	0.541684974	0.431387467	ENSSMAG00000001746	1
BP	GO:0048050	post-embryonic eye morphogenesis	1/421	17/18292	0.327001428	0.541684974	0.431387467	ENSSMAG00000019784	1
BP	GO:0050718	positive regulation of interleukin-1 beta secretion	1/421	17/18292	0.327001428	0.541684974	0.431387467	ENSSMAG00000004095	1
BP	GO:0050918	positive chemotaxis	1/421	17/18292	0.327001428	0.541684974	0.431387467	ENSSMAG00000006306	1
BP	GO:0060214	endocardium formation	1/421	17/18292	0.327001428	0.541684974	0.431387467	ENSSMAG00000002428	1
BP	GO:0060217	hemangioblast cell differentiation	1/421	17/18292	0.327001428	0.541684974	0.431387467	ENSSMAG00000002428	1
BP	GO:1903364	positive regulation of cellular protein catabolic process	1/421	17/18292	0.327001428	0.541684974	0.431387467	ENSSMAG00000008649	1
BP	GO:1990402	embryonic liver development	1/421	17/18292	0.327001428	0.541684974	0.431387467	ENSSMAG00000007657	1
BP	GO:0008593	regulation of Notch signaling pathway	2/421	51/18292	0.328681871	0.542111657	0.431727269	ENSSMAG00000015500/ENSSMAG00000021110	2
BP	GO:0030574	collagen catabolic process	2/421	51/18292	0.328681871	0.542111657	0.431727269	ENSSMAG00000002191/ENSSMAG00000002481	2
BP	GO:0043124	negative regulation of I-kappaB kinase/NF-kappaB signaling	2/421	51/18292	0.328681871	0.542111657	0.431727269	ENSSMAG00000007024/ENSSMAG00000007598	2
BP	GO:0048469	cell maturation	2/421	51/18292	0.328681871	0.542111657	0.431727269	ENSSMAG00000006138/ENSSMAG00000010970	2
BP	GO:0007218	neuropeptide signaling pathway	4/421	126/18292	0.329997058	0.54369245	0.432986182	ENSSMAG00000003694/ENSSMAG00000004580/ENSSMAG00000005066/ENSSMAG00000011434	4
BP	GO:0007010	cytoskeleton organization	4/421	127/18292	0.335224134	0.547720887	0.436194352	ENSSMAG00000008761/ENSSMAG00000009701/ENSSMAG00000013594/ENSSMAG00000018246	4
BP	GO:0006103	2-oxoglutarate metabolic process	1/421	18/18292	0.342505253	0.547720887	0.436194352	ENSSMAG00000016417	1
BP	GO:0006308	DNA catabolic process	1/421	18/18292	0.342505253	0.547720887	0.436194352	ENSSMAG00000003347	1
BP	GO:0006995	cellular response to nitrogen starvation	1/421	18/18292	0.342505253	0.547720887	0.436194352	ENSSMAG00000018224	1
BP	GO:0007625	grooming behavior	1/421	18/18292	0.342505253	0.547720887	0.436194352	ENSSMAG00000016133	1
BP	GO:0010881	regulation of cardiac muscle contraction by regulation of the release of sequestered calcium ion	1/421	18/18292	0.342505253	0.547720887	0.436194352	ENSSMAG00000019248	1
BP	GO:0030033	microvillus assembly	1/421	18/18292	0.342505253	0.547720887	0.436194352	ENSSMAG00000008649	1
BP	GO:0030259	lipid glycosylation	1/421	18/18292	0.342505253	0.547720887	0.436194352	ENSSMAG00000008605	1
BP	GO:0031952	regulation of protein autophosphorylation	1/421	18/18292	0.342505253	0.547720887	0.436194352	ENSSMAG00000010293	1
BP	GO:0034629	cellular protein-containing complex localization	1/421	18/18292	0.342505253	0.547720887	0.436194352	ENSSMAG00000008649	1
BP	GO:0035148	tube formation	1/421	18/18292	0.342505253	0.547720887	0.436194352	ENSSMAG00000006964	1
BP	GO:0035999	tetrahydrofolate interconversion	1/421	18/18292	0.342505253	0.547720887	0.436194352	ENSSMAG00000000023	1
BP	GO:0045742	positive regulation of epidermal growth factor receptor signaling pathway	1/421	18/18292	0.342505253	0.547720887	0.436194352	ENSSMAG00000011463	1
BP	GO:0045806	negative regulation of endocytosis	1/421	18/18292	0.342505253	0.547720887	0.436194352	ENSSMAG00000006306	1
BP	GO:0045820	negative regulation of glycolytic process	1/421	18/18292	0.342505253	0.547720887	0.436194352	ENSSMAG00000012328	1
BP	GO:0046755	viral budding	1/421	18/18292	0.342505253	0.547720887	0.436194352	ENSSMAG00000003905	1
BP	GO:0048210	Golgi vesicle fusion to target membrane	1/421	18/18292	0.342505253	0.547720887	0.436194352	ENSSMAG00000016421	1
BP	GO:0051930	regulation of sensory perception of pain	1/421	18/18292	0.342505253	0.547720887	0.436194352	ENSSMAG00000014708	1
BP	GO:0060391	positive regulation of SMAD protein signal transduction	1/421	18/18292	0.342505253	0.547720887	0.436194352	ENSSMAG00000021181	1
BP	GO:0060613	fat pad development	1/421	18/18292	0.342505253	0.547720887	0.436194352	ENSSMAG00000001438	1
BP	GO:0061844	antimicrobial humoral immune response mediated by antimicrobial peptide	1/421	18/18292	0.342505253	0.547720887	0.436194352	ENSSMAG00000011742	1
BP	GO:0071467	cellular response to pH	1/421	18/18292	0.342505253	0.547720887	0.436194352	ENSSMAG00000016724	1
BP	GO:0071577	zinc ion transmembrane transport	1/421	18/18292	0.342505253	0.547720887	0.436194352	ENSSMAG00000008986	1
BP	GO:0086002	cardiac muscle cell action potential involved in contraction	1/421	18/18292	0.342505253	0.547720887	0.436194352	ENSSMAG00000014045	1
BP	GO:0097535	lymphoid lineage cell migration into thymus	1/421	18/18292	0.342505253	0.547720887	0.436194352	ENSSMAG00000005351	1
BP	GO:1904355	positive regulation of telomere capping	1/421	18/18292	0.342505253	0.547720887	0.436194352	ENSSMAG00000000023	1
BP	GO:1905050	positive regulation of metallopeptidase activity	1/421	18/18292	0.342505253	0.547720887	0.436194352	ENSSMAG00000020383	1
BP	GO:2000601	positive regulation of Arp2/3 complex-mediated actin nucleation	1/421	18/18292	0.342505253	0.547720887	0.436194352	ENSSMAG00000001228	1
BP	GO:0010499	proteasomal ubiquitin-independent protein catabolic process	2/421	53/18292	0.34554267	0.551420973	0.439141029	ENSSMAG00000000114/ENSSMAG00000004565	2
BP	GO:0035176	social behavior	2/421	53/18292	0.34554267	0.551420973	0.439141029	ENSSMAG00000005414/ENSSMAG00000010474	2
BP	GO:0035845	photoreceptor cell outer segment organization	2/421	54/18292	0.353921758	0.555578818	0.442452256	ENSSMAG00000001009/ENSSMAG00000018672	2
BP	GO:0007155	cell adhesion	10/421	373/18292	0.356820383	0.555578818	0.442452256	ENSSMAG00000000573/ENSSMAG00000002195/ENSSMAG00000002290/ENSSMAG00000007525/ENSSMAG00000010003/ENSSMAG00000014506/ENSSMAG00000015772/ENSSMAG00000016249/ENSSMAG00000016522/ENSSMAG00000020383	10
BP	GO:0002755	MyD88-dependent toll-like receptor signaling pathway	1/421	19/18292	0.357652746	0.555578818	0.442452256	ENSSMAG00000003516	1
BP	GO:0006122	mitochondrial electron transport, ubiquinol to cytochrome c	1/421	19/18292	0.357652746	0.555578818	0.442452256	ENSSMAG00000015473	1
BP	GO:0006556	S-adenosylmethionine biosynthetic process	1/421	19/18292	0.357652746	0.555578818	0.442452256	ENSSMAG00000002023	1
BP	GO:0006622	protein targeting to lysosome	1/421	19/18292	0.357652746	0.555578818	0.442452256	ENSSMAG00000003527	1
BP	GO:0006654	phosphatidic acid biosynthetic process	1/421	19/18292	0.357652746	0.555578818	0.442452256	ENSSMAG00000015940	1
BP	GO:0008631	intrinsic apoptotic signaling pathway in response to oxidative stress	1/421	19/18292	0.357652746	0.555578818	0.442452256	ENSSMAG00000004756	1
BP	GO:0016554	cytidine to uridine editing	1/421	19/18292	0.357652746	0.555578818	0.442452256	ENSSMAG00000013271	1
BP	GO:0021508	floor plate formation	1/421	19/18292	0.357652746	0.555578818	0.442452256	ENSSMAG00000010967	1
BP	GO:0032367	intracellular cholesterol transport	1/421	19/18292	0.357652746	0.555578818	0.442452256	ENSSMAG00000004858	1
BP	GO:0033344	cholesterol efflux	1/421	19/18292	0.357652746	0.555578818	0.442452256	ENSSMAG00000016541	1
BP	GO:0034626	fatty acid elongation, polyunsaturated fatty acid	1/421	19/18292	0.357652746	0.555578818	0.442452256	ENSSMAG00000015395	1
BP	GO:0035278	miRNA mediated inhibition of translation	1/421	19/18292	0.357652746	0.555578818	0.442452256	ENSSMAG00000017807	1
BP	GO:0035313	wound healing, spreading of epidermal cells	1/421	19/18292	0.357652746	0.555578818	0.442452256	ENSSMAG00000008799	1
BP	GO:0036065	fucosylation	1/421	19/18292	0.357652746	0.555578818	0.442452256	ENSSMAG00000016964	1
BP	GO:0045721	negative regulation of gluconeogenesis	1/421	19/18292	0.357652746	0.555578818	0.442452256	ENSSMAG00000018246	1
BP	GO:0045740	positive regulation of DNA replication	1/421	19/18292	0.357652746	0.555578818	0.442452256	ENSSMAG00000008040	1
BP	GO:0045777	positive regulation of blood pressure	1/421	19/18292	0.357652746	0.555578818	0.442452256	ENSSMAG00000002937	1
BP	GO:0048936	peripheral nervous system neuron axonogenesis	1/421	19/18292	0.357652746	0.555578818	0.442452256	ENSSMAG00000009701	1
BP	GO:0051298	centrosome duplication	1/421	19/18292	0.357652746	0.555578818	0.442452256	ENSSMAG00000014912	1
BP	GO:0060546	negative regulation of necroptotic process	1/421	19/18292	0.357652746	0.555578818	0.442452256	ENSSMAG00000009294	1
BP	GO:0060956	endocardial cell differentiation	1/421	19/18292	0.357652746	0.555578818	0.442452256	ENSSMAG00000010967	1
BP	GO:0061035	regulation of cartilage development	1/421	19/18292	0.357652746	0.555578818	0.442452256	ENSSMAG00000010967	1
BP	GO:0072178	nephric duct morphogenesis	1/421	19/18292	0.357652746	0.555578818	0.442452256	ENSSMAG00000018705	1
BP	GO:1903204	negative regulation of oxidative stress-induced neuron death	1/421	19/18292	0.357652746	0.555578818	0.442452256	ENSSMAG00000015558	1
BP	GO:0000902	cell morphogenesis	5/421	171/18292	0.358355629	0.555578818	0.442452256	ENSSMAG00000001965/ENSSMAG00000008799/ENSSMAG00000016039/ENSSMAG00000018881/ENSSMAG00000021338	5
BP	GO:0005975	carbohydrate metabolic process	5/421	171/18292	0.358355629	0.555578818	0.442452256	ENSSMAG00000003499/ENSSMAG00000007860/ENSSMAG00000008605/ENSSMAG00000012328/ENSSMAG00000014053	5
BP	GO:0001654	eye development	4/421	132/18292	0.361393326	0.559718932	0.445749364	ENSSMAG00000011673/ENSSMAG00000018705/ENSSMAG00000019074/ENSSMAG00000020438	4
BP	GO:0048589	developmental growth	2/421	55/18292	0.362262809	0.559927506	0.445915468	ENSSMAG00000004580/ENSSMAG00000017299	2
BP	GO:0050680	negative regulation of epithelial cell proliferation	2/421	55/18292	0.362262809	0.559927506	0.445915468	ENSSMAG00000004464/ENSSMAG00000019591	2
BP	GO:0042733	embryonic digit morphogenesis	3/421	94/18292	0.368074354	0.562553981	0.448007142	ENSSMAG00000000162/ENSSMAG00000010290/ENSSMAG00000010967	3
BP	GO:0001958	endochondral ossification	2/421	56/18292	0.370563137	0.562553981	0.448007142	ENSSMAG00000002481/ENSSMAG00000020515	2
BP	GO:0048821	erythrocyte development	2/421	56/18292	0.370563137	0.562553981	0.448007142	ENSSMAG00000011205/ENSSMAG00000018802	2
BP	GO:0006915	apoptotic process	6/421	214/18292	0.370672686	0.562553981	0.448007142	ENSSMAG00000002419/ENSSMAG00000004756/ENSSMAG00000005751/ENSSMAG00000009168/ENSSMAG00000011721/ENSSMAG00000016064	6
BP	GO:0002548	monocyte chemotaxis	1/421	20/18292	0.372452078	0.562553981	0.448007142	ENSSMAG00000006306	1
BP	GO:0006123	mitochondrial electron transport, cytochrome c to oxygen	1/421	20/18292	0.372452078	0.562553981	0.448007142	ENSSMAG00000015473	1
BP	GO:0006382	adenosine to inosine editing	1/421	20/18292	0.372452078	0.562553981	0.448007142	ENSSMAG00000009423	1
BP	GO:0010596	negative regulation of endothelial cell migration	1/421	20/18292	0.372452078	0.562553981	0.448007142	ENSSMAG00000002714	1
BP	GO:0010633	negative regulation of epithelial cell migration	1/421	20/18292	0.372452078	0.562553981	0.448007142	ENSSMAG00000004464	1
BP	GO:0030947	regulation of vascular endothelial growth factor receptor signaling pathway	1/421	20/18292	0.372452078	0.562553981	0.448007142	ENSSMAG00000010967	1
BP	GO:0032964	collagen biosynthetic process	1/421	20/18292	0.372452078	0.562553981	0.448007142	ENSSMAG00000020515	1
BP	GO:0034625	fatty acid elongation, monounsaturated fatty acid	1/421	20/18292	0.372452078	0.562553981	0.448007142	ENSSMAG00000015395	1
BP	GO:0042491	inner ear auditory receptor cell differentiation	1/421	20/18292	0.372452078	0.562553981	0.448007142	ENSSMAG00000001293	1
BP	GO:0043589	skin morphogenesis	1/421	20/18292	0.372452078	0.562553981	0.448007142	ENSSMAG00000020515	1
BP	GO:0045722	positive regulation of gluconeogenesis	1/421	20/18292	0.372452078	0.562553981	0.448007142	ENSSMAG00000017299	1
BP	GO:0046638	positive regulation of alpha-beta T cell differentiation	1/421	20/18292	0.372452078	0.562553981	0.448007142	ENSSMAG00000010967	1
BP	GO:0050801	ion homeostasis	1/421	20/18292	0.372452078	0.562553981	0.448007142	ENSSMAG00000017299	1
BP	GO:0060591	chondroblast differentiation	1/421	20/18292	0.372452078	0.562553981	0.448007142	ENSSMAG00000010967	1
BP	GO:0061337	cardiac conduction	1/421	20/18292	0.372452078	0.562553981	0.448007142	ENSSMAG00000016186	1
BP	GO:0098508	endothelial to hematopoietic transition	1/421	20/18292	0.372452078	0.562553981	0.448007142	ENSSMAG00000011742	1
BP	GO:1904262	negative regulation of TORC1 signaling	1/421	20/18292	0.372452078	0.562553981	0.448007142	ENSSMAG00000003527	1
BP	GO:2000144	positive regulation of DNA-templated transcription, initiation	1/421	20/18292	0.372452078	0.562553981	0.448007142	ENSSMAG00000000162	1
BP	GO:2000147	positive regulation of cell motility	1/421	20/18292	0.372452078	0.562553981	0.448007142	ENSSMAG00000000162	1
BP	GO:0006814	sodium ion transport	2/421	57/18292	0.3788202	0.568790885	0.452974092	ENSSMAG00000000706/ENSSMAG00000016186	2
BP	GO:0036269	swimming behavior	2/421	57/18292	0.3788202	0.568790885	0.452974092	ENSSMAG00000001293/ENSSMAG00000016724	2
BP	GO:0060028	convergent extension involved in axis elongation	2/421	57/18292	0.3788202	0.568790885	0.452974092	ENSSMAG00000002097/ENSSMAG00000020460	2
BP	GO:0032496	response to lipopolysaccharide	3/421	96/18292	0.380608757	0.568790885	0.452974092	ENSSMAG00000010290/ENSSMAG00000013329/ENSSMAG00000017299	3
BP	GO:0001953	negative regulation of cell-matrix adhesion	1/421	21/18292	0.386911233	0.568790885	0.452974092	ENSSMAG00000015198	1
BP	GO:0003171	atrioventricular valve development	1/421	21/18292	0.386911233	0.568790885	0.452974092	ENSSMAG00000012652	1
BP	GO:0009117	nucleotide metabolic process	1/421	21/18292	0.386911233	0.568790885	0.452974092	ENSSMAG00000014708	1
BP	GO:0031638	zymogen activation	1/421	21/18292	0.386911233	0.568790885	0.452974092	ENSSMAG00000000039	1
BP	GO:0033365	protein localization to organelle	1/421	21/18292	0.386911233	0.568790885	0.452974092	ENSSMAG00000008056	1
BP	GO:0034244	negative regulation of transcription elongation from RNA polymerase II promoter	1/421	21/18292	0.386911233	0.568790885	0.452974092	ENSSMAG00000010967	1
BP	GO:0035136	forelimb morphogenesis	1/421	21/18292	0.386911233	0.568790885	0.452974092	ENSSMAG00000003299	1
BP	GO:0035493	SNARE complex assembly	1/421	21/18292	0.386911233	0.568790885	0.452974092	ENSSMAG00000010003	1
BP	GO:0048024	regulation of mRNA splicing, via spliceosome	1/421	21/18292	0.386911233	0.568790885	0.452974092	ENSSMAG00000006428	1
BP	GO:0051560	mitochondrial calcium ion homeostasis	1/421	21/18292	0.386911233	0.568790885	0.452974092	ENSSMAG00000008761	1
BP	GO:0055119	relaxation of cardiac muscle	1/421	21/18292	0.386911233	0.568790885	0.452974092	ENSSMAG00000014045	1
BP	GO:0060396	growth hormone receptor signaling pathway	1/421	21/18292	0.386911233	0.568790885	0.452974092	ENSSMAG00000010844	1
BP	GO:0060452	positive regulation of cardiac muscle contraction	1/421	21/18292	0.386911233	0.568790885	0.452974092	ENSSMAG00000009139	1
BP	GO:0061074	regulation of neural retina development	1/421	21/18292	0.386911233	0.568790885	0.452974092	ENSSMAG00000019201	1
BP	GO:0061136	regulation of proteasomal protein catabolic process	1/421	21/18292	0.386911233	0.568790885	0.452974092	ENSSMAG00000018672	1
BP	GO:0061300	cerebellum vasculature development	1/421	21/18292	0.386911233	0.568790885	0.452974092	ENSSMAG00000009294	1
BP	GO:0070098	chemokine-mediated signaling pathway	1/421	21/18292	0.386911233	0.568790885	0.452974092	ENSSMAG00000011742	1
BP	GO:0071539	protein localization to centrosome	1/421	21/18292	0.386911233	0.568790885	0.452974092	ENSSMAG00000014912	1
BP	GO:1900119	positive regulation of execution phase of apoptosis	1/421	21/18292	0.386911233	0.568790885	0.452974092	ENSSMAG00000018721	1
BP	GO:2000737	negative regulation of stem cell differentiation	1/421	21/18292	0.386911233	0.568790885	0.452974092	ENSSMAG00000006138	1
BP	GO:0006006	glucose metabolic process	2/421	58/18292	0.387031593	0.568790885	0.452974092	ENSSMAG00000002648/ENSSMAG00000007526	2
BP	GO:0010498	proteasomal protein catabolic process	2/421	58/18292	0.387031593	0.568790885	0.452974092	ENSSMAG00000000114/ENSSMAG00000004565	2
BP	GO:0048705	skeletal system morphogenesis	2/421	58/18292	0.387031593	0.568790885	0.452974092	ENSSMAG00000003299/ENSSMAG00000016133	2
BP	GO:0072015	glomerular visceral epithelial cell development	2/421	58/18292	0.387031593	0.568790885	0.452974092	ENSSMAG00000002419/ENSSMAG00000016064	2
BP	GO:0021987	cerebral cortex development	2/421	59/18292	0.395195046	0.573879746	0.457026762	ENSSMAG00000001293/ENSSMAG00000011434	2
BP	GO:0010842	retina layer formation	3/421	99/18292	0.399304525	0.573879746	0.457026762	ENSSMAG00000001293/ENSSMAG00000018705/ENSSMAG00000019201	3
BP	GO:0001895	retina homeostasis	1/421	22/18292	0.401038011	0.573879746	0.457026762	ENSSMAG00000010967	1
BP	GO:0003333	amino acid transmembrane transport	1/421	22/18292	0.401038011	0.573879746	0.457026762	ENSSMAG00000000706	1
BP	GO:0006139	nucleobase-containing compound metabolic process	1/421	22/18292	0.401038011	0.573879746	0.457026762	ENSSMAG00000017245	1
BP	GO:0006829	zinc ion transport	1/421	22/18292	0.401038011	0.573879746	0.457026762	ENSSMAG00000005041	1
BP	GO:0009395	phospholipid catabolic process	1/421	22/18292	0.401038011	0.573879746	0.457026762	ENSSMAG00000010283	1
BP	GO:0009649	entrainment of circadian clock	1/421	22/18292	0.401038011	0.573879746	0.457026762	ENSSMAG00000001293	1
BP	GO:0015693	magnesium ion transport	1/421	22/18292	0.401038011	0.573879746	0.457026762	ENSSMAG00000014045	1
BP	GO:0016188	synaptic vesicle maturation	1/421	22/18292	0.401038011	0.573879746	0.457026762	ENSSMAG00000004528	1
BP	GO:0016578	histone deubiquitination	1/421	22/18292	0.401038011	0.573879746	0.457026762	ENSSMAG00000018350	1
BP	GO:0019367	fatty acid elongation, saturated fatty acid	1/421	22/18292	0.401038011	0.573879746	0.457026762	ENSSMAG00000015395	1
BP	GO:0030042	actin filament depolymerization	1/421	22/18292	0.401038011	0.573879746	0.457026762	ENSSMAG00000009420	1
BP	GO:0034472	snRNA 3'-end processing	1/421	22/18292	0.401038011	0.573879746	0.457026762	ENSSMAG00000004704	1
BP	GO:0035338	long-chain fatty-acyl-CoA biosynthetic process	1/421	22/18292	0.401038011	0.573879746	0.457026762	ENSSMAG00000014521	1
BP	GO:0035584	calcium-mediated signaling using intracellular calcium source	1/421	22/18292	0.401038011	0.573879746	0.457026762	ENSSMAG00000019248	1
BP	GO:0040029	regulation of gene expression, epigenetic	1/421	22/18292	0.401038011	0.573879746	0.457026762	ENSSMAG00000016039	1
BP	GO:0042308	negative regulation of protein import into nucleus	1/421	22/18292	0.401038011	0.573879746	0.457026762	ENSSMAG00000007526	1
BP	GO:0042311	vasodilation	1/421	22/18292	0.401038011	0.573879746	0.457026762	ENSSMAG00000019641	1
BP	GO:0043583	ear development	1/421	22/18292	0.401038011	0.573879746	0.457026762	ENSSMAG00000017385	1
BP	GO:0044344	cellular response to fibroblast growth factor stimulus	1/421	22/18292	0.401038011	0.573879746	0.457026762	ENSSMAG00000020460	1
BP	GO:0045840	positive regulation of mitotic nuclear division	1/421	22/18292	0.401038011	0.573879746	0.457026762	ENSSMAG00000008040	1
BP	GO:0048845	venous blood vessel morphogenesis	1/421	22/18292	0.401038011	0.573879746	0.457026762	ENSSMAG00000005351	1
BP	GO:0050868	negative regulation of T cell activation	1/421	22/18292	0.401038011	0.573879746	0.457026762	ENSSMAG00000001784	1
BP	GO:0051000	positive regulation of nitric-oxide synthase activity	1/421	22/18292	0.401038011	0.573879746	0.457026762	ENSSMAG00000015771	1
BP	GO:0060389	pathway-restricted SMAD protein phosphorylation	1/421	22/18292	0.401038011	0.573879746	0.457026762	ENSSMAG00000002714	1
BP	GO:0090136	epithelial cell-cell adhesion	1/421	22/18292	0.401038011	0.573879746	0.457026762	ENSSMAG00000014506	1
BP	GO:2000649	regulation of sodium ion transmembrane transporter activity	1/421	22/18292	0.401038011	0.573879746	0.457026762	ENSSMAG00000014784	1
BP	GO:0045664	regulation of neuron differentiation	2/421	60/18292	0.403308414	0.575507513	0.458323085	ENSSMAG00000010052/ENSSMAG00000017807	2
BP	GO:0071599	otic vesicle development	2/421	60/18292	0.403308414	0.575507513	0.458323085	ENSSMAG00000003527/ENSSMAG00000009508	2
BP	GO:1902895	positive regulation of pri-miRNA transcription by RNA polymerase II	2/421	60/18292	0.403308414	0.575507513	0.458323085	ENSSMAG00000002419/ENSSMAG00000016064	2
BP	GO:0042552	myelination	3/421	100/18292	0.405502957	0.577557483	0.459955641	ENSSMAG00000007860/ENSSMAG00000010052/ENSSMAG00000017807	3
BP	GO:0071277	cellular response to calcium ion	3/421	100/18292	0.405502957	0.577557483	0.459955641	ENSSMAG00000004898/ENSSMAG00000012652/ENSSMAG00000015541	3
BP	GO:0008104	protein localization	3/421	101/18292	0.411682559	0.581615653	0.46318749	ENSSMAG00000002080/ENSSMAG00000004898/ENSSMAG00000017879	3
BP	GO:0030334	regulation of cell migration	3/421	101/18292	0.411682559	0.581615653	0.46318749	ENSSMAG00000009701/ENSSMAG00000015772/ENSSMAG00000016249	3
BP	GO:0007399	nervous system development	6/421	224/18292	0.411752948	0.581615653	0.46318749	ENSSMAG00000002363/ENSSMAG00000002427/ENSSMAG00000008432/ENSSMAG00000009188/ENSSMAG00000009423/ENSSMAG00000016421	6
BP	GO:0001819	positive regulation of cytokine production	1/421	23/18292	0.414840036	0.581615653	0.46318749	ENSSMAG00000003516	1
BP	GO:0006002	fructose 6-phosphate metabolic process	1/421	23/18292	0.414840036	0.581615653	0.46318749	ENSSMAG00000012328	1
BP	GO:0032502	developmental process	1/421	23/18292	0.414840036	0.581615653	0.46318749	ENSSMAG00000020438	1
BP	GO:0032525	somite rostral/caudal axis specification	1/421	23/18292	0.414840036	0.581615653	0.46318749	ENSSMAG00000018705	1
BP	GO:0035844	cloaca development	1/421	23/18292	0.414840036	0.581615653	0.46318749	ENSSMAG00000015492	1
BP	GO:0045745	positive regulation of G protein-coupled receptor signaling pathway	1/421	23/18292	0.414840036	0.581615653	0.46318749	ENSSMAG00000011463	1
BP	GO:0048715	negative regulation of oligodendrocyte differentiation	1/421	23/18292	0.414840036	0.581615653	0.46318749	ENSSMAG00000006138	1
BP	GO:0048935	peripheral nervous system neuron development	1/421	23/18292	0.414840036	0.581615653	0.46318749	ENSSMAG00000010290	1
BP	GO:0051014	actin filament severing	1/421	23/18292	0.414840036	0.581615653	0.46318749	ENSSMAG00000013594	1
BP	GO:0071907	determination of digestive tract left/right asymmetry	1/421	23/18292	0.414840036	0.581615653	0.46318749	ENSSMAG00000018820	1
BP	GO:0072574	hepatocyte proliferation	1/421	23/18292	0.414840036	0.581615653	0.46318749	ENSSMAG00000010283	1
BP	GO:1903076	regulation of protein localization to plasma membrane	1/421	23/18292	0.414840036	0.581615653	0.46318749	ENSSMAG00000008056	1
BP	GO:1903077	negative regulation of protein localization to plasma membrane	1/421	23/18292	0.414840036	0.581615653	0.46318749	ENSSMAG00000021181	1
BP	GO:2000378	negative regulation of reactive oxygen species metabolic process	1/421	23/18292	0.414840036	0.581615653	0.46318749	ENSSMAG00000003527	1
BP	GO:0021915	neural tube development	2/421	63/18292	0.427328411	0.595047336	0.473884224	ENSSMAG00000006138/ENSSMAG00000012652	2
BP	GO:0009247	glycolipid biosynthetic process	1/421	24/18292	0.428324756	0.595047336	0.473884224	ENSSMAG00000014667	1
BP	GO:0010737	protein kinase A signaling	1/421	24/18292	0.428324756	0.595047336	0.473884224	ENSSMAG00000008649	1
BP	GO:0021592	fourth ventricle development	1/421	24/18292	0.428324756	0.595047336	0.473884224	ENSSMAG00000009508	1
BP	GO:0021707	cerebellar granule cell differentiation	1/421	24/18292	0.428324756	0.595047336	0.473884224	ENSSMAG00000001293	1
BP	GO:0031589	cell-substrate adhesion	1/421	24/18292	0.428324756	0.595047336	0.473884224	ENSSMAG00000021038	1
BP	GO:0035066	positive regulation of histone acetylation	1/421	24/18292	0.428324756	0.595047336	0.473884224	ENSSMAG00000009508	1
BP	GO:0042058	regulation of epidermal growth factor receptor signaling pathway	1/421	24/18292	0.428324756	0.595047336	0.473884224	ENSSMAG00000003905	1
BP	GO:0046339	diacylglycerol metabolic process	1/421	24/18292	0.428324756	0.595047336	0.473884224	ENSSMAG00000001438	1
BP	GO:0048794	swim bladder development	1/421	24/18292	0.428324756	0.595047336	0.473884224	ENSSMAG00000005013	1
BP	GO:0001503	ossification	3/421	104/18292	0.430096613	0.596421509	0.474978588	ENSSMAG00000008799/ENSSMAG00000012652/ENSSMAG00000020515	3
BP	GO:0048812	neuron projection morphogenesis	3/421	104/18292	0.430096613	0.596421509	0.474978588	ENSSMAG00000005470/ENSSMAG00000009188/ENSSMAG00000012987	3
BP	GO:0007029	endoplasmic reticulum organization	2/421	64/18292	0.435222416	0.602980875	0.480202341	ENSSMAG00000001714/ENSSMAG00000011776	2
BP	GO:0006826	iron ion transport	1/421	25/18292	0.441499448	0.603497088	0.480613443	ENSSMAG00000019992	1
BP	GO:0007634	optokinetic behavior	1/421	25/18292	0.441499448	0.603497088	0.480613443	ENSSMAG00000018672	1
BP	GO:0019752	carboxylic acid metabolic process	1/421	25/18292	0.441499448	0.603497088	0.480613443	ENSSMAG00000014961	1
BP	GO:0021527	spinal cord association neuron differentiation	1/421	25/18292	0.441499448	0.603497088	0.480613443	ENSSMAG00000018705	1
BP	GO:0038063	collagen-activated tyrosine kinase receptor signaling pathway	1/421	25/18292	0.441499448	0.603497088	0.480613443	ENSSMAG00000020515	1
BP	GO:0042461	photoreceptor cell development	1/421	25/18292	0.441499448	0.603497088	0.480613443	ENSSMAG00000020642	1
BP	GO:0045987	positive regulation of smooth muscle contraction	1/421	25/18292	0.441499448	0.603497088	0.480613443	ENSSMAG00000001746	1
BP	GO:0048009	insulin-like growth factor receptor signaling pathway	1/421	25/18292	0.441499448	0.603497088	0.480613443	ENSSMAG00000020265	1
BP	GO:0051146	striated muscle cell differentiation	1/421	25/18292	0.441499448	0.603497088	0.480613443	ENSSMAG00000021414	1
BP	GO:0051597	response to methylmercury	1/421	25/18292	0.441499448	0.603497088	0.480613443	ENSSMAG00000004879	1
BP	GO:0051895	negative regulation of focal adhesion assembly	1/421	25/18292	0.441499448	0.603497088	0.480613443	ENSSMAG00000007526	1
BP	GO:0060087	relaxation of vascular smooth muscle	1/421	25/18292	0.441499448	0.603497088	0.480613443	ENSSMAG00000003660	1
BP	GO:0071470	cellular response to osmotic stress	1/421	25/18292	0.441499448	0.603497088	0.480613443	ENSSMAG00000012652	1
BP	GO:0072358	cardiovascular system development	1/421	25/18292	0.441499448	0.603497088	0.480613443	ENSSMAG00000009139	1
BP	GO:0007420	brain development	9/421	358/18292	0.441534943	0.603497088	0.480613443	ENSSMAG00000002428/ENSSMAG00000006138/ENSSMAG00000007814/ENSSMAG00000008432/ENSSMAG00000009701/ENSSMAG00000011673/ENSSMAG00000015384/ENSSMAG00000016155/ENSSMAG00000016223	9
BP	GO:0009116	nucleoside metabolic process	2/421	65/18292	0.443057386	0.605035356	0.481838489	ENSSMAG00000010073/ENSSMAG00000011565	2
BP	GO:0016042	lipid catabolic process	3/421	107/18292	0.448300335	0.61164701	0.487103884	ENSSMAG00000000384/ENSSMAG00000015940/ENSSMAG00000018980	3
BP	GO:0030917	midbrain-hindbrain boundary development	2/421	66/18292	0.450831854	0.61307437	0.488240605	ENSSMAG00000003527/ENSSMAG00000010967	2
BP	GO:0048747	muscle fiber development	2/421	66/18292	0.450831854	0.61307437	0.488240605	ENSSMAG00000017032/ENSSMAG00000021414	2
BP	GO:0060828	regulation of canonical Wnt signaling pathway	2/421	66/18292	0.450831854	0.61307437	0.488240605	ENSSMAG00000006303/ENSSMAG00000019969	2
BP	GO:0000038	very long-chain fatty acid metabolic process	1/421	26/18292	0.454371224	0.61307437	0.488240605	ENSSMAG00000014521	1
BP	GO:0003016	respiratory system process	1/421	26/18292	0.454371224	0.61307437	0.488240605	ENSSMAG00000004565	1
BP	GO:0006518	peptide metabolic process	1/421	26/18292	0.454371224	0.61307437	0.488240605	ENSSMAG00000019591	1
BP	GO:0007035	vacuolar acidification	1/421	26/18292	0.454371224	0.61307437	0.488240605	ENSSMAG00000004898	1
BP	GO:0045956	positive regulation of calcium ion-dependent exocytosis	1/421	26/18292	0.454371224	0.61307437	0.488240605	ENSSMAG00000019039	1
BP	GO:0047496	vesicle transport along microtubule	1/421	26/18292	0.454371224	0.61307437	0.488240605	ENSSMAG00000016595	1
BP	GO:0050909	sensory perception of taste	1/421	26/18292	0.454371224	0.61307437	0.488240605	ENSSMAG00000001727	1
BP	GO:0070286	axonemal dynein complex assembly	1/421	26/18292	0.454371224	0.61307437	0.488240605	ENSSMAG00000000945	1
BP	GO:2000045	regulation of G1/S transition of mitotic cell cycle	1/421	26/18292	0.454371224	0.61307437	0.488240605	ENSSMAG00000018672	1
BP	GO:0045766	positive regulation of angiogenesis	4/421	150/18292	0.45457614	0.61307437	0.488240605	ENSSMAG00000010283/ENSSMAG00000012793/ENSSMAG00000018143/ENSSMAG00000018721	4
BP	GO:0006644	phospholipid metabolic process	2/421	67/18292	0.458544452	0.617333696	0.491632651	ENSSMAG00000012793/ENSSMAG00000018143	2
BP	GO:0032402	melanosome transport	2/421	67/18292	0.458544452	0.617333696	0.491632651	ENSSMAG00000005470/ENSSMAG00000012987	2
BP	GO:0032869	cellular response to insulin stimulus	3/421	109/18292	0.460305621	0.619157782	0.493085317	ENSSMAG00000004711/ENSSMAG00000016421/ENSSMAG00000017299	3
BP	GO:0043484	regulation of RNA splicing	2/421	68/18292	0.466193904	0.622051816	0.49539007	ENSSMAG00000003146/ENSSMAG00000004254	2
BP	GO:0030239	myofibril assembly	3/421	110/18292	0.466266261	0.622051816	0.49539007	ENSSMAG00000006177/ENSSMAG00000009188/ENSSMAG00000019591	3
BP	GO:0007004	telomere maintenance via telomerase	1/421	27/18292	0.466947033	0.622051816	0.49539007	ENSSMAG00000000945	1
BP	GO:0010608	posttranscriptional regulation of gene expression	1/421	27/18292	0.466947033	0.622051816	0.49539007	ENSSMAG00000014912	1
BP	GO:0043277	apoptotic cell clearance	1/421	27/18292	0.466947033	0.622051816	0.49539007	ENSSMAG00000012603	1
BP	GO:0043534	blood vessel endothelial cell migration	1/421	27/18292	0.466947033	0.622051816	0.49539007	ENSSMAG00000002290	1
BP	GO:0045453	bone resorption	1/421	27/18292	0.466947033	0.622051816	0.49539007	ENSSMAG00000018841	1
BP	GO:0048699	generation of neurons	1/421	27/18292	0.466947033	0.622051816	0.49539007	ENSSMAG00000019201	1
BP	GO:0061029	eyelid development in camera-type eye	1/421	27/18292	0.466947033	0.622051816	0.49539007	ENSSMAG00000000162	1
BP	GO:0090162	establishment of epithelial cell polarity	1/421	27/18292	0.466947033	0.622051816	0.49539007	ENSSMAG00000006138	1
BP	GO:0098761	cellular response to interleukin-7	1/421	27/18292	0.466947033	0.622051816	0.49539007	ENSSMAG00000009294	1
BP	GO:1990573	potassium ion import across plasma membrane	3/421	111/18292	0.472197711	0.628497216	0.500523062	ENSSMAG00000008761/ENSSMAG00000010831/ENSSMAG00000014045	3
BP	GO:0006044	N-acetylglucosamine metabolic process	1/421	28/18292	0.479233663	0.631792476	0.503147344	ENSSMAG00000007475	1
BP	GO:0016239	positive regulation of macroautophagy	1/421	28/18292	0.479233663	0.631792476	0.503147344	ENSSMAG00000003527	1
BP	GO:0017158	regulation of calcium ion-dependent exocytosis	1/421	28/18292	0.479233663	0.631792476	0.503147344	ENSSMAG00000015541	1
BP	GO:0030510	regulation of BMP signaling pathway	1/421	28/18292	0.479233663	0.631792476	0.503147344	ENSSMAG00000021181	1
BP	GO:0032967	positive regulation of collagen biosynthetic process	1/421	28/18292	0.479233663	0.631792476	0.503147344	ENSSMAG00000012726	1
BP	GO:0042157	lipoprotein metabolic process	1/421	28/18292	0.479233663	0.631792476	0.503147344	ENSSMAG00000008986	1
BP	GO:0042531	positive regulation of tyrosine phosphorylation of STAT protein	1/421	28/18292	0.479233663	0.631792476	0.503147344	ENSSMAG00000006138	1
BP	GO:0043518	negative regulation of DNA damage response, signal transduction by p53 class mediator	1/421	28/18292	0.479233663	0.631792476	0.503147344	ENSSMAG00000000162	1
BP	GO:0046686	response to cadmium ion	1/421	28/18292	0.479233663	0.631792476	0.503147344	ENSSMAG00000003049	1
BP	GO:0046928	regulation of neurotransmitter secretion	1/421	28/18292	0.479233663	0.631792476	0.503147344	ENSSMAG00000006319	1
BP	GO:0071679	commissural neuron axon guidance	1/421	28/18292	0.479233663	0.631792476	0.503147344	ENSSMAG00000010967	1
BP	GO:0046854	phosphatidylinositol phosphorylation	2/421	70/18292	0.481298731	0.633419055	0.50444272	ENSSMAG00000010844/ENSSMAG00000020984	2
BP	GO:0048488	synaptic vesicle endocytosis	2/421	70/18292	0.481298731	0.633419055	0.50444272	ENSSMAG00000015541/ENSSMAG00000015558	2
BP	GO:0008380	RNA splicing	3/421	113/18292	0.483969679	0.636384635	0.506804451	ENSSMAG00000002419/ENSSMAG00000009294/ENSSMAG00000016064	3
BP	GO:0031101	fin regeneration	4/421	156/18292	0.484732733	0.636838522	0.507165918	ENSSMAG00000001714/ENSSMAG00000007766/ENSSMAG00000020383/ENSSMAG00000020515	4
BP	GO:0007422	peripheral nervous system development	2/421	71/18292	0.488751998	0.637688526	0.507842844	ENSSMAG00000003527/ENSSMAG00000007860	2
BP	GO:0033339	pectoral fin development	2/421	71/18292	0.488751998	0.637688526	0.507842844	ENSSMAG00000010967/ENSSMAG00000020515	2
BP	GO:0051252	regulation of RNA metabolic process	2/421	71/18292	0.488751998	0.637688526	0.507842844	ENSSMAG00000002066/ENSSMAG00000011929	2
BP	GO:0006979	response to oxidative stress	3/421	114/18292	0.489808594	0.637688526	0.507842844	ENSSMAG00000016108/ENSSMAG00000018841/ENSSMAG00000020788	3
BP	GO:0001886	endothelial cell morphogenesis	1/421	29/18292	0.491237749	0.637688526	0.507842844	ENSSMAG00000004898	1
BP	GO:0017015	regulation of transforming growth factor beta receptor signaling pathway	1/421	29/18292	0.491237749	0.637688526	0.507842844	ENSSMAG00000017032	1
BP	GO:0043171	peptide catabolic process	1/421	29/18292	0.491237749	0.637688526	0.507842844	ENSSMAG00000008994	1
BP	GO:0043523	regulation of neuron apoptotic process	1/421	29/18292	0.491237749	0.637688526	0.507842844	ENSSMAG00000003775	1
BP	GO:0045022	early endosome to late endosome transport	1/421	29/18292	0.491237749	0.637688526	0.507842844	ENSSMAG00000017245	1
BP	GO:0046580	negative regulation of Ras protein signal transduction	1/421	29/18292	0.491237749	0.637688526	0.507842844	ENSSMAG00000012328	1
BP	GO:0046847	filopodium assembly	1/421	29/18292	0.491237749	0.637688526	0.507842844	ENSSMAG00000008649	1
BP	GO:0097192	extrinsic apoptotic signaling pathway in absence of ligand	1/421	29/18292	0.491237749	0.637688526	0.507842844	ENSSMAG00000010290	1
BP	GO:0097746	regulation of blood vessel diameter	1/421	29/18292	0.491237749	0.637688526	0.507842844	ENSSMAG00000019784	1
BP	GO:2001222	regulation of neuron migration	1/421	29/18292	0.491237749	0.637688526	0.507842844	ENSSMAG00000008198	1
BP	GO:0060291	long-term synaptic potentiation	2/421	72/18292	0.496137902	0.643501414	0.512472117	ENSSMAG00000014708/ENSSMAG00000015556	2
BP	GO:0034765	regulation of ion transmembrane transport	4/421	159/18292	0.499561027	0.644676062	0.513407584	ENSSMAG00000004898/ENSSMAG00000008761/ENSSMAG00000009139/ENSSMAG00000014045	4
BP	GO:0006623	protein targeting to vacuole	1/421	30/18292	0.502965773	0.644676062	0.513407584	ENSSMAG00000014995	1
BP	GO:0006882	cellular zinc ion homeostasis	1/421	30/18292	0.502965773	0.644676062	0.513407584	ENSSMAG00000005041	1
BP	GO:0007259	receptor signaling pathway via JAK-STAT	1/421	30/18292	0.502965773	0.644676062	0.513407584	ENSSMAG00000012652	1
BP	GO:0008354	germ cell migration	1/421	30/18292	0.502965773	0.644676062	0.513407584	ENSSMAG00000016186	1
BP	GO:0021846	cell proliferation in forebrain	1/421	30/18292	0.502965773	0.644676062	0.513407584	ENSSMAG00000018705	1
BP	GO:0040037	negative regulation of fibroblast growth factor receptor signaling pathway	1/421	30/18292	0.502965773	0.644676062	0.513407584	ENSSMAG00000016039	1
BP	GO:0045216	cell-cell junction organization	1/421	30/18292	0.502965773	0.644676062	0.513407584	ENSSMAG00000005829	1
BP	GO:0048026	positive regulation of mRNA splicing, via spliceosome	1/421	30/18292	0.502965773	0.644676062	0.513407584	ENSSMAG00000002066	1
BP	GO:0048752	semicircular canal morphogenesis	1/421	30/18292	0.502965773	0.644676062	0.513407584	ENSSMAG00000006964	1
BP	GO:0055002	striated muscle cell development	1/421	30/18292	0.502965773	0.644676062	0.513407584	ENSSMAG00000010967	1
BP	GO:0061564	axon development	1/421	30/18292	0.502965773	0.644676062	0.513407584	ENSSMAG00000015558	1
BP	GO:0061640	cytoskeleton-dependent cytokinesis	1/421	30/18292	0.502965773	0.644676062	0.513407584	ENSSMAG00000016993	1
BP	GO:1900745	positive regulation of p38MAPK cascade	1/421	30/18292	0.502965773	0.644676062	0.513407584	ENSSMAG00000010290	1
BP	GO:0030513	positive regulation of BMP signaling pathway	2/421	73/18292	0.503455588	0.64476161	0.513475712	ENSSMAG00000006138/ENSSMAG00000008799	2
BP	GO:0030335	positive regulation of cell migration	7/421	292/18292	0.510046648	0.649529645	0.517272884	ENSSMAG00000000162/ENSSMAG00000001470/ENSSMAG00000002648/ENSSMAG00000010283/ENSSMAG00000020383/ENSSMAG00000020515/ENSSMAG00000021181	7
BP	GO:0019827	stem cell population maintenance	2/421	74/18292	0.510704279	0.649529645	0.517272884	ENSSMAG00000002428/ENSSMAG00000016039	2
BP	GO:0009791	post-embryonic development	3/421	118/18292	0.5128332	0.649529645	0.517272884	ENSSMAG00000000206/ENSSMAG00000015384/ENSSMAG00000018705	3
BP	GO:0003198	epithelial to mesenchymal transition involved in endocardial cushion formation	1/421	31/18292	0.514424069	0.649529645	0.517272884	ENSSMAG00000008799	1
BP	GO:0006541	glutamine metabolic process	1/421	31/18292	0.514424069	0.649529645	0.517272884	ENSSMAG00000019591	1
BP	GO:0006836	neurotransmitter transport	1/421	31/18292	0.514424069	0.649529645	0.517272884	ENSSMAG00000006319	1
BP	GO:0016573	histone acetylation	1/421	31/18292	0.514424069	0.649529645	0.517272884	ENSSMAG00000018841	1
BP	GO:0019226	transmission of nerve impulse	1/421	31/18292	0.514424069	0.649529645	0.517272884	ENSSMAG00000007860	1
BP	GO:0021984	adenohypophysis development	1/421	31/18292	0.514424069	0.649529645	0.517272884	ENSSMAG00000010967	1
BP	GO:0030511	positive regulation of transforming growth factor beta receptor signaling pathway	1/421	31/18292	0.514424069	0.649529645	0.517272884	ENSSMAG00000021181	1
BP	GO:0035469	determination of pancreatic left/right asymmetry	1/421	31/18292	0.514424069	0.649529645	0.517272884	ENSSMAG00000021110	1
BP	GO:0040036	regulation of fibroblast growth factor receptor signaling pathway	1/421	31/18292	0.514424069	0.649529645	0.517272884	ENSSMAG00000009860	1
BP	GO:0048916	posterior lateral line development	1/421	31/18292	0.514424069	0.649529645	0.517272884	ENSSMAG00000009423	1
BP	GO:0050829	defense response to Gram-negative bacterium	1/421	31/18292	0.514424069	0.649529645	0.517272884	ENSSMAG00000013329	1
BP	GO:0051764	actin crosslink formation	1/421	31/18292	0.514424069	0.649529645	0.517272884	ENSSMAG00000009701	1
BP	GO:0061036	positive regulation of cartilage development	1/421	31/18292	0.514424069	0.649529645	0.517272884	ENSSMAG00000002714	1
BP	GO:0098719	sodium ion import across plasma membrane	1/421	31/18292	0.514424069	0.649529645	0.517272884	ENSSMAG00000016186	1
BP	GO:0043588	skin development	2/421	75/18292	0.51788327	0.653356046	0.520320155	ENSSMAG00000010967/ENSSMAG00000020515	2
BP	GO:0006883	cellular sodium ion homeostasis	1/421	32/18292	0.525618827	0.658752543	0.524617822	ENSSMAG00000002066	1
BP	GO:0021702	cerebellar Purkinje cell differentiation	1/421	32/18292	0.525618827	0.658752543	0.524617822	ENSSMAG00000018705	1
BP	GO:0021954	central nervous system neuron development	1/421	32/18292	0.525618827	0.658752543	0.524617822	ENSSMAG00000011434	1
BP	GO:0035904	aorta development	1/421	32/18292	0.525618827	0.658752543	0.524617822	ENSSMAG00000012652	1
BP	GO:0035907	dorsal aorta development	1/421	32/18292	0.525618827	0.658752543	0.524617822	ENSSMAG00000006534	1
BP	GO:0045737	positive regulation of cyclin-dependent protein serine/threonine kinase activity	1/421	32/18292	0.525618827	0.658752543	0.524617822	ENSSMAG00000012652	1
BP	GO:0055072	iron ion homeostasis	1/421	32/18292	0.525618827	0.658752543	0.524617822	ENSSMAG00000019992	1
BP	GO:1902036	regulation of hematopoietic stem cell differentiation	1/421	32/18292	0.525618827	0.658752543	0.524617822	ENSSMAG00000021110	1
BP	GO:0030900	forebrain development	3/421	121/18292	0.52973542	0.663366294	0.528292124	ENSSMAG00000008799/ENSSMAG00000010967/ENSSMAG00000018705	3
BP	GO:0001935	endothelial cell proliferation	1/421	33/18292	0.536556093	0.664806086	0.529438746	ENSSMAG00000002290	1
BP	GO:0007398	ectoderm development	1/421	33/18292	0.536556093	0.664806086	0.529438746	ENSSMAG00000010967	1
BP	GO:0032474	otolith morphogenesis	1/421	33/18292	0.536556093	0.664806086	0.529438746	ENSSMAG00000006964	1
BP	GO:0035994	response to muscle stretch	1/421	33/18292	0.536556093	0.664806086	0.529438746	ENSSMAG00000019248	1
BP	GO:0043408	regulation of MAPK cascade	1/421	33/18292	0.536556093	0.664806086	0.529438746	ENSSMAG00000010970	1
BP	GO:0048025	negative regulation of mRNA splicing, via spliceosome	1/421	33/18292	0.536556093	0.664806086	0.529438746	ENSSMAG00000009294	1
BP	GO:0048593	camera-type eye morphogenesis	1/421	33/18292	0.536556093	0.664806086	0.529438746	ENSSMAG00000001714	1
BP	GO:0051016	barbed-end actin filament capping	1/421	33/18292	0.536556093	0.664806086	0.529438746	ENSSMAG00000013594	1
BP	GO:0061061	muscle structure development	1/421	33/18292	0.536556093	0.664806086	0.529438746	ENSSMAG00000010970	1
BP	GO:0070593	dendrite self-avoidance	1/421	33/18292	0.536556093	0.664806086	0.529438746	ENSSMAG00000021378	1
BP	GO:0071385	cellular response to glucocorticoid stimulus	1/421	33/18292	0.536556093	0.664806086	0.529438746	ENSSMAG00000005066	1
BP	GO:1903861	positive regulation of dendrite extension	1/421	33/18292	0.536556093	0.664806086	0.529438746	ENSSMAG00000015541	1
BP	GO:1990869	cellular response to chemokine	1/421	33/18292	0.536556093	0.664806086	0.529438746	ENSSMAG00000017032	1
BP	GO:0060059	embryonic retina morphogenesis in camera-type eye	2/421	78/18292	0.53899599	0.667286669	0.531414235	ENSSMAG00000010967/ENSSMAG00000018705	2
BP	GO:0035162	embryonic hemopoiesis	2/421	79/18292	0.54589045	0.674208946	0.536927003	ENSSMAG00000011357/ENSSMAG00000015492	2
BP	GO:0045104	intermediate filament cytoskeleton organization	1/421	34/18292	0.547241776	0.674208946	0.536927003	ENSSMAG00000019591	1
BP	GO:0048791	calcium ion-regulated exocytosis of neurotransmitter	1/421	34/18292	0.547241776	0.674208946	0.536927003	ENSSMAG00000015541	1
BP	GO:0048920	posterior lateral line neuromast primordium migration	1/421	34/18292	0.547241776	0.674208946	0.536927003	ENSSMAG00000016133	1
BP	GO:0055074	calcium ion homeostasis	1/421	34/18292	0.547241776	0.674208946	0.536927003	ENSSMAG00000003499	1
BP	GO:0060122	inner ear receptor cell stereocilium organization	1/421	34/18292	0.547241776	0.674208946	0.536927003	ENSSMAG00000006138	1
BP	GO:0007005	mitochondrion organization	2/421	80/18292	0.552712657	0.680399103	0.541856724	ENSSMAG00000011776/ENSSMAG00000018802	2
BP	GO:0001944	vasculature development	3/421	126/18292	0.557162302	0.682108213	0.543217827	ENSSMAG00000005351/ENSSMAG00000010798/ENSSMAG00000021181	3
BP	GO:0007093	mitotic cell cycle checkpoint	1/421	35/18292	0.557681649	0.682108213	0.543217827	ENSSMAG00000016421	1
BP	GO:0007631	feeding behavior	1/421	35/18292	0.557681649	0.682108213	0.543217827	ENSSMAG00000011434	1
BP	GO:0032438	melanosome organization	1/421	35/18292	0.557681649	0.682108213	0.543217827	ENSSMAG00000016674	1
BP	GO:0045010	actin nucleation	1/421	35/18292	0.557681649	0.682108213	0.543217827	ENSSMAG00000013594	1
BP	GO:0048382	mesendoderm development	1/421	35/18292	0.557681649	0.682108213	0.543217827	ENSSMAG00000018705	1
BP	GO:2000778	positive regulation of interleukin-6 secretion	1/421	35/18292	0.557681649	0.682108213	0.543217827	ENSSMAG00000000162	1
BP	GO:2001244	positive regulation of intrinsic apoptotic signaling pathway	1/421	35/18292	0.557681649	0.682108213	0.543217827	ENSSMAG00000015473	1
BP	GO:0009306	protein secretion	2/421	81/18292	0.559462277	0.683189511	0.544078952	ENSSMAG00000001784/ENSSMAG00000016421	2
BP	GO:0051017	actin filament bundle assembly	2/421	81/18292	0.559462277	0.683189511	0.544078952	ENSSMAG00000008649/ENSSMAG00000009701	2
BP	GO:0007601	visual perception	6/421	262/18292	0.562232308	0.685838739	0.546188746	ENSSMAG00000009860/ENSSMAG00000010908/ENSSMAG00000011429/ENSSMAG00000011463/ENSSMAG00000017385/ENSSMAG00000019784	6
BP	GO:0030509	BMP signaling pathway	3/421	127/18292	0.562531774	0.685838739	0.546188746	ENSSMAG00000001470/ENSSMAG00000002714/ENSSMAG00000018802	3
BP	GO:0001522	pseudouridine synthesis	1/421	36/18292	0.567881355	0.687411585	0.54744133	ENSSMAG00000009860	1
BP	GO:0001556	oocyte maturation	1/421	36/18292	0.567881355	0.687411585	0.54744133	ENSSMAG00000009294	1
BP	GO:0001932	regulation of protein phosphorylation	1/421	36/18292	0.567881355	0.687411585	0.54744133	ENSSMAG00000017032	1
BP	GO:0030183	B cell differentiation	1/421	36/18292	0.567881355	0.687411585	0.54744133	ENSSMAG00000002648	1
BP	GO:0032435	negative regulation of proteasomal ubiquitin-dependent protein catabolic process	1/421	36/18292	0.567881355	0.687411585	0.54744133	ENSSMAG00000010967	1
BP	GO:0042246	tissue regeneration	1/421	36/18292	0.567881355	0.687411585	0.54744133	ENSSMAG00000004711	1
BP	GO:0042761	very long-chain fatty acid biosynthetic process	1/421	36/18292	0.567881355	0.687411585	0.54744133	ENSSMAG00000015395	1
BP	GO:0043001	Golgi to plasma membrane protein transport	1/421	36/18292	0.567881355	0.687411585	0.54744133	ENSSMAG00000017879	1
BP	GO:0060079	excitatory postsynaptic potential	1/421	36/18292	0.567881355	0.687411585	0.54744133	ENSSMAG00000015556	1
BP	GO:0007519	skeletal muscle tissue development	4/421	174/18292	0.570659186	0.690225872	0.549682574	ENSSMAG00000002290/ENSSMAG00000009188/ENSSMAG00000010798/ENSSMAG00000019591	4
BP	GO:0042472	inner ear morphogenesis	3/421	129/18292	0.57315147	0.692690595	0.551645432	ENSSMAG00000001293/ENSSMAG00000003527/ENSSMAG00000020265	3
BP	GO:0006414	translational elongation	1/421	37/18292	0.577846405	0.692870119	0.551788401	ENSSMAG00000018455	1
BP	GO:0006885	regulation of pH	1/421	37/18292	0.577846405	0.692870119	0.551788401	ENSSMAG00000016186	1
BP	GO:0032760	positive regulation of tumor necrosis factor production	1/421	37/18292	0.577846405	0.692870119	0.551788401	ENSSMAG00000000162	1
BP	GO:0042130	negative regulation of T cell proliferation	1/421	37/18292	0.577846405	0.692870119	0.551788401	ENSSMAG00000010967	1
BP	GO:0044255	cellular lipid metabolic process	1/421	37/18292	0.577846405	0.692870119	0.551788401	ENSSMAG00000004858	1
BP	GO:0048702	embryonic neurocranium morphogenesis	1/421	37/18292	0.577846405	0.692870119	0.551788401	ENSSMAG00000010967	1
BP	GO:0051491	positive regulation of filopodium assembly	1/421	37/18292	0.577846405	0.692870119	0.551788401	ENSSMAG00000009701	1
BP	GO:0055064	chloride ion homeostasis	1/421	37/18292	0.577846405	0.692870119	0.551788401	ENSSMAG00000010831	1
BP	GO:0055075	potassium ion homeostasis	1/421	37/18292	0.577846405	0.692870119	0.551788401	ENSSMAG00000010831	1
BP	GO:0090504	epiboly	1/421	37/18292	0.577846405	0.692870119	0.551788401	ENSSMAG00000008649	1
BP	GO:0060173	limb development	2/421	84/18292	0.57927307	0.694034716	0.552715864	ENSSMAG00000003299/ENSSMAG00000011504	2
BP	GO:0002063	chondrocyte development	1/421	38/18292	0.587582185	0.699043911	0.55670509	ENSSMAG00000008799	1
BP	GO:0006471	protein ADP-ribosylation	1/421	38/18292	0.587582185	0.699043911	0.55670509	ENSSMAG00000000023	1
BP	GO:0030148	sphingolipid biosynthetic process	1/421	38/18292	0.587582185	0.699043911	0.55670509	ENSSMAG00000015395	1
BP	GO:0030278	regulation of ossification	1/421	38/18292	0.587582185	0.699043911	0.55670509	ENSSMAG00000020515	1
BP	GO:0032331	negative regulation of chondrocyte differentiation	1/421	38/18292	0.587582185	0.699043911	0.55670509	ENSSMAG00000005932	1
BP	GO:0035082	axoneme assembly	1/421	38/18292	0.587582185	0.699043911	0.55670509	ENSSMAG00000020344	1
BP	GO:0036297	interstrand cross-link repair	1/421	38/18292	0.587582185	0.699043911	0.55670509	ENSSMAG00000019591	1
BP	GO:0048255	mRNA stabilization	1/421	38/18292	0.587582185	0.699043911	0.55670509	ENSSMAG00000009294	1
BP	GO:0050729	positive regulation of inflammatory response	1/421	38/18292	0.587582185	0.699043911	0.55670509	ENSSMAG00000001303	1
BP	GO:0007064	mitotic sister chromatid cohesion	1/421	39/18292	0.597093958	0.708700305	0.564395256	ENSSMAG00000018246	1
BP	GO:0043392	negative regulation of DNA binding	1/421	39/18292	0.597093958	0.708700305	0.564395256	ENSSMAG00000010290	1
BP	GO:0046326	positive regulation of glucose import	1/421	39/18292	0.597093958	0.708700305	0.564395256	ENSSMAG00000009589	1
BP	GO:0071356	cellular response to tumor necrosis factor	2/421	88/18292	0.604659859	0.717121888	0.571102042	ENSSMAG00000009294/ENSSMAG00000017299	2
BP	GO:0006352	DNA-templated transcription, initiation	1/421	40/18292	0.606386865	0.718610873	0.572287841	ENSSMAG00000010798	1
BP	GO:0060070	canonical Wnt signaling pathway	3/421	137/18292	0.613992591	0.724860959	0.577265289	ENSSMAG00000005013/ENSSMAG00000010967/ENSSMAG00000020843	3
BP	GO:0007269	neurotransmitter secretion	1/421	41/18292	0.615465932	0.724860959	0.577265289	ENSSMAG00000015541	1
BP	GO:0008544	epidermis development	1/421	41/18292	0.615465932	0.724860959	0.577265289	ENSSMAG00000009294	1
BP	GO:0045931	positive regulation of mitotic cell cycle	1/421	41/18292	0.615465932	0.724860959	0.577265289	ENSSMAG00000008509	1
BP	GO:0046907	intracellular transport	1/421	41/18292	0.615465932	0.724860959	0.577265289	ENSSMAG00000004879	1
BP	GO:0048873	homeostasis of number of cells within a tissue	1/421	41/18292	0.615465932	0.724860959	0.577265289	ENSSMAG00000016039	1
BP	GO:1902017	regulation of cilium assembly	1/421	41/18292	0.615465932	0.724860959	0.577265289	ENSSMAG00000008649	1
BP	GO:2000134	negative regulation of G1/S transition of mitotic cell cycle	1/421	41/18292	0.615465932	0.724860959	0.577265289	ENSSMAG00000012652	1
BP	GO:0060026	convergent extension	2/421	90/18292	0.616912192	0.726003228	0.57817497	ENSSMAG00000006303/ENSSMAG00000019969	2
BP	GO:0048741	skeletal muscle fiber development	2/421	91/18292	0.622928309	0.727994007	0.579760388	ENSSMAG00000006190/ENSSMAG00000010967	2
BP	GO:0001755	neural crest cell migration	4/421	186/18292	0.623274238	0.727994007	0.579760388	ENSSMAG00000001415/ENSSMAG00000005153/ENSSMAG00000010967/ENSSMAG00000020438	4
BP	GO:0006637	acyl-CoA metabolic process	1/421	42/18292	0.624336068	0.727994007	0.579760388	ENSSMAG00000001804	1
BP	GO:0006884	cell volume homeostasis	1/421	42/18292	0.624336068	0.727994007	0.579760388	ENSSMAG00000010831	1
BP	GO:0010634	positive regulation of epithelial cell migration	1/421	42/18292	0.624336068	0.727994007	0.579760388	ENSSMAG00000000531	1
BP	GO:0016236	macroautophagy	1/421	42/18292	0.624336068	0.727994007	0.579760388	ENSSMAG00000018224	1
BP	GO:0017156	calcium-ion regulated exocytosis	1/421	42/18292	0.624336068	0.727994007	0.579760388	ENSSMAG00000015541	1
BP	GO:0033209	tumor necrosis factor-mediated signaling pathway	1/421	42/18292	0.624336068	0.727994007	0.579760388	ENSSMAG00000013019	1
BP	GO:0034097	response to cytokine	1/421	42/18292	0.624336068	0.727994007	0.579760388	ENSSMAG00000020958	1
BP	GO:0040018	positive regulation of multicellular organism growth	1/421	42/18292	0.624336068	0.727994007	0.579760388	ENSSMAG00000008649	1
BP	GO:0046855	inositol phosphate dephosphorylation	1/421	42/18292	0.624336068	0.727994007	0.579760388	ENSSMAG00000012328	1
BP	GO:0051493	regulation of cytoskeleton organization	1/421	42/18292	0.624336068	0.727994007	0.579760388	ENSSMAG00000009420	1
BP	GO:0000070	mitotic sister chromatid segregation	1/421	43/18292	0.633002068	0.733608481	0.584231647	ENSSMAG00000008986	1
BP	GO:0000422	autophagy of mitochondrion	1/421	43/18292	0.633002068	0.733608481	0.584231647	ENSSMAG00000018224	1
BP	GO:0014059	regulation of dopamine secretion	1/421	43/18292	0.633002068	0.733608481	0.584231647	ENSSMAG00000015541	1
BP	GO:0030166	proteoglycan biosynthetic process	1/421	43/18292	0.633002068	0.733608481	0.584231647	ENSSMAG00000010967	1
BP	GO:0030500	regulation of bone mineralization	1/421	43/18292	0.633002068	0.733608481	0.584231647	ENSSMAG00000000162	1
BP	GO:0045663	positive regulation of myoblast differentiation	1/421	43/18292	0.633002068	0.733608481	0.584231647	ENSSMAG00000020265	1
BP	GO:0050776	regulation of immune response	1/421	43/18292	0.633002068	0.733608481	0.584231647	ENSSMAG00000001784	1
BP	GO:0060088	auditory receptor cell stereocilium organization	1/421	43/18292	0.633002068	0.733608481	0.584231647	ENSSMAG00000004898	1
BP	GO:0090263	positive regulation of canonical Wnt signaling pathway	3/421	142/18292	0.638148494	0.738367205	0.588021403	ENSSMAG00000000023/ENSSMAG00000003948/ENSSMAG00000020515	3
BP	GO:0007417	central nervous system development	4/421	190/18292	0.63988141	0.738367205	0.588021403	ENSSMAG00000005470/ENSSMAG00000012987/ENSSMAG00000015152/ENSSMAG00000015294	4
BP	GO:0022008	neurogenesis	2/421	94/18292	0.640538256	0.738367205	0.588021403	ENSSMAG00000000114/ENSSMAG00000017032	2
BP	GO:0045669	positive regulation of osteoblast differentiation	2/421	94/18292	0.640538256	0.738367205	0.588021403	ENSSMAG00000008799/ENSSMAG00000010967	2
BP	GO:0030223	neutrophil differentiation	1/421	44/18292	0.641468622	0.738367205	0.588021403	ENSSMAG00000019655	1
BP	GO:0042307	positive regulation of protein import into nucleus	1/421	44/18292	0.641468622	0.738367205	0.588021403	ENSSMAG00000010967	1
BP	GO:0043388	positive regulation of DNA binding	1/421	44/18292	0.641468622	0.738367205	0.588021403	ENSSMAG00000016301	1
BP	GO:0048167	regulation of synaptic plasticity	1/421	44/18292	0.641468622	0.738367205	0.588021403	ENSSMAG00000019007	1
BP	GO:2001237	negative regulation of extrinsic apoptotic signaling pathway	1/421	44/18292	0.641468622	0.738367205	0.588021403	ENSSMAG00000006306	1
BP	GO:0045892	negative regulation of transcription, DNA-templated	9/421	424/18292	0.644198259	0.740949545	0.590077929	ENSSMAG00000002080/ENSSMAG00000002419/ENSSMAG00000015492/ENSSMAG00000016064/ENSSMAG00000018705/ENSSMAG00000018776/ENSSMAG00000019072/ENSSMAG00000020102/ENSSMAG00000021181	9
BP	GO:0007052	mitotic spindle organization	1/421	45/18292	0.649740307	0.745074663	0.593363094	ENSSMAG00000014912	1
BP	GO:0008154	actin polymerization or depolymerization	1/421	45/18292	0.649740307	0.745074663	0.593363094	ENSSMAG00000013594	1
BP	GO:0035987	endodermal cell differentiation	1/421	45/18292	0.649740307	0.745074663	0.593363094	ENSSMAG00000001714	1
BP	GO:0071260	cellular response to mechanical stimulus	1/421	45/18292	0.649740307	0.745074663	0.593363094	ENSSMAG00000020515	1
BP	GO:0018230	peptidyl-L-cysteine S-palmitoylation	1/421	46/18292	0.657821599	0.753208202	0.599840486	ENSSMAG00000004528	1
BP	GO:0030050	vesicle transport along actin filament	1/421	46/18292	0.657821599	0.753208202	0.599840486	ENSSMAG00000001641	1
BP	GO:0006914	autophagy	2/421	98/18292	0.663003657	0.758002681	0.603658717	ENSSMAG00000010550/ENSSMAG00000018224	2
BP	GO:0042493	response to drug	2/421	98/18292	0.663003657	0.758002681	0.603658717	ENSSMAG00000012793/ENSSMAG00000018143	2
BP	GO:0007188	adenylate cyclase-modulating G protein-coupled receptor signaling pathway	3/421	148/18292	0.665714992	0.75939559	0.604768004	ENSSMAG00000002937/ENSSMAG00000014708/ENSSMAG00000019007	3
BP	GO:0014029	neural crest formation	1/421	47/18292	0.665716869	0.75939559	0.604768004	ENSSMAG00000000162	1
BP	GO:0090303	positive regulation of wound healing	1/421	47/18292	0.665716869	0.75939559	0.604768004	ENSSMAG00000020383	1
BP	GO:0007520	myoblast fusion	1/421	48/18292	0.673430391	0.767619981	0.61131775	ENSSMAG00000009420	1
BP	GO:0007166	cell surface receptor signaling pathway	3/421	150/18292	0.674557555	0.76833013	0.611883299	ENSSMAG00000002937/ENSSMAG00000005013/ENSSMAG00000006023	3
BP	GO:0031175	neuron projection development	3/421	151/18292	0.678913899	0.772167186	0.614939056	ENSSMAG00000007082/ENSSMAG00000011434/ENSSMAG00000015558	3
BP	GO:0002027	regulation of heart rate	1/421	49/18292	0.680966337	0.772167186	0.614939056	ENSSMAG00000019248	1
BP	GO:0007040	lysosome organization	1/421	49/18292	0.680966337	0.772167186	0.614939056	ENSSMAG00000014708	1
BP	GO:0022604	regulation of cell morphogenesis	1/421	49/18292	0.680966337	0.772167186	0.614939056	ENSSMAG00000020383	1
BP	GO:0030010	establishment of cell polarity	1/421	49/18292	0.680966337	0.772167186	0.614939056	ENSSMAG00000010967	1
BP	GO:0048568	embryonic organ development	1/421	49/18292	0.680966337	0.772167186	0.614939056	ENSSMAG00000020438	1
BP	GO:0019722	calcium-mediated signaling	2/421	102/18292	0.684327472	0.774825459	0.617056054	ENSSMAG00000001746/ENSSMAG00000016301	2
BP	GO:0031532	actin cytoskeleton reorganization	2/421	102/18292	0.684327472	0.774825459	0.617056054	ENSSMAG00000008649/ENSSMAG00000020383	2
BP	GO:0072659	protein localization to plasma membrane	4/421	202/18292	0.686775822	0.776471555	0.618366973	ENSSMAG00000008649/ENSSMAG00000011633/ENSSMAG00000016421/ENSSMAG00000019039	4
BP	GO:0001817	regulation of cytokine production	1/421	50/18292	0.688328787	0.776471555	0.618366973	ENSSMAG00000015198	1
BP	GO:0006513	protein monoubiquitination	1/421	50/18292	0.688328787	0.776471555	0.618366973	ENSSMAG00000004254	1
BP	GO:0009416	response to light stimulus	1/421	50/18292	0.688328787	0.776471555	0.618366973	ENSSMAG00000012779	1
BP	GO:0043491	protein kinase B signaling	1/421	50/18292	0.688328787	0.776471555	0.618366973	ENSSMAG00000017032	1
BP	GO:0001702	gastrulation with mouth forming second	1/421	51/18292	0.695521725	0.780541317	0.621608053	ENSSMAG00000018705	1
BP	GO:0006464	cellular protein modification process	1/421	51/18292	0.695521725	0.780541317	0.621608053	ENSSMAG00000015940	1
BP	GO:0043044	ATP-dependent chromatin remodeling	1/421	51/18292	0.695521725	0.780541317	0.621608053	ENSSMAG00000003321	1
BP	GO:0045785	positive regulation of cell adhesion	1/421	51/18292	0.695521725	0.780541317	0.621608053	ENSSMAG00000012603	1
BP	GO:0051028	mRNA transport	1/421	51/18292	0.695521725	0.780541317	0.621608053	ENSSMAG00000016421	1
BP	GO:0051781	positive regulation of cell division	1/421	51/18292	0.695521725	0.780541317	0.621608053	ENSSMAG00000010967	1
BP	GO:1902600	proton transmembrane transport	1/421	51/18292	0.695521725	0.780541317	0.621608053	ENSSMAG00000020972	1
BP	GO:0001666	response to hypoxia	3/421	156/18292	0.700047972	0.783810209	0.624211335	ENSSMAG00000016813/ENSSMAG00000019248/ENSSMAG00000020383	3
BP	GO:0008542	visual learning	1/421	52/18292	0.702549046	0.783810209	0.624211335	ENSSMAG00000019007	1
BP	GO:0030032	lamellipodium assembly	1/421	52/18292	0.702549046	0.783810209	0.624211335	ENSSMAG00000013324	1
BP	GO:0031623	receptor internalization	1/421	52/18292	0.702549046	0.783810209	0.624211335	ENSSMAG00000008649	1
BP	GO:0042462	eye photoreceptor cell development	1/421	52/18292	0.702549046	0.783810209	0.624211335	ENSSMAG00000010967	1
BP	GO:0048484	enteric nervous system development	1/421	52/18292	0.702549046	0.783810209	0.624211335	ENSSMAG00000008432	1
BP	GO:0050896	response to stimulus	1/421	52/18292	0.702549046	0.783810209	0.624211335	ENSSMAG00000011463	1
BP	GO:0051402	neuron apoptotic process	1/421	52/18292	0.702549046	0.783810209	0.624211335	ENSSMAG00000004756	1
BP	GO:0018298	protein-chromophore linkage	1/421	53/18292	0.709414553	0.788583354	0.628012576	ENSSMAG00000009860	1
BP	GO:0032467	positive regulation of cytokinesis	1/421	53/18292	0.709414553	0.788583354	0.628012576	ENSSMAG00000005066	1
BP	GO:0043280	positive regulation of cysteine-type endopeptidase activity involved in apoptotic process	1/421	53/18292	0.709414553	0.788583354	0.628012576	ENSSMAG00000015473	1
BP	GO:0048511	rhythmic process	1/421	53/18292	0.709414553	0.788583354	0.628012576	ENSSMAG00000018776	1
BP	GO:0071364	cellular response to epidermal growth factor stimulus	1/421	53/18292	0.709414553	0.788583354	0.628012576	ENSSMAG00000018455	1
BP	GO:0016055	Wnt signaling pathway	4/421	210/18292	0.715558069	0.794832723	0.632989453	ENSSMAG00000002419/ENSSMAG00000005013/ENSSMAG00000007311/ENSSMAG00000016064	4
BP	GO:0001843	neural tube closure	2/421	109/18292	0.718974616	0.798046114	0.635548536	ENSSMAG00000000162/ENSSMAG00000020460	2
BP	GO:0007265	Ras protein signal transduction	1/421	55/18292	0.722674911	0.80040448	0.637426693	ENSSMAG00000019039	1
BP	GO:0030866	cortical actin cytoskeleton organization	1/421	55/18292	0.722674911	0.80040448	0.637426693	ENSSMAG00000010908	1
BP	GO:0051453	regulation of intracellular pH	1/421	55/18292	0.722674911	0.80040448	0.637426693	ENSSMAG00000016186	1
BP	GO:0048701	embryonic cranial skeleton morphogenesis	2/421	111/18292	0.728268285	0.805738406	0.641674528	ENSSMAG00000000162/ENSSMAG00000009423	2
BP	GO:0048066	developmental pigmentation	1/421	56/18292	0.729076944	0.805738406	0.641674528	ENSSMAG00000016674	1
BP	GO:0050727	regulation of inflammatory response	1/421	56/18292	0.729076944	0.805738406	0.641674528	ENSSMAG00000012677	1
BP	GO:0050877	nervous system process	2/421	113/18292	0.737300547	0.814236256	0.648442052	ENSSMAG00000015468/ENSSMAG00000016432	2
BP	GO:0006941	striated muscle contraction	1/421	58/18292	0.741442054	0.817624956	0.651140748	ENSSMAG00000005351	1
BP	GO:0071880	adenylate cyclase-activating adrenergic receptor signaling pathway	1/421	58/18292	0.741442054	0.817624956	0.651140748	ENSSMAG00000019007	1
BP	GO:0042981	regulation of apoptotic process	4/421	219/18292	0.745565639	0.821577754	0.65428868	ENSSMAG00000005751/ENSSMAG00000011239/ENSSMAG00000011721/ENSSMAG00000017032	4
BP	GO:0006310	DNA recombination	1/421	59/18292	0.747411829	0.821829458	0.654489131	ENSSMAG00000012726	1
BP	GO:0006811	ion transport	1/421	59/18292	0.747411829	0.821829458	0.654489131	ENSSMAG00000014784	1
BP	GO:0009948	anterior/posterior axis specification	1/421	59/18292	0.747411829	0.821829458	0.654489131	ENSSMAG00000018705	1
BP	GO:0000086	G2/M transition of mitotic cell cycle	1/421	60/18292	0.753244091	0.827048987	0.658645864	ENSSMAG00000016301	1
BP	GO:0042476	odontogenesis	1/421	60/18292	0.753244091	0.827048987	0.658645864	ENSSMAG00000010967	1
BP	GO:0000381	regulation of alternative mRNA splicing, via spliceosome	2/421	118/18292	0.758767292	0.827936725	0.659352841	ENSSMAG00000009860/ENSSMAG00000014802	2
BP	GO:0007187	G protein-coupled receptor signaling pathway, coupled to cyclic nucleotide second messenger	1/421	61/18292	0.758941998	0.827936725	0.659352841	ENSSMAG00000019007	1
BP	GO:0017157	regulation of exocytosis	1/421	61/18292	0.758941998	0.827936725	0.659352841	ENSSMAG00000016421	1
BP	GO:0021591	ventricular system development	1/421	61/18292	0.758941998	0.827936725	0.659352841	ENSSMAG00000005351	1
BP	GO:0035025	positive regulation of Rho protein signal transduction	1/421	61/18292	0.758941998	0.827936725	0.659352841	ENSSMAG00000014667	1
BP	GO:0036342	post-anal tail morphogenesis	1/421	61/18292	0.758941998	0.827936725	0.659352841	ENSSMAG00000020460	1
BP	GO:0043406	positive regulation of MAP kinase activity	1/421	61/18292	0.758941998	0.827936725	0.659352841	ENSSMAG00000014995	1
BP	GO:0070588	calcium ion transmembrane transport	1/421	61/18292	0.758941998	0.827936725	0.659352841	ENSSMAG00000012652	1
BP	GO:1903078	positive regulation of protein localization to plasma membrane	1/421	61/18292	0.758941998	0.827936725	0.659352841	ENSSMAG00000008649	1
BP	GO:0007626	locomotory behavior	3/421	173/18292	0.763989227	0.83222226	0.662765759	ENSSMAG00000009188/ENSSMAG00000015384/ENSSMAG00000019591	3
BP	GO:0043154	negative regulation of cysteine-type endopeptidase activity involved in apoptotic process	1/421	62/18292	0.764508638	0.83222226	0.662765759	ENSSMAG00000003527	1
BP	GO:0048015	phosphatidylinositol-mediated signaling	1/421	62/18292	0.764508638	0.83222226	0.662765759	ENSSMAG00000008649	1
BP	GO:0006260	DNA replication	2/421	120/18292	0.766920759	0.833657087	0.663908428	ENSSMAG00000012726/ENSSMAG00000018478	2
BP	GO:0055085	transmembrane transport	2/421	120/18292	0.766920759	0.833657087	0.663908428	ENSSMAG00000000683/ENSSMAG00000003547	2
BP	GO:0000132	establishment of mitotic spindle orientation	1/421	63/18292	0.769947029	0.835754467	0.66557874	ENSSMAG00000009508	1
BP	GO:0042254	ribosome biogenesis	1/421	63/18292	0.769947029	0.835754467	0.66557874	ENSSMAG00000009860	1
BP	GO:0006338	chromatin remodeling	2/421	121/18292	0.770907067	0.836200975	0.665934331	ENSSMAG00000008509/ENSSMAG00000018841	2
BP	GO:0016358	dendrite development	1/421	64/18292	0.775260118	0.839727377	0.668742689	ENSSMAG00000015558	1
BP	GO:0030216	keratinocyte differentiation	1/421	64/18292	0.775260118	0.839727377	0.668742689	ENSSMAG00000004898	1
BP	GO:0006890	retrograde vesicle-mediated transport, Golgi to endoplasmic reticulum	1/421	65/18292	0.780450785	0.841870559	0.670449478	ENSSMAG00000016223	1
BP	GO:0009611	response to wounding	1/421	65/18292	0.780450785	0.841870559	0.670449478	ENSSMAG00000011742	1
BP	GO:0030177	positive regulation of Wnt signaling pathway	1/421	65/18292	0.780450785	0.841870559	0.670449478	ENSSMAG00000010967	1
BP	GO:0051482	positive regulation of cytosolic calcium ion concentration involved in phospholipase C-activating G protein-coupled signaling pathway	1/421	65/18292	0.780450785	0.841870559	0.670449478	ENSSMAG00000014667	1
BP	GO:0007156	homophilic cell adhesion via plasma membrane adhesion molecules	3/421	178/18292	0.780553215	0.841870559	0.670449478	ENSSMAG00000001009/ENSSMAG00000018881/ENSSMAG00000021338	3
BP	GO:0008283	cell population proliferation	3/421	178/18292	0.780553215	0.841870559	0.670449478	ENSSMAG00000015492/ENSSMAG00000016133/ENSSMAG00000016160	3
BP	GO:0003151	outflow tract morphogenesis	1/421	66/18292	0.785521846	0.846032009	0.673763577	ENSSMAG00000019784	1
BP	GO:0030501	positive regulation of bone mineralization	1/421	66/18292	0.785521846	0.846032009	0.673763577	ENSSMAG00000003499	1
BP	GO:0042074	cell migration involved in gastrulation	2/421	126/18292	0.78995902	0.849566642	0.67657849	ENSSMAG00000008649/ENSSMAG00000019655	2
BP	GO:0006919	activation of cysteine-type endopeptidase activity involved in apoptotic process	1/421	67/18292	0.790476049	0.849566642	0.67657849	ENSSMAG00000004756	1
BP	GO:0031146	SCF-dependent proteasomal ubiquitin-dependent protein catabolic process	1/421	67/18292	0.790476049	0.849566642	0.67657849	ENSSMAG00000016047	1
BP	GO:0060041	retina development in camera-type eye	3/421	182/18292	0.793105852	0.851121135	0.677816458	ENSSMAG00000008994/ENSSMAG00000010831/ENSSMAG00000013324	3
BP	GO:0006874	cellular calcium ion homeostasis	2/421	127/18292	0.793597856	0.851121135	0.677816458	ENSSMAG00000008056/ENSSMAG00000021074	2
BP	GO:0007204	positive regulation of cytosolic calcium ion concentration	2/421	127/18292	0.793597856	0.851121135	0.677816458	ENSSMAG00000001746/ENSSMAG00000002937	2
BP	GO:0008543	fibroblast growth factor receptor signaling pathway	1/421	68/18292	0.795316081	0.851765079	0.678329283	ENSSMAG00000003499	1
BP	GO:0050679	positive regulation of epithelial cell proliferation	1/421	68/18292	0.795316081	0.851765079	0.678329283	ENSSMAG00000003527	1
BP	GO:0007368	determination of left/right symmetry	3/421	184/18292	0.799155083	0.855026592	0.680926689	ENSSMAG00000001470/ENSSMAG00000020460/ENSSMAG00000021110	3
BP	GO:0032456	endocytic recycling	1/421	69/18292	0.800044567	0.855026592	0.680926689	ENSSMAG00000011633	1
BP	GO:0071363	cellular response to growth factor stimulus	1/421	69/18292	0.800044567	0.855026592	0.680926689	ENSSMAG00000013344	1
BP	GO:0001946	lymphangiogenesis	1/421	70/18292	0.804664072	0.858158184	0.683420629	ENSSMAG00000012652	1
BP	GO:0007193	adenylate cyclase-inhibiting G protein-coupled receptor signaling pathway	1/421	70/18292	0.804664072	0.858158184	0.683420629	ENSSMAG00000005066	1
BP	GO:0060215	primitive hemopoiesis	1/421	70/18292	0.804664072	0.858158184	0.683420629	ENSSMAG00000002258	1
BP	GO:0009887	animal organ morphogenesis	2/421	131/18292	0.80760229	0.860562388	0.685335291	ENSSMAG00000019201/ENSSMAG00000020438	2
BP	GO:0006612	protein targeting to membrane	1/421	71/18292	0.809177101	0.860562388	0.685335291	ENSSMAG00000004528	1
BP	GO:0006904	vesicle docking involved in exocytosis	1/421	71/18292	0.809177101	0.860562388	0.685335291	ENSSMAG00000016421	1
BP	GO:0021766	hippocampus development	1/421	71/18292	0.809177101	0.860562388	0.685335291	ENSSMAG00000018705	1
BP	GO:0007369	gastrulation	1/421	72/18292	0.813586104	0.864045451	0.688109135	ENSSMAG00000001415	1
BP	GO:0030240	skeletal muscle thin filament assembly	1/421	72/18292	0.813586104	0.864045451	0.688109135	ENSSMAG00000006190	1
BP	GO:0032870	cellular response to hormone stimulus	1/421	74/18292	0.822101544	0.871873871	0.694343537	ENSSMAG00000011869	1
BP	GO:0070373	negative regulation of ERK1 and ERK2 cascade	1/421	74/18292	0.822101544	0.871873871	0.694343537	ENSSMAG00000008649	1
BP	GO:0032482	Rab protein signal transduction	2/421	136/18292	0.823915555	0.872583256	0.694908478	ENSSMAG00000011776/ENSSMAG00000016421	2
BP	GO:0033674	positive regulation of kinase activity	2/421	136/18292	0.823915555	0.872583256	0.694908478	ENSSMAG00000014995/ENSSMAG00000020734	2
BP	GO:0008344	adult locomotory behavior	1/421	75/18292	0.826212601	0.87380153	0.695878688	ENSSMAG00000016133	1
BP	GO:0045599	negative regulation of fat cell differentiation	1/421	75/18292	0.826212601	0.87380153	0.695878688	ENSSMAG00000008799	1
BP	GO:0061053	somite development	1/421	76/18292	0.830228877	0.877440228	0.698776477	ENSSMAG00000010967	1
BP	GO:0098609	cell-cell adhesion	2/421	139/18292	0.83309778	0.879862104	0.700705212	ENSSMAG00000001470/ENSSMAG00000021338	2
BP	GO:0000045	autophagosome assembly	1/421	79/18292	0.841730565	0.886643857	0.706106069	ENSSMAG00000018224	1
BP	GO:0007498	mesoderm development	1/421	79/18292	0.841730565	0.886643857	0.706106069	ENSSMAG00000020460	1
BP	GO:0016197	endosomal transport	1/421	79/18292	0.841730565	0.886643857	0.706106069	ENSSMAG00000011633	1
BP	GO:0001568	blood vessel development	2/421	142/18292	0.841846234	0.886643857	0.706106069	ENSSMAG00000005351/ENSSMAG00000020515	2
BP	GO:0051260	protein homooligomerization	2/421	143/18292	0.844668863	0.889002311	0.707984297	ENSSMAG00000011776/ENSSMAG00000012220	2
BP	GO:0060326	cell chemotaxis	1/421	80/18292	0.845389019	0.889146215	0.708098899	ENSSMAG00000017032	1
BP	GO:0001933	negative regulation of protein phosphorylation	1/421	81/18292	0.848963103	0.891674548	0.710112415	ENSSMAG00000020265	1
BP	GO:0032091	negative regulation of protein binding	1/421	81/18292	0.848963103	0.891674548	0.710112415	ENSSMAG00000021181	1
BP	GO:0050808	synapse organization	1/421	82/18292	0.852454759	0.893309812	0.711414708	ENSSMAG00000007860	1
BP	GO:0051865	protein autoubiquitination	1/421	82/18292	0.852454759	0.893309812	0.711414708	ENSSMAG00000003948	1
BP	GO:0070507	regulation of microtubule cytoskeleton organization	1/421	82/18292	0.852454759	0.893309812	0.711414708	ENSSMAG00000010290	1
BP	GO:0007169	transmembrane receptor protein tyrosine kinase signaling pathway	2/421	146/18292	0.852864683	0.893309812	0.711414708	ENSSMAG00000014995/ENSSMAG00000020734	2
BP	GO:0007059	chromosome segregation	1/421	83/18292	0.855865881	0.894608781	0.712449182	ENSSMAG00000020344	1
BP	GO:0030318	melanocyte differentiation	1/421	83/18292	0.855865881	0.894608781	0.712449182	ENSSMAG00000016674	1
BP	GO:0051496	positive regulation of stress fiber assembly	1/421	83/18292	0.855865881	0.894608781	0.712449182	ENSSMAG00000012726	1
BP	GO:0006487	protein N-linked glycosylation	1/421	85/18292	0.8624539	0.899028552	0.715969002	ENSSMAG00000011776	1
BP	GO:0006935	chemotaxis	1/421	85/18292	0.8624539	0.899028552	0.715969002	ENSSMAG00000007311	1
BP	GO:0007050	cell cycle arrest	1/421	85/18292	0.8624539	0.899028552	0.715969002	ENSSMAG00000012652	1
BP	GO:0010976	positive regulation of neuron projection development	1/421	85/18292	0.8624539	0.899028552	0.715969002	ENSSMAG00000016421	1
BP	GO:0035914	skeletal muscle cell differentiation	1/421	86/18292	0.865634375	0.901727127	0.718118095	ENSSMAG00000008432	1
BP	GO:0051607	defense response to virus	1/421	87/18292	0.868741478	0.903728337	0.719711819	ENSSMAG00000001303	1
BP	GO:0120162	positive regulation of cold-induced thermogenesis	1/421	87/18292	0.868741478	0.903728337	0.719711819	ENSSMAG00000008432	1
BP	GO:0006816	calcium ion transport	1/421	88/18292	0.871776899	0.905032694	0.720750584	ENSSMAG00000021074	1
BP	GO:0030903	notochord development	1/421	88/18292	0.871776899	0.905032694	0.720750584	ENSSMAG00000005285	1
BP	GO:1902476	chloride transmembrane transport	1/421	88/18292	0.871776899	0.905032694	0.720750584	ENSSMAG00000010831	1
BP	GO:0045087	innate immune response	2/421	156/18292	0.877416261	0.90926052	0.724117543	ENSSMAG00000001303/ENSSMAG00000003516	2
BP	GO:0000187	activation of MAPK activity	1/421	90/18292	0.877639255	0.90926052	0.724117543	ENSSMAG00000011463	1
BP	GO:0032436	positive regulation of proteasomal ubiquitin-dependent protein catabolic process	1/421	90/18292	0.877639255	0.90926052	0.724117543	ENSSMAG00000021181	1
BP	GO:0006457	protein folding	2/421	157/18292	0.879652009	0.910726673	0.725285159	ENSSMAG00000006810/ENSSMAG00000011776	2
BP	GO:0042060	wound healing	1/421	91/18292	0.880469376	0.910954059	0.725466246	ENSSMAG00000019591	1
BP	GO:0019221	cytokine-mediated signaling pathway	1/421	92/18292	0.883234191	0.91257553	0.726757554	ENSSMAG00000001746	1
BP	GO:0051965	positive regulation of synapse assembly	1/421	92/18292	0.883234191	0.91257553	0.726757554	ENSSMAG00000002097	1
BP	GO:0007283	spermatogenesis	3/421	220/18292	0.884942002	0.913720604	0.727669468	ENSSMAG00000002080/ENSSMAG00000002419/ENSSMAG00000016064	3
BP	GO:0032922	circadian regulation of gene expression	1/421	94/18292	0.888573879	0.916233121	0.729670389	ENSSMAG00000002080	1
BP	GO:0042127	regulation of cell population proliferation	3/421	222/18292	0.888577791	0.916233121	0.729670389	ENSSMAG00000003048/ENSSMAG00000008862/ENSSMAG00000012652	3
BP	GO:0035249	synaptic transmission, glutamatergic	1/421	96/18292	0.893669937	0.920860706	0.733355708	ENSSMAG00000015556	1
BP	GO:0001934	positive regulation of protein phosphorylation	1/421	97/18292	0.896130091	0.922771797	0.734877664	ENSSMAG00000020383	1
BP	GO:0009267	cellular response to starvation	1/421	98/18292	0.898533456	0.923997967	0.735854162	ENSSMAG00000018224	1
BP	GO:0046330	positive regulation of JNK cascade	1/421	98/18292	0.898533456	0.923997967	0.735854162	ENSSMAG00000012726	1
BP	GO:0006396	RNA processing	1/421	100/18292	0.903175023	0.928144798	0.739156618	ENSSMAG00000009423	1
BP	GO:0007613	memory	1/421	101/18292	0.905415751	0.929194346	0.739992458	ENSSMAG00000019007	1
BP	GO:0043410	positive regulation of MAPK cascade	1/421	101/18292	0.905415751	0.929194346	0.739992458	ENSSMAG00000020265	1
BP	GO:0050852	T cell receptor signaling pathway	1/421	102/18292	0.907604743	0.930814017	0.741282333	ENSSMAG00000015198	1
BP	GO:0006397	mRNA processing	2/421	174/18292	0.912326414	0.935027205	0.744637635	ENSSMAG00000006394/ENSSMAG00000009294	2
BP	GO:0032259	methylation	3/421	242/18292	0.919653699	0.941335727	0.74966162	ENSSMAG00000002511/ENSSMAG00000005215/ENSSMAG00000018260	3
BP	GO:0016525	negative regulation of angiogenesis	1/421	108/18292	0.919717125	0.941335727	0.74966162	ENSSMAG00000004565	1
BP	GO:0034220	ion transmembrane transport	1/421	111/18292	0.925165493	0.946276652	0.753596478	ENSSMAG00000016432	1
BP	GO:0007015	actin filament organization	3/421	253/18292	0.933163211	0.953816722	0.759601244	ENSSMAG00000001228/ENSSMAG00000001641/ENSSMAG00000009540	3
BP	GO:0006887	exocytosis	1/421	118/18292	0.936486453	0.956571953	0.761795457	ENSSMAG00000016047	1
BP	GO:0007268	chemical synaptic transmission	3/421	262/18292	0.942627492	0.962199798	0.766277363	ENSSMAG00000010831/ENSSMAG00000016432/ENSSMAG00000019007	3
BP	GO:0006470	protein dephosphorylation	1/421	127/18292	0.948567572	0.967615114	0.770590017	ENSSMAG00000010293	1
BP	GO:0002088	lens development in camera-type eye	1/421	128/18292	0.949759593	0.968183023	0.771042289	ENSSMAG00000019784	1
BP	GO:0042391	regulation of membrane potential	2/421	204/18292	0.950638841	0.968431546	0.771240208	ENSSMAG00000016186/ENSSMAG00000016432	2
BP	GO:0006888	endoplasmic reticulum to Golgi vesicle-mediated transport	1/421	131/18292	0.953172807	0.969986863	0.772478832	ENSSMAG00000006319	1
BP	GO:0000226	microtubule cytoskeleton organization	2/421	207/18292	0.95343853	0.969986863	0.772478832	ENSSMAG00000009701/ENSSMAG00000016301	2
BP	GO:0016579	protein deubiquitination	1/421	134/18292	0.956354648	0.972304526	0.774324574	ENSSMAG00000015500	1
BP	GO:0016192	vesicle-mediated transport	3/421	279/18292	0.957204617	0.972519891	0.774496087	ENSSMAG00000000945/ENSSMAG00000004527/ENSSMAG00000015541	3
BP	GO:0030097	hemopoiesis	1/421	138/18292	0.960264086	0.974329206	0.77593699	ENSSMAG00000008862	1
BP	GO:0050804	modulation of chemical synaptic transmission	1/421	138/18292	0.960264086	0.974329206	0.77593699	ENSSMAG00000015556	1
BP	GO:1990830	cellular response to leukemia inhibitory factor	1/421	140/18292	0.962085756	0.975528072	0.776891744	ENSSMAG00000010798	1
BP	GO:0007030	Golgi organization	1/421	144/18292	0.965482925	0.978321794	0.77911661	ENSSMAG00000016223	1
BP	GO:0007409	axonogenesis	1/421	145/18292	0.966283657	0.978482587	0.779244663	ENSSMAG00000016039	1
BP	GO:0090630	activation of GTPase activity	1/421	146/18292	0.967065857	0.978624413	0.779357611	ENSSMAG00000019979	1
BP	GO:0006412	translation	2/421	234/18292	0.972652966	0.983625162	0.783340111	ENSSMAG00000011776/ENSSMAG00000018455	2
BP	GO:0007346	regulation of mitotic cell cycle	1/421	159/18292	0.97572991	0.986082482	0.785297073	ENSSMAG00000001293	1
BP	GO:0007018	microtubule-based movement	1/421	164/18292	0.978419803	0.988145646	0.786940137	ENSSMAG00000004527	1
BP	GO:0007189	adenylate cyclase-activating G protein-coupled receptor signaling pathway	1/421	182/18292	0.985865518	0.995002616	0.792400895	ENSSMAG00000002937	1
BP	GO:0008360	regulation of cell shape	1/421	184/18292	0.986515061	0.995002616	0.792400895	ENSSMAG00000008649	1
BP	GO:0050821	protein stabilization	1/421	191/18292	0.988562718	0.99562152	0.792893779	ENSSMAG00000008799	1
BP	GO:0007411	axon guidance	2/421	279/18292	0.988987075	0.99562152	0.792893779	ENSSMAG00000009701/ENSSMAG00000010967	2
BP	GO:0000209	protein polyubiquitination	1/421	193/18292	0.989088571	0.99562152	0.792893779	ENSSMAG00000004254	1
BP	GO:0006281	DNA repair	1/421	196/18292	0.989832467	0.99571266	0.792966361	ENSSMAG00000012726	1
BP	GO:0007186	G protein-coupled receptor signaling pathway	2/421	308/18292	0.993946149	0.999186668	0.795732994	ENSSMAG00000008124/ENSSMAG00000014378	2
BP	GO:0030036	actin cytoskeleton organization	1/421	231/18292	0.995542778	0.999186668	0.795732994	ENSSMAG00000008056	1
BP	GO:0016567	protein ubiquitination	2/421	330/18292	0.996175721	0.999186668	0.795732994	ENSSMAG00000010844/ENSSMAG00000020984	2
BP	GO:0051301	cell division	1/421	253/18292	0.997347955	0.999186668	0.795732994	ENSSMAG00000020344	1
BP	GO:0060271	cilium assembly	2/421	354/18292	0.997693843	0.999186668	0.795732994	ENSSMAG00000002648/ENSSMAG00000008649	2
BP	GO:0016477	cell migration	1/421	266/18292	0.998049213	0.999186668	0.795732994	ENSSMAG00000004565	1
BP	GO:0006468	protein phosphorylation	1/421	272/18292	0.998307139	0.999186668	0.795732994	ENSSMAG00000020265	1
BP	GO:0043161	proteasome-mediated ubiquitin-dependent protein catabolic process	1/421	278/18292	0.998531034	0.999186668	0.795732994	ENSSMAG00000000945	1
BP	GO:0006511	ubiquitin-dependent protein catabolic process	1/421	322/18292	0.999481709	0.999481709	0.795967958	ENSSMAG00000015500	1
MF	GO:0000977	RNA polymerase II transcription regulatory region sequence-specific DNA binding	43/457	495/18401	9.55E-13	4.48E-10	3.89E-10	ENSSMAG00000000114/ENSSMAG00000000162/ENSSMAG00000001470/ENSSMAG00000001948/ENSSMAG00000001965/ENSSMAG00000002258/ENSSMAG00000002428/ENSSMAG00000002648/ENSSMAG00000003299/ENSSMAG00000003775/ENSSMAG00000004565/ENSSMAG00000004569/ENSSMAG00000005577/ENSSMAG00000006138/ENSSMAG00000006964/ENSSMAG00000007024/ENSSMAG00000007598/ENSSMAG00000008432/ENSSMAG00000008799/ENSSMAG00000010290/ENSSMAG00000010300/…	43
MF	GO:0020037	heme binding	20/457	134/18401	1.25E-10	2.93E-08	2.55E-08	ENSSMAG00000000325/ENSSMAG00000001303/ENSSMAG00000002372/ENSSMAG00000003355/ENSSMAG00000003961/ENSSMAG00000007188/ENSSMAG00000007337/ENSSMAG00000007421/ENSSMAG00000009775/ENSSMAG00000010200/ENSSMAG00000010293/ENSSMAG00000010397/ENSSMAG00000012733/ENSSMAG00000015473/ENSSMAG00000016108/ENSSMAG00000017546/ENSSMAG00000018721/ENSSMAG00000019819/ENSSMAG00000020359/ENSSMAG00000020788	20
MF	GO:0004497	monooxygenase activity	13/457	90/18401	3.33E-07	3.47E-05	3.01E-05	ENSSMAG00000000325/ENSSMAG00000001303/ENSSMAG00000002372/ENSSMAG00000002893/ENSSMAG00000007188/ENSSMAG00000007421/ENSSMAG00000010200/ENSSMAG00000010293/ENSSMAG00000012733/ENSSMAG00000017445/ENSSMAG00000017546/ENSSMAG00000018721/ENSSMAG00000020359	13
MF	GO:0004866	endopeptidase inhibitor activity	9/457	39/18401	3.63E-07	3.47E-05	3.01E-05	ENSSMAG00000002974/ENSSMAG00000010881/ENSSMAG00000017107/ENSSMAG00000017974/ENSSMAG00000018060/ENSSMAG00000018187/ENSSMAG00000018229/ENSSMAG00000020527/ENSSMAG00000021126	9
MF	GO:0071837	HMG box domain binding	8/457	29/18401	3.69E-07	3.47E-05	3.01E-05	ENSSMAG00000004569/ENSSMAG00000009511/ENSSMAG00000010052/ENSSMAG00000015176/ENSSMAG00000015192/ENSSMAG00000016160/ENSSMAG00000016177/ENSSMAG00000017807	8
MF	GO:0046983	protein dimerization activity	22/457	286/18401	3.01E-06	0.000235088	0.000204195	ENSSMAG00000000162/ENSSMAG00000001293/ENSSMAG00000002236/ENSSMAG00000002363/ENSSMAG00000002427/ENSSMAG00000002428/ENSSMAG00000006138/ENSSMAG00000006810/ENSSMAG00000006964/ENSSMAG00000010052/ENSSMAG00000010290/ENSSMAG00000010798/ENSSMAG00000011281/ENSSMAG00000011673/ENSSMAG00000012779/ENSSMAG00000015412/ENSSMAG00000017594/ENSSMAG00000017776/ENSSMAG00000017807/ENSSMAG00000018841/ENSSMAG00000019201/…	22
MF	GO:0008194	UDP-glycosyltransferase activity	7/457	29/18401	5.41E-06	0.000362504	0.000314867	ENSSMAG00000008137/ENSSMAG00000008323/ENSSMAG00000010881/ENSSMAG00000015279/ENSSMAG00000017974/ENSSMAG00000018060/ENSSMAG00000018780	7
MF	GO:0016705	oxidoreductase activity, acting on paired donors, with incorporation or reduction of molecular oxygen	11/457	92/18401	1.73E-05	0.001013915	0.000880675	ENSSMAG00000000325/ENSSMAG00000001303/ENSSMAG00000002372/ENSSMAG00000007188/ENSSMAG00000007421/ENSSMAG00000010293/ENSSMAG00000012733/ENSSMAG00000017546/ENSSMAG00000018721/ENSSMAG00000018802/ENSSMAG00000020359	11
MF	GO:0042910	xenobiotic transmembrane transporter activity	6/457	24/18401	2.09E-05	0.001088945	0.000945847	ENSSMAG00000000683/ENSSMAG00000003547/ENSSMAG00000007349/ENSSMAG00000007443/ENSSMAG00000009493/ENSSMAG00000016724	6
MF	GO:0001102	RNA polymerase II activating transcription factor binding	10/457	88/18401	6.47E-05	0.003034978	0.00263615	ENSSMAG00000000114/ENSSMAG00000002363/ENSSMAG00000002427/ENSSMAG00000002428/ENSSMAG00000003299/ENSSMAG00000011504/ENSSMAG00000015492/ENSSMAG00000018776/ENSSMAG00000019072/ENSSMAG00000020460	10
MF	GO:0008483	transaminase activity	6/457	35/18401	0.000199956	0.007814964	0.006787995	ENSSMAG00000000299/ENSSMAG00000002183/ENSSMAG00000005959/ENSSMAG00000011357/ENSSMAG00000016417/ENSSMAG00000020958	6
MF	GO:0015020	glucuronosyltransferase activity	6/457	35/18401	0.000199956	0.007814964	0.006787995	ENSSMAG00000008137/ENSSMAG00000008323/ENSSMAG00000010881/ENSSMAG00000015279/ENSSMAG00000018060/ENSSMAG00000018780	6
MF	GO:0005198	structural molecule activity	13/457	169/18401	0.000316096	0.010907973	0.009474549	ENSSMAG00000000573/ENSSMAG00000001784/ENSSMAG00000006243/ENSSMAG00000007525/ENSSMAG00000009188/ENSSMAG00000010003/ENSSMAG00000010908/ENSSMAG00000014506/ENSSMAG00000016522/ENSSMAG00000016964/ENSSMAG00000017016/ENSSMAG00000019591/ENSSMAG00000020383	13
MF	GO:0004869	cysteine-type endopeptidase inhibitor activity	5/457	25/18401	0.000325611	0.010907973	0.009474549	ENSSMAG00000004187/ENSSMAG00000018187/ENSSMAG00000018229/ENSSMAG00000019641/ENSSMAG00000020527	5
MF	GO:0005506	iron ion binding	13/457	171/18401	0.000354258	0.011076453	0.009620889	ENSSMAG00000000325/ENSSMAG00000001303/ENSSMAG00000002372/ENSSMAG00000002893/ENSSMAG00000003961/ENSSMAG00000007188/ENSSMAG00000007421/ENSSMAG00000010200/ENSSMAG00000010293/ENSSMAG00000012733/ENSSMAG00000017546/ENSSMAG00000018721/ENSSMAG00000020359	13
MF	GO:0004180	carboxypeptidase activity	7/457	58/18401	0.000560651	0.015467377	0.0134348	ENSSMAG00000001948/ENSSMAG00000002097/ENSSMAG00000004879/ENSSMAG00000007695/ENSSMAG00000008994/ENSSMAG00000015556/ENSSMAG00000019039	7
MF	GO:0008395	steroid hydroxylase activity	7/457	58/18401	0.000560651	0.015467377	0.0134348	ENSSMAG00000000325/ENSSMAG00000001438/ENSSMAG00000002372/ENSSMAG00000007188/ENSSMAG00000007421/ENSSMAG00000012733/ENSSMAG00000020359	7
MF	GO:0016712	oxidoreductase activity, acting on paired donors, with incorporation or reduction of molecular oxygen, reduced flavin or flavoprotein as one donor, and incorporation of one atom of oxygen	6/457	43/18401	0.00063519	0.016550228	0.014375352	ENSSMAG00000002372/ENSSMAG00000007188/ENSSMAG00000007421/ENSSMAG00000010200/ENSSMAG00000012733/ENSSMAG00000020359	6
MF	GO:0004252	serine-type endopeptidase activity	14/457	211/18401	0.000836259	0.020642384	0.017929756	ENSSMAG00000000036/ENSSMAG00000000037/ENSSMAG00000000038/ENSSMAG00000000039/ENSSMAG00000000055/ENSSMAG00000002066/ENSSMAG00000004711/ENSSMAG00000005095/ENSSMAG00000005153/ENSSMAG00000010114/ENSSMAG00000011537/ENSSMAG00000016261/ENSSMAG00000016485/ENSSMAG00000016995	14
MF	GO:0022857	transmembrane transporter activity	17/457	310/18401	0.002019409	0.047355134	0.041132167	ENSSMAG00000004753/ENSSMAG00000004824/ENSSMAG00000004879/ENSSMAG00000005156/ENSSMAG00000007349/ENSSMAG00000007443/ENSSMAG00000008173/ENSSMAG00000008309/ENSSMAG00000009493/ENSSMAG00000009589/ENSSMAG00000011282/ENSSMAG00000012677/ENSSMAG00000013424/ENSSMAG00000016223/ENSSMAG00000019747/ENSSMAG00000020344/ENSSMAG00000020843	17
MF	GO:0005179	hormone activity	11/457	163/18401	0.002565298	0.05729166	0.049762928	ENSSMAG00000001746/ENSSMAG00000002714/ENSSMAG00000003660/ENSSMAG00000003694/ENSSMAG00000005079/ENSSMAG00000005392/ENSSMAG00000006186/ENSSMAG00000008546/ENSSMAG00000011434/ENSSMAG00000018650/ENSSMAG00000020712	11
MF	GO:0070888	E-box binding	7/457	76/18401	0.002783675	0.057763215	0.050172515	ENSSMAG00000000162/ENSSMAG00000002363/ENSSMAG00000002427/ENSSMAG00000003775/ENSSMAG00000010290/ENSSMAG00000010798/ENSSMAG00000019201	7
MF	GO:0004594	pantothenate kinase activity	3/457	12/18401	0.002832738	0.057763215	0.050172515	ENSSMAG00000011673/ENSSMAG00000013424/ENSSMAG00000019747	3
MF	GO:0004340	glucokinase activity	3/457	13/18401	0.003615162	0.061498099	0.053416596	ENSSMAG00000000114/ENSSMAG00000004095/ENSSMAG00000007475	3
MF	GO:0004459	L-lactate dehydrogenase activity	3/457	13/18401	0.003615162	0.061498099	0.053416596	ENSSMAG00000008189/ENSSMAG00000014961/ENSSMAG00000015252	3
MF	GO:0005536	glucose binding	3/457	13/18401	0.003615162	0.061498099	0.053416596	ENSSMAG00000004095/ENSSMAG00000007475/ENSSMAG00000009589	3
MF	GO:0031995	insulin-like growth factor II binding	3/457	13/18401	0.003615162	0.061498099	0.053416596	ENSSMAG00000009860/ENSSMAG00000016813/ENSSMAG00000020265	3
MF	GO:0003707	steroid hormone receptor activity	8/457	101/18401	0.003671528	0.061498099	0.053416596	ENSSMAG00000000114/ENSSMAG00000002080/ENSSMAG00000003250/ENSSMAG00000003355/ENSSMAG00000007024/ENSSMAG00000007598/ENSSMAG00000018776/ENSSMAG00000019072	8
MF	GO:0005504	fatty acid binding	3/457	16/18401	0.006698017	0.104712339	0.090952026	ENSSMAG00000000114/ENSSMAG00000018776/ENSSMAG00000019072	3
MF	GO:0042301	phosphate ion binding	3/457	16/18401	0.006698017	0.104712339	0.090952026	ENSSMAG00000003049/ENSSMAG00000006768/ENSSMAG00000006790	3
MF	GO:0005201	extracellular matrix structural constituent	9/457	137/18401	0.007262697	0.109877579	0.095438498	ENSSMAG00000001071/ENSSMAG00000001714/ENSSMAG00000003412/ENSSMAG00000006023/ENSSMAG00000006956/ENSSMAG00000008319/ENSSMAG00000008908/ENSSMAG00000015383/ENSSMAG00000020515	9
MF	GO:0015271	outward rectifier potassium channel activity	4/457	32/18401	0.007786326	0.111294678	0.096669375	ENSSMAG00000008799/ENSSMAG00000009139/ENSSMAG00000012652/ENSSMAG00000016724	4
MF	GO:0005102	signaling receptor binding	14/457	270/18401	0.007830969	0.111294678	0.096669375	ENSSMAG00000001784/ENSSMAG00000004580/ENSSMAG00000004711/ENSSMAG00000010283/ENSSMAG00000010970/ENSSMAG00000012652/ENSSMAG00000015772/ENSSMAG00000016301/ENSSMAG00000016964/ENSSMAG00000017016/ENSSMAG00000017879/ENSSMAG00000018776/ENSSMAG00000019072/ENSSMAG00000021038	14
MF	GO:0016918	retinal binding	3/457	18/18401	0.009408023	0.12606751	0.109500901	ENSSMAG00000003146/ENSSMAG00000004704/ENSSMAG00000019074	3
MF	GO:0031994	insulin-like growth factor I binding	3/457	18/18401	0.009408023	0.12606751	0.109500901	ENSSMAG00000009860/ENSSMAG00000016813/ENSSMAG00000020265	3
MF	GO:0097110	scaffold protein binding	5/457	54/18401	0.010769484	0.139041334	0.120769827	ENSSMAG00000003299/ENSSMAG00000006534/ENSSMAG00000009139/ENSSMAG00000011504/ENSSMAG00000021110	5
MF	GO:0034236	protein kinase A catalytic subunit binding	3/457	19/18401	0.010969146	0.139041334	0.120769827	ENSSMAG00000008649/ENSSMAG00000009139/ENSSMAG00000019248	3
MF	GO:0004867	serine-type endopeptidase inhibitor activity	7/457	100/18401	0.012312144	0.151957779	0.131988914	ENSSMAG00000004454/ENSSMAG00000004978/ENSSMAG00000006504/ENSSMAG00000012726/ENSSMAG00000014912/ENSSMAG00000019819/ENSSMAG00000020958	7
MF	GO:0050839	cell adhesion molecule binding	4/457	38/18401	0.014228881	0.170187254	0.147822842	ENSSMAG00000001784/ENSSMAG00000008649/ENSSMAG00000016964/ENSSMAG00000017016	4
MF	GO:0008519	ammonium transmembrane transporter activity	3/457	21/18401	0.014514904	0.170187254	0.147822842	ENSSMAG00000007837/ENSSMAG00000010831/ENSSMAG00000018802	3
MF	GO:0016747	transferase activity, transferring acyl groups other than amino-acyl groups	4/457	39/18401	0.015551804	0.177897462	0.154519847	ENSSMAG00000001438/ENSSMAG00000002066/ENSSMAG00000002191/ENSSMAG00000002481	4
MF	GO:0052689	carboxylic ester hydrolase activity	3/457	22/18401	0.016502739	0.179994996	0.156341742	ENSSMAG00000000226/ENSSMAG00000007311/ENSSMAG00000010283	3
MF	GO:0070402	NADPH binding	3/457	22/18401	0.016502739	0.179994996	0.156341742	ENSSMAG00000000405/ENSSMAG00000011633/ENSSMAG00000019655	3
MF	GO:0030170	pyridoxal phosphate binding	6/457	84/18401	0.018142061	0.193377877	0.167965971	ENSSMAG00000000405/ENSSMAG00000005959/ENSSMAG00000005968/ENSSMAG00000011357/ENSSMAG00000013344/ENSSMAG00000016417	6
MF	GO:0000987	cis-regulatory region sequence-specific DNA binding	6/457	86/18401	0.02014381	0.209943268	0.182354494	ENSSMAG00000000162/ENSSMAG00000003294/ENSSMAG00000003527/ENSSMAG00000006964/ENSSMAG00000018705/ENSSMAG00000018841	6
MF	GO:0001227	DNA-binding transcription repressor activity, RNA polymerase II-specific	15/457	337/18401	0.021805472	0.21891148	0.190144188	ENSSMAG00000003775/ENSSMAG00000006138/ENSSMAG00000006415/ENSSMAG00000006810/ENSSMAG00000008198/ENSSMAG00000008799/ENSSMAG00000010290/ENSSMAG00000010798/ENSSMAG00000011281/ENSSMAG00000011673/ENSSMAG00000015152/ENSSMAG00000015294/ENSSMAG00000016133/ENSSMAG00000019635/ENSSMAG00000020642	15
MF	GO:0008134	transcription factor binding	16/457	369/18401	0.022629756	0.21891148	0.190144188	ENSSMAG00000001965/ENSSMAG00000002080/ENSSMAG00000003299/ENSSMAG00000003527/ENSSMAG00000006810/ENSSMAG00000007024/ENSSMAG00000007598/ENSSMAG00000007814/ENSSMAG00000008509/ENSSMAG00000008862/ENSSMAG00000010290/ENSSMAG00000011504/ENSSMAG00000015198/ENSSMAG00000015384/ENSSMAG00000019635/ENSSMAG00000020102	16
MF	GO:0004806	triglyceride lipase activity	4/457	44/18401	0.023311582	0.21891148	0.190144188	ENSSMAG00000000226/ENSSMAG00000000384/ENSSMAG00000015940/ENSSMAG00000018980	4
MF	GO:0016709	oxidoreductase activity, acting on paired donors, with incorporation or reduction of molecular oxygen, NAD(P)H as one donor, and incorporation of one atom of oxygen	3/457	25/18401	0.023337061	0.21891148	0.190144188	ENSSMAG00000000945/ENSSMAG00000007311/ENSSMAG00000010290	3
MF	GO:0016229	steroid dehydrogenase activity	2/457	10/18401	0.024271635	0.21891148	0.190144188	ENSSMAG00000000405/ENSSMAG00000018478	2
MF	GO:0038132	neuregulin binding	2/457	10/18401	0.024271635	0.21891148	0.190144188	ENSSMAG00000003299/ENSSMAG00000011504	2
MF	GO:0070728	leucine binding	2/457	10/18401	0.024271635	0.21891148	0.190144188	ENSSMAG00000003527/ENSSMAG00000020746	2
MF	GO:0010181	FMN binding	3/457	26/18401	0.025906438	0.224384947	0.194898383	ENSSMAG00000008189/ENSSMAG00000010471/ENSSMAG00000015252	3
MF	GO:0016641	oxidoreductase activity, acting on the CH-NH2 group of donors, oxygen as acceptor	3/457	26/18401	0.025906438	0.224384947	0.194898383	ENSSMAG00000005285/ENSSMAG00000016108/ENSSMAG00000017032	3
MF	GO:0005319	lipid transporter activity	4/457	46/18401	0.026967588	0.224384947	0.194898383	ENSSMAG00000008986/ENSSMAG00000013631/ENSSMAG00000016541/ENSSMAG00000018091	4
MF	GO:0033613	activating transcription factor binding	4/457	47/18401	0.028916822	0.224384947	0.194898383	ENSSMAG00000002258/ENSSMAG00000004565/ENSSMAG00000004569/ENSSMAG00000016160	4
MF	GO:0004503	monophenol monooxygenase activity	2/457	11/18401	0.029184396	0.224384947	0.194898383	ENSSMAG00000004879/ENSSMAG00000016674	2
MF	GO:0015269	calcium-activated potassium channel activity	2/457	11/18401	0.029184396	0.224384947	0.194898383	ENSSMAG00000012652/ENSSMAG00000016724	2
MF	GO:0030957	Tat protein binding	2/457	11/18401	0.029184396	0.224384947	0.194898383	ENSSMAG00000006534/ENSSMAG00000021110	2
MF	GO:0043546	molybdopterin cofactor binding	2/457	11/18401	0.029184396	0.224384947	0.194898383	ENSSMAG00000003299/ENSSMAG00000011504	2
MF	GO:0090729	toxin activity	2/457	11/18401	0.029184396	0.224384947	0.194898383	ENSSMAG00000000039/ENSSMAG00000013730	2
MF	GO:0016829	lyase activity	5/457	71/18401	0.031591473	0.234390752	0.203589319	ENSSMAG00000004978/ENSSMAG00000005634/ENSSMAG00000011357/ENSSMAG00000015139/ENSSMAG00000017546	5
MF	GO:0004032	alditol	2/457	12/18401	0.034454728	0.234390752	0.203589319	ENSSMAG00000000405/ENSSMAG00000018478	2
MF	GO:0004850	uridine phosphorylase activity	2/457	12/18401	0.034454728	0.234390752	0.203589319	ENSSMAG00000010073/ENSSMAG00000011565	2
MF	GO:0008106	alcohol dehydrogenase (NADP+) activity	2/457	12/18401	0.034454728	0.234390752	0.203589319	ENSSMAG00000000405/ENSSMAG00000018478	2
MF	GO:0008865	fructokinase activity	2/457	12/18401	0.034454728	0.234390752	0.203589319	ENSSMAG00000000114/ENSSMAG00000004095	2
MF	GO:0019158	mannokinase activity	2/457	12/18401	0.034454728	0.234390752	0.203589319	ENSSMAG00000000114/ENSSMAG00000004095	2
MF	GO:0046965	retinoid X receptor binding	2/457	12/18401	0.034454728	0.234390752	0.203589319	ENSSMAG00000007024/ENSSMAG00000007598	2
MF	GO:0003810	protein-glutamine gamma-glutamyltransferase activity	3/457	29/18401	0.034483927	0.234390752	0.203589319	ENSSMAG00000006502/ENSSMAG00000012603/ENSSMAG00000018802	3
MF	GO:0015297	antiporter activity	3/457	30/18401	0.037629999	0.240885143	0.209230278	ENSSMAG00000007349/ENSSMAG00000007443/ENSSMAG00000009493	3
MF	GO:0016616	oxidoreductase activity, acting on the CH-OH group of donors, NAD or NADP as acceptor	4/457	52/18401	0.039892438	0.240885143	0.209230278	ENSSMAG00000008826/ENSSMAG00000011633/ENSSMAG00000014708/ENSSMAG00000017385	4
MF	GO:0008514	organic anion transmembrane transporter activity	2/457	13/18401	0.040061921	0.240885143	0.209230278	ENSSMAG00000003547/ENSSMAG00000011282	2
MF	GO:0015232	heme transporter activity	2/457	13/18401	0.040061921	0.240885143	0.209230278	ENSSMAG00000002440/ENSSMAG00000005388	2
MF	GO:0015245	fatty acid transmembrane transporter activity	2/457	13/18401	0.040061921	0.240885143	0.209230278	ENSSMAG00000011228/ENSSMAG00000014132	2
MF	GO:0030274	LIM domain binding	2/457	13/18401	0.040061921	0.240885143	0.209230278	ENSSMAG00000003299/ENSSMAG00000011504	2
MF	GO:0034185	apolipoprotein binding	2/457	13/18401	0.040061921	0.240885143	0.209230278	ENSSMAG00000000384/ENSSMAG00000004711	2
MF	GO:0042805	actinin binding	2/457	13/18401	0.040061921	0.240885143	0.209230278	ENSSMAG00000008056/ENSSMAG00000012652	2
MF	GO:0051427	hormone receptor binding	2/457	13/18401	0.040061921	0.240885143	0.209230278	ENSSMAG00000003694/ENSSMAG00000005392	2
MF	GO:0001103	RNA polymerase II repressing transcription factor binding	4/457	53/18401	0.042335051	0.251330875	0.21830333	ENSSMAG00000003299/ENSSMAG00000011504/ENSSMAG00000012793/ENSSMAG00000018143	4
MF	GO:0005324	long-chain fatty acid transporter activity	2/457	14/18401	0.045986072	0.266265037	0.231274985	ENSSMAG00000011228/ENSSMAG00000014132	2
MF	GO:0005355	glucose transmembrane transporter activity	2/457	14/18401	0.045986072	0.266265037	0.231274985	ENSSMAG00000009589/ENSSMAG00000016223	2
MF	GO:0015293	symporter activity	6/457	105/18401	0.046887631	0.268174376	0.232933416	ENSSMAG00000005591/ENSSMAG00000005679/ENSSMAG00000010908/ENSSMAG00000013424/ENSSMAG00000019747/ENSSMAG00000020746	6
MF	GO:0004467	long-chain fatty acid-CoA ligase activity	3/457	34/18401	0.05161206	0.288065611	0.250210732	ENSSMAG00000011228/ENSSMAG00000014132/ENSSMAG00000014521	3
MF	GO:0005372	water transmembrane transporter activity	2/457	15/18401	0.052208053	0.288065611	0.250210732	ENSSMAG00000008469/ENSSMAG00000014942	2
MF	GO:0070742	C2H2 zinc finger domain binding	2/457	15/18401	0.052208053	0.288065611	0.250210732	ENSSMAG00000002419/ENSSMAG00000016064	2
MF	GO:0043425	bHLH transcription factor binding	4/457	57/18401	0.052930378	0.288655203	0.250722845	ENSSMAG00000000162/ENSSMAG00000010290/ENSSMAG00000010798/ENSSMAG00000011281	4
MF	GO:0001085	RNA polymerase II transcription factor binding	5/457	84/18401	0.05797807	0.309379206	0.268723494	ENSSMAG00000012328/ENSSMAG00000012793/ENSSMAG00000015492/ENSSMAG00000018143/ENSSMAG00000020460	5
MF	GO:0003958	NADPH-hemoprotein reductase activity	2/457	16/18401	0.058709487	0.309379206	0.268723494	ENSSMAG00000010200/ENSSMAG00000010290	2
MF	GO:0032190	acrosin binding	2/457	16/18401	0.058709487	0.309379206	0.268723494	ENSSMAG00000001071/ENSSMAG00000008761	2
MF	GO:0001046	core promoter sequence-specific DNA binding	3/457	36/18401	0.059415674	0.309621679	0.268934104	ENSSMAG00000007814/ENSSMAG00000018776/ENSSMAG00000019072	3
MF	GO:0003906	DNA-(apurinic or apyrimidinic site) endonuclease activity	2/457	17/18401	0.065472722	0.330179643	0.286790533	ENSSMAG00000016276/ENSSMAG00000019582	2
MF	GO:0004859	phospholipase inhibitor activity	2/457	17/18401	0.065472722	0.330179643	0.286790533	ENSSMAG00000010283/ENSSMAG00000015908	2
MF	GO:0042562	hormone binding	2/457	17/18401	0.065472722	0.330179643	0.286790533	ENSSMAG00000009098/ENSSMAG00000018650	2
MF	GO:0022841	potassium ion leak channel activity	3/457	39/18401	0.072086121	0.343004554	0.297930114	ENSSMAG00000002937/ENSSMAG00000008799/ENSSMAG00000016724	3
MF	GO:0016491	oxidoreductase activity	12/457	300/18401	0.072189065	0.343004554	0.297930114	ENSSMAG00000000405/ENSSMAG00000002893/ENSSMAG00000008189/ENSSMAG00000008426/ENSSMAG00000010397/ENSSMAG00000010471/ENSSMAG00000013324/ENSSMAG00000015252/ENSSMAG00000016674/ENSSMAG00000017385/ENSSMAG00000018478/ENSSMAG00000021387	12
MF	GO:0005537	mannose binding	2/457	18/18401	0.07248081	0.343004554	0.297930114	ENSSMAG00000006319/ENSSMAG00000020438	2
MF	GO:0015204	urea transmembrane transporter activity	2/457	18/18401	0.07248081	0.343004554	0.297930114	ENSSMAG00000008469/ENSSMAG00000014942	2
MF	GO:0015250	water channel activity	2/457	18/18401	0.07248081	0.343004554	0.297930114	ENSSMAG00000008469/ENSSMAG00000014942	2
MF	GO:0019841	retinol binding	2/457	18/18401	0.07248081	0.343004554	0.297930114	ENSSMAG00000003146/ENSSMAG00000019074	2
MF	GO:0002020	protease binding	4/457	64/18401	0.074597337	0.343004554	0.297930114	ENSSMAG00000012726/ENSSMAG00000014912/ENSSMAG00000018229/ENSSMAG00000020515	4
MF	GO:0004613	phosphoenolpyruvate carboxykinase (GTP) activity	2/457	19/18401	0.079717476	0.343004554	0.297930114	ENSSMAG00000004711/ENSSMAG00000017299	2
MF	GO:0008190	eukaryotic initiation factor 4E binding	2/457	19/18401	0.079717476	0.343004554	0.297930114	ENSSMAG00000009294/ENSSMAG00000011565	2
MF	GO:0008467	[heparan sulfate]-glucosamine 3-sulfotransferase 1 activity	2/457	19/18401	0.079717476	0.343004554	0.297930114	ENSSMAG00000001212/ENSSMAG00000016039	2
MF	GO:0019531	oxalate transmembrane transporter activity	2/457	19/18401	0.079717476	0.343004554	0.297930114	ENSSMAG00000008990/ENSSMAG00000020904	2
MF	GO:0044548	S100 protein binding	2/457	19/18401	0.079717476	0.343004554	0.297930114	ENSSMAG00000008649/ENSSMAG00000015771	2
MF	GO:0102336	3-oxo-arachidoyl-CoA synthase activity	2/457	19/18401	0.079717476	0.343004554	0.297930114	ENSSMAG00000015384/ENSSMAG00000015395	2
MF	GO:0102337	3-oxo-cerotoyl-CoA synthase activity	2/457	19/18401	0.079717476	0.343004554	0.297930114	ENSSMAG00000015384/ENSSMAG00000015395	2
MF	GO:0102338	3-oxo-lignoceronyl-CoA synthase activity	2/457	19/18401	0.079717476	0.343004554	0.297930114	ENSSMAG00000015384/ENSSMAG00000015395	2
MF	GO:0102756	very-long-chain 3-ketoacyl-CoA synthase activity	2/457	19/18401	0.079717476	0.343004554	0.297930114	ENSSMAG00000015384/ENSSMAG00000015395	2
MF	GO:0004029	aldehyde dehydrogenase (NAD+) activity	2/457	20/18401	0.087167103	0.358608519	0.311483553	ENSSMAG00000001415/ENSSMAG00000010687	2
MF	GO:0004745	retinol dehydrogenase activity	2/457	20/18401	0.087167103	0.358608519	0.311483553	ENSSMAG00000013324/ENSSMAG00000017385	2
MF	GO:0016790	thiolester hydrolase activity	2/457	20/18401	0.087167103	0.358608519	0.311483553	ENSSMAG00000001804/ENSSMAG00000011281	2
MF	GO:0030506	ankyrin binding	2/457	20/18401	0.087167103	0.358608519	0.311483553	ENSSMAG00000018802/ENSSMAG00000019591	2
MF	GO:0031957	very long-chain fatty acid-CoA ligase activity	2/457	20/18401	0.087167103	0.358608519	0.311483553	ENSSMAG00000011228/ENSSMAG00000014132	2
MF	GO:0016773	phosphotransferase activity, alcohol group as acceptor	3/457	43/18401	0.090670228	0.36658911	0.318415409	ENSSMAG00000006768/ENSSMAG00000006790/ENSSMAG00000007475	3
MF	GO:0034237	protein kinase A regulatory subunit binding	3/457	43/18401	0.090670228	0.36658911	0.318415409	ENSSMAG00000008649/ENSSMAG00000009139/ENSSMAG00000019248	3
MF	GO:0003873	6-phosphofructo-2-kinase activity	2/457	21/18401	0.094814703	0.379125923	0.329304752	ENSSMAG00000001228/ENSSMAG00000020984	2
MF	GO:0051219	phosphoprotein binding	3/457	44/18401	0.095598909	0.379125923	0.329304752	ENSSMAG00000009701/ENSSMAG00000012652/ENSSMAG00000016568	3
MF	GO:0051287	NAD binding	4/457	70/18401	0.09619613	0.379125923	0.329304752	ENSSMAG00000008061/ENSSMAG00000008826/ENSSMAG00000011633/ENSSMAG00000021387	4
MF	GO:0042803	protein homodimerization activity	16/457	452/18401	0.099692482	0.38963145	0.338429741	ENSSMAG00000001078/ENSSMAG00000001180/ENSSMAG00000001438/ENSSMAG00000002080/ENSSMAG00000005153/ENSSMAG00000005215/ENSSMAG00000008994/ENSSMAG00000010290/ENSSMAG00000011205/ENSSMAG00000011633/ENSSMAG00000011721/ENSSMAG00000012726/ENSSMAG00000014708/ENSSMAG00000016568/ENSSMAG00000019039/ENSSMAG00000019819	16
MF	GO:0008271	secondary active sulfate transmembrane transporter activity	2/457	22/18401	0.102645899	0.394597759	0.342743425	ENSSMAG00000008990/ENSSMAG00000020904	2
MF	GO:0008510	sodium	2/457	22/18401	0.102645899	0.394597759	0.342743425	ENSSMAG00000008990/ENSSMAG00000020904	2
MF	GO:0015485	cholesterol binding	4/457	73/18401	0.10797786	0.409966641	0.356092672	ENSSMAG00000003051/ENSSMAG00000004858/ENSSMAG00000007526/ENSSMAG00000019395	4
MF	GO:0004720	protein-lysine 6-oxidase activity	2/457	23/18401	0.110646904	0.409966641	0.356092672	ENSSMAG00000005285/ENSSMAG00000017032	2
MF	GO:0015106	bicarbonate transmembrane transporter activity	2/457	23/18401	0.110646904	0.409966641	0.356092672	ENSSMAG00000008990/ENSSMAG00000020904	2
MF	GO:0070410	co-SMAD binding	2/457	23/18401	0.110646904	0.409966641	0.356092672	ENSSMAG00000012793/ENSSMAG00000018143	2
MF	GO:0008157	protein phosphatase 1 binding	3/457	47/18401	0.111014421	0.409966641	0.356092672	ENSSMAG00000001746/ENSSMAG00000009139/ENSSMAG00000010397	3
MF	GO:0003824	catalytic activity	10/457	259/18401	0.112657776	0.412785132	0.358540784	ENSSMAG00000000023/ENSSMAG00000000299/ENSSMAG00000002183/ENSSMAG00000004464/ENSSMAG00000011228/ENSSMAG00000014053/ENSSMAG00000014132/ENSSMAG00000014521/ENSSMAG00000015500/ENSSMAG00000016417	10
MF	GO:0001162	RNA polymerase II intronic transcription regulatory region sequence-specific DNA binding	2/457	24/18401	0.1188045	0.431932639	0.375172104	ENSSMAG00000015152/ENSSMAG00000015294	2
MF	GO:0008146	sulfotransferase activity	4/457	76/18401	0.120373875	0.434271901	0.377203963	ENSSMAG00000001212/ENSSMAG00000003231/ENSSMAG00000004254/ENSSMAG00000011921	4
MF	GO:0015267	channel activity	3/457	49/18401	0.121784297	0.436006375	0.378710509	ENSSMAG00000000384/ENSSMAG00000008469/ENSSMAG00000014942	3
MF	GO:0005518	collagen binding	4/457	77/18401	0.124636563	0.442837485	0.384643938	ENSSMAG00000002481/ENSSMAG00000005932/ENSSMAG00000010908/ENSSMAG00000017032	4
MF	GO:0008374	O-acyltransferase activity	2/457	26/18401	0.135539314	0.470873618	0.408995826	ENSSMAG00000001438/ENSSMAG00000015808	2
MF	GO:0015108	chloride transmembrane transporter activity	2/457	26/18401	0.135539314	0.470873618	0.408995826	ENSSMAG00000008990/ENSSMAG00000020904	2
MF	GO:0015301	anion	2/457	26/18401	0.135539314	0.470873618	0.408995826	ENSSMAG00000008990/ENSSMAG00000020904	2
MF	GO:0051117	ATPase binding	4/457	80/18401	0.137798153	0.475200983	0.412754529	ENSSMAG00000002513/ENSSMAG00000008649/ENSSMAG00000012652/ENSSMAG00000015771	4
MF	GO:0048407	platelet-derived growth factor binding	2/457	27/18401	0.144092767	0.493281078	0.428458708	ENSSMAG00000020515/ENSSMAG00000020734	2
MF	GO:0008234	cysteine-type peptidase activity	3/457	54/18401	0.150245284	0.510616217	0.443515826	ENSSMAG00000009797/ENSSMAG00000015772/ENSSMAG00000016249	3
MF	GO:0008061	chitin binding	2/457	28/18401	0.152755241	0.515411567	0.447681015	ENSSMAG00000007860/ENSSMAG00000016568	2
MF	GO:0004222	metalloendopeptidase activity	7/457	178/18401	0.15546221	0.520798405	0.452359966	ENSSMAG00000002191/ENSSMAG00000002481/ENSSMAG00000005902/ENSSMAG00000006428/ENSSMAG00000010627/ENSSMAG00000010640/ENSSMAG00000019591	7
MF	GO:0008028	monocarboxylic acid transmembrane transporter activity	2/457	29/18401	0.161516079	0.529727558	0.460115734	ENSSMAG00000013424/ENSSMAG00000019747	2
MF	GO:0046914	transition metal ion binding	2/457	29/18401	0.161516079	0.529727558	0.460115734	ENSSMAG00000015771/ENSSMAG00000016687	2
MF	GO:0047555	3',5'-cyclic-GMP phosphodiesterase activity	2/457	29/18401	0.161516079	0.529727558	0.460115734	ENSSMAG00000008056/ENSSMAG00000011463	2
MF	GO:0005243	gap junction channel activity	3/457	57/18401	0.168244859	0.547964158	0.47595585	ENSSMAG00000004052/ENSSMAG00000016417/ENSSMAG00000019784	3
MF	GO:0017080	sodium channel regulator activity	2/457	30/18401	0.170365084	0.551042928	0.478630037	ENSSMAG00000002066/ENSSMAG00000014784	2
MF	GO:0017022	myosin binding	3/457	58/18401	0.17437907	0.560162902	0.48655155	ENSSMAG00000005351/ENSSMAG00000006190/ENSSMAG00000016301	3
MF	GO:0015116	sulfate transmembrane transporter activity	2/457	31/18401	0.179292505	0.572028467	0.496857854	ENSSMAG00000008990/ENSSMAG00000020904	2
MF	GO:0005385	zinc ion transmembrane transporter activity	2/457	32/18401	0.188289015	0.596672622	0.518263505	ENSSMAG00000005041/ENSSMAG00000008986	2
MF	GO:0003899	DNA-directed 5'-3' RNA polymerase activity	3/457	61/18401	0.193140032	0.602946609	0.523713024	ENSSMAG00000006023/ENSSMAG00000010881/ENSSMAG00000018060	3
MF	GO:0043621	protein self-association	3/457	61/18401	0.193140032	0.602946609	0.523713024	ENSSMAG00000009589/ENSSMAG00000016223/ENSSMAG00000019248	3
MF	GO:0004888	transmembrane signaling receptor activity	7/457	190/18401	0.194796934	0.602946609	0.523713024	ENSSMAG00000001071/ENSSMAG00000001303/ENSSMAG00000003516/ENSSMAG00000005013/ENSSMAG00000005932/ENSSMAG00000006023/ENSSMAG00000016432	7
MF	GO:0016620	oxidoreductase activity, acting on the aldehyde or oxo group of donors, NAD or NADP as acceptor	2/457	33/18401	0.197345703	0.602946609	0.523713024	ENSSMAG00000001415/ENSSMAG00000010687	2
MF	GO:0008092	cytoskeletal protein binding	4/457	93/18401	0.200463777	0.602946609	0.523713024	ENSSMAG00000002513/ENSSMAG00000015908/ENSSMAG00000018246/ENSSMAG00000019591	4
MF	GO:0005507	copper ion binding	3/457	63/18401	0.205914599	0.602946609	0.523713024	ENSSMAG00000005285/ENSSMAG00000017032/ENSSMAG00000019992	3
MF	GO:0046935	1-phosphatidylinositol-3-kinase regulator activity	2/457	34/18401	0.206454056	0.602946609	0.523713024	ENSSMAG00000010844/ENSSMAG00000020984	2
MF	GO:0050321	tau-protein kinase activity	2/457	34/18401	0.206454056	0.602946609	0.523713024	ENSSMAG00000002066/ENSSMAG00000010290	2
MF	GO:0015171	amino acid transmembrane transporter activity	2/457	35/18401	0.215605944	0.602946609	0.523713024	ENSSMAG00000000706/ENSSMAG00000012677	2
MF	GO:0004104	cholinesterase activity	1/457	10/18401	0.222408877	0.602946609	0.523713024	ENSSMAG00000000226	1
MF	GO:0004144	diacylglycerol O-acyltransferase activity	1/457	10/18401	0.222408877	0.602946609	0.523713024	ENSSMAG00000001438	1
MF	GO:0004332	fructose-bisphosphate aldolase activity	1/457	10/18401	0.222408877	0.602946609	0.523713024	ENSSMAG00000002513	1
MF	GO:0004813	alanine-tRNA ligase activity	1/457	10/18401	0.222408877	0.602946609	0.523713024	ENSSMAG00000012603	1
MF	GO:0005126	cytokine receptor binding	1/457	10/18401	0.222408877	0.602946609	0.523713024	ENSSMAG00000018246	1
MF	GO:0005432	calcium	1/457	10/18401	0.222408877	0.602946609	0.523713024	ENSSMAG00000021074	1
MF	GO:0015467	G-protein activated inward rectifier potassium channel activity	1/457	10/18401	0.222408877	0.602946609	0.523713024	ENSSMAG00000014045	1
MF	GO:0016015	morphogen activity	1/457	10/18401	0.222408877	0.602946609	0.523713024	ENSSMAG00000010967	1
MF	GO:0017002	activin-activated receptor activity	1/457	10/18401	0.222408877	0.602946609	0.523713024	ENSSMAG00000013344	1
MF	GO:0033897	ribonuclease T2 activity	1/457	10/18401	0.222408877	0.602946609	0.523713024	ENSSMAG00000018246	1
MF	GO:0048039	ubiquinone binding	1/457	10/18401	0.222408877	0.602946609	0.523713024	ENSSMAG00000006810	1
MF	GO:0048101	calcium- and calmodulin-regulated 3',5'-cyclic-GMP phosphodiesterase activity	1/457	10/18401	0.222408877	0.602946609	0.523713024	ENSSMAG00000008649	1
MF	GO:0050692	DNA binding domain binding	1/457	10/18401	0.222408877	0.602946609	0.523713024	ENSSMAG00000017299	1
MF	GO:0051903	S-(hydroxymethyl)glutathione dehydrogenase activity	1/457	10/18401	0.222408877	0.602946609	0.523713024	ENSSMAG00000000405	1
MF	GO:0061133	endopeptidase activator activity	1/457	10/18401	0.222408877	0.602946609	0.523713024	ENSSMAG00000018672	1
MF	GO:0097200	cysteine-type endopeptidase activity involved in execution phase of apoptosis	1/457	10/18401	0.222408877	0.602946609	0.523713024	ENSSMAG00000009168	1
MF	GO:0000064	L-ornithine transmembrane transporter activity	1/457	11/18401	0.241731325	0.605765882	0.526161814	ENSSMAG00000012677	1
MF	GO:0003796	lysozyme activity	1/457	11/18401	0.241731325	0.605765882	0.526161814	ENSSMAG00000019635	1
MF	GO:0004033	aldo-keto reductase (NADP) activity	1/457	11/18401	0.241731325	0.605765882	0.526161814	ENSSMAG00000000405	1
MF	GO:0004969	histamine receptor activity	1/457	11/18401	0.241731325	0.605765882	0.526161814	ENSSMAG00000019007	1
MF	GO:0016868	intramolecular transferase activity, phosphotransferases	1/457	11/18401	0.241731325	0.605765882	0.526161814	ENSSMAG00000010283	1
MF	GO:0030144	alpha-1,6-mannosylglycoprotein 6-beta-N-acetylglucosaminyltransferase activity	1/457	11/18401	0.241731325	0.605765882	0.526161814	ENSSMAG00000010293	1
MF	GO:0034722	gamma-glutamyl-peptidase activity	1/457	11/18401	0.241731325	0.605765882	0.526161814	ENSSMAG00000007526	1
MF	GO:0070324	thyroid hormone binding	1/457	11/18401	0.241731325	0.605765882	0.526161814	ENSSMAG00000018650	1
MF	GO:0070492	oligosaccharide binding	1/457	11/18401	0.241731325	0.605765882	0.526161814	ENSSMAG00000020438	1
MF	GO:0071558	histone demethylase activity (H3-K27 specific)	1/457	11/18401	0.241731325	0.605765882	0.526161814	ENSSMAG00000018260	1
MF	GO:1902388	ceramide 1-phosphate transfer activity	1/457	11/18401	0.241731325	0.605765882	0.526161814	ENSSMAG00000008986	1
MF	GO:1990254	keratin filament binding	1/457	11/18401	0.241731325	0.605765882	0.526161814	ENSSMAG00000019591	1
MF	GO:0005164	tumor necrosis factor receptor binding	2/457	38/18401	0.243246993	0.605765882	0.526161814	ENSSMAG00000013019/ENSSMAG00000016541	2
MF	GO:0016627	oxidoreductase activity, acting on the CH-CH group of donors	2/457	38/18401	0.243246993	0.605765882	0.526161814	ENSSMAG00000001180/ENSSMAG00000019655	2
MF	GO:0017147	Wnt-protein binding	3/457	70/18401	0.251928652	0.605765882	0.526161814	ENSSMAG00000005013/ENSSMAG00000020344/ENSSMAG00000020843	3
MF	GO:0050840	extracellular matrix binding	2/457	39/18401	0.252498932	0.605765882	0.526161814	ENSSMAG00000002290/ENSSMAG00000019395	2
MF	GO:0008233	peptidase activity	5/457	137/18401	0.254424238	0.605765882	0.526161814	ENSSMAG00000003344/ENSSMAG00000004978/ENSSMAG00000010967/ENSSMAG00000014708/ENSSMAG00000014802	5
MF	GO:0003729	mRNA binding	9/457	278/18401	0.255619557	0.605765882	0.526161814	ENSSMAG00000009294/ENSSMAG00000009860/ENSSMAG00000010200/ENSSMAG00000010627/ENSSMAG00000010640/ENSSMAG00000011929/ENSSMAG00000013271/ENSSMAG00000014802/ENSSMAG00000016421	9
MF	GO:0004175	endopeptidase activity	3/457	71/18401	0.258629043	0.605765882	0.526161814	ENSSMAG00000000039/ENSSMAG00000000114/ENSSMAG00000004565	3
MF	GO:0004471	malate dehydrogenase (decarboxylating) (NAD+) activity	1/457	12/18401	0.260574652	0.605765882	0.526161814	ENSSMAG00000008061	1
MF	GO:0005326	neurotransmitter transmembrane transporter activity	1/457	12/18401	0.260574652	0.605765882	0.526161814	ENSSMAG00000006319	1
MF	GO:0008422	beta-glucosidase activity	1/457	12/18401	0.260574652	0.605765882	0.526161814	ENSSMAG00000003499	1
MF	GO:0015189	L-lysine transmembrane transporter activity	1/457	12/18401	0.260574652	0.605765882	0.526161814	ENSSMAG00000012677	1
MF	GO:0016628	oxidoreductase activity, acting on the CH-CH group of donors, NAD or NADP as acceptor	1/457	12/18401	0.260574652	0.605765882	0.526161814	ENSSMAG00000019655	1
MF	GO:0031013	troponin I binding	1/457	12/18401	0.260574652	0.605765882	0.526161814	ENSSMAG00000005351	1
MF	GO:0031402	sodium ion binding	1/457	12/18401	0.260574652	0.605765882	0.526161814	ENSSMAG00000003049	1
MF	GO:0032794	GTPase activating protein binding	1/457	12/18401	0.260574652	0.605765882	0.526161814	ENSSMAG00000011637	1
MF	GO:1990239	steroid hormone binding	1/457	12/18401	0.260574652	0.605765882	0.526161814	ENSSMAG00000009098	1
MF	GO:0000976	transcription regulatory region sequence-specific DNA binding	8/457	247/18401	0.272315516	0.605765882	0.526161814	ENSSMAG00000002419/ENSSMAG00000003527/ENSSMAG00000007814/ENSSMAG00000008509/ENSSMAG00000015558/ENSSMAG00000016064/ENSSMAG00000018841/ENSSMAG00000019582	8
MF	GO:0004972	NMDA glutamate receptor activity	1/457	13/18401	0.278950713	0.605765882	0.526161814	ENSSMAG00000015556	1
MF	GO:0005113	patched binding	1/457	13/18401	0.278950713	0.605765882	0.526161814	ENSSMAG00000010967	1
MF	GO:0005219	ryanodine-sensitive calcium-release channel activity	1/457	13/18401	0.278950713	0.605765882	0.526161814	ENSSMAG00000019248	1
MF	GO:0005542	folic acid binding	1/457	13/18401	0.278950713	0.605765882	0.526161814	ENSSMAG00000000023	1
MF	GO:0015181	arginine transmembrane transporter activity	1/457	13/18401	0.278950713	0.605765882	0.526161814	ENSSMAG00000012677	1
MF	GO:0016805	dipeptidase activity	1/457	13/18401	0.278950713	0.605765882	0.526161814	ENSSMAG00000014802	1
MF	GO:0022850	serotonin-gated cation-selective channel activity	1/457	13/18401	0.278950713	0.605765882	0.526161814	ENSSMAG00000016432	1
MF	GO:0032559	adenyl ribonucleotide binding	1/457	13/18401	0.278950713	0.605765882	0.526161814	ENSSMAG00000018246	1
MF	GO:0047676	arachidonate-CoA ligase activity	1/457	13/18401	0.278950713	0.605765882	0.526161814	ENSSMAG00000014521	1
MF	GO:0102567	phospholipase A2 activity (consuming 1,2-dipalmitoylphosphatidylcholine)	1/457	13/18401	0.278950713	0.605765882	0.526161814	ENSSMAG00000015808	1
MF	GO:0102568	phospholipase A2 activity consuming 1,2-dioleoylphosphatidylethanolamine)	1/457	13/18401	0.278950713	0.605765882	0.526161814	ENSSMAG00000015808	1
MF	GO:1990226	histone methyltransferase binding	1/457	13/18401	0.278950713	0.605765882	0.526161814	ENSSMAG00000000114	1
MF	GO:2001069	glycogen binding	1/457	13/18401	0.278950713	0.605765882	0.526161814	ENSSMAG00000010397	1
MF	GO:0004198	calcium-dependent cysteine-type endopeptidase activity	2/457	42/18401	0.280279736	0.605765882	0.526161814	ENSSMAG00000009420/ENSSMAG00000019893	2
MF	GO:0004298	threonine-type endopeptidase activity	2/457	42/18401	0.280279736	0.605765882	0.526161814	ENSSMAG00000015858/ENSSMAG00000015866	2
MF	GO:0005267	potassium channel activity	2/457	43/18401	0.289528981	0.607533845	0.527697448	ENSSMAG00000012652/ENSSMAG00000016724	2
MF	GO:0003854	3-beta-hydroxy-delta5-steroid dehydrogenase activity	1/457	14/18401	0.29687107	0.607533845	0.527697448	ENSSMAG00000008189	1
MF	GO:0003993	acid phosphatase activity	1/457	14/18401	0.29687107	0.607533845	0.527697448	ENSSMAG00000014708	1
MF	GO:0004331	fructose-2,6-bisphosphate 2-phosphatase activity	1/457	14/18401	0.29687107	0.607533845	0.527697448	ENSSMAG00000012328	1
MF	GO:0004478	methionine adenosyltransferase activity	1/457	14/18401	0.29687107	0.607533845	0.527697448	ENSSMAG00000002023	1
MF	GO:0004967	glucagon receptor activity	1/457	14/18401	0.29687107	0.607533845	0.527697448	ENSSMAG00000002937	1
MF	GO:0005220	inositol 1,4,5-trisphosphate-sensitive calcium-release channel activity	1/457	14/18401	0.29687107	0.607533845	0.527697448	ENSSMAG00000010687	1
MF	GO:0005381	iron ion transmembrane transporter activity	1/457	14/18401	0.29687107	0.607533845	0.527697448	ENSSMAG00000020746	1
MF	GO:0005501	retinoid binding	1/457	14/18401	0.29687107	0.607533845	0.527697448	ENSSMAG00000019074	1
MF	GO:0035727	lysophosphatidic acid binding	1/457	14/18401	0.29687107	0.607533845	0.527697448	ENSSMAG00000015940	1
MF	GO:1902282	voltage-gated potassium channel activity involved in ventricular cardiac muscle cell action potential repolarization	1/457	14/18401	0.29687107	0.607533845	0.527697448	ENSSMAG00000009139	1
MF	GO:0008009	chemokine activity	2/457	44/18401	0.298763746	0.607533845	0.527697448	ENSSMAG00000011637/ENSSMAG00000011742	2
MF	GO:0050661	NADP binding	2/457	44/18401	0.298763746	0.607533845	0.527697448	ENSSMAG00000001180/ENSSMAG00000017445	2
MF	GO:0004879	nuclear receptor activity	3/457	77/18401	0.299233088	0.607533845	0.527697448	ENSSMAG00000002080/ENSSMAG00000007024/ENSSMAG00000007598	3
MF	GO:0005242	inward rectifier potassium channel activity	2/457	45/18401	0.307979055	0.612151514	0.531708307	ENSSMAG00000008761/ENSSMAG00000014045	2
MF	GO:0004908	interleukin-1 receptor activity	1/457	15/18401	0.314347	0.612151514	0.531708307	ENSSMAG00000007143	1
MF	GO:0004945	angiotensin type II receptor activity	1/457	15/18401	0.314347	0.612151514	0.531708307	ENSSMAG00000007082	1
MF	GO:0005337	nucleoside transmembrane transporter activity	1/457	15/18401	0.314347	0.612151514	0.531708307	ENSSMAG00000021086	1
MF	GO:0017069	snRNA binding	1/457	15/18401	0.314347	0.612151514	0.531708307	ENSSMAG00000004704	1
MF	GO:0032454	histone demethylase activity (H3-K9 specific)	1/457	15/18401	0.314347	0.612151514	0.531708307	ENSSMAG00000015558	1
MF	GO:0046920	alpha-(1->3)-fucosyltransferase activity	1/457	15/18401	0.314347	0.612151514	0.531708307	ENSSMAG00000016964	1
MF	GO:0120020	cholesterol transfer activity	1/457	15/18401	0.314347	0.612151514	0.531708307	ENSSMAG00000004858	1
MF	GO:0004181	metallocarboxypeptidase activity	2/457	46/18401	0.317170188	0.612151514	0.531708307	ENSSMAG00000007082/ENSSMAG00000015556	2
MF	GO:0005112	Notch binding	2/457	46/18401	0.317170188	0.612151514	0.531708307	ENSSMAG00000006534/ENSSMAG00000021110	2
MF	GO:0009055	electron transfer activity	2/457	46/18401	0.317170188	0.612151514	0.531708307	ENSSMAG00000015473/ENSSMAG00000016541	2
MF	GO:0097718	disordered domain specific binding	2/457	46/18401	0.317170188	0.612151514	0.531708307	ENSSMAG00000008649/ENSSMAG00000016301	2
MF	GO:0003950	NAD+ ADP-ribosyltransferase activity	2/457	47/18401	0.326332666	0.621776787	0.540068717	ENSSMAG00000020838/ENSSMAG00000021378	2
MF	GO:0001733	galactosylceramide sulfotransferase activity	1/457	16/18401	0.331389501	0.621776787	0.540068717	ENSSMAG00000014667	1
MF	GO:0004568	chitinase activity	1/457	16/18401	0.331389501	0.621776787	0.540068717	ENSSMAG00000007860	1
MF	GO:0004985	opioid receptor activity	1/457	16/18401	0.331389501	0.621776787	0.540068717	ENSSMAG00000005066	1
MF	GO:0004994	somatostatin receptor activity	1/457	16/18401	0.331389501	0.621776787	0.540068717	ENSSMAG00000005066	1
MF	GO:0030247	polysaccharide binding	1/457	16/18401	0.331389501	0.621776787	0.540068717	ENSSMAG00000019395	1
MF	GO:0008083	growth factor activity	5/457	153/18401	0.33143752	0.621776787	0.540068717	ENSSMAG00000002714/ENSSMAG00000005337/ENSSMAG00000006023/ENSSMAG00000008061/ENSSMAG00000010283	5
MF	GO:0003713	transcription coactivator activity	8/457	264/18401	0.334197496	0.624332523	0.542288601	ENSSMAG00000002363/ENSSMAG00000002427/ENSSMAG00000004840/ENSSMAG00000005932/ENSSMAG00000010290/ENSSMAG00000012793/ENSSMAG00000014378/ENSSMAG00000018143	8
MF	GO:0005184	neuropeptide hormone activity	2/457	48/18401	0.335462251	0.624332523	0.542288601	ENSSMAG00000004580/ENSSMAG00000011434	2
MF	GO:0051087	chaperone binding	4/457	119/18401	0.342595111	0.630179002	0.547366791	ENSSMAG00000004711/ENSSMAG00000016964/ENSSMAG00000019992/ENSSMAG00000020460	4
MF	GO:0003841	1-acylglycerol-3-phosphate O-acyltransferase activity	1/457	17/18401	0.348009299	0.630179002	0.547366791	ENSSMAG00000015940	1
MF	GO:0004499	N,N-dimethylaniline monooxygenase activity	1/457	17/18401	0.348009299	0.630179002	0.547366791	ENSSMAG00000017445	1
MF	GO:0005272	sodium channel activity	1/457	17/18401	0.348009299	0.630179002	0.547366791	ENSSMAG00000012652	1
MF	GO:0016504	peptidase activator activity	1/457	17/18401	0.348009299	0.630179002	0.547366791	ENSSMAG00000000039	1
MF	GO:0051379	epinephrine binding	1/457	17/18401	0.348009299	0.630179002	0.547366791	ENSSMAG00000017299	1
MF	GO:0099106	ion channel regulator activity	1/457	17/18401	0.348009299	0.630179002	0.547366791	ENSSMAG00000014784	1
MF	GO:0051537	2 iron, 2 sulfur cluster binding	2/457	50/18401	0.353606909	0.637852463	0.554031878	ENSSMAG00000005079/ENSSMAG00000008174	2
MF	GO:0003690	double-stranded DNA binding	3/457	86/18401	0.360563391	0.644595118	0.559888476	ENSSMAG00000002419/ENSSMAG00000016064/ENSSMAG00000019591	3
MF	GO:0030145	manganese ion binding	3/457	86/18401	0.360563391	0.644595118	0.559888476	ENSSMAG00000009257/ENSSMAG00000014053/ENSSMAG00000017299	3
MF	GO:0004322	ferroxidase activity	1/457	18/18401	0.364216858	0.644595118	0.559888476	ENSSMAG00000019992	1
MF	GO:0019205	nucleobase-containing compound kinase activity	1/457	18/18401	0.364216858	0.644595118	0.559888476	ENSSMAG00000017245	1
MF	GO:0072542	protein phosphatase activator activity	1/457	18/18401	0.364216858	0.644595118	0.559888476	ENSSMAG00000010293	1
MF	GO:0046332	SMAD binding	3/457	87/18401	0.367351116	0.647698021	0.562583625	ENSSMAG00000020344/ENSSMAG00000020843/ENSSMAG00000021181	3
MF	GO:0008236	serine-type peptidase activity	2/457	52/18401	0.371574635	0.650255612	0.564805121	ENSSMAG00000000055/ENSSMAG00000014802	2
MF	GO:0051213	dioxygenase activity	2/457	52/18401	0.371574635	0.650255612	0.564805121	ENSSMAG00000007337/ENSSMAG00000008986	2
MF	GO:0003726	double-stranded RNA adenosine deaminase activity	1/457	19/18401	0.380022379	0.656054813	0.569842246	ENSSMAG00000009423	1
MF	GO:0008188	neuropeptide receptor activity	1/457	19/18401	0.380022379	0.656054813	0.569842246	ENSSMAG00000005066	1
MF	GO:0031005	filamin binding	1/457	19/18401	0.380022379	0.656054813	0.569842246	ENSSMAG00000009701	1
MF	GO:0005154	epidermal growth factor receptor binding	2/457	53/18401	0.380483815	0.656054813	0.569842246	ENSSMAG00000008040/ENSSMAG00000008061	2
MF	GO:0018024	histone-lysine N-methyltransferase activity	2/457	54/18401	0.389339143	0.667120133	0.579453465	ENSSMAG00000003347/ENSSMAG00000015500	2
MF	GO:0030165	PDZ domain binding	3/457	91/18401	0.394359195	0.667120133	0.579453465	ENSSMAG00000005066/ENSSMAG00000006534/ENSSMAG00000021110	3
MF	GO:0005247	voltage-gated chloride channel activity	1/457	20/18401	0.395435814	0.667120133	0.579453465	ENSSMAG00000018820	1
MF	GO:0005521	lamin binding	1/457	20/18401	0.395435814	0.667120133	0.579453465	ENSSMAG00000000394	1
MF	GO:0016831	carboxy-lyase activity	1/457	20/18401	0.395435814	0.667120133	0.579453465	ENSSMAG00000001078	1
MF	GO:0097153	cysteine-type endopeptidase activity involved in apoptotic process	1/457	20/18401	0.395435814	0.667120133	0.579453465	ENSSMAG00000009168	1
MF	GO:0005520	insulin-like growth factor binding	2/457	55/18401	0.398137799	0.668373309	0.580541961	ENSSMAG00000016813/ENSSMAG00000020265	2
MF	GO:0005044	scavenger receptor activity	4/457	129/18401	0.399028841	0.668373309	0.580541961	ENSSMAG00000001071/ENSSMAG00000002066/ENSSMAG00000004840/ENSSMAG00000019395	4
MF	GO:0030246	carbohydrate binding	6/457	206/18401	0.404746406	0.668433896	0.580594586	ENSSMAG00000001071/ENSSMAG00000005153/ENSSMAG00000006306/ENSSMAG00000016568/ENSSMAG00000018246/ENSSMAG00000018260	6
MF	GO:0004721	phosphoprotein phosphatase activity	3/457	93/18401	0.407753703	0.668433896	0.580594586	ENSSMAG00000001641/ENSSMAG00000005591/ENSSMAG00000005679	3
MF	GO:0004536	deoxyribonuclease activity	1/457	21/18401	0.41046687	0.668433896	0.580594586	ENSSMAG00000003347	1
MF	GO:0005078	MAP-kinase scaffold activity	1/457	21/18401	0.41046687	0.668433896	0.580594586	ENSSMAG00000012531	1
MF	GO:0008251	tRNA-specific adenosine deaminase activity	1/457	21/18401	0.41046687	0.668433896	0.580594586	ENSSMAG00000009423	1
MF	GO:0016810	hydrolase activity, acting on carbon-nitrogen (but not peptide) bonds	1/457	21/18401	0.41046687	0.668433896	0.580594586	ENSSMAG00000009701	1
MF	GO:0055077	gap junction hemi-channel activity	1/457	21/18401	0.41046687	0.668433896	0.580594586	ENSSMAG00000019784	1
MF	GO:0070700	BMP receptor binding	1/457	21/18401	0.41046687	0.668433896	0.580594586	ENSSMAG00000018802	1
MF	GO:0031490	chromatin DNA binding	3/457	95/18401	0.42105826	0.678175614	0.589056138	ENSSMAG00000001293/ENSSMAG00000015558/ENSSMAG00000016039	3
MF	GO:0009922	fatty acid elongase activity	1/457	22/18401	0.425125012	0.678175614	0.589056138	ENSSMAG00000015395	1
MF	GO:0016298	lipase activity	1/457	22/18401	0.425125012	0.678175614	0.589056138	ENSSMAG00000000384	1
MF	GO:0016798	hydrolase activity, acting on glycosyl bonds	1/457	22/18401	0.425125012	0.678175614	0.589056138	ENSSMAG00000015384	1
MF	GO:0016812	hydrolase activity, acting on carbon-nitrogen (but not peptide) bonds, in cyclic amides	1/457	22/18401	0.425125012	0.678175614	0.589056138	ENSSMAG00000009701	1
MF	GO:0045182	translation regulator activity	1/457	22/18401	0.425125012	0.678175614	0.589056138	ENSSMAG00000016421	1
MF	GO:0000149	SNARE binding	3/457	97/18401	0.434261174	0.689256628	0.59868099	ENSSMAG00000006319/ENSSMAG00000010003/ENSSMAG00000015541	3
MF	GO:0004935	adrenergic receptor activity	1/457	23/18401	0.439419471	0.689256628	0.59868099	ENSSMAG00000019007	1
MF	GO:0052650	NADP-retinol dehydrogenase activity	1/457	23/18401	0.439419471	0.689256628	0.59868099	ENSSMAG00000017385	1
MF	GO:0070034	telomerase RNA binding	1/457	23/18401	0.439419471	0.689256628	0.59868099	ENSSMAG00000000945	1
MF	GO:0070915	lysophosphatidic acid receptor activity	1/457	23/18401	0.439419471	0.689256628	0.59868099	ENSSMAG00000014667	1
MF	GO:0008484	sulfuric ester hydrolase activity	1/457	24/18401	0.453359252	0.706396975	0.613568913	ENSSMAG00000014521	1
MF	GO:0051378	serotonin binding	1/457	24/18401	0.453359252	0.706396975	0.613568913	ENSSMAG00000016432	1
MF	GO:0051539	4 iron, 4 sulfur cluster binding	2/457	63/18401	0.466202398	0.713358376	0.619615512	ENSSMAG00000001180/ENSSMAG00000015384	2
MF	GO:0004950	chemokine receptor activity	1/457	25/18401	0.466953137	0.713358376	0.619615512	ENSSMAG00000007311	1
MF	GO:0005159	insulin-like growth factor receptor binding	1/457	25/18401	0.466953137	0.713358376	0.619615512	ENSSMAG00000010844	1
MF	GO:0008420	RNA polymerase II CTD heptapeptide repeat phosphatase activity	1/457	25/18401	0.466953137	0.713358376	0.619615512	ENSSMAG00000013594	1
MF	GO:0036042	long-chain fatty acyl-CoA binding	1/457	25/18401	0.466953137	0.713358376	0.619615512	ENSSMAG00000015940	1
MF	GO:0046933	proton-transporting ATP synthase activity, rotational mechanism	1/457	25/18401	0.466953137	0.713358376	0.619615512	ENSSMAG00000006504	1
MF	GO:0005546	phosphatidylinositol-4,5-bisphosphate binding	3/457	103/18401	0.473154759	0.720029517	0.625409994	ENSSMAG00000009139/ENSSMAG00000013594/ENSSMAG00000014045	3
MF	GO:0004601	peroxidase activity	2/457	64/18401	0.474390449	0.720029517	0.625409994	ENSSMAG00000016108/ENSSMAG00000020788	2
MF	GO:0004402	histone acetyltransferase activity	2/457	65/18401	0.482502072	0.727631742	0.632013207	ENSSMAG00000004840/ENSSMAG00000005932	2
MF	GO:0048306	calcium-dependent protein binding	2/457	65/18401	0.482502072	0.727631742	0.632013207	ENSSMAG00000005153/ENSSMAG00000016301	2
MF	GO:0004197	cysteine-type endopeptidase activity	3/457	105/18401	0.485849526	0.729594249	0.633717819	ENSSMAG00000009168/ENSSMAG00000009797/ENSSMAG00000016249	3
MF	GO:0004000	adenosine deaminase activity	1/457	27/18401	0.493137264	0.729594249	0.633717819	ENSSMAG00000009423	1
MF	GO:0005496	steroid binding	1/457	27/18401	0.493137264	0.729594249	0.633717819	ENSSMAG00000009098	1
MF	GO:0005548	phospholipid transporter activity	1/457	27/18401	0.493137264	0.729594249	0.633717819	ENSSMAG00000008986	1
MF	GO:0016208	AMP binding	1/457	27/18401	0.493137264	0.729594249	0.633717819	ENSSMAG00000012328	1
MF	GO:0042043	neurexin family protein binding	1/457	27/18401	0.493137264	0.729594249	0.633717819	ENSSMAG00000016047	1
MF	GO:0004553	hydrolase activity, hydrolyzing O-glycosyl compounds	2/457	67/18401	0.498491105	0.735196001	0.638583442	ENSSMAG00000003499/ENSSMAG00000007860	2
MF	GO:0001530	lipopolysaccharide binding	1/457	28/18401	0.505744006	0.736627139	0.639826513	ENSSMAG00000013329	1
MF	GO:0004857	enzyme inhibitor activity	1/457	28/18401	0.505744006	0.736627139	0.639826513	ENSSMAG00000021038	1
MF	GO:0005227	calcium activated cation channel activity	1/457	28/18401	0.505744006	0.736627139	0.639826513	ENSSMAG00000016186	1
MF	GO:0030295	protein kinase activator activity	1/457	28/18401	0.505744006	0.736627139	0.639826513	ENSSMAG00000011429	1
MF	GO:0019904	protein domain specific binding	6/457	230/18401	0.509293129	0.73949993	0.642321789	ENSSMAG00000000162/ENSSMAG00000002080/ENSSMAG00000004711/ENSSMAG00000007814/ENSSMAG00000008509/ENSSMAG00000009508	6
MF	GO:0001968	fibronectin binding	1/457	29/18401	0.51803786	0.747568481	0.649330047	ENSSMAG00000020265	1
MF	GO:0030414	peptidase inhibitor activity	1/457	29/18401	0.51803786	0.747568481	0.649330047	ENSSMAG00000012844	1
MF	GO:0016779	nucleotidyltransferase activity	2/457	70/18401	0.521873413	0.750793345	0.652131129	ENSSMAG00000003344/ENSSMAG00000004704	2
MF	GO:0004984	olfactory receptor activity	2/457	71/18401	0.529503684	0.753280195	0.654291181	ENSSMAG00000009683/ENSSMAG00000016584	2
MF	GO:0008307	structural constituent of muscle	2/457	71/18401	0.529503684	0.753280195	0.654291181	ENSSMAG00000008056/ENSSMAG00000019591	2
MF	GO:0030674	protein-macromolecule adaptor activity	2/457	71/18401	0.529503684	0.753280195	0.654291181	ENSSMAG00000001784/ENSSMAG00000016964	2
MF	GO:0048185	activin binding	1/457	30/18401	0.530026577	0.753280195	0.654291181	ENSSMAG00000013344	1
MF	GO:0016836	hydro-lyase activity	1/457	31/18401	0.541717712	0.762959781	0.662698766	ENSSMAG00000016186	1
MF	GO:0017134	fibroblast growth factor binding	1/457	31/18401	0.541717712	0.762959781	0.662698766	ENSSMAG00000003499	1
MF	GO:0070679	inositol 1,4,5 trisphosphate binding	1/457	31/18401	0.541717712	0.762959781	0.662698766	ENSSMAG00000010687	1
MF	GO:0004713	protein tyrosine kinase activity	2/457	73/18401	0.544514324	0.764602449	0.66412557	ENSSMAG00000014995/ENSSMAG00000020734	2
MF	GO:0035615	clathrin adaptor activity	1/457	32/18401	0.553118638	0.769770449	0.66861444	ENSSMAG00000021181	1
MF	GO:0043236	laminin binding	1/457	32/18401	0.553118638	0.769770449	0.66861444	ENSSMAG00000006306	1
MF	GO:0048027	mRNA 5'-UTR binding	1/457	32/18401	0.553118638	0.769770449	0.66861444	ENSSMAG00000016421	1
MF	GO:0004143	diacylglycerol kinase activity	1/457	33/18401	0.564236542	0.778314524	0.676035733	ENSSMAG00000018478	1
MF	GO:0008253	5'-nucleotidase activity	1/457	33/18401	0.564236542	0.778314524	0.676035733	ENSSMAG00000014708	1
MF	GO:0015379	potassium	1/457	33/18401	0.564236542	0.778314524	0.676035733	ENSSMAG00000010831	1
MF	GO:0017046	peptide hormone binding	2/457	76/18401	0.566397915	0.779004757	0.676635262	ENSSMAG00000002937/ENSSMAG00000014708	2
MF	GO:0000049	tRNA binding	2/457	77/18401	0.57352231	0.781773294	0.679039984	ENSSMAG00000012603/ENSSMAG00000018455	2
MF	GO:0004089	carbonate dehydratase activity	1/457	34/18401	0.575078436	0.781773294	0.679039984	ENSSMAG00000016186	1
MF	GO:0005539	glycosaminoglycan binding	1/457	34/18401	0.575078436	0.781773294	0.679039984	ENSSMAG00000010967	1
MF	GO:0051020	GTPase binding	1/457	34/18401	0.575078436	0.781773294	0.679039984	ENSSMAG00000009294	1
MF	GO:0005200	structural constituent of cytoskeleton	2/457	78/18401	0.580561215	0.784772549	0.681645105	ENSSMAG00000009188/ENSSMAG00000019591	2
MF	GO:0015035	protein disulfide oxidoreductase activity	1/457	35/18401	0.585651156	0.784772549	0.681645105	ENSSMAG00000016541	1
MF	GO:0030553	cGMP binding	1/457	35/18401	0.585651156	0.784772549	0.681645105	ENSSMAG00000011463	1
MF	GO:0046873	metal ion transmembrane transporter activity	1/457	35/18401	0.585651156	0.784772549	0.681645105	ENSSMAG00000005041	1
MF	GO:0050681	androgen receptor binding	1/457	35/18401	0.585651156	0.784772549	0.681645105	ENSSMAG00000010798	1
MF	GO:0031681	G-protein beta-subunit binding	1/457	36/18401	0.595961372	0.794050805	0.6897041	ENSSMAG00000008124	1
MF	GO:0051536	iron-sulfur cluster binding	1/457	36/18401	0.595961372	0.794050805	0.6897041	ENSSMAG00000001180	1
MF	GO:0035257	nuclear hormone receptor binding	1/457	37/18401	0.606015587	0.798682119	0.69372681	ENSSMAG00000016039	1
MF	GO:0042165	neurotransmitter binding	1/457	37/18401	0.606015587	0.798682119	0.69372681	ENSSMAG00000011776	1
MF	GO:0005245	voltage-gated calcium channel activity	2/457	82/18401	0.607859686	0.798682119	0.69372681	ENSSMAG00000012652/ENSSMAG00000020972	2
MF	GO:0042626	ATPase-coupled transmembrane transporter activity	2/457	82/18401	0.607859686	0.798682119	0.69372681	ENSSMAG00000000683/ENSSMAG00000003547	2
MF	GO:0008017	microtubule binding	8/457	339/18401	0.607952061	0.798682119	0.69372681	ENSSMAG00000000023/ENSSMAG00000003347/ENSSMAG00000005959/ENSSMAG00000008649/ENSSMAG00000009701/ENSSMAG00000014154/ENSSMAG00000018224/ENSSMAG00000020344	8
MF	GO:0005544	calcium-dependent phospholipid binding	2/457	83/18401	0.614469953	0.802276798	0.696849109	ENSSMAG00000015541/ENSSMAG00000015908	2
MF	GO:0022848	acetylcholine-gated cation-selective channel activity	1/457	38/18401	0.615820143	0.802276798	0.696849109	ENSSMAG00000001071	1
MF	GO:0042056	chemoattractant activity	1/457	38/18401	0.615820143	0.802276798	0.696849109	ENSSMAG00000020438	1
MF	GO:0005104	fibroblast growth factor receptor binding	1/457	39/18401	0.625381228	0.812475888	0.705707931	ENSSMAG00000003499	1
MF	GO:1990841	promoter-specific chromatin binding	2/457	85/18401	0.627433908	0.812890891	0.706068399	ENSSMAG00000018776/ENSSMAG00000019072	2
MF	GO:0003730	mRNA 3'-UTR binding	2/457	86/18401	0.633787968	0.813324004	0.706444596	ENSSMAG00000014912/ENSSMAG00000016421	2
MF	GO:0004623	phospholipase A2 activity	1/457	40/18401	0.634704873	0.813324004	0.706444596	ENSSMAG00000015940	1
MF	GO:0042923	neuropeptide binding	1/457	40/18401	0.634704873	0.813324004	0.706444596	ENSSMAG00000005066	1
MF	GO:0047617	acyl-CoA hydrolase activity	1/457	40/18401	0.634704873	0.813324004	0.706444596	ENSSMAG00000001804	1
MF	GO:0016746	transferase activity, transferring acyl groups	2/457	87/18401	0.64005707	0.817947591	0.710460594	ENSSMAG00000001438/ENSSMAG00000001804	2
MF	GO:0042162	telomeric DNA binding	1/457	41/18401	0.643796964	0.820491239	0.71266998	ENSSMAG00000000945	1
MF	GO:0004714	transmembrane receptor protein tyrosine kinase activity	2/457	88/18401	0.646241506	0.821374705	0.713437349	ENSSMAG00000014995/ENSSMAG00000020734	2
MF	GO:0003785	actin monomer binding	1/457	42/18401	0.652663237	0.825064847	0.716642567	ENSSMAG00000014378	1
MF	GO:0042813	Wnt-activated receptor activity	1/457	42/18401	0.652663237	0.825064847	0.716642567	ENSSMAG00000005013	1
MF	GO:0005244	voltage-gated ion channel activity	1/457	44/18401	0.669740583	0.841498411	0.730916586	ENSSMAG00000004898	1
MF	GO:0098632	cell-cell adhesion mediator activity	1/457	44/18401	0.669740583	0.841498411	0.730916586	ENSSMAG00000021378	1
MF	GO:0001664	G protein-coupled receptor binding	2/457	93/18401	0.675906414	0.841498411	0.730916586	ENSSMAG00000011434/ENSSMAG00000020712	2
MF	GO:0003746	translation elongation factor activity	2/457	93/18401	0.675906414	0.841498411	0.730916586	ENSSMAG00000005634/ENSSMAG00000018455	2
MF	GO:0030234	enzyme regulator activity	1/457	45/18401	0.677962436	0.841498411	0.730916586	ENSSMAG00000016301	1
MF	GO:0003724	RNA helicase activity	2/457	94/18401	0.681590945	0.841498411	0.730916586	ENSSMAG00000001965/ENSSMAG00000018980	2
MF	GO:0000175	3'-5'-exoribonuclease activity	1/457	46/18401	0.685980041	0.841498411	0.730916586	ENSSMAG00000004704	1
MF	GO:0008144	drug binding	1/457	46/18401	0.685980041	0.841498411	0.730916586	ENSSMAG00000019248	1
MF	GO:0017075	syntaxin-1 binding	1/457	46/18401	0.685980041	0.841498411	0.730916586	ENSSMAG00000011633	1
MF	GO:0019838	growth factor binding	1/457	46/18401	0.685980041	0.841498411	0.730916586	ENSSMAG00000020734	1
MF	GO:0030215	semaphorin receptor binding	1/457	46/18401	0.685980041	0.841498411	0.730916586	ENSSMAG00000011239	1
MF	GO:0008528	G protein-coupled peptide receptor activity	2/457	95/18401	0.687193798	0.841498411	0.730916586	ENSSMAG00000002937/ENSSMAG00000014708	2
MF	GO:0035198	miRNA binding	1/457	47/18401	0.693798463	0.847373643	0.736019751	ENSSMAG00000009294	1
MF	GO:0042277	peptide binding	2/457	99/18401	0.708799596	0.863446781	0.749980707	ENSSMAG00000005066/ENSSMAG00000011869	2
MF	GO:0005543	phospholipid binding	2/457	100/18401	0.714002622	0.864142667	0.750585147	ENSSMAG00000000039/ENSSMAG00000016541	2
MF	GO:0019905	syntaxin binding	2/457	100/18401	0.714002622	0.864142667	0.750585147	ENSSMAG00000006319/ENSSMAG00000015541	2
MF	GO:0017048	Rho GTPase binding	1/457	50/18401	0.716107391	0.864142667	0.750585147	ENSSMAG00000017999	1
MF	GO:0045296	cadherin binding	2/457	101/18401	0.71912754	0.864142667	0.750585147	ENSSMAG00000018881/ENSSMAG00000021338	2
MF	GO:0030544	Hsp70 protein binding	1/457	51/18401	0.723177246	0.864142667	0.750585147	ENSSMAG00000001078	1
MF	GO:0030898	actin-dependent ATPase activity	1/457	51/18401	0.723177246	0.864142667	0.750585147	ENSSMAG00000001641	1
MF	GO:0071949	FAD binding	1/457	51/18401	0.723177246	0.864142667	0.750585147	ENSSMAG00000019039	1
MF	GO:0016787	hydrolase activity	7/457	333/18401	0.72411102	0.864142667	0.750585147	ENSSMAG00000000226/ENSSMAG00000000391/ENSSMAG00000001415/ENSSMAG00000007311/ENSSMAG00000009420/ENSSMAG00000015940/ENSSMAG00000018980	7
MF	GO:0003714	transcription corepressor activity	5/457	244/18401	0.728072866	0.865745157	0.751977052	ENSSMAG00000001641/ENSSMAG00000002080/ENSSMAG00000010052/ENSSMAG00000017807/ENSSMAG00000018705	5
MF	GO:0003725	double-stranded RNA binding	2/457	103/18401	0.729145708	0.865745157	0.751977052	ENSSMAG00000001303/ENSSMAG00000009423	2
MF	GO:0005248	voltage-gated sodium channel activity	1/457	53/18401	0.736794254	0.872617437	0.757946242	ENSSMAG00000012652	1
MF	GO:0004993	G protein-coupled serotonin receptor activity	1/457	54/18401	0.743350011	0.875957676	0.760847538	ENSSMAG00000019007	1
MF	GO:0009881	photoreceptor activity	1/457	54/18401	0.743350011	0.875957676	0.760847538	ENSSMAG00000009860	1
MF	GO:0008289	lipid binding	4/457	205/18401	0.752685841	0.88417231	0.767982682	ENSSMAG00000003146/ENSSMAG00000003905/ENSSMAG00000004704/ENSSMAG00000007526	4
MF	GO:0005516	calmodulin binding	3/457	158/18401	0.755479725	0.88417231	0.767982682	ENSSMAG00000009139/ENSSMAG00000018455/ENSSMAG00000019248	3
MF	GO:0005540	hyaluronic acid binding	1/457	56/18401	0.755976751	0.88417231	0.767982682	ENSSMAG00000002195	1
MF	GO:0016758	transferase activity, transferring hexosyl groups	1/457	57/18401	0.762055717	0.889065003	0.772232423	ENSSMAG00000008605	1
MF	GO:0003697	single-stranded DNA binding	2/457	111/18401	0.766232846	0.889343936	0.772474702	ENSSMAG00000009294/ENSSMAG00000018478	2
MF	GO:0000146	microfilament motor activity	1/457	58/18401	0.76798357	0.889343936	0.772474702	ENSSMAG00000001641	1
MF	GO:0030374	nuclear receptor transcription coactivator activity	1/457	58/18401	0.76798357	0.889343936	0.772474702	ENSSMAG00000016039	1
MF	GO:0004114	3',5'-cyclic-nucleotide phosphodiesterase activity	1/457	59/18401	0.773764059	0.891726509	0.774544179	ENSSMAG00000011463	1
MF	GO:0008022	protein C-terminus binding	3/457	163/18401	0.773843687	0.891726509	0.774544179	ENSSMAG00000008649/ENSSMAG00000016301/ENSSMAG00000021181	3
MF	GO:0038023	signaling receptor activity	4/457	213/18401	0.778570255	0.89373837	0.776291661	ENSSMAG00000003516/ENSSMAG00000006871/ENSSMAG00000007024/ENSSMAG00000011869	4
MF	GO:0004177	aminopeptidase activity	1/457	60/18401	0.779400839	0.89373837	0.776291661	ENSSMAG00000008994	1
MF	GO:0036459	thiol-dependent ubiquitinyl hydrolase activity	2/457	115/18401	0.783068287	0.895753724	0.778042175	ENSSMAG00000015500/ENSSMAG00000015558	2
MF	GO:0003727	single-stranded RNA binding	1/457	63/18401	0.79548414	0.903346397	0.78463709	ENSSMAG00000013271	1
MF	GO:0004190	aspartic-type endopeptidase activity	1/457	63/18401	0.79548414	0.903346397	0.78463709	ENSSMAG00000010970	1
MF	GO:0004527	exonuclease activity	1/457	63/18401	0.79548414	0.903346397	0.78463709	ENSSMAG00000000709	1
MF	GO:0005251	delayed rectifier potassium channel activity	1/457	64/18401	0.800580866	0.906938227	0.787756916	ENSSMAG00000009139	1
MF	GO:0008237	metallopeptidase activity	1/457	65/18401	0.805550847	0.910369511	0.790737293	ENSSMAG00000019039	1
MF	GO:0030276	clathrin binding	1/457	66/18401	0.810397229	0.913644953	0.793582307	ENSSMAG00000015541	1
MF	GO:0001786	phosphatidylserine binding	1/457	69/18401	0.824225076	0.924788422	0.803261406	ENSSMAG00000015541	1
MF	GO:0005212	structural constituent of eye lens	1/457	69/18401	0.824225076	0.924788422	0.803261406	ENSSMAG00000018478	1
MF	GO:0005230	extracellular ligand-gated ion channel activity	1/457	70/18401	0.828606984	0.927486099	0.805604579	ENSSMAG00000016432	1
MF	GO:0051371	muscle alpha-actinin binding	1/457	72/18401	0.837046494	0.934701919	0.811872164	ENSSMAG00000012652	1
MF	GO:0015276	ligand-gated ion channel activity	1/457	74/18401	0.845071302	0.941421474	0.817708698	ENSSMAG00000015556	1
MF	GO:0005262	calcium channel activity	1/457	76/18401	0.852701742	0.947670893	0.823136878	ENSSMAG00000012652	1
MF	GO:0005254	chloride channel activity	1/457	77/18401	0.856375156	0.949503423	0.824728593	ENSSMAG00000004898	1
MF	GO:0002039	p53 binding	1/457	80/18401	0.866855934	0.956601019	0.83089349	ENSSMAG00000008799	1
MF	GO:0003755	peptidyl-prolyl cis-trans isomerase activity	1/457	80/18401	0.866855934	0.956601019	0.83089349	ENSSMAG00000016047	1
MF	GO:0008138	protein tyrosine/serine/threonine phosphatase activity	1/457	85/18401	0.882655314	0.965713036	0.838808091	ENSSMAG00000009168	1
MF	GO:0015631	tubulin binding	1/457	85/18401	0.882655314	0.965713036	0.838808091	ENSSMAG00000016186	1
MF	GO:0016706	2-oxoglutarate-dependent dioxygenase activity	1/457	85/18401	0.882655314	0.965713036	0.838808091	ENSSMAG00000001804	1
MF	GO:0008201	heparin binding	2/457	147/18401	0.883349451	0.965713036	0.838808091	ENSSMAG00000006760/ENSSMAG00000014912	2
MF	GO:0008066	glutamate receptor activity	1/457	86/18401	0.885583165	0.965903499	0.838973525	ENSSMAG00000015556	1
MF	GO:0004722	protein serine/threonine phosphatase activity	1/457	87/18401	0.88843812	0.966769091	0.839725369	ENSSMAG00000014053	1
MF	GO:0005125	cytokine activity	2/457	151/18401	0.892314039	0.968739084	0.841436484	ENSSMAG00000002714/ENSSMAG00000018802	2
MF	GO:0019903	protein phosphatase binding	1/457	95/18401	0.908861655	0.984425211	0.855061287	ENSSMAG00000010397	1
MF	GO:0050660	flavin adenine dinucleotide binding	1/457	96/18401	0.911136878	0.984615658	0.855226708	ENSSMAG00000017445	1
MF	GO:0030594	neurotransmitter receptor activity	2/457	162/18401	0.913773294	0.985194655	0.855729618	ENSSMAG00000016432/ENSSMAG00000019007	2
MF	GO:0004930	G protein-coupled receptor activity	8/457	485/18401	0.917973465	0.987453108	0.857691287	ENSSMAG00000001727/ENSSMAG00000002937/ENSSMAG00000005066/ENSSMAG00000009683/ENSSMAG00000009860/ENSSMAG00000011429/ENSSMAG00000016584/ENSSMAG00000019007	8
MF	GO:0019900	kinase binding	1/457	102/18401	0.923646069	0.990296156	0.860160728	ENSSMAG00000004711	1
MF	GO:1904315	transmitter-gated ion channel activity involved in regulation of postsynaptic membrane potential	1/457	103/18401	0.925552936	0.990296156	0.860160728	ENSSMAG00000015556	1
MF	GO:0016757	transferase activity, transferring glycosyl groups	2/457	171/18401	0.92827898	0.990296156	0.860160728	ENSSMAG00000008605/ENSSMAG00000009257	2
MF	GO:0008013	beta-catenin binding	1/457	105/18401	0.929225288	0.990296156	0.860160728	ENSSMAG00000010290	1
MF	GO:0044325	ion channel binding	2/457	173/18401	0.931173997	0.990296156	0.860160728	ENSSMAG00000009139/ENSSMAG00000012652	2
MF	GO:0003774	motor activity	1/457	109/18401	0.936036551	0.993215254	0.862696226	ENSSMAG00000001641	1
MF	GO:0019003	GDP binding	1/457	111/18401	0.939192786	0.99431471	0.863651201	ENSSMAG00000019039	1
MF	GO:0016853	isomerase activity	1/457	116/18401	0.94642002	0.999709436	0.868337003	ENSSMAG00000008165	1
MF	GO:0005249	voltage-gated potassium channel activity	1/457	118/18401	0.949064889	0.999886005	0.868490369	ENSSMAG00000009139	1
MF	GO:0019899	enzyme binding	2/457	199/18401	0.960038178	0.999886005	0.868490369	ENSSMAG00000010290/ENSSMAG00000014995	2
MF	GO:0008168	methyltransferase activity	3/457	271/18401	0.96622465	0.999886005	0.868490369	ENSSMAG00000002511/ENSSMAG00000005215/ENSSMAG00000018260	3
MF	GO:0005178	integrin binding	1/457	137/18401	0.968519946	0.999886005	0.868490369	ENSSMAG00000010283	1
MF	GO:0051082	unfolded protein binding	1/457	140/18401	0.970824506	0.999886005	0.868490369	ENSSMAG00000011776	1
MF	GO:0003924	GTPase activity	6/457	462/18401	0.974557646	0.999886005	0.868490369	ENSSMAG00000001651/ENSSMAG00000008124/ENSSMAG00000010687/ENSSMAG00000011637/ENSSMAG00000011776/ENSSMAG00000018455	6
MF	GO:0051015	actin filament binding	4/457	347/18401	0.974580602	0.999886005	0.868490369	ENSSMAG00000001641/ENSSMAG00000008649/ENSSMAG00000009540/ENSSMAG00000013594	4
MF	GO:0003743	translation initiation factor activity	1/457	150/18401	0.977357675	0.999886005	0.868490369	ENSSMAG00000014774	1
MF	GO:0046982	protein heterodimerization activity	3/457	313/18401	0.985097083	0.999886005	0.868490369	ENSSMAG00000002363/ENSSMAG00000002427/ENSSMAG00000017594	3
MF	GO:0042826	histone deacetylase binding	1/457	170/18401	0.986368513	0.999886005	0.868490369	ENSSMAG00000010798	1
MF	GO:0016887	ATPase activity	2/457	252/18401	0.987293964	0.999886005	0.868490369	ENSSMAG00000000683/ENSSMAG00000003547	2
MF	GO:0017137	Rab GTPase binding	1/457	183/18401	0.990201348	0.999886005	0.868490369	ENSSMAG00000016595	1
MF	GO:0000287	magnesium ion binding	2/457	267/18401	0.99088032	0.999886005	0.868490369	ENSSMAG00000014053/ENSSMAG00000017299	2
MF	GO:0016874	ligase activity	3/457	356/18401	0.993748941	0.999886005	0.868490369	ENSSMAG00000003948/ENSSMAG00000008908/ENSSMAG00000014521	3
MF	GO:0016740	transferase activity	2/457	303/18401	0.995929343	0.999886005	0.868490369	ENSSMAG00000000023/ENSSMAG00000003347	2
MF	GO:0005096	GTPase activator activity	2/457	316/18401	0.996968022	0.999886005	0.868490369	ENSSMAG00000005932/ENSSMAG00000015558	2
MF	GO:0016301	kinase activity	4/457	460/18401	0.996977232	0.999886005	0.868490369	ENSSMAG00000000206/ENSSMAG00000012531/ENSSMAG00000017299/ENSSMAG00000018260	4
MF	GO:0003779	actin binding	3/457	395/18401	0.99722029	0.999886005	0.868490369	ENSSMAG00000001641/ENSSMAG00000008649/ENSSMAG00000019591	3
MF	GO:0003735	structural constituent of ribosome	1/457	237/18401	0.997519784	0.999886005	0.868490369	ENSSMAG00000011776	1
MF	GO:0019901	protein kinase binding	3/457	415/18401	0.998178607	0.999886005	0.868490369	ENSSMAG00000012793/ENSSMAG00000018143/ENSSMAG00000018455	3
MF	GO:0061630	ubiquitin protein ligase activity	1/457	273/18401	0.999009838	0.999886005	0.868490369	ENSSMAG00000003948	1
MF	GO:0003676	nucleic acid binding	3/457	463/18401	0.999350961	0.999886005	0.868490369	ENSSMAG00000000709/ENSSMAG00000003146/ENSSMAG00000009294	3
MF	GO:0004842	ubiquitin-protein transferase activity	1/457	296/18401	0.999449816	0.999886005	0.868490369	ENSSMAG00000003948	1
MF	GO:0031625	ubiquitin protein ligase binding	1/457	319/18401	0.999694522	0.999886005	0.868490369	ENSSMAG00000018224	1
MF	GO:0004674	protein serine/threonine kinase activity	2/457	457/18401	0.999886005	0.999886005	0.868490369	ENSSMAG00000003344/ENSSMAG00000017999	2
CC	GO:0090575	RNA polymerase II transcription regulator complex	11/437	121/18475	0.000141481	0.027408091	0.025484717	ENSSMAG00000002363/ENSSMAG00000002427/ENSSMAG00000003048/ENSSMAG00000007024/ENSSMAG00000007598/ENSSMAG00000008862/ENSSMAG00000010290/ENSSMAG00000012793/ENSSMAG00000015384/ENSSMAG00000018143/ENSSMAG00000019635	11
CC	GO:0016324	apical plasma membrane	16/437	248/18475	0.000291594	0.027408091	0.025484717	ENSSMAG00000001071/ENSSMAG00000003049/ENSSMAG00000003051/ENSSMAG00000003547/ENSSMAG00000005215/ENSSMAG00000005829/ENSSMAG00000006534/ENSSMAG00000007837/ENSSMAG00000008469/ENSSMAG00000009589/ENSSMAG00000014942/ENSSMAG00000016223/ENSSMAG00000017879/ENSSMAG00000019395/ENSSMAG00000021086/ENSSMAG00000021110	16
CC	GO:0031091	platelet alpha granule	4/437	15/18475	0.000342601	0.027408091	0.025484717	ENSSMAG00000001784/ENSSMAG00000016964/ENSSMAG00000017016/ENSSMAG00000017594	4
CC	GO:0005579	membrane attack complex	4/437	21/18475	0.001342482	0.080548902	0.074896347	ENSSMAG00000011340/ENSSMAG00000011366/ENSSMAG00000012220/ENSSMAG00000021181	4
CC	GO:0005811	lipid droplet	9/437	116/18475	0.001748493	0.083927663	0.078038003	ENSSMAG00000000023/ENSSMAG00000001438/ENSSMAG00000004704/ENSSMAG00000005751/ENSSMAG00000011239/ENSSMAG00000011721/ENSSMAG00000015940/ENSSMAG00000017385/ENSSMAG00000018980	9
CC	GO:0062023	collagen-containing extracellular matrix	12/437	205/18475	0.003621621	0.144864846	0.134698892	ENSSMAG00000000055/ENSSMAG00000001784/ENSSMAG00000005932/ENSSMAG00000006023/ENSSMAG00000006956/ENSSMAG00000010283/ENSSMAG00000010908/ENSSMAG00000016964/ENSSMAG00000017016/ENSSMAG00000018350/ENSSMAG00000020515/ENSSMAG00000021038	12
[truncated: 234 more rows]
