# Supplementary material for: Brains in Metamorphosis: Temporal Transcriptome Dynamics in Hatchery-Reared Flatfishes
Source: Biology (Basel). 2021 Dec 2;10(12):1256. doi: 10.3390/biology10121256 (PMC8698573; doi:10.3390/biology10121256)
Supplement: Supplementary file 1 [file biology-10-01256-s001.zip › Supplementary Table S9.csv]

	ID	Description	GeneRatio	BgRatio	pvalue	p.adjust	qvalue	geneID	Count
BP	GO:0019885	antigen processing and presentation of endogenous peptide antigen via MHC class I	4/186	10/18292	2.07E-06	0.000808985	0.000735383	ENSSMAG00000011433/ENSSMAG00000013604/ENSSMAG00000016419/ENSSMAG00000017420	4
BP	GO:0042742	defense response to bacterium	8/186	85/18292	2.43E-06	0.000808985	0.000735383	ENSSMAG00000001357/ENSSMAG00000006274/ENSSMAG00000010640/ENSSMAG00000016135/ENSSMAG00000016691/ENSSMAG00000016702/ENSSMAG00000016762/ENSSMAG00000020183	8
BP	GO:0045087	innate immune response	10/186	156/18292	4.51E-06	0.001002469	0.000911264	ENSSMAG00000002180/ENSSMAG00000006449/ENSSMAG00000007427/ENSSMAG00000012345/ENSSMAG00000012654/ENSSMAG00000013085/ENSSMAG00000014556/ENSSMAG00000015947/ENSSMAG00000016135/ENSSMAG00000016691	10
BP	GO:0050829	defense response to Gram-negative bacterium	5/186	31/18292	1.41E-05	0.002099697	0.001908664	ENSSMAG00000000011/ENSSMAG00000001357/ENSSMAG00000002180/ENSSMAG00000016762/ENSSMAG00000018951	5
BP	GO:0009612	response to mechanical stimulus	6/186	53/18292	1.57E-05	0.002099697	0.001908664	ENSSMAG00000004248/ENSSMAG00000008146/ENSSMAG00000008214/ENSSMAG00000011709/ENSSMAG00000013511/ENSSMAG00000017480	6
BP	GO:0010002	cardioblast differentiation	4/186	24/18292	9.38E-05	0.00654708	0.005951421	ENSSMAG00000005213/ENSSMAG00000012231/ENSSMAG00000018681/ENSSMAG00000019959	4
BP	GO:0050830	defense response to Gram-positive bacterium	5/186	46/18292	0.000100699	0.00654708	0.005951421	ENSSMAG00000000011/ENSSMAG00000001357/ENSSMAG00000008214/ENSSMAG00000016762/ENSSMAG00000018951	5
BP	GO:0006955	immune response	9/186	182/18292	0.000104604	0.00654708	0.005951421	ENSSMAG00000000242/ENSSMAG00000000373/ENSSMAG00000002837/ENSSMAG00000003251/ENSSMAG00000003306/ENSSMAG00000006449/ENSSMAG00000009138/ENSSMAG00000012687/ENSSMAG00000014583	9
BP	GO:0006958	complement activation, classical pathway	4/186	25/18292	0.000110778	0.00654708	0.005951421	ENSSMAG00000003102/ENSSMAG00000003109/ENSSMAG00000003122/ENSSMAG00000011433	4
BP	GO:0019372	lipoxygenase pathway	3/186	10/18292	0.000117789	0.00654708	0.005951421	ENSSMAG00000007192/ENSSMAG00000015167/ENSSMAG00000015217	3
BP	GO:0043651	linoleic acid metabolic process	3/186	10/18292	0.000117789	0.00654708	0.005951421	ENSSMAG00000007192/ENSSMAG00000015167/ENSSMAG00000015217	3
BP	GO:0051122	hepoxilin biosynthetic process	3/186	10/18292	0.000117789	0.00654708	0.005951421	ENSSMAG00000007192/ENSSMAG00000015167/ENSSMAG00000015217	3
BP	GO:0034440	lipid oxidation	3/186	11/18292	0.000160748	0.008247597	0.007497224	ENSSMAG00000007192/ENSSMAG00000015167/ENSSMAG00000015217	3
BP	GO:0030198	extracellular matrix organization	10/186	245/18292	0.000210891	0.010047442	0.009133318	ENSSMAG00000002191/ENSSMAG00000002406/ENSSMAG00000003109/ENSSMAG00000004063/ENSSMAG00000008146/ENSSMAG00000011709/ENSSMAG00000013511/ENSSMAG00000014779/ENSSMAG00000017480/ENSSMAG00000020324	10
BP	GO:0051607	defense response to virus	6/186	87/18292	0.000260229	0.011442367	0.010401331	ENSSMAG00000008317/ENSSMAG00000008329/ENSSMAG00000010402/ENSSMAG00000012654/ENSSMAG00000014601/ENSSMAG00000014637	6
BP	GO:0090394	negative regulation of excitatory postsynaptic potential	3/186	13/18292	0.00027448	0.011442367	0.010401331	ENSSMAG00000014140/ENSSMAG00000014598/ENSSMAG00000017570	3
BP	GO:0021796	cerebral cortex regionalization	3/186	14/18292	0.000346728	0.013603983	0.012366281	ENSSMAG00000005213/ENSSMAG00000012231/ENSSMAG00000019959	3
BP	GO:0030150	protein import into mitochondrial matrix	4/186	34/18292	0.000378136	0.014012025	0.0127372	ENSSMAG00000008317/ENSSMAG00000008329/ENSSMAG00000014601/ENSSMAG00000014637	4
BP	GO:2000778	positive regulation of interleukin-6 secretion	4/186	35/18292	0.000423559	0.014346315	0.013041075	ENSSMAG00000007427/ENSSMAG00000009408/ENSSMAG00000012345/ENSSMAG00000015785	4
BP	GO:0006032	chitin catabolic process	3/186	15/18292	0.000430174	0.014346315	0.013041075	ENSSMAG00000007973/ENSSMAG00000011803/ENSSMAG00000011856	3
BP	GO:0002376	immune system process	4/186	36/18292	0.000472745	0.015015283	0.01364918	ENSSMAG00000008566/ENSSMAG00000011304/ENSSMAG00000015932/ENSSMAG00000020987	4
BP	GO:0030278	regulation of ossification	4/186	38/18292	0.000583102	0.017678583	0.016070171	ENSSMAG00000008146/ENSSMAG00000011709/ENSSMAG00000013511/ENSSMAG00000017480	4
BP	GO:0001714	endodermal cell fate specification	3/186	17/18292	0.000633341	0.018366879	0.016695845	ENSSMAG00000005213/ENSSMAG00000012231/ENSSMAG00000019959	3
BP	GO:0001503	ossification	6/186	104/18292	0.000678303	0.018851177	0.017136081	ENSSMAG00000004248/ENSSMAG00000008146/ENSSMAG00000008214/ENSSMAG00000008528/ENSSMAG00000011709/ENSSMAG00000017480	6
BP	GO:0021895	cerebral cortex neuron differentiation	3/186	18/18292	0.000754343	0.020041414	0.018218029	ENSSMAG00000005213/ENSSMAG00000012231/ENSSMAG00000019959	3
BP	GO:0033334	fin morphogenesis	4/186	41/18292	0.000781225	0.020041414	0.018218029	ENSSMAG00000008146/ENSSMAG00000011709/ENSSMAG00000013511/ENSSMAG00000017480	4
BP	GO:0009615	response to virus	5/186	75/18292	0.000999884	0.024700848	0.022453545	ENSSMAG00000007427/ENSSMAG00000008566/ENSSMAG00000012345/ENSSMAG00000012654/ENSSMAG00000017420	5
BP	GO:0019369	arachidonic acid metabolic process	3/186	24/18292	0.001789047	0.042617651	0.038740262	ENSSMAG00000007192/ENSSMAG00000015167/ENSSMAG00000015217	3
BP	GO:0038063	collagen-activated tyrosine kinase receptor signaling pathway	3/186	25/18292	0.002017902	0.045686521	0.041529924	ENSSMAG00000008146/ENSSMAG00000011709/ENSSMAG00000017480	3
BP	GO:0007157	heterophilic cell-cell adhesion via plasma membrane cell adhesion molecules	4/186	53/18292	0.002054866	0.045686521	0.041529924	ENSSMAG00000014140/ENSSMAG00000014598/ENSSMAG00000015785/ENSSMAG00000018863	4
BP	GO:0061564	axon development	3/186	30/18292	0.003431837	0.073839848	0.067121838	ENSSMAG00000001834/ENSSMAG00000016283/ENSSMAG00000018466	3
BP	GO:0002286	T cell activation involved in immune response	2/186	10/18292	0.004386161	0.086046151	0.078217601	ENSSMAG00000002837/ENSSMAG00000017800	2
BP	GO:0034134	toll-like receptor 2 signaling pathway	2/186	10/18292	0.004386161	0.086046151	0.078217601	ENSSMAG00000002837/ENSSMAG00000006449	2
BP	GO:0099151	regulation of postsynaptic density assembly	2/186	10/18292	0.004386161	0.086046151	0.078217601	ENSSMAG00000014140/ENSSMAG00000014598	2
BP	GO:0019896	axonal transport of mitochondrion	2/186	11/18292	0.005325141	0.096095421	0.08735258	ENSSMAG00000001834/ENSSMAG00000018466	2
BP	GO:0021772	olfactory bulb development	3/186	35/18292	0.005330631	0.096095421	0.08735258	ENSSMAG00000005213/ENSSMAG00000012231/ENSSMAG00000019959	3
BP	GO:0048382	mesendoderm development	3/186	35/18292	0.005330631	0.096095421	0.08735258	ENSSMAG00000005213/ENSSMAG00000012231/ENSSMAG00000019959	3
BP	GO:0033339	pectoral fin development	4/186	71/18292	0.005919734	0.100806313	0.091634872	ENSSMAG00000008146/ENSSMAG00000011709/ENSSMAG00000013511/ENSSMAG00000017480	4
BP	GO:0090504	epiboly	3/186	37/18292	0.006235173	0.100806313	0.091634872	ENSSMAG00000005213/ENSSMAG00000012231/ENSSMAG00000019959	3
BP	GO:0008090	retrograde axonal transport	2/186	12/18292	0.006347624	0.100806313	0.091634872	ENSSMAG00000001834/ENSSMAG00000018466	2
BP	GO:0032481	positive regulation of type I interferon production	2/186	12/18292	0.006347624	0.100806313	0.091634872	ENSSMAG00000007427/ENSSMAG00000012654	2
BP	GO:0060052	neurofilament cytoskeleton organization	2/186	12/18292	0.006347624	0.100806313	0.091634872	ENSSMAG00000001834/ENSSMAG00000018466	2
BP	GO:0030282	bone mineralization	4/186	74/18292	0.006847627	0.1038038	0.094359645	ENSSMAG00000002406/ENSSMAG00000004248/ENSSMAG00000006777/ENSSMAG00000013511	4
BP	GO:0060048	cardiac muscle contraction	4/186	74/18292	0.006847627	0.1038038	0.094359645	ENSSMAG00000000778/ENSSMAG00000003048/ENSSMAG00000006105/ENSSMAG00000008539	4
BP	GO:0040011	locomotion	2/186	13/18292	0.007451832	0.108051564	0.098220943	ENSSMAG00000001834/ENSSMAG00000018466	2
BP	GO:0050707	regulation of cytokine secretion	2/186	13/18292	0.007451832	0.108051564	0.098220943	ENSSMAG00000006449/ENSSMAG00000008361	2
BP	GO:0048263	determination of dorsal identity	3/186	40/18292	0.007754154	0.110042993	0.100031191	ENSSMAG00000005213/ENSSMAG00000012231/ENSSMAG00000019959	3
BP	GO:0071230	cellular response to amino acid stimulus	4/186	78/18292	0.008227736	0.110773512	0.100695247	ENSSMAG00000008361/ENSSMAG00000011709/ENSSMAG00000013511/ENSSMAG00000017480	4
BP	GO:0009113	purine nucleobase biosynthetic process	2/186	14/18292	0.008636016	0.110773512	0.100695247	ENSSMAG00000001834/ENSSMAG00000018466	2
BP	GO:0060074	synapse maturation	2/186	14/18292	0.008636016	0.110773512	0.100695247	ENSSMAG00000001834/ENSSMAG00000018466	2
BP	GO:1900454	positive regulation of long-term synaptic depression	2/186	14/18292	0.008636016	0.110773512	0.100695247	ENSSMAG00000014140/ENSSMAG00000014598	2
BP	GO:2000406	positive regulation of T cell migration	2/186	14/18292	0.008636016	0.110773512	0.100695247	ENSSMAG00000002682/ENSSMAG00000008361	2
BP	GO:0001706	endoderm formation	3/186	43/18292	0.009473107	0.119218152	0.108371586	ENSSMAG00000005213/ENSSMAG00000012231/ENSSMAG00000019959	3
BP	GO:0048706	embryonic skeletal system development	4/186	85/18292	0.011058606	0.136594267	0.124166808	ENSSMAG00000008146/ENSSMAG00000011709/ENSSMAG00000013511/ENSSMAG00000017480	4
BP	GO:0006954	inflammatory response	6/186	185/18292	0.011715256	0.142074102	0.129148083	ENSSMAG00000006449/ENSSMAG00000008466/ENSSMAG00000013088/ENSSMAG00000014556/ENSSMAG00000015947/ENSSMAG00000020788	6
BP	GO:0030903	notochord development	4/186	88/18292	0.012441881	0.148191689	0.134709086	ENSSMAG00000008146/ENSSMAG00000011709/ENSSMAG00000013511/ENSSMAG00000017480	4
BP	GO:0030199	collagen fibril organization	4/186	89/18292	0.012926423	0.151261825	0.137499899	ENSSMAG00000008146/ENSSMAG00000011709/ENSSMAG00000013511/ENSSMAG00000017480	4
BP	GO:0050803	regulation of synapse structure or activity	2/186	18/18292	0.014138451	0.15717245	0.142872771	ENSSMAG00000010243/ENSSMAG00000010402	2
BP	GO:0055005	ventricular cardiac myofibril assembly	2/186	18/18292	0.014138451	0.15717245	0.142872771	ENSSMAG00000003048/ENSSMAG00000018615	2
BP	GO:0097535	lymphoid lineage cell migration into thymus	2/186	18/18292	0.014138451	0.15717245	0.142872771	ENSSMAG00000018147/ENSSMAG00000020987	2
BP	GO:0046426	negative regulation of receptor signaling pathway via JAK-STAT	2/186	19/18292	0.015697198	0.168871466	0.153507401	ENSSMAG00000002682/ENSSMAG00000008361	2
BP	GO:0060339	negative regulation of type I interferon-mediated signaling pathway	2/186	19/18292	0.015697198	0.168871466	0.153507401	ENSSMAG00000002682/ENSSMAG00000008361	2
BP	GO:0006590	thyroid hormone generation	2/186	20/18292	0.017325973	0.177791143	0.161615558	ENSSMAG00000010442/ENSSMAG00000020254	2
BP	GO:0032729	positive regulation of interferon-gamma production	2/186	20/18292	0.017325973	0.177791143	0.161615558	ENSSMAG00000008190/ENSSMAG00000016397	2
BP	GO:0043589	skin morphogenesis	2/186	20/18292	0.017325973	0.177791143	0.161615558	ENSSMAG00000013511/ENSSMAG00000017480	2
BP	GO:0032728	positive regulation of interferon-beta production	2/186	21/18292	0.019023209	0.192249704	0.174758667	ENSSMAG00000007427/ENSSMAG00000012345	2
BP	GO:0031101	fin regeneration	5/186	156/18292	0.021722816	0.216255497	0.196580394	ENSSMAG00000008146/ENSSMAG00000011709/ENSSMAG00000013511/ENSSMAG00000017480/ENSSMAG00000020324	5
BP	GO:0034765	regulation of ion transmembrane transport	5/186	159/18292	0.023355968	0.227061121	0.206402913	ENSSMAG00000007247/ENSSMAG00000007883/ENSSMAG00000010049/ENSSMAG00000013567/ENSSMAG00000018951	5
BP	GO:0050772	positive regulation of axonogenesis	3/186	61/18292	0.024200444	0.227061121	0.206402913	ENSSMAG00000001834/ENSSMAG00000008214/ENSSMAG00000018466	3
BP	GO:0030902	hindbrain development	4/186	108/18292	0.024486463	0.227061121	0.206402913	ENSSMAG00000001834/ENSSMAG00000012231/ENSSMAG00000018466/ENSSMAG00000018681	4
BP	GO:0021707	cerebellar granule cell differentiation	2/186	24/18292	0.024510346	0.227061121	0.206402913	ENSSMAG00000014140/ENSSMAG00000014598	2
BP	GO:0051896	regulation of protein kinase B signaling	2/186	24/18292	0.024510346	0.227061121	0.206402913	ENSSMAG00000002682/ENSSMAG00000008361	2
BP	GO:0006826	iron ion transport	2/186	25/18292	0.026466211	0.235372833	0.213958419	ENSSMAG00000003685/ENSSMAG00000011709	2
BP	GO:0016203	muscle attachment	2/186	25/18292	0.026466211	0.235372833	0.213958419	ENSSMAG00000004063/ENSSMAG00000020324	2
BP	GO:0045109	intermediate filament organization	2/186	25/18292	0.026466211	0.235372833	0.213958419	ENSSMAG00000001834/ENSSMAG00000018466	2
BP	GO:0010951	negative regulation of endopeptidase activity	3/186	64/18292	0.02740765	0.237414317	0.215814167	ENSSMAG00000001698/ENSSMAG00000001728/ENSSMAG00000010096	3
BP	GO:0050853	B cell receptor signaling pathway	3/186	64/18292	0.02740765	0.237414317	0.215814167	ENSSMAG00000010275/ENSSMAG00000016397/ENSSMAG00000019308	3
BP	GO:0001501	skeletal system development	5/186	171/18292	0.030673773	0.262300082	0.238435804	ENSSMAG00000004294/ENSSMAG00000008146/ENSSMAG00000011709/ENSSMAG00000013511/ENSSMAG00000017480	5
BP	GO:0000290	deadenylation-dependent decapping of nuclear-transcribed mRNA	2/186	28/18292	0.03269395	0.276036263	0.250922256	ENSSMAG00000000505/ENSSMAG00000004959	2
BP	GO:0046854	phosphatidylinositol phosphorylation	3/186	70/18292	0.034466747	0.287264767	0.261129182	ENSSMAG00000002682/ENSSMAG00000006449/ENSSMAG00000008361	3
BP	GO:0008089	anterograde axonal transport	2/186	29/18292	0.034885227	0.287264767	0.261129182	ENSSMAG00000001834/ENSSMAG00000018466	2
BP	GO:0007259	receptor signaling pathway via JAK-STAT	2/186	30/18292	0.037131897	0.302036287	0.274556776	ENSSMAG00000008361/ENSSMAG00000017996	2
BP	GO:0019827	stem cell population maintenance	3/186	74/18292	0.039645033	0.316152183	0.287388397	ENSSMAG00000005213/ENSSMAG00000012231/ENSSMAG00000019959	3
BP	GO:0042074	cell migration involved in gastrulation	4/186	126/18292	0.039815267	0.316152183	0.287388397	ENSSMAG00000005213/ENSSMAG00000012231/ENSSMAG00000018764/ENSSMAG00000019959	4
BP	GO:0043588	skin development	3/186	75/18292	0.040997865	0.32035997	0.291213356	ENSSMAG00000008146/ENSSMAG00000011709/ENSSMAG00000017480	3
BP	GO:0003222	ventricular trabecula myocardium morphogenesis	2/186	32/18292	0.041786083	0.32035997	0.291213356	ENSSMAG00000003048/ENSSMAG00000012687	2
BP	GO:0006641	triglyceride metabolic process	2/186	32/18292	0.041786083	0.32035997	0.291213356	ENSSMAG00000003048/ENSSMAG00000018029	2
BP	GO:0007154	cell communication	3/186	76/18292	0.042373798	0.321174125	0.291953438	ENSSMAG00000002549/ENSSMAG00000015637/ENSSMAG00000018218	3
BP	GO:0001708	cell fate specification	3/186	77/18292	0.043772722	0.324404505	0.294889915	ENSSMAG00000005213/ENSSMAG00000012231/ENSSMAG00000019959	3
BP	GO:0051603	proteolysis involved in cellular protein catabolic process	3/186	77/18292	0.043772722	0.324404505	0.294889915	ENSSMAG00000011304/ENSSMAG00000016419/ENSSMAG00000017420	3
BP	GO:0032720	negative regulation of tumor necrosis factor production	2/186	35/18292	0.049150006	0.360253341	0.327477195	ENSSMAG00000008214/ENSSMAG00000014341	2
BP	GO:0007216	G protein-coupled glutamate receptor signaling pathway	2/186	36/18292	0.051701638	0.366861625	0.333484252	ENSSMAG00000005036/ENSSMAG00000017570	2
BP	GO:0033333	fin development	2/186	36/18292	0.051701638	0.366861625	0.333484252	ENSSMAG00000008146/ENSSMAG00000017480	2
BP	GO:0042246	tissue regeneration	2/186	36/18292	0.051701638	0.366861625	0.333484252	ENSSMAG00000016397/ENSSMAG00000018681	2
BP	GO:0006414	translational elongation	2/186	37/18292	0.054299722	0.381241207	0.346555567	ENSSMAG00000003334/ENSSMAG00000016307	2
BP	GO:0001568	blood vessel development	4/186	142/18292	0.057141408	0.394540759	0.358645115	ENSSMAG00000008146/ENSSMAG00000011709/ENSSMAG00000013511/ENSSMAG00000017480	4
BP	GO:0035914	skeletal muscle cell differentiation	3/186	86/18292	0.057376992	0.394540759	0.358645115	ENSSMAG00000005213/ENSSMAG00000012231/ENSSMAG00000019959	3
BP	GO:0048514	blood vessel morphogenesis	3/186	87/18292	0.058998701	0.401552385	0.365018818	ENSSMAG00000018147/ENSSMAG00000018681/ENSSMAG00000020324	3
BP	GO:0050908	detection of light stimulus involved in visual perception	2/186	39/18292	0.059630475	0.401752796	0.365200995	ENSSMAG00000000481/ENSSMAG00000000505	2
BP	GO:0001707	mesoderm formation	3/186	89/18292	0.062306376	0.407790771	0.37068963	ENSSMAG00000005213/ENSSMAG00000012231/ENSSMAG00000019959	3
BP	GO:0001816	cytokine production	2/186	40/18292	0.062360808	0.407790771	0.37068963	ENSSMAG00000008190/ENSSMAG00000010275	2
BP	GO:0021510	spinal cord development	2/186	40/18292	0.062360808	0.407790771	0.37068963	ENSSMAG00000001834/ENSSMAG00000018466	2
BP	GO:0043433	negative regulation of DNA-binding transcription factor activity	3/186	90/18292	0.063992015	0.414394891	0.376692902	ENSSMAG00000005213/ENSSMAG00000012231/ENSSMAG00000019959	3
BP	GO:2000134	negative regulation of G1/S transition of mitotic cell cycle	2/186	41/18292	0.065132918	0.417727466	0.379722277	ENSSMAG00000009113/ENSSMAG00000014341	2
BP	GO:0051965	positive regulation of synapse assembly	3/186	92/18292	0.067426054	0.42831598	0.389347438	ENSSMAG00000006726/ENSSMAG00000014140/ENSSMAG00000014598	3
BP	GO:0042981	regulation of apoptotic process	5/186	219/18292	0.073250802	0.430216186	0.391074762	ENSSMAG00000012345/ENSSMAG00000014556/ENSSMAG00000015624/ENSSMAG00000015947/ENSSMAG00000018764	5
BP	GO:0007420	brain development	7/186	358/18292	0.073646794	0.430216186	0.391074762	ENSSMAG00000002330/ENSSMAG00000005213/ENSSMAG00000008528/ENSSMAG00000013088/ENSSMAG00000016293/ENSSMAG00000018681/ENSSMAG00000019959	7
BP	GO:0007179	transforming growth factor beta receptor signaling pathway	3/186	98/18292	0.07821757	0.430216186	0.391074762	ENSSMAG00000007524/ENSSMAG00000012687/ENSSMAG00000013511	3
BP	GO:0008217	regulation of blood pressure	2/186	46/18292	0.079581528	0.430216186	0.391074762	ENSSMAG00000013511/ENSSMAG00000020788	2
BP	GO:0019228	neuronal action potential	2/186	46/18292	0.079581528	0.430216186	0.391074762	ENSSMAG00000007247/ENSSMAG00000007883	2
BP	GO:0042552	myelination	3/186	100/18292	0.081972979	0.430216186	0.391074762	ENSSMAG00000002330/ENSSMAG00000009360/ENSSMAG00000016283	3
BP	GO:0032868	response to insulin	2/186	47/18292	0.082581389	0.430216186	0.391074762	ENSSMAG00000002682/ENSSMAG00000008361	2
BP	GO:0006952	defense response	2/186	48/18292	0.085615552	0.430216186	0.391074762	ENSSMAG00000003306/ENSSMAG00000017996	2
BP	GO:0060349	bone morphogenesis	2/186	48/18292	0.085615552	0.430216186	0.391074762	ENSSMAG00000002406/ENSSMAG00000008214	2
BP	GO:1905606	regulation of presynapse assembly	2/186	48/18292	0.085615552	0.430216186	0.391074762	ENSSMAG00000014140/ENSSMAG00000014598	2
BP	GO:0007155	cell adhesion	7/186	373/18292	0.087046941	0.430216186	0.391074762	ENSSMAG00000003621/ENSSMAG00000004063/ENSSMAG00000004294/ENSSMAG00000004660/ENSSMAG00000010096/ENSSMAG00000014341/ENSSMAG00000018384	7
BP	GO:0051966	regulation of synaptic transmission, glutamatergic	2/186	49/18292	0.088683021	0.430216186	0.391074762	ENSSMAG00000017570/ENSSMAG00000018681	2
BP	GO:0001947	heart looping	5/186	233/18292	0.089734733	0.430216186	0.391074762	ENSSMAG00000003048/ENSSMAG00000005213/ENSSMAG00000012231/ENSSMAG00000018147/ENSSMAG00000019959	5
BP	GO:0030890	positive regulation of B cell proliferation	2/186	50/18292	0.091782811	0.430216186	0.391074762	ENSSMAG00000010275/ENSSMAG00000019308	2
BP	GO:0030574	collagen catabolic process	2/186	51/18292	0.094913958	0.430216186	0.391074762	ENSSMAG00000002191/ENSSMAG00000002406	2
BP	GO:0005975	carbohydrate metabolic process	4/186	171/18292	0.097163507	0.430216186	0.391074762	ENSSMAG00000002022/ENSSMAG00000007973/ENSSMAG00000011803/ENSSMAG00000011856	4
BP	GO:0001961	positive regulation of cytokine-mediated signaling pathway	1/186	10/18292	0.09717775	0.430216186	0.391074762	ENSSMAG00000002837	1
BP	GO:0006880	intracellular sequestering of iron ion	1/186	10/18292	0.09717775	0.430216186	0.391074762	ENSSMAG00000003685	1
BP	GO:0010594	regulation of endothelial cell migration	1/186	10/18292	0.09717775	0.430216186	0.391074762	ENSSMAG00000014768	1
BP	GO:0014904	myotube cell development	1/186	10/18292	0.09717775	0.430216186	0.391074762	ENSSMAG00000010275	1
BP	GO:0022612	gland morphogenesis	1/186	10/18292	0.09717775	0.430216186	0.391074762	ENSSMAG00000003048	1
BP	GO:0030187	melatonin biosynthetic process	1/186	10/18292	0.09717775	0.430216186	0.391074762	ENSSMAG00000020987	1
BP	GO:0030913	paranodal junction assembly	1/186	10/18292	0.09717775	0.430216186	0.391074762	ENSSMAG00000010096	1
BP	GO:0035542	regulation of SNARE complex assembly	1/186	10/18292	0.09717775	0.430216186	0.391074762	ENSSMAG00000017895	1
BP	GO:0044267	cellular protein metabolic process	1/186	10/18292	0.09717775	0.430216186	0.391074762	ENSSMAG00000002406	1
BP	GO:0048642	negative regulation of skeletal muscle tissue development	1/186	10/18292	0.09717775	0.430216186	0.391074762	ENSSMAG00000012687	1
BP	GO:0061621	canonical glycolysis	1/186	10/18292	0.09717775	0.430216186	0.391074762	ENSSMAG00000002590	1
BP	GO:0061709	reticulophagy	1/186	10/18292	0.09717775	0.430216186	0.391074762	ENSSMAG00000012654	1
BP	GO:0071816	tail-anchored membrane protein insertion into ER membrane	1/186	10/18292	0.09717775	0.430216186	0.391074762	ENSSMAG00000003334	1
BP	GO:0099645	neurotransmitter receptor localization to postsynaptic specialization membrane	1/186	10/18292	0.09717775	0.430216186	0.391074762	ENSSMAG00000002330	1
BP	GO:2000484	positive regulation of interleukin-8 secretion	1/186	10/18292	0.09717775	0.430216186	0.391074762	ENSSMAG00000009408	1
BP	GO:0031623	receptor internalization	2/186	52/18292	0.098075512	0.430216186	0.391074762	ENSSMAG00000010096/ENSSMAG00000010402	2
BP	GO:0071466	cellular response to xenobiotic stimulus	2/186	53/18292	0.101266539	0.430216186	0.391074762	ENSSMAG00000000531/ENSSMAG00000003334	2
BP	GO:1990573	potassium ion import across plasma membrane	3/186	111/18292	0.103953668	0.430216186	0.391074762	ENSSMAG00000000011/ENSSMAG00000010049/ENSSMAG00000018951	3
BP	GO:0003009	skeletal muscle contraction	2/186	54/18292	0.104486121	0.430216186	0.391074762	ENSSMAG00000006105/ENSSMAG00000008539	2
BP	GO:0007160	cell-matrix adhesion	3/186	112/18292	0.106057476	0.430216186	0.391074762	ENSSMAG00000010442/ENSSMAG00000016789/ENSSMAG00000018182	3
BP	GO:0001818	negative regulation of cytokine production	1/186	11/18292	0.10636301	0.430216186	0.391074762	ENSSMAG00000014341	1
BP	GO:0002430	complement receptor mediated signaling pathway	1/186	11/18292	0.10636301	0.430216186	0.391074762	ENSSMAG00000013088	1
BP	GO:0006702	androgen biosynthetic process	1/186	11/18292	0.10636301	0.430216186	0.391074762	ENSSMAG00000020254	1
BP	GO:0030194	positive regulation of blood coagulation	1/186	11/18292	0.10636301	0.430216186	0.391074762	ENSSMAG00000009408	1
BP	GO:0032691	negative regulation of interleukin-1 beta production	1/186	11/18292	0.10636301	0.430216186	0.391074762	ENSSMAG00000008214	1
BP	GO:0051601	exocyst localization	1/186	11/18292	0.10636301	0.430216186	0.391074762	ENSSMAG00000017895	1
BP	GO:0060971	embryonic heart tube left/right pattern formation	1/186	11/18292	0.10636301	0.430216186	0.391074762	ENSSMAG00000003048	1
BP	GO:0070285	pigment cell development	1/186	11/18292	0.10636301	0.430216186	0.391074762	ENSSMAG00000018681	1
BP	GO:0070292	N-acylphosphatidylethanolamine metabolic process	1/186	11/18292	0.10636301	0.430216186	0.391074762	ENSSMAG00000018029	1
BP	GO:0071286	cellular response to magnesium ion	1/186	11/18292	0.10636301	0.430216186	0.391074762	ENSSMAG00000007883	1
BP	GO:0097070	ductus arteriosus closure	1/186	11/18292	0.10636301	0.430216186	0.391074762	ENSSMAG00000007524	1
BP	GO:0098700	neurotransmitter loading into synaptic vesicle	1/186	11/18292	0.10636301	0.430216186	0.391074762	ENSSMAG00000010243	1
BP	GO:0098735	positive regulation of the force of heart contraction	1/186	11/18292	0.10636301	0.430216186	0.391074762	ENSSMAG00000000778	1
BP	GO:1902514	regulation of calcium ion transmembrane transport via high voltage-gated calcium channel	1/186	11/18292	0.10636301	0.430216186	0.391074762	ENSSMAG00000013567	1
BP	GO:1903779	regulation of cardiac conduction	1/186	11/18292	0.10636301	0.430216186	0.391074762	ENSSMAG00000003048	1
BP	GO:1905064	negative regulation of vascular smooth muscle cell differentiation	1/186	11/18292	0.10636301	0.430216186	0.391074762	ENSSMAG00000010275	1
BP	GO:0055010	ventricular cardiac muscle tissue morphogenesis	2/186	55/18292	0.107733355	0.430216186	0.391074762	ENSSMAG00000000778/ENSSMAG00000008539	2
BP	GO:0001958	endochondral ossification	2/186	56/18292	0.111007354	0.430216186	0.391074762	ENSSMAG00000002406/ENSSMAG00000017480	2
BP	GO:0003166	bundle of His development	1/186	12/18292	0.115455318	0.430216186	0.391074762	ENSSMAG00000003048	1
BP	GO:0003205	cardiac chamber development	1/186	12/18292	0.115455318	0.430216186	0.391074762	ENSSMAG00000003048	1
BP	GO:0003211	cardiac ventricle formation	1/186	12/18292	0.115455318	0.430216186	0.391074762	ENSSMAG00000003048	1
BP	GO:0003417	growth plate cartilage development	1/186	12/18292	0.115455318	0.430216186	0.391074762	ENSSMAG00000002406	1
BP	GO:0006542	glutamine biosynthetic process	1/186	12/18292	0.115455318	0.430216186	0.391074762	ENSSMAG00000014768	1
BP	GO:0009253	peptidoglycan catabolic process	1/186	12/18292	0.115455318	0.430216186	0.391074762	ENSSMAG00000016762	1
BP	GO:0009405	pathogenesis	1/186	12/18292	0.115455318	0.430216186	0.391074762	ENSSMAG00000015785	1
BP	GO:0019835	cytolysis	1/186	12/18292	0.115455318	0.430216186	0.391074762	ENSSMAG00000016762	1
BP	GO:0022617	extracellular matrix disassembly	1/186	12/18292	0.115455318	0.430216186	0.391074762	ENSSMAG00000002406	1
BP	GO:0031087	deadenylation-independent decapping of nuclear-transcribed mRNA	1/186	12/18292	0.115455318	0.430216186	0.391074762	ENSSMAG00000004959	1
BP	GO:0035458	cellular response to interferon-beta	1/186	12/18292	0.115455318	0.430216186	0.391074762	ENSSMAG00000012654	1
BP	GO:0035878	nail development	1/186	12/18292	0.115455318	0.430216186	0.391074762	ENSSMAG00000018147	1
BP	GO:0046621	negative regulation of organ growth	1/186	12/18292	0.115455318	0.430216186	0.391074762	ENSSMAG00000020254	1
BP	GO:0050892	intestinal absorption	1/186	12/18292	0.115455318	0.430216186	0.391074762	ENSSMAG00000016083	1
BP	GO:0050901	leukocyte tethering or rolling	1/186	12/18292	0.115455318	0.430216186	0.391074762	ENSSMAG00000016083	1
BP	GO:0050966	detection of mechanical stimulus involved in sensory perception of pain	1/186	12/18292	0.115455318	0.430216186	0.391074762	ENSSMAG00000007883	1
BP	GO:0071360	cellular response to exogenous dsRNA	1/186	12/18292	0.115455318	0.430216186	0.391074762	ENSSMAG00000012654	1
BP	GO:0098884	postsynaptic neurotransmitter receptor internalization	1/186	12/18292	0.115455318	0.430216186	0.391074762	ENSSMAG00000010402	1
BP	GO:0099170	postsynaptic modulation of chemical synaptic transmission	1/186	12/18292	0.115455318	0.430216186	0.391074762	ENSSMAG00000017570	1
BP	GO:1902166	negative regulation of intrinsic apoptotic signaling pathway in response to DNA damage by p53 class mediator	1/186	12/18292	0.115455318	0.430216186	0.391074762	ENSSMAG00000002837	1
BP	GO:0006310	DNA recombination	2/186	59/18292	0.120981287	0.430863055	0.391662778	ENSSMAG00000009360/ENSSMAG00000015091	2
BP	GO:0014883	transition between fast and slow fiber	1/186	13/18292	0.124455609	0.430863055	0.391662778	ENSSMAG00000008539	1
BP	GO:0045580	regulation of T cell differentiation	1/186	13/18292	0.124455609	0.430863055	0.391662778	ENSSMAG00000008566	1
BP	GO:0048535	lymph node development	1/186	13/18292	0.124455609	0.430863055	0.391662778	ENSSMAG00000003048	1
BP	GO:0051302	regulation of cell division	1/186	13/18292	0.124455609	0.430863055	0.391662778	ENSSMAG00000009113	1
BP	GO:0060478	acrosomal vesicle exocytosis	1/186	13/18292	0.124455609	0.430863055	0.391662778	ENSSMAG00000001844	1
BP	GO:0071404	cellular response to low-density lipoprotein particle stimulus	1/186	13/18292	0.124455609	0.430863055	0.391662778	ENSSMAG00000010096	1
BP	GO:1902667	regulation of axon guidance	1/186	13/18292	0.124455609	0.430863055	0.391662778	ENSSMAG00000012231	1
BP	GO:0017157	regulation of exocytosis	2/186	61/18292	0.127748795	0.430863055	0.391662778	ENSSMAG00000001844/ENSSMAG00000002330	2
BP	GO:0007200	phospholipase C-activating G protein-coupled receptor signaling pathway	2/186	62/18292	0.13116557	0.430863055	0.391662778	ENSSMAG00000009408/ENSSMAG00000013088	2
BP	GO:0060348	bone development	2/186	62/18292	0.13116557	0.430863055	0.391662778	ENSSMAG00000004248/ENSSMAG00000006777	2
BP	GO:0002320	lymphoid progenitor cell differentiation	1/186	14/18292	0.133364808	0.430863055	0.391662778	ENSSMAG00000020987	1
BP	GO:0003170	heart valve development	1/186	14/18292	0.133364808	0.430863055	0.391662778	ENSSMAG00000018147	1
BP	GO:0006820	anion transport	1/186	14/18292	0.133364808	0.430863055	0.391662778	ENSSMAG00000010243	1
BP	GO:0010469	regulation of signaling receptor activity	1/186	14/18292	0.133364808	0.430863055	0.391662778	ENSSMAG00000020254	1
BP	GO:0032480	negative regulation of type I interferon production	1/186	14/18292	0.133364808	0.430863055	0.391662778	ENSSMAG00000007427	1
BP	GO:0035881	amacrine cell differentiation	1/186	14/18292	0.133364808	0.430863055	0.391662778	ENSSMAG00000018147	1
BP	GO:0039536	negative regulation of RIG-I signaling pathway	1/186	14/18292	0.133364808	0.430863055	0.391662778	ENSSMAG00000007427	1
BP	GO:0042532	negative regulation of tyrosine phosphorylation of STAT protein	1/186	14/18292	0.133364808	0.430863055	0.391662778	ENSSMAG00000008361	1
BP	GO:0042694	muscle cell fate specification	1/186	14/18292	0.133364808	0.430863055	0.391662778	ENSSMAG00000000778	1
BP	GO:0045046	protein import into peroxisome membrane	1/186	14/18292	0.133364808	0.430863055	0.391662778	ENSSMAG00000003743	1
BP	GO:0045823	positive regulation of heart contraction	1/186	14/18292	0.133364808	0.430863055	0.391662778	ENSSMAG00000003048	1
BP	GO:0051891	positive regulation of cardioblast differentiation	1/186	14/18292	0.133364808	0.430863055	0.391662778	ENSSMAG00000003048	1
BP	GO:0055123	digestive system development	1/186	14/18292	0.133364808	0.430863055	0.391662778	ENSSMAG00000010622	1
BP	GO:0060043	regulation of cardiac muscle cell proliferation	1/186	14/18292	0.133364808	0.430863055	0.391662778	ENSSMAG00000003048	1
BP	GO:0006879	cellular iron ion homeostasis	2/186	63/18292	0.134603307	0.430863055	0.391662778	ENSSMAG00000003685/ENSSMAG00000011709	2
BP	GO:0010667	negative regulation of cardiac muscle cell apoptotic process	1/186	15/18292	0.142183834	0.430863055	0.391662778	ENSSMAG00000003048	1
BP	GO:0017183	peptidyl-diphthamide biosynthetic process from peptidyl-histidine	1/186	15/18292	0.142183834	0.430863055	0.391662778	ENSSMAG00000018147	1
BP	GO:0030595	leukocyte chemotaxis	1/186	15/18292	0.142183834	0.430863055	0.391662778	ENSSMAG00000003306	1
BP	GO:0032446	protein modification by small protein conjugation	1/186	15/18292	0.142183834	0.430863055	0.391662778	ENSSMAG00000016945	1
BP	GO:0033572	transferrin transport	1/186	15/18292	0.142183834	0.430863055	0.391662778	ENSSMAG00000015815	1
BP	GO:0035457	cellular response to interferon-alpha	1/186	15/18292	0.142183834	0.430863055	0.391662778	ENSSMAG00000010402	1
BP	GO:0045843	negative regulation of striated muscle tissue development	1/186	15/18292	0.142183834	0.430863055	0.391662778	ENSSMAG00000012687	1
BP	GO:0048332	mesoderm morphogenesis	1/186	15/18292	0.142183834	0.430863055	0.391662778	ENSSMAG00000018681	1
BP	GO:0048541	Peyer's patch development	1/186	15/18292	0.142183834	0.430863055	0.391662778	ENSSMAG00000003048	1
BP	GO:0090527	actin filament reorganization	1/186	15/18292	0.142183834	0.430863055	0.391662778	ENSSMAG00000015929	1
BP	GO:2001022	positive regulation of response to DNA damage stimulus	1/186	15/18292	0.142183834	0.430863055	0.391662778	ENSSMAG00000008190	1
BP	GO:0006919	activation of cysteine-type endopeptidase activity involved in apoptotic process	2/186	67/18292	0.1485486	0.430863055	0.391662778	ENSSMAG00000009408/ENSSMAG00000015624	2
BP	GO:0098742	cell-cell adhesion via plasma-membrane adhesion molecules	2/186	67/18292	0.1485486	0.430863055	0.391662778	ENSSMAG00000009360/ENSSMAG00000018681	2
BP	GO:0007031	peroxisome organization	1/186	16/18292	0.150913593	0.430863055	0.391662778	ENSSMAG00000018029	1
BP	GO:0010735	positive regulation of transcription via serum response element binding	1/186	16/18292	0.150913593	0.430863055	0.391662778	ENSSMAG00000003048	1
BP	GO:0010960	magnesium ion homeostasis	1/186	16/18292	0.150913593	0.430863055	0.391662778	ENSSMAG00000007883	1
BP	GO:0030948	negative regulation of vascular endothelial growth factor receptor signaling pathway	1/186	16/18292	0.150913593	0.430863055	0.391662778	ENSSMAG00000012692	1
BP	GO:0048012	hepatocyte growth factor receptor signaling pathway	1/186	16/18292	0.150913593	0.430863055	0.391662778	ENSSMAG00000010243	1
BP	GO:0060346	bone trabecula formation	1/186	16/18292	0.150913593	0.430863055	0.391662778	ENSSMAG00000017480	1
BP	GO:0071897	DNA biosynthetic process	1/186	16/18292	0.150913593	0.430863055	0.391662778	ENSSMAG00000009360	1
BP	GO:0085029	extracellular matrix assembly	1/186	16/18292	0.150913593	0.430863055	0.391662778	ENSSMAG00000013511	1
BP	GO:2001256	regulation of store-operated calcium entry	1/186	16/18292	0.150913593	0.430863055	0.391662778	ENSSMAG00000005036	1
BP	GO:0070374	positive regulation of ERK1 and ERK2 cascade	4/186	203/18292	0.152758571	0.430863055	0.391662778	ENSSMAG00000000531/ENSSMAG00000002837/ENSSMAG00000009408/ENSSMAG00000014341	4
BP	GO:0006936	muscle contraction	3/186	133/18292	0.153760653	0.430863055	0.391662778	ENSSMAG00000006105/ENSSMAG00000008539/ENSSMAG00000021113	3
BP	GO:0042391	regulation of membrane potential	4/186	204/18292	0.154661483	0.430863055	0.391662778	ENSSMAG00000001844/ENSSMAG00000004959/ENSSMAG00000007883/ENSSMAG00000013354	4
BP	GO:0007411	axon guidance	5/186	279/18292	0.155749784	0.430863055	0.391662778	ENSSMAG00000002330/ENSSMAG00000008146/ENSSMAG00000011709/ENSSMAG00000013511/ENSSMAG00000017480	5
BP	GO:0010718	positive regulation of epithelial to mesenchymal transition	2/186	70/18292	0.159191091	0.430863055	0.391662778	ENSSMAG00000000531/ENSSMAG00000017480	2
BP	GO:0030878	thyroid gland development	2/186	70/18292	0.159191091	0.430863055	0.391662778	ENSSMAG00000003048/ENSSMAG00000020254	2
BP	GO:0002230	positive regulation of defense response to virus by host	1/186	17/18292	0.159554984	0.430863055	0.391662778	ENSSMAG00000012654	1
BP	GO:0003231	cardiac ventricle development	1/186	17/18292	0.159554984	0.430863055	0.391662778	ENSSMAG00000003048	1
BP	GO:0014850	response to muscle activity	1/186	17/18292	0.159554984	0.430863055	0.391662778	ENSSMAG00000018252	1
BP	GO:0016185	synaptic vesicle budding from presynaptic endocytic zone membrane	1/186	17/18292	0.159554984	0.430863055	0.391662778	ENSSMAG00000010402	1
BP	GO:0030388	fructose 1,6-bisphosphate metabolic process	1/186	17/18292	0.159554984	0.430863055	0.391662778	ENSSMAG00000002590	1
BP	GO:0032963	collagen metabolic process	1/186	17/18292	0.159554984	0.430863055	0.391662778	ENSSMAG00000013511	1
BP	GO:0036444	calcium import into the mitochondrion	1/186	17/18292	0.159554984	0.430863055	0.391662778	ENSSMAG00000018764	1
BP	GO:0043330	response to exogenous dsRNA	1/186	17/18292	0.159554984	0.430863055	0.391662778	ENSSMAG00000017420	1
BP	GO:0045019	negative regulation of nitric oxide biosynthetic process	1/186	17/18292	0.159554984	0.430863055	0.391662778	ENSSMAG00000008214	1
BP	GO:0048285	organelle fission	1/186	17/18292	0.159554984	0.430863055	0.391662778	ENSSMAG00000010402	1
BP	GO:0051103	DNA ligation involved in DNA repair	1/186	17/18292	0.159554984	0.430863055	0.391662778	ENSSMAG00000009360	1
BP	GO:0051279	regulation of release of sequestered calcium ion into cytosol	1/186	17/18292	0.159554984	0.430863055	0.391662778	ENSSMAG00000013960	1
BP	GO:0051281	positive regulation of release of sequestered calcium ion into cytosol	1/186	17/18292	0.159554984	0.430863055	0.391662778	ENSSMAG00000009408	1
BP	GO:0090331	negative regulation of platelet aggregation	1/186	17/18292	0.159554984	0.430863055	0.391662778	ENSSMAG00000010096	1
BP	GO:0051289	protein homotetramerization	2/186	72/18292	0.166362947	0.438920097	0.398986784	ENSSMAG00000002590/ENSSMAG00000010049	2
BP	GO:0007512	adult heart development	1/186	18/18292	0.168108898	0.438920097	0.398986784	ENSSMAG00000003048	1
BP	GO:0010765	positive regulation of sodium ion transport	1/186	18/18292	0.168108898	0.438920097	0.398986784	ENSSMAG00000003048	1
BP	GO:0031663	lipopolysaccharide-mediated signaling pathway	1/186	18/18292	0.168108898	0.438920097	0.398986784	ENSSMAG00000018863	1
BP	GO:0045741	positive regulation of epidermal growth factor-activated receptor activity	1/186	18/18292	0.168108898	0.438920097	0.398986784	ENSSMAG00000008040	1
BP	GO:0061626	pharyngeal arch artery morphogenesis	1/186	18/18292	0.168108898	0.438920097	0.398986784	ENSSMAG00000003048	1
BP	GO:0061844	antimicrobial humoral immune response mediated by antimicrobial peptide	1/186	18/18292	0.168108898	0.438920097	0.398986784	ENSSMAG00000003306	1
BP	GO:1904355	positive regulation of telomere capping	1/186	18/18292	0.168108898	0.438920097	0.398986784	ENSSMAG00000008528	1
BP	GO:0006629	lipid metabolic process	3/186	139/18292	0.168461087	0.438920097	0.398986784	ENSSMAG00000015091/ENSSMAG00000015929/ENSSMAG00000020183	3
BP	GO:0001957	intramembranous ossification	1/186	19/18292	0.176576215	0.443765672	0.403391505	ENSSMAG00000017480	1
BP	GO:0002755	MyD88-dependent toll-like receptor signaling pathway	1/186	19/18292	0.176576215	0.443765672	0.403391505	ENSSMAG00000006449	1
BP	GO:0010832	negative regulation of myotube differentiation	1/186	19/18292	0.176576215	0.443765672	0.403391505	ENSSMAG00000003048	1
BP	GO:0036065	fucosylation	1/186	19/18292	0.176576215	0.443765672	0.403391505	ENSSMAG00000002702	1
BP	GO:0038061	NIK/NF-kappaB signaling	1/186	19/18292	0.176576215	0.443765672	0.403391505	ENSSMAG00000012654	1
BP	GO:0043011	myeloid dendritic cell differentiation	1/186	19/18292	0.176576215	0.443765672	0.403391505	ENSSMAG00000020987	1
BP	GO:0045740	positive regulation of DNA replication	1/186	19/18292	0.176576215	0.443765672	0.403391505	ENSSMAG00000008040	1
BP	GO:2000178	negative regulation of neural precursor cell proliferation	1/186	19/18292	0.176576215	0.443765672	0.403391505	ENSSMAG00000018681	1
BP	GO:0050885	neuromuscular process controlling balance	2/186	75/18292	0.177222718	0.443765672	0.403391505	ENSSMAG00000001834/ENSSMAG00000018466	2
BP	GO:0050731	positive regulation of peptidyl-tyrosine phosphorylation	2/186	76/18292	0.180867284	0.443765672	0.403391505	ENSSMAG00000002837/ENSSMAG00000016397	2
BP	GO:0009617	response to bacterium	3/186	145/18292	0.183551517	0.443765672	0.403391505	ENSSMAG00000007427/ENSSMAG00000013875/ENSSMAG00000018029	3
BP	GO:0002218	activation of innate immune response	1/186	20/18292	0.184957806	0.443765672	0.403391505	ENSSMAG00000012654	1
BP	GO:0006123	mitochondrial electron transport, cytochrome c to oxygen	1/186	20/18292	0.184957806	0.443765672	0.403391505	ENSSMAG00000002180	1
BP	GO:0006729	tetrahydrobiopterin biosynthetic process	1/186	20/18292	0.184957806	0.443765672	0.403391505	ENSSMAG00000003292	1
BP	GO:0021535	cell migration in hindbrain	1/186	20/18292	0.184957806	0.443765672	0.403391505	ENSSMAG00000018681	1
BP	GO:0021902	commitment of neuronal cell to specific neuron type in forebrain	1/186	20/18292	0.184957806	0.443765672	0.403391505	ENSSMAG00000012231	1
BP	GO:0032964	collagen biosynthetic process	1/186	20/18292	0.184957806	0.443765672	0.403391505	ENSSMAG00000017480	1
BP	GO:0050801	ion homeostasis	1/186	20/18292	0.184957806	0.443765672	0.403391505	ENSSMAG00000003254	1
BP	GO:0050862	positive regulation of T cell receptor signaling pathway	1/186	20/18292	0.184957806	0.443765672	0.403391505	ENSSMAG00000008190	1
BP	GO:0097194	execution phase of apoptosis	1/186	20/18292	0.184957806	0.443765672	0.403391505	ENSSMAG00000009168	1
BP	GO:0098508	endothelial to hematopoietic transition	1/186	20/18292	0.184957806	0.443765672	0.403391505	ENSSMAG00000009408	1
BP	GO:1903670	regulation of sprouting angiogenesis	1/186	20/18292	0.184957806	0.443765672	0.403391505	ENSSMAG00000014768	1
BP	GO:0060042	retina morphogenesis in camera-type eye	2/186	78/18292	0.188189681	0.447572138	0.406851655	ENSSMAG00000002682/ENSSMAG00000008361	2
BP	GO:0035162	embryonic hemopoiesis	2/186	79/18292	0.19186632	0.447572138	0.406851655	ENSSMAG00000002682/ENSSMAG00000008361	2
BP	GO:0006013	mannose metabolic process	1/186	21/18292	0.193254536	0.447572138	0.406851655	ENSSMAG00000013046	1
BP	GO:0006956	complement activation	1/186	21/18292	0.193254536	0.447572138	0.406851655	ENSSMAG00000000287	1
BP	GO:0009117	nucleotide metabolic process	1/186	21/18292	0.193254536	0.447572138	0.406851655	ENSSMAG00000007460	1
BP	GO:0032689	negative regulation of interferon-gamma production	1/186	21/18292	0.193254536	0.447572138	0.406851655	ENSSMAG00000015785	1
BP	GO:0035729	cellular response to hepatocyte growth factor stimulus	1/186	21/18292	0.193254536	0.447572138	0.406851655	ENSSMAG00000010243	1
BP	GO:0046834	lipid phosphorylation	1/186	21/18292	0.193254536	0.447572138	0.406851655	ENSSMAG00000004311	1
BP	GO:0050900	leukocyte migration	1/186	21/18292	0.193254536	0.447572138	0.406851655	ENSSMAG00000003048	1
BP	GO:0070098	chemokine-mediated signaling pathway	1/186	21/18292	0.193254536	0.447572138	0.406851655	ENSSMAG00000003306	1
BP	GO:0009306	protein secretion	2/186	81/18292	0.199247578	0.455520887	0.414077221	ENSSMAG00000014140/ENSSMAG00000014598	2
BP	GO:0032509	endosome transport via multivesicular body sorting pathway	1/186	22/18292	0.201467259	0.455520887	0.414077221	ENSSMAG00000008528	1
BP	GO:0035584	calcium-mediated signaling using intracellular calcium source	1/186	22/18292	0.201467259	0.455520887	0.414077221	ENSSMAG00000017570	1
BP	GO:0045840	positive regulation of mitotic nuclear division	1/186	22/18292	0.201467259	0.455520887	0.414077221	ENSSMAG00000008040	1
BP	GO:0046486	glycerolipid metabolic process	1/186	22/18292	0.201467259	0.455520887	0.414077221	ENSSMAG00000004311	1
BP	GO:0051156	glucose 6-phosphate metabolic process	1/186	22/18292	0.201467259	0.455520887	0.414077221	ENSSMAG00000012692	1
BP	GO:1990266	neutrophil migration	1/186	22/18292	0.201467259	0.455520887	0.414077221	ENSSMAG00000001071	1
BP	GO:0008016	regulation of heart contraction	2/186	82/18292	0.202951068	0.456866272	0.415300201	ENSSMAG00000013046/ENSSMAG00000018147	2
BP	GO:0007267	cell-cell signaling	3/186	154/18292	0.20681801	0.456866272	0.415300201	ENSSMAG00000002549/ENSSMAG00000014341/ENSSMAG00000018218	3
BP	GO:0043009	chordate embryonic development	3/186	154/18292	0.20681801	0.456866272	0.415300201	ENSSMAG00000003334/ENSSMAG00000008528/ENSSMAG00000018764	3
BP	GO:0006002	fructose 6-phosphate metabolic process	1/186	23/18292	0.20959682	0.456866272	0.415300201	ENSSMAG00000002590	1
BP	GO:0006614	SRP-dependent cotranslational protein targeting to membrane	1/186	23/18292	0.20959682	0.456866272	0.415300201	ENSSMAG00000016784	1
BP	GO:0006809	nitric oxide biosynthetic process	1/186	23/18292	0.20959682	0.456866272	0.415300201	ENSSMAG00000003292	1
BP	GO:0008152	metabolic process	1/186	23/18292	0.20959682	0.456866272	0.415300201	ENSSMAG00000019308	1
BP	GO:0008406	gonad development	1/186	23/18292	0.20959682	0.456866272	0.415300201	ENSSMAG00000020254	1
BP	GO:0031954	positive regulation of protein autophosphorylation	1/186	23/18292	0.20959682	0.456866272	0.415300201	ENSSMAG00000014341	1
BP	GO:0048168	regulation of neuronal synaptic plasticity	1/186	23/18292	0.20959682	0.456866272	0.415300201	ENSSMAG00000013046	1
BP	GO:1903077	negative regulation of protein localization to plasma membrane	1/186	23/18292	0.20959682	0.456866272	0.415300201	ENSSMAG00000004311	1
BP	GO:0006935	chemotaxis	2/186	85/18292	0.214106425	0.459803792	0.417970463	ENSSMAG00000000011/ENSSMAG00000013088	2
BP	GO:0007416	synapse assembly	2/186	85/18292	0.214106425	0.459803792	0.417970463	ENSSMAG00000003405/ENSSMAG00000018681	2
BP	GO:0006405	RNA export from nucleus	1/186	24/18292	0.217644058	0.459803792	0.417970463	ENSSMAG00000011154	1
BP	GO:0007158	neuron cell-cell adhesion	1/186	24/18292	0.217644058	0.459803792	0.417970463	ENSSMAG00000018681	1
BP	GO:0035803	egg coat formation	1/186	24/18292	0.217644058	0.459803792	0.417970463	ENSSMAG00000001071	1
BP	GO:0043029	T cell homeostasis	1/186	24/18292	0.217644058	0.459803792	0.417970463	ENSSMAG00000018147	1
BP	GO:0046339	diacylglycerol metabolic process	1/186	24/18292	0.217644058	0.459803792	0.417970463	ENSSMAG00000004311	1
BP	GO:0060351	cartilage development involved in endochondral bone morphogenesis	1/186	24/18292	0.217644058	0.459803792	0.417970463	ENSSMAG00000017480	1
BP	GO:1904646	cellular response to amyloid-beta	1/186	24/18292	0.217644058	0.459803792	0.417970463	ENSSMAG00000017570	1
BP	GO:0055003	cardiac myofibril assembly	2/186	86/18292	0.217838078	0.459803792	0.417970463	ENSSMAG00000000778/ENSSMAG00000021113	2
BP	GO:0071805	potassium ion transmembrane transport	3/186	161/18292	0.225352578	0.460188801	0.418320444	ENSSMAG00000007524/ENSSMAG00000007883/ENSSMAG00000013604	3
BP	GO:0001881	receptor recycling	1/186	25/18292	0.225609802	0.460188801	0.418320444	ENSSMAG00000015815	1
BP	GO:0003342	proepicardium development	1/186	25/18292	0.225609802	0.460188801	0.418320444	ENSSMAG00000003048	1
BP	GO:0033173	calcineurin-NFAT signaling cascade	1/186	25/18292	0.225609802	0.460188801	0.418320444	ENSSMAG00000010275	1
BP	GO:0050806	positive regulation of synaptic transmission	1/186	25/18292	0.225609802	0.460188801	0.418320444	ENSSMAG00000001844	1
BP	GO:0051276	chromosome organization	1/186	25/18292	0.225609802	0.460188801	0.418320444	ENSSMAG00000017428	1
BP	GO:0051597	response to methylmercury	1/186	25/18292	0.225609802	0.460188801	0.418320444	ENSSMAG00000016419	1
BP	GO:0072358	cardiovascular system development	1/186	25/18292	0.225609802	0.460188801	0.418320444	ENSSMAG00000009408	1
BP	GO:0090336	positive regulation of brown fat cell differentiation	1/186	25/18292	0.225609802	0.460188801	0.418320444	ENSSMAG00000015091	1
BP	GO:0098962	regulation of postsynaptic neurotransmitter receptor activity	1/186	25/18292	0.225609802	0.460188801	0.418320444	ENSSMAG00000005036	1
BP	GO:1902287	semaphorin-plexin signaling pathway involved in axon guidance	1/186	25/18292	0.225609802	0.460188801	0.418320444	ENSSMAG00000008214	1
BP	GO:0006518	peptide metabolic process	1/186	26/18292	0.233494872	0.466290658	0.423867149	ENSSMAG00000009599	1
BP	GO:0034122	negative regulation of toll-like receptor signaling pathway	1/186	26/18292	0.233494872	0.466290658	0.423867149	ENSSMAG00000020987	1
BP	GO:0050790	regulation of catalytic activity	1/186	26/18292	0.233494872	0.466290658	0.423867149	ENSSMAG00000009203	1
BP	GO:0055015	ventricular cardiac muscle cell development	1/186	26/18292	0.233494872	0.466290658	0.423867149	ENSSMAG00000018615	1
BP	GO:0060030	dorsal convergence	1/186	26/18292	0.233494872	0.466290658	0.423867149	ENSSMAG00000018681	1
BP	GO:0060292	long-term synaptic depression	1/186	26/18292	0.233494872	0.466290658	0.423867149	ENSSMAG00000014771	1
BP	GO:1901741	positive regulation of myoblast fusion	1/186	26/18292	0.233494872	0.466290658	0.423867149	ENSSMAG00000010275	1
BP	GO:0019221	cytokine-mediated signaling pathway	2/186	92/18292	0.24033147	0.469233686	0.426542418	ENSSMAG00000008361/ENSSMAG00000017996	2
BP	GO:0033627	cell adhesion mediated by integrin	1/186	27/18292	0.241300082	0.469233686	0.426542418	ENSSMAG00000018384	1
BP	GO:0045453	bone resorption	1/186	27/18292	0.241300082	0.469233686	0.426542418	ENSSMAG00000008214	1
BP	GO:0045807	positive regulation of endocytosis	1/186	27/18292	0.241300082	0.469233686	0.426542418	ENSSMAG00000009408	1
BP	GO:0048699	generation of neurons	1/186	27/18292	0.241300082	0.469233686	0.426542418	ENSSMAG00000018681	1
BP	GO:0060078	regulation of postsynaptic membrane potential	1/186	27/18292	0.241300082	0.469233686	0.426542418	ENSSMAG00000004959	1
BP	GO:0060413	atrial septum morphogenesis	1/186	27/18292	0.241300082	0.469233686	0.426542418	ENSSMAG00000003048	1
BP	GO:1901215	negative regulation of neuron death	1/186	27/18292	0.241300082	0.469233686	0.426542418	ENSSMAG00000014341	1
BP	GO:2000344	positive regulation of acrosome reaction	1/186	27/18292	0.241300082	0.469233686	0.426542418	ENSSMAG00000001071	1
BP	GO:0007517	muscle organ development	2/186	93/18292	0.244093171	0.470334185	0.427542792	ENSSMAG00000003685/ENSSMAG00000012687	2
BP	GO:0006044	N-acetylglucosamine metabolic process	1/186	28/18292	0.249026235	0.470334185	0.427542792	ENSSMAG00000000778	1
BP	GO:0006893	Golgi to plasma membrane transport	1/186	28/18292	0.249026235	0.470334185	0.427542792	ENSSMAG00000017895	1
BP	GO:0016239	positive regulation of macroautophagy	1/186	28/18292	0.249026235	0.470334185	0.427542792	ENSSMAG00000012654	1
BP	GO:0032967	positive regulation of collagen biosynthetic process	1/186	28/18292	0.249026235	0.470334185	0.427542792	ENSSMAG00000009408	1
BP	GO:0042407	cristae formation	1/186	28/18292	0.249026235	0.470334185	0.427542792	ENSSMAG00000018764	1
BP	GO:0043434	response to peptide hormone	1/186	28/18292	0.249026235	0.470334185	0.427542792	ENSSMAG00000017996	1
BP	GO:0043518	negative regulation of DNA damage response, signal transduction by p53 class mediator	1/186	28/18292	0.249026235	0.470334185	0.427542792	ENSSMAG00000002837	1
BP	GO:0046686	response to cadmium ion	1/186	28/18292	0.249026235	0.470334185	0.427542792	ENSSMAG00000016419	1
BP	GO:0071679	commissural neuron axon guidance	1/186	28/18292	0.249026235	0.470334185	0.427542792	ENSSMAG00000018681	1
BP	GO:0007229	integrin-mediated signaling pathway	3/186	170/18292	0.249626913	0.470334185	0.427542792	ENSSMAG00000015624/ENSSMAG00000016397/ENSSMAG00000018384	3
BP	GO:0032496	response to lipopolysaccharide	2/186	96/18292	0.255391189	0.470334185	0.427542792	ENSSMAG00000008214/ENSSMAG00000009408	2
BP	GO:0035249	synaptic transmission, glutamatergic	2/186	96/18292	0.255391189	0.470334185	0.427542792	ENSSMAG00000010243/ENSSMAG00000015815	2
BP	GO:0001886	endothelial cell morphogenesis	1/186	29/18292	0.256674128	0.470334185	0.427542792	ENSSMAG00000012692	1
BP	GO:0007131	reciprocal meiotic recombination	1/186	29/18292	0.256674128	0.470334185	0.427542792	ENSSMAG00000020608	1
BP	GO:0043523	regulation of neuron apoptotic process	1/186	29/18292	0.256674128	0.470334185	0.427542792	ENSSMAG00000004311	1
BP	GO:0045429	positive regulation of nitric oxide biosynthetic process	1/186	29/18292	0.256674128	0.470334185	0.427542792	ENSSMAG00000016762	1
BP	GO:0048246	macrophage chemotaxis	1/186	29/18292	0.256674128	0.470334185	0.427542792	ENSSMAG00000002191	1
BP	GO:0051932	synaptic transmission, GABAergic	1/186	29/18292	0.256674128	0.470334185	0.427542792	ENSSMAG00000004959	1
BP	GO:0060993	kidney morphogenesis	1/186	29/18292	0.256674128	0.470334185	0.427542792	ENSSMAG00000016083	1
BP	GO:0097192	extrinsic apoptotic signaling pathway in absence of ligand	1/186	29/18292	0.256674128	0.470334185	0.427542792	ENSSMAG00000018764	1
BP	GO:0042493	response to drug	2/186	98/18292	0.262929711	0.475720297	0.432438871	ENSSMAG00000010275/ENSSMAG00000019308	2
BP	GO:0001964	startle response	1/186	30/18292	0.264244549	0.475720297	0.432438871	ENSSMAG00000007883	1
BP	GO:0010033	response to organic substance	1/186	30/18292	0.264244549	0.475720297	0.432438871	ENSSMAG00000013046	1
BP	GO:0019882	antigen processing and presentation	1/186	30/18292	0.264244549	0.475720297	0.432438871	ENSSMAG00000002837	1
BP	GO:0048592	eye morphogenesis	1/186	30/18292	0.264244549	0.475720297	0.432438871	ENSSMAG00000011709	1
BP	GO:0048752	semicircular canal morphogenesis	1/186	30/18292	0.264244549	0.475720297	0.432438871	ENSSMAG00000018681	1
BP	GO:0010842	retina layer formation	2/186	99/18292	0.266699693	0.475720297	0.432438871	ENSSMAG00000003405/ENSSMAG00000018147	2
BP	GO:0006491	N-glycan processing	1/186	31/18292	0.27173828	0.475720297	0.432438871	ENSSMAG00000004311	1
BP	GO:0006836	neurotransmitter transport	1/186	31/18292	0.27173828	0.475720297	0.432438871	ENSSMAG00000010243	1
BP	GO:0010467	gene expression	1/186	31/18292	0.27173828	0.475720297	0.432438871	ENSSMAG00000020254	1
BP	GO:0035775	pronephric glomerulus morphogenesis	1/186	31/18292	0.27173828	0.475720297	0.432438871	ENSSMAG00000008190	1
BP	GO:0042102	positive regulation of T cell proliferation	1/186	31/18292	0.27173828	0.475720297	0.432438871	ENSSMAG00000018863	1
BP	GO:0045638	negative regulation of myeloid cell differentiation	1/186	31/18292	0.27173828	0.475720297	0.432438871	ENSSMAG00000020987	1
BP	GO:0048916	posterior lateral line development	1/186	31/18292	0.27173828	0.475720297	0.432438871	ENSSMAG00000010096	1
BP	GO:0061025	membrane fusion	1/186	31/18292	0.27173828	0.475720297	0.432438871	ENSSMAG00000010402	1
BP	GO:0070654	sensory epithelium regeneration	1/186	31/18292	0.27173828	0.475720297	0.432438871	ENSSMAG00000018681	1
BP	GO:0086010	membrane depolarization during action potential	1/186	31/18292	0.27173828	0.475720297	0.432438871	ENSSMAG00000007247	1
BP	GO:0043524	negative regulation of neuron apoptotic process	3/186	179/18292	0.274273202	0.478901115	0.435330296	ENSSMAG00000001834/ENSSMAG00000004311/ENSSMAG00000018466	3
BP	GO:0010812	negative regulation of cell-substrate adhesion	1/186	32/18292	0.279156093	0.481129494	0.437355936	ENSSMAG00000017480	1
BP	GO:0021702	cerebellar Purkinje cell differentiation	1/186	32/18292	0.279156093	0.481129494	0.437355936	ENSSMAG00000004311	1
BP	GO:0051259	protein complex oligomerization	1/186	32/18292	0.279156093	0.481129494	0.437355936	ENSSMAG00000012654	1
BP	GO:0060261	positive regulation of transcription initiation from RNA polymerase II promoter	1/186	32/18292	0.279156093	0.481129494	0.437355936	ENSSMAG00000003048	1
BP	GO:0061098	positive regulation of protein tyrosine kinase activity	1/186	32/18292	0.279156093	0.481129494	0.437355936	ENSSMAG00000017570	1
BP	GO:0048812	neuron projection morphogenesis	2/186	104/18292	0.285541252	0.481346771	0.437553445	ENSSMAG00000001834/ENSSMAG00000018466	2
BP	GO:0006665	sphingolipid metabolic process	1/186	33/18292	0.286498753	0.481346771	0.437553445	ENSSMAG00000020183	1
BP	GO:0007398	ectoderm development	1/186	33/18292	0.286498753	0.481346771	0.437553445	ENSSMAG00000018681	1
BP	GO:0010001	glial cell differentiation	1/186	33/18292	0.286498753	0.481346771	0.437553445	ENSSMAG00000018681	1
BP	GO:0016226	iron-sulfur cluster assembly	1/186	33/18292	0.286498753	0.481346771	0.437553445	ENSSMAG00000008466	1
BP	GO:0032212	positive regulation of telomere maintenance via telomerase	1/186	33/18292	0.286498753	0.481346771	0.437553445	ENSSMAG00000008528	1
BP	GO:0045907	positive regulation of vasoconstriction	1/186	33/18292	0.286498753	0.481346771	0.437553445	ENSSMAG00000009408	1
BP	GO:0046627	negative regulation of insulin receptor signaling pathway	1/186	33/18292	0.286498753	0.481346771	0.437553445	ENSSMAG00000008361	1
BP	GO:0060840	artery development	1/186	33/18292	0.286498753	0.481346771	0.437553445	ENSSMAG00000003048	1
BP	GO:1903861	positive regulation of dendrite extension	1/186	33/18292	0.286498753	0.481346771	0.437553445	ENSSMAG00000001844	1
BP	GO:0000266	mitochondrial fission	1/186	34/18292	0.293767017	0.48380889	0.439791558	ENSSMAG00000010402	1
BP	GO:0001678	cellular glucose homeostasis	1/186	34/18292	0.293767017	0.48380889	0.439791558	ENSSMAG00000012692	1
BP	GO:0007405	neuroblast proliferation	1/186	34/18292	0.293767017	0.48380889	0.439791558	ENSSMAG00000007883	1
BP	GO:0022010	central nervous system myelination	1/186	34/18292	0.293767017	0.48380889	0.439791558	ENSSMAG00000016283	1
BP	GO:0030168	platelet activation	1/186	34/18292	0.293767017	0.48380889	0.439791558	ENSSMAG00000009408	1
BP	GO:0031103	axon regeneration	1/186	34/18292	0.293767017	0.48380889	0.439791558	ENSSMAG00000006726	1
BP	GO:0048169	regulation of long-term neuronal synaptic plasticity	1/186	34/18292	0.293767017	0.48380889	0.439791558	ENSSMAG00000017570	1
BP	GO:0048791	calcium ion-regulated exocytosis of neurotransmitter	1/186	34/18292	0.293767017	0.48380889	0.439791558	ENSSMAG00000001844	1
BP	GO:0016525	negative regulation of angiogenesis	2/186	108/18292	0.300582533	0.489613196	0.445067784	ENSSMAG00000003621/ENSSMAG00000012692	2
BP	GO:0006821	chloride transport	1/186	35/18292	0.300961635	0.489613196	0.445067784	ENSSMAG00000004959	1
BP	GO:0045198	establishment of epithelial cell apical/basal polarity	1/186	35/18292	0.300961635	0.489613196	0.445067784	ENSSMAG00000018681	1
BP	GO:0050770	regulation of axonogenesis	1/186	35/18292	0.300961635	0.489613196	0.445067784	ENSSMAG00000018681	1
BP	GO:0050905	neuromuscular process	1/186	35/18292	0.300961635	0.489613196	0.445067784	ENSSMAG00000007883	1
BP	GO:0048839	inner ear development	2/186	109/18292	0.304335535	0.493897327	0.448962141	ENSSMAG00000002549/ENSSMAG00000003109	2
BP	GO:0002931	response to ischemia	1/186	36/18292	0.308083349	0.496356507	0.451197582	ENSSMAG00000004311	1
BP	GO:0043967	histone H4 acetylation	1/186	36/18292	0.308083349	0.496356507	0.451197582	ENSSMAG00000020987	1
BP	GO:0048048	embryonic eye morphogenesis	1/186	36/18292	0.308083349	0.496356507	0.451197582	ENSSMAG00000018681	1
BP	GO:0034220	ion transmembrane transport	2/186	111/18292	0.311830485	0.497333416	0.452085611	ENSSMAG00000004959/ENSSMAG00000013354	2
BP	GO:0002250	adaptive immune response	1/186	37/18292	0.315132894	0.497333416	0.452085611	ENSSMAG00000016397	1
BP	GO:0030225	macrophage differentiation	1/186	37/18292	0.315132894	0.497333416	0.452085611	ENSSMAG00000003048	1
BP	GO:0042130	negative regulation of T cell proliferation	1/186	37/18292	0.315132894	0.497333416	0.452085611	ENSSMAG00000014341	1
BP	GO:0045786	negative regulation of cell cycle	1/186	37/18292	0.315132894	0.497333416	0.452085611	ENSSMAG00000007524	1
BP	GO:0050482	arachidonic acid secretion	1/186	37/18292	0.315132894	0.497333416	0.452085611	ENSSMAG00000004441	1
BP	GO:0001649	osteoblast differentiation	2/186	113/18292	0.319308638	0.497333416	0.452085611	ENSSMAG00000004248/ENSSMAG00000017480	2
BP	GO:0050877	nervous system process	2/186	113/18292	0.319308638	0.497333416	0.452085611	ENSSMAG00000004959/ENSSMAG00000013354	2
BP	GO:0001937	negative regulation of endothelial cell proliferation	1/186	38/18292	0.322110998	0.497333416	0.452085611	ENSSMAG00000012692	1
BP	GO:0006471	protein ADP-ribosylation	1/186	38/18292	0.322110998	0.497333416	0.452085611	ENSSMAG00000015637	1
BP	GO:0007339	binding of sperm to zona pellucida	1/186	38/18292	0.322110998	0.497333416	0.452085611	ENSSMAG00000001071	1
BP	GO:0035725	sodium ion transmembrane transport	1/186	38/18292	0.322110998	0.497333416	0.452085611	ENSSMAG00000007247	1
BP	GO:0036297	interstrand cross-link repair	1/186	38/18292	0.322110998	0.497333416	0.452085611	ENSSMAG00000014420	1
BP	GO:0050729	positive regulation of inflammatory response	1/186	38/18292	0.322110998	0.497333416	0.452085611	ENSSMAG00000006449	1
BP	GO:0050910	detection of mechanical stimulus involved in sensory perception of sound	1/186	38/18292	0.322110998	0.497333416	0.452085611	ENSSMAG00000013354	1
BP	GO:0060347	heart trabecula formation	1/186	38/18292	0.322110998	0.497333416	0.452085611	ENSSMAG00000003048	1
BP	GO:1902042	negative regulation of extrinsic apoptotic signaling pathway via death domain receptors	1/186	38/18292	0.322110998	0.497333416	0.452085611	ENSSMAG00000004311	1
BP	GO:2001243	negative regulation of intrinsic apoptotic signaling pathway	1/186	38/18292	0.322110998	0.497333416	0.452085611	ENSSMAG00000018764	1
BP	GO:0006979	response to oxidative stress	2/186	114/18292	0.323040668	0.497616918	0.45234332	ENSSMAG00000010442/ENSSMAG00000020788	2
BP	GO:0009968	negative regulation of signal transduction	1/186	39/18292	0.32901838	0.50565728	0.459652163	ENSSMAG00000012654	1
BP	GO:0003007	heart morphogenesis	2/186	116/18292	0.330489196	0.506750101	0.460645559	ENSSMAG00000003048/ENSSMAG00000018615	2
BP	GO:0000184	nuclear-transcribed mRNA catabolic process, nonsense-mediated decay	1/186	40/18292	0.335855754	0.51145157	0.464919284	ENSSMAG00000005036	1
BP	GO:0006298	mismatch repair	1/186	40/18292	0.335855754	0.51145157	0.464919284	ENSSMAG00000015091	1
BP	GO:0055117	regulation of cardiac muscle contraction	1/186	40/18292	0.335855754	0.51145157	0.464919284	ENSSMAG00000003048	1
BP	GO:0006887	exocytosis	2/186	118/18292	0.337915169	0.512399307	0.465780795	ENSSMAG00000001844/ENSSMAG00000017895	2
BP	GO:0007413	axonal fasciculation	1/186	41/18292	0.342623825	0.512399307	0.465780795	ENSSMAG00000018681	1
BP	GO:0008544	epidermis development	1/186	41/18292	0.342623825	0.512399307	0.465780795	ENSSMAG00000020324	1
BP	GO:0043542	endothelial cell migration	1/186	41/18292	0.342623825	0.512399307	0.465780795	ENSSMAG00000013046	1
BP	GO:0048873	homeostasis of number of cells within a tissue	1/186	41/18292	0.342623825	0.512399307	0.465780795	ENSSMAG00000009408	1
BP	GO:0051973	positive regulation of telomerase activity	1/186	41/18292	0.342623825	0.512399307	0.465780795	ENSSMAG00000008528	1
BP	GO:0071407	cellular response to organic cyclic compound	1/186	41/18292	0.342623825	0.512399307	0.465780795	ENSSMAG00000020788	1
BP	GO:1902017	regulation of cilium assembly	1/186	41/18292	0.342623825	0.512399307	0.465780795	ENSSMAG00000008528	1
BP	GO:0006260	DNA replication	2/186	120/18292	0.345316455	0.513610537	0.466881826	ENSSMAG00000008214/ENSSMAG00000009360	2
BP	GO:0055085	transmembrane transport	2/186	120/18292	0.345316455	0.513610537	0.466881826	ENSSMAG00000013604/ENSSMAG00000016419	2
BP	GO:0030335	positive regulation of cell migration	4/186	292/18292	0.345743825	0.513610537	0.466881826	ENSSMAG00000009408/ENSSMAG00000010243/ENSSMAG00000014341/ENSSMAG00000017480	4
BP	GO:0010634	positive regulation of epithelial cell migration	1/186	42/18292	0.349323291	0.515483707	0.468584574	ENSSMAG00000000531	1
BP	GO:0034097	response to cytokine	1/186	42/18292	0.349323291	0.515483707	0.468584574	ENSSMAG00000008214	1
BP	GO:0046855	inositol phosphate dephosphorylation	1/186	42/18292	0.349323291	0.515483707	0.468584574	ENSSMAG00000006449	1
BP	GO:0030500	regulation of bone mineralization	1/186	43/18292	0.355954846	0.521806334	0.474331963	ENSSMAG00000004248	1
BP	GO:0060088	auditory receptor cell stereocilium organization	1/186	43/18292	0.355954846	0.521806334	0.474331963	ENSSMAG00000018681	1
BP	GO:0097150	neuronal stem cell population maintenance	1/186	43/18292	0.355954846	0.521806334	0.474331963	ENSSMAG00000018681	1
BP	GO:0043388	positive regulation of DNA binding	1/186	44/18292	0.362519173	0.527948227	0.479915062	ENSSMAG00000020987	1
BP	GO:0043966	histone H3 acetylation	1/186	44/18292	0.362519173	0.527948227	0.479915062	ENSSMAG00000020987	1
BP	GO:0048167	regulation of synaptic plasticity	1/186	44/18292	0.362519173	0.527948227	0.479915062	ENSSMAG00000001844	1
BP	GO:0010628	positive regulation of gene expression	4/186	300/18292	0.364210243	0.529255408	0.481103314	ENSSMAG00000008566/ENSSMAG00000015785/ENSSMAG00000015932/ENSSMAG00000016762	4
BP	GO:0003148	outflow tract septum morphogenesis	1/186	45/18292	0.36901695	0.532674411	0.484211253	ENSSMAG00000003048	1
BP	GO:0055007	cardiac muscle cell differentiation	1/186	45/18292	0.36901695	0.532674411	0.484211253	ENSSMAG00000003048	1
BP	GO:0071260	cellular response to mechanical stimulus	1/186	45/18292	0.36901695	0.532674411	0.484211253	ENSSMAG00000017480	1
BP	GO:0007010	cytoskeleton organization	2/186	127/18292	0.370997977	0.532674411	0.484211253	ENSSMAG00000002330/ENSSMAG00000016784	2
BP	GO:0007204	positive regulation of cytosolic calcium ion concentration	2/186	127/18292	0.370997977	0.532674411	0.484211253	ENSSMAG00000013088/ENSSMAG00000013354	2
BP	GO:0006915	apoptotic process	3/186	214/18292	0.371354724	0.532674411	0.484211253	ENSSMAG00000000373/ENSSMAG00000009168/ENSSMAG00000015624	3
BP	GO:0008630	intrinsic apoptotic signaling pathway in response to DNA damage	1/186	46/18292	0.375448848	0.533953905	0.485374338	ENSSMAG00000018764	1
BP	GO:0010811	positive regulation of cell-substrate adhesion	1/186	46/18292	0.375448848	0.533953905	0.485374338	ENSSMAG00000017019	1
BP	GO:0030050	vesicle transport along actin filament	1/186	46/18292	0.375448848	0.533953905	0.485374338	ENSSMAG00000009603	1
BP	GO:0036302	atrioventricular canal development	1/186	46/18292	0.375448848	0.533953905	0.485374338	ENSSMAG00000018147	1
BP	GO:0007173	epidermal growth factor receptor signaling pathway	1/186	47/18292	0.381815532	0.536149389	0.487370075	ENSSMAG00000008040	1
BP	GO:0010975	regulation of neuron projection development	1/186	47/18292	0.381815532	0.536149389	0.487370075	ENSSMAG00000012231	1
BP	GO:0018345	protein palmitoylation	1/186	47/18292	0.381815532	0.536149389	0.487370075	ENSSMAG00000014768	1
BP	GO:0021952	central nervous system projection neuron axonogenesis	1/186	47/18292	0.381815532	0.536149389	0.487370075	ENSSMAG00000008528	1
BP	GO:0031334	positive regulation of protein-containing complex assembly	1/186	47/18292	0.381815532	0.536149389	0.487370075	ENSSMAG00000002406	1
BP	GO:0060038	cardiac muscle cell proliferation	1/186	47/18292	0.381815532	0.536149389	0.487370075	ENSSMAG00000003048	1
BP	GO:0001502	cartilage condensation	1/186	49/18292	0.394355881	0.549134389	0.499173689	ENSSMAG00000018681	1
BP	GO:0001558	regulation of cell growth	1/186	49/18292	0.394355881	0.549134389	0.499173689	ENSSMAG00000017638	1
BP	GO:0002224	toll-like receptor signaling pathway	1/186	49/18292	0.394355881	0.549134389	0.499173689	ENSSMAG00000006449	1
BP	GO:0009966	regulation of signal transduction	1/186	49/18292	0.394355881	0.549134389	0.499173689	ENSSMAG00000018681	1
BP	GO:0006096	glycolytic process	1/186	50/18292	0.400530841	0.555413869	0.504881857	ENSSMAG00000012692	1
BP	GO:0034504	protein localization to nucleus	1/186	50/18292	0.400530841	0.555413869	0.504881857	ENSSMAG00000017480	1
BP	GO:0006464	cellular protein modification process	1/186	51/18292	0.406643179	0.560394629	0.509409463	ENSSMAG00000016945	1
BP	GO:0010508	positive regulation of autophagy	1/186	51/18292	0.406643179	0.560394629	0.509409463	ENSSMAG00000006777	1
BP	GO:0071688	striated muscle myosin thick filament assembly	1/186	51/18292	0.406643179	0.560394629	0.509409463	ENSSMAG00000021113	1
BP	GO:0043123	positive regulation of I-kappaB kinase/NF-kappaB signaling	2/186	138/18292	0.410510165	0.564070863	0.512751231	ENSSMAG00000009408/ENSSMAG00000013046	2
BP	GO:0006099	tricarboxylic acid cycle	1/186	52/18292	0.412693525	0.564070863	0.512751231	ENSSMAG00000009360	1
BP	GO:0007214	gamma-aminobutyric acid signaling pathway	1/186	52/18292	0.412693525	0.564070863	0.512751231	ENSSMAG00000004959	1
BP	GO:0007612	learning	1/186	52/18292	0.412693525	0.564070863	0.512751231	ENSSMAG00000017570	1
BP	GO:0098609	cell-cell adhesion	2/186	139/18292	0.414043729	0.564759033	0.51337679	ENSSMAG00000006434/ENSSMAG00000021124	2
BP	GO:0010499	proteasomal ubiquitin-independent protein catabolic process	1/186	53/18292	0.418682506	0.565306136	0.513874117	ENSSMAG00000011304	1
BP	GO:0019915	lipid storage	1/186	53/18292	0.418682506	0.565306136	0.513874117	ENSSMAG00000004311	1
BP	GO:0043280	positive regulation of cysteine-type endopeptidase activity involved in apoptotic process	1/186	53/18292	0.418682506	0.565306136	0.513874117	ENSSMAG00000018764	1
BP	GO:0060412	ventricular septum morphogenesis	1/186	53/18292	0.418682506	0.565306136	0.513874117	ENSSMAG00000003048	1
BP	GO:0097009	energy homeostasis	1/186	53/18292	0.418682506	0.565306136	0.513874117	ENSSMAG00000015091	1
BP	GO:0006406	mRNA export from nucleus	1/186	54/18292	0.424610739	0.569849825	0.518004418	ENSSMAG00000016789	1
BP	GO:0007162	negative regulation of cell adhesion	1/186	54/18292	0.424610739	0.569849825	0.518004418	ENSSMAG00000008214	1
BP	GO:0008654	phospholipid biosynthetic process	1/186	54/18292	0.424610739	0.569849825	0.518004418	ENSSMAG00000018029	1
BP	GO:0048589	developmental growth	1/186	55/18292	0.430478839	0.576565031	0.524108669	ENSSMAG00000020254	1
BP	GO:0001570	vasculogenesis	2/186	144/18292	0.431551495	0.576843381	0.524361694	ENSSMAG00000000011/ENSSMAG00000017996	2
BP	GO:0016567	protein ubiquitination	4/186	330/18292	0.432994742	0.577388301	0.524857036	ENSSMAG00000002682/ENSSMAG00000008361/ENSSMAG00000013085/ENSSMAG00000016945	4
BP	GO:0006974	cellular response to DNA damage stimulus	3/186	237/18292	0.434105543	0.577388301	0.524857036	ENSSMAG00000008528/ENSSMAG00000010275/ENSSMAG00000016945	3
BP	GO:0045214	sarcomere organization	2/186	145/18292	0.435020026	0.577388301	0.524857036	ENSSMAG00000018615/ENSSMAG00000021113	2
BP	GO:0035118	embryonic pectoral fin morphogenesis	1/186	56/18292	0.436287412	0.577388301	0.524857036	ENSSMAG00000018681	1
BP	GO:0050727	regulation of inflammatory response	1/186	56/18292	0.436287412	0.577388301	0.524857036	ENSSMAG00000012654	1
BP	GO:0006814	sodium ion transport	1/186	57/18292	0.442037057	0.581535931	0.528627312	ENSSMAG00000010243	1
BP	GO:0044331	cell-cell adhesion mediated by cadherin	1/186	57/18292	0.442037057	0.581535931	0.528627312	ENSSMAG00000018681	1
BP	GO:0060028	convergent extension involved in axis elongation	1/186	57/18292	0.442037057	0.581535931	0.528627312	ENSSMAG00000006777	1
BP	GO:0006941	striated muscle contraction	1/186	58/18292	0.447728371	0.584412571	0.531242233	ENSSMAG00000021113	1
BP	GO:0010498	proteasomal protein catabolic process	1/186	58/18292	0.447728371	0.584412571	0.531242233	ENSSMAG00000011304	1
BP	GO:0045727	positive regulation of translation	1/186	58/18292	0.447728371	0.584412571	0.531242233	ENSSMAG00000003334	1
BP	GO:0048739	cardiac muscle fiber development	1/186	58/18292	0.447728371	0.584412571	0.531242233	ENSSMAG00000021113	1
BP	GO:0007608	sensory perception of smell	1/186	59/18292	0.453361942	0.588312092	0.534786972	ENSSMAG00000005539	1
BP	GO:0016339	calcium-dependent cell-cell adhesion via plasma membrane cell adhesion molecules	1/186	59/18292	0.453361942	0.588312092	0.534786972	ENSSMAG00000018681	1
BP	GO:0048536	spleen development	1/186	59/18292	0.453361942	0.588312092	0.534786972	ENSSMAG00000003048	1
BP	GO:0038083	peptidyl-tyrosine autophosphorylation	1/186	60/18292	0.458938351	0.593240078	0.539266606	ENSSMAG00000016397	1
BP	GO:0042476	odontogenesis	1/186	60/18292	0.458938351	0.593240078	0.539266606	ENSSMAG00000018681	1
BP	GO:0003323	type B pancreatic cell development	1/186	61/18292	0.464458177	0.594680169	0.540575676	ENSSMAG00000010622	1
BP	GO:0021591	ventricular system development	1/186	61/18292	0.464458177	0.594680169	0.540575676	ENSSMAG00000018681	1
BP	GO:0035025	positive regulation of Rho protein signal transduction	1/186	61/18292	0.464458177	0.594680169	0.540575676	ENSSMAG00000009408	1
BP	GO:0036342	post-anal tail morphogenesis	1/186	61/18292	0.464458177	0.594680169	0.540575676	ENSSMAG00000018681	1
BP	GO:0045893	positive regulation of transcription, DNA-templated	5/186	440/18292	0.464510297	0.594680169	0.540575676	ENSSMAG00000009408/ENSSMAG00000017130/ENSSMAG00000017480/ENSSMAG00000018147/ENSSMAG00000019308	5
BP	GO:0009749	response to glucose	1/186	62/18292	0.469921991	0.600455877	0.545825905	ENSSMAG00000014768	1
BP	GO:0021915	neural tube development	1/186	63/18292	0.475330356	0.601604075	0.54686964	ENSSMAG00000018681	1
BP	GO:0030241	skeletal muscle myosin thick filament assembly	1/186	63/18292	0.475330356	0.601604075	0.54686964	ENSSMAG00000021113	1
BP	GO:0030593	neutrophil chemotaxis	1/186	63/18292	0.475330356	0.601604075	0.54686964	ENSSMAG00000003306	1
BP	GO:0042254	ribosome biogenesis	1/186	63/18292	0.475330356	0.601604075	0.54686964	ENSSMAG00000014768	1
BP	GO:0042475	odontogenesis of dentin-containing tooth	1/186	63/18292	0.475330356	0.601604075	0.54686964	ENSSMAG00000003048	1
BP	GO:0007015	actin filament organization	3/186	253/18292	0.476403825	0.601820741	0.547066593	ENSSMAG00000009603/ENSSMAG00000018764/ENSSMAG00000021113	3
BP	GO:0007029	endoplasmic reticulum organization	1/186	64/18292	0.480683835	0.603796832	0.548862898	ENSSMAG00000008528	1
BP	GO:0030216	keratinocyte differentiation	1/186	64/18292	0.480683835	0.603796832	0.548862898	ENSSMAG00000018147	1
BP	GO:2000300	regulation of synaptic vesicle exocytosis	1/186	64/18292	0.480683835	0.603796832	0.548862898	ENSSMAG00000001844	1
BP	GO:0034976	response to endoplasmic reticulum stress	1/186	65/18292	0.485982979	0.607023684	0.551796168	ENSSMAG00000003405	1
BP	GO:0048854	brain morphogenesis	1/186	65/18292	0.485982979	0.607023684	0.551796168	ENSSMAG00000002330	1
BP	GO:0051482	positive regulation of cytosolic calcium ion concentration involved in phospholipase C-activating G protein-coupled signaling pathway	1/186	65/18292	0.485982979	0.607023684	0.551796168	ENSSMAG00000009408	1
BP	GO:0006486	protein glycosylation	2/186	161/18292	0.48889712	0.607883677	0.552577918	ENSSMAG00000002702/ENSSMAG00000016083	2
BP	GO:0046777	protein autophosphorylation	2/186	161/18292	0.48889712	0.607883677	0.552577918	ENSSMAG00000008528/ENSSMAG00000016397	2
BP	GO:0043066	negative regulation of apoptotic process	4/186	356/18292	0.490960359	0.607883677	0.552577918	ENSSMAG00000010243/ENSSMAG00000016293/ENSSMAG00000018764/ENSSMAG00000019308	4
BP	GO:0003429	growth plate cartilage chondrocyte morphogenesis	1/186	66/18292	0.491228338	0.607883677	0.552577918	ENSSMAG00000014779	1
BP	GO:0048747	muscle fiber development	1/186	66/18292	0.491228338	0.607883677	0.552577918	ENSSMAG00000000778	1
BP	GO:0006644	phospholipid metabolic process	1/186	67/18292	0.496420456	0.613171193	0.557384371	ENSSMAG00000004441	1
BP	GO:0060047	heart contraction	2/186	167/18292	0.508265263	0.626224519	0.569250095	ENSSMAG00000003048/ENSSMAG00000018615	2
BP	GO:0006302	double-strand break repair	1/186	70/18292	0.511682703	0.626224519	0.569250095	ENSSMAG00000017428	1
BP	GO:0030307	positive regulation of cell growth	1/186	70/18292	0.511682703	0.626224519	0.569250095	ENSSMAG00000002330	1
BP	GO:0032092	positive regulation of protein binding	1/186	70/18292	0.511682703	0.626224519	0.569250095	ENSSMAG00000012654	1
BP	GO:0045454	cell redox homeostasis	1/186	70/18292	0.511682703	0.626224519	0.569250095	ENSSMAG00000015637	1
BP	GO:0007422	peripheral nervous system development	1/186	71/18292	0.516667173	0.628863147	0.571648659	ENSSMAG00000018681	1
BP	GO:0021766	hippocampus development	1/186	71/18292	0.516667173	0.628863147	0.571648659	ENSSMAG00000007883	1
BP	GO:0060325	face morphogenesis	1/186	71/18292	0.516667173	0.628863147	0.571648659	ENSSMAG00000017480	1
BP	GO:0030240	skeletal muscle thin filament assembly	1/186	72/18292	0.521601036	0.633712005	0.576056364	ENSSMAG00000021113	1
BP	GO:0007017	microtubule-based process	1/186	73/18292	0.526484801	0.638131242	0.580073535	ENSSMAG00000018764	1
BP	GO:0007626	locomotory behavior	2/186	173/18292	0.527151896	0.638131242	0.580073535	ENSSMAG00000002330/ENSSMAG00000017570	2
BP	GO:0032870	cellular response to hormone stimulus	1/186	74/18292	0.531318976	0.64084947	0.582544456	ENSSMAG00000020254	1
BP	GO:0034332	adherens junction organization	1/186	74/18292	0.531318976	0.64084947	0.582544456	ENSSMAG00000018681	1
BP	GO:0065003	protein-containing complex assembly	1/186	76/18292	0.540840551	0.649653872	0.590547827	ENSSMAG00000001844	1
BP	GO:0007156	homophilic cell adhesion via plasma membrane adhesion molecules	2/186	178/18292	0.542514553	0.649653872	0.590547827	ENSSMAG00000006434/ENSSMAG00000018681	2
BP	GO:0008283	cell population proliferation	2/186	178/18292	0.542514553	0.649653872	0.590547827	ENSSMAG00000009603/ENSSMAG00000014768	2
BP	GO:0010629	negative regulation of gene expression	2/186	178/18292	0.542514553	0.649653872	0.590547827	ENSSMAG00000003906/ENSSMAG00000015785	2
BP	GO:1904888	cranial skeletal system development	1/186	77/18292	0.545528938	0.652092834	0.59276489	ENSSMAG00000003743	1
BP	GO:0048703	embryonic viscerocranium morphogenesis	2/186	180/18292	0.548562569	0.654546035	0.594994897	ENSSMAG00000003048/ENSSMAG00000008190	2
BP	GO:0060059	embryonic retina morphogenesis in camera-type eye	1/186	78/18292	0.550169707	0.655291419	0.595672465	ENSSMAG00000018681	1
BP	GO:0000045	autophagosome assembly	1/186	79/18292	0.55476334	0.657241826	0.597445422	ENSSMAG00000012654	1
BP	GO:0000281	mitotic cytokinesis	1/186	79/18292	0.55476334	0.657241826	0.597445422	ENSSMAG00000000778	1
BP	GO:0007266	Rho protein signal transduction	1/186	79/18292	0.55476334	0.657241826	0.597445422	ENSSMAG00000013511	1
BP	GO:0030512	negative regulation of transforming growth factor beta receptor signaling pathway	1/186	80/18292	0.559310313	0.660283149	0.600210043	ENSSMAG00000006777	1
BP	GO:0060326	cell chemotaxis	1/186	80/18292	0.559310313	0.660283149	0.600210043	ENSSMAG00000013088	1
BP	GO:0016485	protein processing	1/186	81/18292	0.563811098	0.664420498	0.603970973	ENSSMAG00000009599	1
BP	GO:0007596	blood coagulation	1/186	82/18292	0.56826616	0.666139769	0.605533823	ENSSMAG00000009408	1
BP	GO:0050808	synapse organization	1/186	82/18292	0.56826616	0.666139769	0.605533823	ENSSMAG00000017570	1
BP	GO:0060037	pharyngeal system development	1/186	82/18292	0.56826616	0.666139769	0.605533823	ENSSMAG00000003048	1
BP	GO:0006508	proteolysis	2/186	191/18292	0.580822762	0.675554345	0.614091853	ENSSMAG00000010414/ENSSMAG00000016602	2
BP	GO:0010862	positive regulation of pathway-restricted SMAD protein phosphorylation	1/186	85/18292	0.58136161	0.675554345	0.614091853	ENSSMAG00000012687	1
BP	GO:0010976	positive regulation of neuron projection development	1/186	85/18292	0.58136161	0.675554345	0.614091853	ENSSMAG00000002702	1
BP	GO:0048675	axon extension	1/186	85/18292	0.58136161	0.675554345	0.614091853	ENSSMAG00000009203	1
BP	GO:0071346	cellular response to interferon-gamma	1/186	85/18292	0.58136161	0.675554345	0.614091853	ENSSMAG00000003334	1
BP	GO:0007043	cell-cell junction assembly	1/186	86/18292	0.585638358	0.678161084	0.616461429	ENSSMAG00000018681	1
BP	GO:0035050	embryonic heart tube development	1/186	86/18292	0.585638358	0.678161084	0.616461429	ENSSMAG00000003048	1
BP	GO:0006631	fatty acid metabolic process	1/186	87/18292	0.589871647	0.679523987	0.617700334	ENSSMAG00000018615	1
BP	GO:0055008	cardiac muscle tissue morphogenesis	1/186	87/18292	0.589871647	0.679523987	0.617700334	ENSSMAG00000021113	1
BP	GO:0120162	positive regulation of cold-induced thermogenesis	1/186	87/18292	0.589871647	0.679523987	0.617700334	ENSSMAG00000020987	1
BP	GO:0010506	regulation of autophagy	1/186	88/18292	0.594061917	0.681995351	0.619946851	ENSSMAG00000008528	1
BP	GO:1902476	chloride transmembrane transport	1/186	88/18292	0.594061917	0.681995351	0.619946851	ENSSMAG00000004959	1
BP	GO:0031016	pancreas development	1/186	89/18292	0.598209604	0.684401039	0.622133667	ENSSMAG00000016293	1
BP	GO:0048738	cardiac muscle tissue development	1/186	89/18292	0.598209604	0.684401039	0.622133667	ENSSMAG00000018615	1
BP	GO:0048565	digestive tract development	1/186	91/18292	0.606378942	0.691375648	0.628473721	ENSSMAG00000016293	1
BP	GO:0060027	convergent extension involved in gastrulation	1/186	91/18292	0.606378942	0.691375648	0.628473721	ENSSMAG00000018764	1
BP	GO:0014068	positive regulation of phosphatidylinositol 3-kinase signaling	1/186	92/18292	0.610401442	0.694774337	0.631563194	ENSSMAG00000009408	1
BP	GO:0030901	midbrain development	1/186	93/18292	0.614383053	0.698114985	0.634599908	ENSSMAG00000018681	1
BP	GO:0022008	neurogenesis	1/186	94/18292	0.61832419	0.699020737	0.635423253	ENSSMAG00000013088	1
BP	GO:0043087	regulation of GTPase activity	1/186	94/18292	0.61832419	0.699020737	0.635423253	ENSSMAG00000009408	1
BP	GO:0045669	positive regulation of osteoblast differentiation	1/186	94/18292	0.61832419	0.699020737	0.635423253	ENSSMAG00000015929	1
BP	GO:0000226	microtubule cytoskeleton organization	2/186	207/18292	0.624685354	0.705017142	0.6408741	ENSSMAG00000001834/ENSSMAG00000018466	2
BP	GO:0001934	positive regulation of protein phosphorylation	1/186	97/18292	0.629908825	0.709711463	0.645141329	ENSSMAG00000010243	1
BP	GO:0009267	cellular response to starvation	1/186	98/18292	0.633692115	0.712770052	0.647921644	ENSSMAG00000014768	1
BP	GO:0006511	ubiquitin-dependent protein catabolic process	3/186	322/18292	0.638978834	0.717506536	0.652227199	ENSSMAG00000003743/ENSSMAG00000014420/ENSSMAG00000016945	3
BP	GO:0045444	fat cell differentiation	1/186	100/18292	0.641143676	0.718727449	0.653337032	ENSSMAG00000008361	1
BP	GO:0006869	lipid transport	1/186	101/18292	0.644812722	0.719214189	0.653779489	ENSSMAG00000015028	1
BP	GO:0007613	memory	1/186	101/18292	0.644812722	0.719214189	0.653779489	ENSSMAG00000013046	1
BP	GO:0043410	positive regulation of MAPK cascade	1/186	101/18292	0.644812722	0.719214189	0.653779489	ENSSMAG00000012298	1
BP	GO:0019722	calcium-mediated signaling	1/186	102/18292	0.648444453	0.720854084	0.655270185	ENSSMAG00000013088	1
BP	GO:0050852	T cell receptor signaling pathway	1/186	102/18292	0.648444453	0.720854084	0.655270185	ENSSMAG00000016397	1
BP	GO:0006366	transcription by RNA polymerase II	1/186	103/18292	0.652039249	0.723644225	0.657806476	ENSSMAG00000017421	1
BP	GO:0045666	positive regulation of neuron differentiation	1/186	104/18292	0.655597482	0.725179968	0.659202496	ENSSMAG00000017019	1
BP	GO:0048538	thymus development	1/186	104/18292	0.655597482	0.725179968	0.659202496	ENSSMAG00000018147	1
BP	GO:0042127	regulation of cell population proliferation	2/186	222/18292	0.662521859	0.730509134	0.66404681	ENSSMAG00000003048/ENSSMAG00000017996	2
BP	GO:0051091	positive regulation of DNA-binding transcription factor activity	1/186	106/18292	0.662605736	0.730509134	0.66404681	ENSSMAG00000012654	1
BP	GO:0030239	myofibril assembly	1/186	110/18292	0.67619952	0.743039671	0.675437308	ENSSMAG00000006105	1
BP	GO:0030514	negative regulation of BMP signaling pathway	1/186	110/18292	0.67619952	0.743039671	0.675437308	ENSSMAG00000017019	1
BP	GO:0008045	motor neuron axon guidance	1/186	112/18292	0.682790706	0.749048357	0.680899319	ENSSMAG00000018681	1
BP	GO:0050728	negative regulation of inflammatory response	1/186	113/18292	0.686036082	0.751372852	0.683012329	ENSSMAG00000008214	1
BP	GO:0006412	translation	2/186	234/18292	0.690548251	0.75507489	0.686377554	ENSSMAG00000007822/ENSSMAG00000016307	2
BP	GO:0043547	positive regulation of GTPase activity	1/186	116/18292	0.695575382	0.758086241	0.689114929	ENSSMAG00000009408	1
BP	GO:0071222	cellular response to lipopolysaccharide	1/186	116/18292	0.695575382	0.758086241	0.689114929	ENSSMAG00000003306	1
BP	GO:0030308	negative regulation of cell growth	1/186	117/18292	0.698690643	0.759001073	0.689946529	ENSSMAG00000000778	1
BP	GO:0060395	SMAD protein signal transduction	1/186	117/18292	0.698690643	0.759001073	0.689946529	ENSSMAG00000012687	1
BP	GO:0009791	post-embryonic development	1/186	118/18292	0.701774194	0.761111199	0.691864673	ENSSMAG00000000778	1
BP	GO:0030900	forebrain development	1/186	121/18292	0.710837783	0.769689612	0.699662616	ENSSMAG00000017019	1
BP	GO:0006606	protein import into nucleus	1/186	122/18292	0.713797674	0.771641894	0.701437277	ENSSMAG00000011154	1
BP	GO:0008284	positive regulation of cell population proliferation	3/186	365/18292	0.720866653	0.778022747	0.707237595	ENSSMAG00000008040/ENSSMAG00000008528/ENSSMAG00000012298	3
BP	GO:0006470	protein dephosphorylation	1/186	127/18292	0.728151138	0.7846152	0.713230261	ENSSMAG00000001135	1
BP	GO:0042472	inner ear morphogenesis	1/186	129/18292	0.733689964	0.789308397	0.717496467	ENSSMAG00000013354	1
BP	GO:0001654	eye development	1/186	132/18292	0.741788431	0.796735722	0.724248048	ENSSMAG00000008528	1
BP	GO:0055114	oxidation-reduction process	1/186	133/18292	0.744433109	0.798290809	0.725661653	ENSSMAG00000015091	1
BP	GO:0016579	protein deubiquitination	1/186	134/18292	0.747050843	0.799812058	0.727044497	ENSSMAG00000003743	1
BP	GO:0007268	chemical synaptic transmission	2/186	262/18292	0.748548399	0.800131061	0.727334477	ENSSMAG00000004959/ENSSMAG00000013354	2
BP	GO:0033674	positive regulation of kinase activity	1/186	136/18292	0.752206571	0.802754853	0.729719554	ENSSMAG00000002837	1
BP	GO:0016477	cell migration	2/186	266/18292	0.756029823	0.804284921	0.731110415	ENSSMAG00000003405/ENSSMAG00000010275	2
BP	GO:0030097	hemopoiesis	1/186	138/18292	0.757257767	0.804284921	0.731110415	ENSSMAG00000008566	1
BP	GO:0050804	modulation of chemical synaptic transmission	1/186	138/18292	0.757257767	0.804284921	0.731110415	ENSSMAG00000015815	1
BP	GO:0030336	negative regulation of cell migration	1/186	141/18292	0.76464316	0.810837819	0.737067125	ENSSMAG00000008528	1
BP	GO:0090263	positive regulation of canonical Wnt signaling pathway	1/186	142/18292	0.767054949	0.812104208	0.738218297	ENSSMAG00000017480	1
BP	GO:0051260	protein homooligomerization	1/186	143/18292	0.769442154	0.813340597	0.739342198	ENSSMAG00000007883	1
BP	GO:0007409	axonogenesis	1/186	145/18292	0.774143811	0.817015699	0.742682936	ENSSMAG00000016945	1
BP	GO:0043161	proteasome-mediated ubiquitin-dependent protein catabolic process	2/186	278/18292	0.777336331	0.819088994	0.744567601	ENSSMAG00000007524/ENSSMAG00000011304	2
BP	GO:0016192	vesicle-mediated transport	2/186	279/18292	0.779036738	0.819585969	0.745019361	ENSSMAG00000016784/ENSSMAG00000017895	2
BP	GO:0007507	heart development	3/186	403/18292	0.780623431	0.819961935	0.745361121	ENSSMAG00000003048/ENSSMAG00000008539/ENSSMAG00000016293	3
BP	GO:0051726	regulation of cell cycle	1/186	149/18292	0.783262927	0.82118875	0.74647632	ENSSMAG00000009113	1
BP	GO:0002244	hematopoietic progenitor cell differentiation	1/186	150/18292	0.785484891	0.82118875	0.74647632	ENSSMAG00000003334	1
BP	GO:0007166	cell surface receptor signaling pathway	1/186	150/18292	0.785484891	0.82118875	0.74647632	ENSSMAG00000002474	1
BP	GO:0031175	neuron projection development	1/186	151/18292	0.787684197	0.822199311	0.747394939	ENSSMAG00000016283	1
BP	GO:0001666	response to hypoxia	1/186	156/18292	0.798348819	0.83202916	0.75633046	ENSSMAG00000002180	1
BP	GO:0006457	protein folding	1/186	157/18292	0.800416922	0.832883131	0.757106736	ENSSMAG00000003405	1
BP	GO:0007346	regulation of mitotic cell cycle	1/186	159/18292	0.804490051	0.835817545	0.759774175	ENSSMAG00000009113	1
BP	GO:0007018	microtubule-based movement	1/186	164/18292	0.814314759	0.844709089	0.767856758	ENSSMAG00000018182	1
BP	GO:0007186	G protein-coupled receptor signaling pathway	2/186	308/18292	0.823642465	0.853058267	0.775446322	ENSSMAG00000005539/ENSSMAG00000020254	2
BP	GO:0000902	cell morphogenesis	1/186	171/18292	0.827249669	0.854141686	0.77643117	ENSSMAG00000018681	1
BP	GO:0001764	neuron migration	1/186	171/18292	0.827249669	0.854141686	0.77643117	ENSSMAG00000018681	1
BP	GO:0006397	mRNA processing	1/186	174/18292	0.832515043	0.856925207	0.778961444	ENSSMAG00000015028	1
BP	GO:0007519	skeletal muscle tissue development	1/186	174/18292	0.832515043	0.856925207	0.778961444	ENSSMAG00000012687	1
BP	GO:0051216	cartilage development	1/186	177/18292	0.837620768	0.86085216	0.78253112	ENSSMAG00000006777	1
BP	GO:0007189	adenylate cyclase-activating G protein-coupled receptor signaling pathway	1/186	182/18292	0.845788543	0.867909166	0.788946074	ENSSMAG00000003254	1
BP	GO:0007605	sensory perception of sound	1/186	183/18292	0.847372382	0.868198739	0.789209301	ENSSMAG00000017480	1
BP	GO:0001889	liver development	1/186	188/18292	0.855052137	0.874723582	0.795140509	ENSSMAG00000016293	1
BP	GO:0007417	central nervous system development	1/186	190/18292	0.858015299	0.876410727	0.796674156	ENSSMAG00000004294	1
BP	GO:0000209	protein polyubiquitination	1/186	193/18292	0.862347443	0.879488906	0.79947228	ENSSMAG00000017130	1
BP	GO:0006281	DNA repair	1/186	196/18292	0.866548097	0.882423787	0.802140142	ENSSMAG00000008190	1
BP	GO:0008285	negative regulation of cell population proliferation	2/186	349/18292	0.872982589	0.887621017	0.806864524	ENSSMAG00000009408/ENSSMAG00000010096	2
BP	GO:0072659	protein localization to plasma membrane	1/186	202/18292	0.874570693	0.887882271	0.807102009	ENSSMAG00000010243	1
BP	GO:0030182	neuron differentiation	1/186	210/18292	0.884526041	0.896624421	0.815048792	ENSSMAG00000002702	1
BP	GO:0007399	nervous system development	1/186	224/18292	0.900093346	0.911020124	0.828134761	ENSSMAG00000017019	1
BP	GO:0043065	positive regulation of apoptotic process	1/186	233/18292	0.908979443	0.918620134	0.835043316	ENSSMAG00000018764	1
BP	GO:0032259	methylation	1/186	242/18292	0.917079045	0.925403515	0.841209539	ENSSMAG00000010622	1
BP	GO:0018105	peptidyl-serine phosphorylation	1/186	248/18292	0.922076302	0.929040624	0.844515741	ENSSMAG00000002330	1
BP	GO:0045892	negative regulation of transcription, DNA-templated	2/186	424/18292	0.931928315	0.936815606	0.851583349	ENSSMAG00000012231/ENSSMAG00000019308	2
BP	GO:0007601	visual perception	1/186	262/18292	0.932602042	0.936815606	0.851583349	ENSSMAG00000002549	1
BP	GO:0030154	cell differentiation	2/186	447/18292	0.944066428	0.946905726	0.860755462	ENSSMAG00000003048/ENSSMAG00000009113	2
BP	GO:0006886	intracellular protein transport	2/186	452/18292	0.946419369	0.947840419	0.861605115	ENSSMAG00000002837/ENSSMAG00000016784	2
BP	GO:0010468	regulation of gene expression	1/186	317/18292	0.961930256	0.961930256	0.874413047	ENSSMAG00000008528	1
MF	GO:0003950	NAD+ ADP-ribosyltransferase activity	6/206	47/18401	1.34E-05	0.003041587	0.00287134	ENSSMAG00000003869/ENSSMAG00000003906/ENSSMAG00000008317/ENSSMAG00000008329/ENSSMAG00000014601/ENSSMAG00000014637	6
MF	GO:0005201	extracellular matrix structural constituent	9/206	137/18401	2.41E-05	0.003041587	0.00287134	ENSSMAG00000001071/ENSSMAG00000003412/ENSSMAG00000008146/ENSSMAG00000008574/ENSSMAG00000011709/ENSSMAG00000013511/ENSSMAG00000014779/ENSSMAG00000017480/ENSSMAG00000020324	9
MF	GO:0008320	protein transmembrane transporter activity	4/206	23/18401	0.000114321	0.00960295	0.009065442	ENSSMAG00000008317/ENSSMAG00000008329/ENSSMAG00000014601/ENSSMAG00000014637	4
MF	GO:0001530	lipopolysaccharide binding	4/206	28/18401	0.000253009	0.012751663	0.012037911	ENSSMAG00000000011/ENSSMAG00000002180/ENSSMAG00000018863/ENSSMAG00000018951	4
MF	GO:0008061	chitin binding	4/206	28/18401	0.000253009	0.012751663	0.012037911	ENSSMAG00000007973/ENSSMAG00000011803/ENSSMAG00000011856/ENSSMAG00000016568	4
MF	GO:0004568	chitinase activity	3/206	16/18401	0.000695371	0.029205567	0.027570836	ENSSMAG00000007973/ENSSMAG00000011803/ENSSMAG00000011856	3
MF	GO:0004096	catalase activity	3/206	27/18401	0.003317658	0.116090598	0.109592628	ENSSMAG00000011310/ENSSMAG00000015167/ENSSMAG00000015217	3
MF	GO:0008199	ferric iron binding	3/206	28/18401	0.003685416	0.116090598	0.109592628	ENSSMAG00000003685/ENSSMAG00000008214/ENSSMAG00000011709	3
MF	GO:0016702	oxidoreductase activity, acting on single donors with incorporation of molecular oxygen, incorporation of two atoms of oxygen	3/206	34/18401	0.006409094	0.17945463	0.169409968	ENSSMAG00000007192/ENSSMAG00000015167/ENSSMAG00000015217	3
MF	GO:0030674	protein-macromolecule adaptor activity	4/206	71/18401	0.008264296	0.198123968	0.187034322	ENSSMAG00000001834/ENSSMAG00000010243/ENSSMAG00000013511/ENSSMAG00000018466	4
MF	GO:0030246	carbohydrate binding	7/206	206/18401	0.008648268	0.198123968	0.187034322	ENSSMAG00000001071/ENSSMAG00000004660/ENSSMAG00000014140/ENSSMAG00000014598/ENSSMAG00000015785/ENSSMAG00000016568/ENSSMAG00000016908	7
MF	GO:0004488	methylenetetrahydrofolate dehydrogenase (NADP+) activity	2/206	14/18401	0.010387933	0.218146591	0.205936213	ENSSMAG00000001834/ENSSMAG00000018466	2
MF	GO:0004298	threonine-type endopeptidase activity	3/206	42/18401	0.011518823	0.223287957	0.210789801	ENSSMAG00000011304/ENSSMAG00000016419/ENSSMAG00000017420	3
MF	GO:0008009	chemokine activity	3/206	44/18401	0.01307437	0.233433943	0.220367883	ENSSMAG00000003251/ENSSMAG00000003306/ENSSMAG00000014583	3
MF	GO:0005242	inward rectifier potassium channel activity	3/206	45/18401	0.013894878	0.233433943	0.220367883	ENSSMAG00000000011/ENSSMAG00000010049/ENSSMAG00000018951	3
MF	GO:0001102	RNA polymerase II activating transcription factor binding	4/206	88/18401	0.017139912	0.269953618	0.254843432	ENSSMAG00000005213/ENSSMAG00000009113/ENSSMAG00000012231/ENSSMAG00000019959	4
MF	GO:0097153	cysteine-type endopeptidase activity involved in apoptotic process	2/206	20/18401	0.020756885	0.307690289	0.290467859	ENSSMAG00000009168/ENSSMAG00000015624	2
MF	GO:0019911	structural constituent of myelin sheath	2/206	23/18401	0.027041416	0.378579826	0.357389477	ENSSMAG00000016283/ENSSMAG00000019797	2
MF	GO:0004197	cysteine-type endopeptidase activity	4/206	105/18401	0.030393683	0.399267735	0.376919416	ENSSMAG00000003743/ENSSMAG00000009168/ENSSMAG00000015624/ENSSMAG00000015947	4
MF	GO:0016787	hydrolase activity	8/206	333/18401	0.034281816	0.399267735	0.376919416	ENSSMAG00000000397/ENSSMAG00000000399/ENSSMAG00000007427/ENSSMAG00000008214/ENSSMAG00000012345/ENSSMAG00000013960/ENSSMAG00000015293/ENSSMAG00000018332	8
MF	GO:0004601	peroxidase activity	3/206	64/18401	0.034991894	0.399267735	0.376919416	ENSSMAG00000001698/ENSSMAG00000001728/ENSSMAG00000020788	3
MF	GO:0005251	delayed rectifier potassium channel activity	3/206	64/18401	0.034991894	0.399267735	0.376919416	ENSSMAG00000007524/ENSSMAG00000007883/ENSSMAG00000013604	3
MF	GO:0048407	platelet-derived growth factor binding	2/206	27/18401	0.036441103	0.399267735	0.376919416	ENSSMAG00000013511/ENSSMAG00000017480	2
MF	GO:0004553	hydrolase activity, hydrolyzing O-glycosyl compounds	3/206	67/18401	0.039276248	0.412400605	0.389317196	ENSSMAG00000007973/ENSSMAG00000011803/ENSSMAG00000011856	3
MF	GO:0016853	isomerase activity	4/206	116/18401	0.04147246	0.418042397	0.394643199	ENSSMAG00000001135/ENSSMAG00000007192/ENSSMAG00000015167/ENSSMAG00000015217	4
MF	GO:0004842	ubiquitin-protein transferase activity	7/206	296/18401	0.049425375	0.467769232	0.441586661	ENSSMAG00000000977/ENSSMAG00000003199/ENSSMAG00000011681/ENSSMAG00000014420/ENSSMAG00000016022/ENSSMAG00000017130/ENSSMAG00000018719	7
MF	GO:0004222	metalloendopeptidase activity	5/206	178/18401	0.050118132	0.467769232	0.441586661	ENSSMAG00000002191/ENSSMAG00000002406/ENSSMAG00000006274/ENSSMAG00000010640/ENSSMAG00000015624	5
MF	GO:0046935	1-phosphatidylinositol-3-kinase regulator activity	2/206	34/18401	0.055369406	0.494702388	0.467012279	ENSSMAG00000002682/ENSSMAG00000008361	2
MF	GO:0017056	structural constituent of nuclear pore	2/206	37/18401	0.06432913	0.494702388	0.467012279	ENSSMAG00000011154/ENSSMAG00000017638	2
MF	GO:0005245	voltage-gated calcium channel activity	3/206	82/18401	0.06441525	0.494702388	0.467012279	ENSSMAG00000000481/ENSSMAG00000000505/ENSSMAG00000013567	3
MF	GO:0042626	ATPase-coupled transmembrane transporter activity	3/206	82/18401	0.06441525	0.494702388	0.467012279	ENSSMAG00000008214/ENSSMAG00000013604/ENSSMAG00000016419	3
MF	GO:0022848	acetylcholine-gated cation-selective channel activity	2/206	38/18401	0.067417141	0.494702388	0.467012279	ENSSMAG00000001071/ENSSMAG00000013354	2
MF	GO:0004866	endopeptidase inhibitor activity	2/206	39/18401	0.070553379	0.494702388	0.467012279	ENSSMAG00000000287/ENSSMAG00000014771	2
MF	GO:0008198	ferrous iron binding	2/206	39/18401	0.070553379	0.494702388	0.467012279	ENSSMAG00000003685/ENSSMAG00000008214	2
MF	GO:0004386	helicase activity	4/206	139/18401	0.071075268	0.494702388	0.467012279	ENSSMAG00000005036/ENSSMAG00000007427/ENSSMAG00000009113/ENSSMAG00000012345	4
MF	GO:0004623	phospholipase A2 activity	2/206	40/18401	0.07373639	0.494702388	0.467012279	ENSSMAG00000004441/ENSSMAG00000018029	2
MF	GO:0005267	potassium channel activity	2/206	43/18401	0.083551901	0.494702388	0.467012279	ENSSMAG00000000011/ENSSMAG00000018951	2
MF	GO:0005244	voltage-gated ion channel activity	2/206	44/18401	0.086907973	0.494702388	0.467012279	ENSSMAG00000007247/ENSSMAG00000013567	2
MF	GO:0019956	chemokine binding	2/206	44/18401	0.086907973	0.494702388	0.467012279	ENSSMAG00000000011/ENSSMAG00000013088	2
MF	GO:0004867	serine-type endopeptidase inhibitor activity	3/206	100/18401	0.102026514	0.494702388	0.467012279	ENSSMAG00000001698/ENSSMAG00000001728/ENSSMAG00000014779	3
MF	GO:0004104	cholinesterase activity	1/206	10/18401	0.106500493	0.494702388	0.467012279	ENSSMAG00000015293	1
MF	GO:0016229	steroid dehydrogenase activity	1/206	10/18401	0.106500493	0.494702388	0.467012279	ENSSMAG00000002549	1
MF	GO:0033691	sialic acid binding	1/206	10/18401	0.106500493	0.494702388	0.467012279	ENSSMAG00000004660	1
MF	GO:0048256	flap endonuclease activity	1/206	10/18401	0.106500493	0.494702388	0.467012279	ENSSMAG00000015091	1
MF	GO:0097200	cysteine-type endopeptidase activity involved in execution phase of apoptosis	1/206	10/18401	0.106500493	0.494702388	0.467012279	ENSSMAG00000009168	1
MF	GO:0097677	STAT family protein binding	1/206	10/18401	0.106500493	0.494702388	0.467012279	ENSSMAG00000008361	1
MF	GO:0003725	double-stranded RNA binding	3/206	103/18401	0.108990752	0.494702388	0.467012279	ENSSMAG00000007427/ENSSMAG00000008214/ENSSMAG00000012345	3
MF	GO:0003796	lysozyme activity	1/206	11/18401	0.116508698	0.494702388	0.467012279	ENSSMAG00000016762	1
MF	GO:0004694	eukaryotic translation initiation factor 2alpha kinase activity	1/206	11/18401	0.116508698	0.494702388	0.467012279	ENSSMAG00000010296	1
MF	GO:0004875	complement receptor activity	1/206	11/18401	0.116508698	0.494702388	0.467012279	ENSSMAG00000013088	1
MF	GO:0008556	potassium transmembrane transporter activity, phosphorylative mechanism	1/206	11/18401	0.116508698	0.494702388	0.467012279	ENSSMAG00000009360	1
MF	GO:0035312	5'-3' exodeoxyribonuclease activity	1/206	11/18401	0.116508698	0.494702388	0.467012279	ENSSMAG00000015091	1
MF	GO:0045545	syndecan binding	1/206	11/18401	0.116508698	0.494702388	0.467012279	ENSSMAG00000014341	1
MF	GO:0061629	RNA polymerase II-specific DNA-binding transcription factor binding	1/206	11/18401	0.116508698	0.494702388	0.467012279	ENSSMAG00000010243	1
MF	GO:0097199	cysteine-type endopeptidase activity involved in apoptotic signaling pathway	1/206	11/18401	0.116508698	0.494702388	0.467012279	ENSSMAG00000015624	1
MF	GO:0005154	epidermal growth factor receptor binding	2/206	53/18401	0.118756023	0.494702388	0.467012279	ENSSMAG00000006726/ENSSMAG00000008040	2
MF	GO:0005506	iron ion binding	4/206	171/18401	0.125819093	0.494702388	0.467012279	ENSSMAG00000003685/ENSSMAG00000007192/ENSSMAG00000015167/ENSSMAG00000015217	4
MF	GO:0004356	glutamate-ammonia ligase activity	1/206	12/18401	0.126405338	0.494702388	0.467012279	ENSSMAG00000014768	1
MF	GO:0005326	neurotransmitter transmembrane transporter activity	1/206	12/18401	0.126405338	0.494702388	0.467012279	ENSSMAG00000010243	1
MF	GO:0008865	fructokinase activity	1/206	12/18401	0.126405338	0.494702388	0.467012279	ENSSMAG00000012692	1
MF	GO:0019158	mannokinase activity	1/206	12/18401	0.126405338	0.494702388	0.467012279	ENSSMAG00000012692	1
MF	GO:0032217	riboflavin transmembrane transporter activity	1/206	12/18401	0.126405338	0.494702388	0.467012279	ENSSMAG00000007427	1
MF	GO:0042288	MHC class I protein binding	1/206	12/18401	0.126405338	0.494702388	0.467012279	ENSSMAG00000013604	1
MF	GO:0099583	neurotransmitter receptor activity involved in regulation of postsynaptic cytosolic calcium ion concentration	1/206	12/18401	0.126405338	0.494702388	0.467012279	ENSSMAG00000017570	1
MF	GO:0005243	gap junction channel activity	2/206	57/18401	0.133715376	0.494702388	0.467012279	ENSSMAG00000002549/ENSSMAG00000018218	2
MF	GO:0004340	glucokinase activity	1/206	13/18401	0.136191651	0.494702388	0.467012279	ENSSMAG00000012692	1
MF	GO:0005007	fibroblast growth factor-activated receptor activity	1/206	13/18401	0.136191651	0.494702388	0.467012279	ENSSMAG00000002330	1
MF	GO:0008970	phospholipase A1 activity	1/206	13/18401	0.136191651	0.494702388	0.467012279	ENSSMAG00000018029	1
MF	GO:0005261	cation channel activity	2/206	58/18401	0.137519611	0.494702388	0.467012279	ENSSMAG00000007247/ENSSMAG00000017638	2
MF	GO:0003993	acid phosphatase activity	1/206	14/18401	0.14586886	0.494702388	0.467012279	ENSSMAG00000008214	1
MF	GO:0004743	pyruvate kinase activity	1/206	14/18401	0.14586886	0.494702388	0.467012279	ENSSMAG00000009138	1
MF	GO:0015277	kainate selective glutamate receptor activity	1/206	14/18401	0.14586886	0.494702388	0.467012279	ENSSMAG00000015815	1
MF	GO:0034511	U3 snoRNA binding	1/206	14/18401	0.14586886	0.494702388	0.467012279	ENSSMAG00000012692	1
MF	GO:0048029	monosaccharide binding	1/206	14/18401	0.14586886	0.494702388	0.467012279	ENSSMAG00000002590	1
MF	GO:0005337	nucleoside transmembrane transporter activity	1/206	15/18401	0.155438176	0.494702388	0.467012279	ENSSMAG00000004347	1
MF	GO:0015057	thrombin-activated receptor activity	1/206	15/18401	0.155438176	0.494702388	0.467012279	ENSSMAG00000009408	1
MF	GO:0046920	alpha-(1->3)-fucosyltransferase activity	1/206	15/18401	0.155438176	0.494702388	0.467012279	ENSSMAG00000002702	1
MF	GO:0003727	single-stranded RNA binding	2/206	63/18401	0.156876431	0.494702388	0.467012279	ENSSMAG00000007427/ENSSMAG00000012345	2
MF	GO:0002020	protease binding	2/206	64/18401	0.160808191	0.494702388	0.467012279	ENSSMAG00000013511/ENSSMAG00000017480	2
MF	GO:0004402	histone acetyltransferase activity	2/206	65/18401	0.164757924	0.494702388	0.467012279	ENSSMAG00000007427/ENSSMAG00000018863	2
MF	GO:0003872	6-phosphofructokinase activity	1/206	16/18401	0.164900796	0.494702388	0.467012279	ENSSMAG00000002590	1
MF	GO:0004985	opioid receptor activity	1/206	16/18401	0.164900796	0.494702388	0.467012279	ENSSMAG00000012850	1
MF	GO:0032190	acrosin binding	1/206	16/18401	0.164900796	0.494702388	0.467012279	ENSSMAG00000001071	1
MF	GO:0042289	MHC class II protein binding	1/206	16/18401	0.164900796	0.494702388	0.467012279	ENSSMAG00000002837	1
MF	GO:0008417	fucosyltransferase activity	1/206	17/18401	0.174257904	0.500519426	0.472503719	ENSSMAG00000002702	1
MF	GO:0004322	ferroxidase activity	1/206	18/18401	0.183510671	0.500519426	0.472503719	ENSSMAG00000003685	1
MF	GO:0004957	prostaglandin E receptor activity	1/206	18/18401	0.183510671	0.500519426	0.472503719	ENSSMAG00000007524	1
MF	GO:0004960	thromboxane receptor activity	1/206	18/18401	0.183510671	0.500519426	0.472503719	ENSSMAG00000008214	1
MF	GO:0008312	7S RNA binding	1/206	18/18401	0.183510671	0.500519426	0.472503719	ENSSMAG00000016784	1
MF	GO:0016849	phosphorus-oxygen lyase activity	1/206	18/18401	0.183510671	0.500519426	0.472503719	ENSSMAG00000019308	1
MF	GO:0017108	5'-flap endonuclease activity	1/206	18/18401	0.183510671	0.500519426	0.472503719	ENSSMAG00000015091	1
MF	GO:0005230	extracellular ligand-gated ion channel activity	2/206	70/18401	0.184745683	0.500519426	0.472503719	ENSSMAG00000004959/ENSSMAG00000013354	2
MF	GO:0004415	hyalurononglucosaminidase activity	1/206	19/18401	0.192660255	0.500519426	0.472503719	ENSSMAG00000002022	1
MF	GO:0008641	ubiquitin-like modifier activating enzyme activity	1/206	19/18401	0.192660255	0.500519426	0.472503719	ENSSMAG00000016945	1
MF	GO:0016410	N-acyltransferase activity	1/206	19/18401	0.192660255	0.500519426	0.472503719	ENSSMAG00000018029	1
MF	GO:0044389	ubiquitin-like protein ligase binding	1/206	19/18401	0.192660255	0.500519426	0.472503719	ENSSMAG00000003906	1
MF	GO:0044548	S100 protein binding	1/206	19/18401	0.192660255	0.500519426	0.472503719	ENSSMAG00000013046	1
MF	GO:0005262	calcium channel activity	2/206	76/18401	0.209149138	0.534869079	0.50493071	ENSSMAG00000004063/ENSSMAG00000013567	2
MF	GO:0016874	ligase activity	6/206	356/18401	0.210127138	0.534869079	0.50493071	ENSSMAG00000003199/ENSSMAG00000009781/ENSSMAG00000016022/ENSSMAG00000017130/ENSSMAG00000018719/ENSSMAG00000019861	6
MF	GO:0005518	collagen binding	2/206	77/18401	0.213250018	0.537390045	0.507310569	ENSSMAG00000002406/ENSSMAG00000006777	2
MF	GO:0004129	cytochrome-c oxidase activity	1/206	22/18401	0.219501296	0.542297319	0.511943167	ENSSMAG00000002180	1
MF	GO:0016798	hydrolase activity, acting on glycosyl bonds	1/206	22/18401	0.219501296	0.542297319	0.511943167	ENSSMAG00000002702	1
MF	GO:0005549	odorant binding	1/206	23/18401	0.228249472	0.558435602	0.527178137	ENSSMAG00000005539	1
MF	GO:0005313	L-glutamate transmembrane transporter activity	1/206	24/18401	0.236900066	0.564631776	0.533027491	ENSSMAG00000010243	1
MF	GO:0005125	cytokine activity	3/206	151/18401	0.239442426	0.564631776	0.533027491	ENSSMAG00000000373/ENSSMAG00000012298/ENSSMAG00000012687	3
MF	GO:0004559	alpha-mannosidase activity	1/206	25/18401	0.24545416	0.564631776	0.533027491	ENSSMAG00000013046	1
MF	GO:0005159	insulin-like growth factor receptor binding	1/206	25/18401	0.24545416	0.564631776	0.533027491	ENSSMAG00000008361	1
MF	GO:0005237	inhibitory extracellular ligand-gated ion channel activity	1/206	25/18401	0.24545416	0.564631776	0.533027491	ENSSMAG00000004959	1
MF	GO:0008138	protein tyrosine/serine/threonine phosphatase activity	2/206	85/18401	0.246278821	0.564631776	0.533027491	ENSSMAG00000001135/ENSSMAG00000009168	2
MF	GO:0016491	oxidoreductase activity	5/206	300/18401	0.246466251	0.564631776	0.533027491	ENSSMAG00000003292/ENSSMAG00000007524/ENSSMAG00000016135/ENSSMAG00000016691/ENSSMAG00000016702	5
MF	GO:0008066	glutamate receptor activity	2/206	86/18401	0.25042563	0.568533862	0.536711165	ENSSMAG00000015815/ENSSMAG00000017570	2
MF	GO:0046332	SMAD binding	2/206	87/18401	0.254574492	0.572792607	0.540731534	ENSSMAG00000011709/ENSSMAG00000013511	2
MF	GO:0004571	mannosyl-oligosaccharide 1,2-alpha-mannosidase activity	1/206	27/18401	0.262277123	0.579770482	0.547318834	ENSSMAG00000004311	1
MF	GO:0016208	AMP binding	1/206	27/18401	0.262277123	0.579770482	0.547318834	ENSSMAG00000002590	1
MF	GO:0008022	protein C-terminus binding	3/206	163/18401	0.27553178	0.58498011	0.552236863	ENSSMAG00000001834/ENSSMAG00000005036/ENSSMAG00000018466	3
MF	GO:0008171	O-methyltransferase activity	1/206	29/18401	0.27872679	0.58498011	0.552236863	ENSSMAG00000020987	1
MF	GO:0008757	S-adenosylmethionine-dependent methyltransferase activity	1/206	29/18401	0.27872679	0.58498011	0.552236863	ENSSMAG00000020987	1
MF	GO:0046914	transition metal ion binding	1/206	29/18401	0.27872679	0.58498011	0.552236863	ENSSMAG00000013046	1
MF	GO:0070403	NAD+ binding	1/206	29/18401	0.27872679	0.58498011	0.552236863	ENSSMAG00000007524	1
MF	GO:0003746	translation elongation factor activity	2/206	93/18401	0.279480123	0.58498011	0.552236863	ENSSMAG00000003334/ENSSMAG00000016307	2
MF	GO:0003724	RNA helicase activity	2/206	94/18401	0.283628274	0.58498011	0.552236863	ENSSMAG00000007427/ENSSMAG00000012345	2
MF	GO:0004016	adenylate cyclase activity	1/206	30/18401	0.286814221	0.58498011	0.552236863	ENSSMAG00000003254	1
MF	GO:0005198	structural molecule activity	3/206	169/18401	0.293791046	0.58498011	0.552236863	ENSSMAG00000001834/ENSSMAG00000006243/ENSSMAG00000018466	3
MF	GO:0004890	GABA-A receptor activity	1/206	31/18401	0.294811405	0.58498011	0.552236863	ENSSMAG00000004959	1
MF	GO:0008047	enzyme activator activity	1/206	31/18401	0.294811405	0.58498011	0.552236863	ENSSMAG00000000505	1
MF	GO:0015026	coreceptor activity	1/206	31/18401	0.294811405	0.58498011	0.552236863	ENSSMAG00000000011	1
MF	GO:0022851	GABA-gated chloride ion channel activity	1/206	31/18401	0.294811405	0.58498011	0.552236863	ENSSMAG00000004959	1
MF	GO:0004540	ribonuclease activity	1/206	32/18401	0.302719344	0.587668081	0.554774379	ENSSMAG00000015028	1
MF	GO:0004724	magnesium-dependent protein serine/threonine phosphatase activity	1/206	32/18401	0.302719344	0.587668081	0.554774379	ENSSMAG00000016293	1
MF	GO:0004143	diacylglycerol kinase activity	1/206	33/18401	0.310539031	0.587668081	0.554774379	ENSSMAG00000004311	1
MF	GO:0008253	5'-nucleotidase activity	1/206	33/18401	0.310539031	0.587668081	0.554774379	ENSSMAG00000007460	1
MF	GO:0048018	receptor ligand activity	1/206	33/18401	0.310539031	0.587668081	0.554774379	ENSSMAG00000014341	1
MF	GO:0016887	ATPase activity	4/206	252/18401	0.312246132	0.587668081	0.554774379	ENSSMAG00000011681/ENSSMAG00000013604/ENSSMAG00000014420/ENSSMAG00000016419	4
MF	GO:0003707	steroid hormone receptor activity	2/206	101/18401	0.312580444	0.587668081	0.554774379	ENSSMAG00000003355/ENSSMAG00000013103	2
MF	GO:0004089	carbonate dehydratase activity	1/206	34/18401	0.318271443	0.587668081	0.554774379	ENSSMAG00000009603	1
MF	GO:0005539	glycosaminoglycan binding	1/206	34/18401	0.318271443	0.587668081	0.554774379	ENSSMAG00000006777	1
MF	GO:1904315	transmitter-gated ion channel activity involved in regulation of postsynaptic membrane potential	2/206	103/18401	0.320812107	0.587668081	0.554774379	ENSSMAG00000004959/ENSSMAG00000015815	2
MF	GO:0016788	hydrolase activity, acting on ester bonds	1/206	35/18401	0.325917552	0.587668081	0.554774379	ENSSMAG00000015091	1
MF	GO:0015293	symporter activity	2/206	105/18401	0.329019856	0.587668081	0.554774379	ENSSMAG00000003292/ENSSMAG00000010243	2
MF	GO:0001046	core promoter sequence-specific DNA binding	1/206	36/18401	0.333478316	0.587668081	0.554774379	ENSSMAG00000016762	1
MF	GO:0003756	protein disulfide isomerase activity	1/206	36/18401	0.333478316	0.587668081	0.554774379	ENSSMAG00000003405	1
MF	GO:0031681	G-protein beta-subunit binding	1/206	36/18401	0.333478316	0.587668081	0.554774379	ENSSMAG00000009408	1
MF	GO:0043531	ADP binding	1/206	36/18401	0.333478316	0.587668081	0.554774379	ENSSMAG00000013604	1
MF	GO:0008139	nuclear localization sequence binding	1/206	37/18401	0.340954682	0.592555724	0.559388444	ENSSMAG00000011154	1
MF	GO:0008381	mechanosensitive ion channel activity	1/206	37/18401	0.340954682	0.592555724	0.559388444	ENSSMAG00000005735	1
MF	GO:0005164	tumor necrosis factor receptor binding	1/206	38/18401	0.348347589	0.597167295	0.563741891	ENSSMAG00000000373	1
MF	GO:0050839	cell adhesion molecule binding	1/206	38/18401	0.348347589	0.597167295	0.563741891	ENSSMAG00000004063	1
MF	GO:0016747	transferase activity, transferring acyl groups other than amino-acyl groups	1/206	39/18401	0.355657963	0.597493134	0.564049492	ENSSMAG00000002191	1
MF	GO:0031210	phosphatidylcholine binding	1/206	39/18401	0.355657963	0.597493134	0.564049492	ENSSMAG00000010243	1
MF	GO:0050840	extracellular matrix binding	1/206	39/18401	0.355657963	0.597493134	0.564049492	ENSSMAG00000006777	1
MF	GO:0004888	transmembrane signaling receptor activity	3/206	190/18401	0.35802168	0.597493134	0.564049492	ENSSMAG00000001071/ENSSMAG00000006449/ENSSMAG00000013354	3
MF	GO:0017049	GTP-Rho binding	1/206	40/18401	0.362886721	0.601627985	0.567952901	ENSSMAG00000017895	1
MF	GO:0003785	actin monomer binding	1/206	42/18401	0.377103008	0.613096503	0.578779489	ENSSMAG00000000778	1
MF	GO:0004198	calcium-dependent cysteine-type endopeptidase activity	1/206	42/18401	0.377103008	0.613096503	0.578779489	ENSSMAG00000010414	1
MF	GO:0019957	C-C chemokine binding	1/206	42/18401	0.377103008	0.613096503	0.578779489	ENSSMAG00000013088	1
MF	GO:0001965	G-protein alpha-subunit binding	1/206	43/18401	0.38409232	0.620456824	0.585727829	ENSSMAG00000009408	1
MF	GO:0004970	ionotropic glutamate receptor activity	1/206	44/18401	0.391003584	0.623625969	0.588719586	ENSSMAG00000015815	1
MF	GO:0051219	phosphoprotein binding	1/206	44/18401	0.391003584	0.623625969	0.588719586	ENSSMAG00000016568	1
MF	GO:0030234	enzyme regulator activity	1/206	45/18401	0.397837667	0.625509494	0.590497684	ENSSMAG00000004959	1
MF	GO:0000175	3'-5'-exoribonuclease activity	1/206	46/18401	0.404595427	0.625509494	0.590497684	ENSSMAG00000004294	1
MF	GO:0004181	metallocarboxypeptidase activity	1/206	46/18401	0.404595427	0.625509494	0.590497684	ENSSMAG00000009599	1
MF	GO:0016493	C-C chemokine receptor activity	1/206	46/18401	0.404595427	0.625509494	0.590497684	ENSSMAG00000013088	1
MF	GO:0097718	disordered domain specific binding	1/206	46/18401	0.404595427	0.625509494	0.590497684	ENSSMAG00000007883	1
MF	GO:0033613	activating transcription factor binding	1/206	47/18401	0.411277712	0.631963313	0.596590262	ENSSMAG00000008466	1
MF	GO:0005184	neuropeptide hormone activity	1/206	48/18401	0.417885361	0.633262968	0.597817171	ENSSMAG00000003254	1
MF	GO:0019888	protein phosphatase regulator activity	1/206	48/18401	0.417885361	0.633262968	0.597817171	ENSSMAG00000017652	1
MF	GO:0004252	serine-type endopeptidase activity	3/206	211/18401	0.421442029	0.633262968	0.597817171	ENSSMAG00000010141/ENSSMAG00000011433/ENSSMAG00000016602	3
MF	GO:0008081	phosphoric diester hydrolase activity	1/206	49/18401	0.424419204	0.633262968	0.597817171	ENSSMAG00000015929	1
MF	GO:0005044	scavenger receptor activity	2/206	129/18401	0.42468826	0.633262968	0.597817171	ENSSMAG00000001071/ENSSMAG00000018863	2
MF	GO:0004707	MAP kinase activity	1/206	50/18401	0.43088006	0.634981142	0.599439173	ENSSMAG00000008528	1
MF	GO:0051537	2 iron, 2 sulfur cluster binding	1/206	50/18401	0.43088006	0.634981142	0.599439173	ENSSMAG00000015091	1
MF	GO:0030898	actin-dependent ATPase activity	1/206	51/18401	0.437268743	0.640649553	0.604790305	ENSSMAG00000009603	1
MF	GO:0020037	heme binding	2/206	134/18401	0.443763624	0.646407129	0.610225611	ENSSMAG00000003355/ENSSMAG00000020788	2
MF	GO:0005248	voltage-gated sodium channel activity	1/206	53/18401	0.449832784	0.651481963	0.615016389	ENSSMAG00000007247	1
MF	GO:0005178	integrin binding	2/206	137/18401	0.455040577	0.65292301	0.616376776	ENSSMAG00000010096/ENSSMAG00000014341	2
MF	GO:0008234	cysteine-type peptidase activity	1/206	54/18401	0.456009721	0.65292301	0.616376776	ENSSMAG00000003906	1
MF	GO:0019706	protein-cysteine S-palmitoyltransferase activity	1/206	55/18401	0.462117641	0.6579302	0.621103698	ENSSMAG00000014768	1
MF	GO:0005540	hyaluronic acid binding	1/206	56/18401	0.46815731	0.662784506	0.625686292	ENSSMAG00000004294	1
MF	GO:0061631	ubiquitin conjugating enzyme activity	1/206	57/18401	0.474129487	0.667489557	0.630127986	ENSSMAG00000017130	1
MF	GO:0000146	microfilament motor activity	1/206	58/18401	0.480034923	0.668335915	0.630926971	ENSSMAG00000009603	1
MF	GO:0005246	calcium channel regulator activity	1/206	58/18401	0.480034923	0.668335915	0.630926971	ENSSMAG00000013567	1
MF	GO:0004114	3',5'-cyclic-nucleotide phosphodiesterase activity	1/206	59/18401	0.485874361	0.669722605	0.632236044	ENSSMAG00000002330	1
MF	GO:0004177	aminopeptidase activity	1/206	60/18401	0.491648534	0.669722605	0.632236044	ENSSMAG00000010442	1
MF	GO:0019902	phosphatase binding	1/206	60/18401	0.491648534	0.669722605	0.632236044	ENSSMAG00000010275	1
MF	GO:0008201	heparin binding	2/206	147/18401	0.491661437	0.669722605	0.632236044	ENSSMAG00000011709/ENSSMAG00000014341	2
MF	GO:0051539	4 iron, 4 sulfur cluster binding	1/206	63/18401	0.508586684	0.689052927	0.650484384	ENSSMAG00000008466	1
MF	GO:0008083	growth factor activity	2/206	153/18401	0.51288234	0.69115695	0.652470638	ENSSMAG00000012298/ENSSMAG00000012687	2
MF	GO:0008237	metallopeptidase activity	1/206	65/18401	0.519565557	0.692754076	0.653978367	ENSSMAG00000010442	1
MF	GO:0048306	calcium-dependent protein binding	1/206	65/18401	0.519565557	0.692754076	0.653978367	ENSSMAG00000013046	1
MF	GO:0030594	neurotransmitter receptor activity	2/206	162/18401	0.543606784	0.712137717	0.672277042	ENSSMAG00000004959/ENSSMAG00000013354	2
MF	GO:0004896	cytokine receptor activity	1/206	70/18401	0.5459565	0.712137717	0.672277042	ENSSMAG00000002837	1
MF	GO:0005179	hormone activity	2/206	163/18401	0.546936908	0.712137717	0.672277042	ENSSMAG00000015091/ENSSMAG00000020254	2
MF	GO:0004175	endopeptidase activity	1/206	71/18401	0.551058947	0.712137717	0.672277042	ENSSMAG00000011304	1
MF	GO:0004984	olfactory receptor activity	1/206	71/18401	0.551058947	0.712137717	0.672277042	ENSSMAG00000005539	1
MF	GO:0008307	structural constituent of muscle	1/206	71/18401	0.551058947	0.712137717	0.672277042	ENSSMAG00000021113	1
MF	GO:0051371	muscle alpha-actinin binding	1/206	72/18401	0.55610433	0.713193305	0.673273546	ENSSMAG00000021113	1
MF	GO:0004713	protein tyrosine kinase activity	1/206	73/18401	0.561093282	0.713193305	0.673273546	ENSSMAG00000016397	1
MF	GO:0015485	cholesterol binding	1/206	73/18401	0.561093282	0.713193305	0.673273546	ENSSMAG00000013875	1
MF	GO:0015276	ligand-gated ion channel activity	1/206	74/18401	0.566026433	0.713193305	0.673273546	ENSSMAG00000015815	1
MF	GO:0043022	ribosome binding	1/206	74/18401	0.566026433	0.713193305	0.673273546	ENSSMAG00000003334	1
MF	GO:0008146	sulfotransferase activity	1/206	76/18401	0.575727806	0.717084839	0.676947258	ENSSMAG00000003153	1
MF	GO:0044325	ion channel binding	2/206	173/18401	0.579301756	0.717084839	0.676947258	ENSSMAG00000001844/ENSSMAG00000010243	2
MF	GO:0004715	non-membrane spanning protein tyrosine kinase activity	1/206	77/18401	0.580497251	0.717084839	0.676947258	ENSSMAG00000016397	1
MF	GO:0005254	chloride channel activity	1/206	77/18401	0.580497251	0.717084839	0.676947258	ENSSMAG00000004959	1
MF	GO:0000987	cis-regulatory region sequence-specific DNA binding	1/206	86/18401	0.621091056	0.761299153	0.718686753	ENSSMAG00000018147	1
MF	GO:0004722	protein serine/threonine phosphatase activity	1/206	87/18401	0.625352876	0.761299153	0.718686753	ENSSMAG00000016293	1
MF	GO:0016746	transferase activity, transferring acyl groups	1/206	87/18401	0.625352876	0.761299153	0.718686753	ENSSMAG00000014771	1
MF	GO:0004721	phosphoprotein phosphatase activity	1/206	93/18401	0.649940385	0.787427774	0.743352869	ENSSMAG00000016293	1
MF	GO:0000977	RNA polymerase II transcription regulatory region sequence-specific DNA binding	5/206	495/18401	0.653489728	0.787939768	0.743836206	ENSSMAG00000005213/ENSSMAG00000009113/ENSSMAG00000012231/ENSSMAG00000019959/ENSSMAG00000020987	5
MF	GO:0045296	cadherin binding	1/206	101/18401	0.680243262	0.80946384	0.764155505	ENSSMAG00000018681	1
MF	GO:0046982	protein heterodimerization activity	3/206	313/18401	0.683838519	0.80946384	0.764155505	ENSSMAG00000012345/ENSSMAG00000018764/ENSSMAG00000020254	3
MF	GO:0019900	kinase binding	1/206	102/18401	0.683842709	0.80946384	0.764155505	ENSSMAG00000021113	1
MF	GO:0004843	thiol-dependent ubiquitin-specific protease activity	1/206	103/18401	0.687401833	0.80946384	0.764155505	ENSSMAG00000003743	1
MF	GO:0005546	phosphatidylinositol-4,5-bisphosphate binding	1/206	103/18401	0.687401833	0.80946384	0.764155505	ENSSMAG00000017895	1
MF	GO:0038023	signaling receptor activity	2/206	213/18401	0.691653022	0.810681681	0.765305179	ENSSMAG00000009931/ENSSMAG00000015815	2
MF	GO:0003774	motor activity	1/206	109/18401	0.707934602	0.825923702	0.779694055	ENSSMAG00000009603	1
MF	GO:0000166	nucleotide binding	1/206	113/18401	0.720871732	0.837141367	0.79028383	ENSSMAG00000007460	1
MF	GO:0036459	thiol-dependent ubiquitinyl hydrolase activity	1/206	115/18401	0.727124809	0.840529595	0.793482408	ENSSMAG00000003743	1
MF	GO:0005249	voltage-gated potassium channel activity	1/206	118/18401	0.736243984	0.8467381	0.799343403	ENSSMAG00000007883	1
MF	GO:0051087	chaperone binding	1/206	119/18401	0.739215802	0.8467381	0.799343403	ENSSMAG00000009781	1
MF	GO:0003924	GTPase activity	4/206	462/18401	0.763504641	0.870602577	0.821872107	ENSSMAG00000003334/ENSSMAG00000009603/ENSSMAG00000010402/ENSSMAG00000016307	4
MF	GO:0003712	transcription coregulator activity	1/206	134/18401	0.779995151	0.885399902	0.835841177	ENSSMAG00000017421	1
MF	GO:0004930	G protein-coupled receptor activity	4/206	485/18401	0.795568109	0.899027639	0.848706126	ENSSMAG00000002474/ENSSMAG00000009931/ENSSMAG00000013088/ENSSMAG00000017570	4
MF	GO:0005102	signaling receptor binding	2/206	270/18401	0.808068258	0.90907679	0.858192793	ENSSMAG00000002330/ENSSMAG00000009408	2
MF	GO:0003743	translation initiation factor activity	1/206	150/18401	0.816518317	0.914500515	0.863312934	ENSSMAG00000010296	1
MF	GO:0003729	mRNA binding	2/206	278/18401	0.820852757	0.915287145	0.864055533	ENSSMAG00000010640/ENSSMAG00000011310	2
MF	GO:0003777	microtubule motor activity	1/206	154/18401	0.824663647	0.915485634	0.864242913	ENSSMAG00000018182	1
MF	GO:0044877	protein-containing complex binding	1/206	164/18401	0.84348676	0.928723852	0.876740144	ENSSMAG00000003743	1
MF	GO:0019901	protein kinase binding	3/206	415/18401	0.846824183	0.928723852	0.876740144	ENSSMAG00000003334/ENSSMAG00000008361/ENSSMAG00000012654	3
MF	GO:0042826	histone deacetylase binding	1/206	170/18401	0.853800634	0.928723852	0.876740144	ENSSMAG00000016397	1
MF	GO:0016757	transferase activity, transferring glycosyl groups	1/206	171/18401	0.855452604	0.928723852	0.876740144	ENSSMAG00000016083	1
MF	GO:0016740	transferase activity	2/206	303/18401	0.856036664	0.928723852	0.876740144	ENSSMAG00000014420/ENSSMAG00000016083	2
MF	GO:0004725	protein tyrosine phosphatase activity	1/206	173/18401	0.858701022	0.928723852	0.876740144	ENSSMAG00000001135	1
MF	GO:0022857	transmembrane transporter activity	2/206	310/18401	0.864697553	0.931212749	0.87908973	ENSSMAG00000010243/ENSSMAG00000014771	2
MF	GO:0017137	Rab GTPase binding	1/206	183/18401	0.873885095	0.937102315	0.884649638	ENSSMAG00000001844	1
MF	GO:0042803	protein homodimerization activity	3/206	452/18401	0.884772406	0.944756976	0.891875842	ENSSMAG00000001135/ENSSMAG00000013046/ENSSMAG00000016568	3
MF	GO:0001227	DNA-binding transcription repressor activity, RNA polymerase II-specific	2/206	337/18401	0.893823157	0.950394243	0.897197573	ENSSMAG00000010275/ENSSMAG00000020987	2
MF	GO:0008289	lipid binding	1/206	205/18401	0.901813749	0.952173598	0.898877331	ENSSMAG00000015028	1
MF	GO:0051015	actin filament binding	2/206	347/18401	0.903053531	0.952173598	0.898877331	ENSSMAG00000009603/ENSSMAG00000021113	2
MF	GO:0008134	transcription factor binding	2/206	369/18401	0.92079575	0.96600097	0.91193074	ENSSMAG00000010275/ENSSMAG00000012654	2
MF	GO:0019904	protein domain specific binding	1/206	230/18401	0.926150171	0.96600097	0.91193074	ENSSMAG00000005036	1
MF	GO:0003735	structural constituent of ribosome	1/206	237/18401	0.931815998	0.96600097	0.91193074	ENSSMAG00000007822	1
MF	GO:0003714	transcription corepressor activity	1/206	244/18401	0.937049085	0.96600097	0.91193074	ENSSMAG00000003906	1
MF	GO:0003779	actin binding	2/206	395/18401	0.937835283	0.96600097	0.91193074	ENSSMAG00000009603/ENSSMAG00000016784	2
MF	GO:0000976	transcription regulatory region sequence-specific DNA binding	1/206	247/18401	0.93916761	0.96600097	0.91193074	ENSSMAG00000018147	1
MF	GO:0003824	catalytic activity	1/206	259/18401	0.94695536	0.966298969	0.91221206	ENSSMAG00000002330	1
MF	GO:0000287	magnesium ion binding	1/206	267/18401	0.951587527	0.966298969	0.91221206	ENSSMAG00000007460	1
MF	GO:0008168	methyltransferase activity	1/206	271/18401	0.95375034	0.966298969	0.91221206	ENSSMAG00000010622	1
MF	GO:0061630	ubiquitin protein ligase activity	1/206	273/18401	0.95479541	0.966298969	0.91221206	ENSSMAG00000013085	1
MF	GO:0004674	protein serine/threonine kinase activity	2/206	457/18401	0.96555924	0.973283714	0.918805845	ENSSMAG00000010296/ENSSMAG00000014556	2
MF	GO:0016301	kinase activity	1/206	460/18401	0.994725263	0.994904889	0.939216813	ENSSMAG00000011304	1
MF	GO:0003676	nucleic acid binding	1/206	463/18401	0.994904889	0.994904889	0.939216813	ENSSMAG00000003869	1
CC	GO:0005581	collagen trimer	12/190	172/18475	2.23E-07	3.55E-05	3.33E-05	ENSSMAG00000002191/ENSSMAG00000002406/ENSSMAG00000003102/ENSSMAG00000003109/ENSSMAG00000003122/ENSSMAG00000005539/ENSSMAG00000008146/ENSSMAG00000011709/ENSSMAG00000013511/ENSSMAG00000014779/ENSSMAG00000017480/ENSSMAG00000020324	12
CC	GO:0005584	collagen type I trimer	4/190	16/18475	1.79E-05	0.001229704	0.001156028	ENSSMAG00000008146/ENSSMAG00000011709/ENSSMAG00000013511/ENSSMAG00000017480	4
CC	GO:0031012	extracellular matrix	13/190	314/18475	2.32E-05	0.001229704	0.001156028	ENSSMAG00000001071/ENSSMAG00000002191/ENSSMAG00000002406/ENSSMAG00000004063/ENSSMAG00000004294/ENSSMAG00000006726/ENSSMAG00000006777/ENSSMAG00000008146/ENSSMAG00000011709/ENSSMAG00000013511/ENSSMAG00000014779/ENSSMAG00000017480/ENSSMAG00000020324	13
CC	GO:0043083	synaptic cleft	3/190	21/18475	0.00124223	0.049378657	0.046420188	ENSSMAG00000002330/ENSSMAG00000014140/ENSSMAG00000014598	3
CC	GO:0005741	mitochondrial outer membrane	6/190	133/18475	0.002548123	0.081030316	0.076175471	ENSSMAG00000008317/ENSSMAG00000008329/ENSSMAG00000012654/ENSSMAG00000014601/ENSSMAG00000014637/ENSSMAG00000018764	6
CC	GO:0009986	cell surface	11/190	437/18475	0.005679014	0.150493874	0.141477194	ENSSMAG00000001071/ENSSMAG00000002837/ENSSMAG00000003405/ENSSMAG00000003412/ENSSMAG00000006777/ENSSMAG00000007883/ENSSMAG00000008574/ENSSMAG00000009408/ENSSMAG00000010442/ENSSMAG00000017800/ENSSMAG00000019308	11
CC	GO:0043209	myelin sheath	3/190	39/18475	0.00745469	0.169327966	0.159182861	ENSSMAG00000009360/ENSSMAG00000016283/ENSSMAG00000019797	3
CC	GO:0045211	postsynaptic membrane	6/190	179/18475	0.010614085	0.209732143	0.197166264	ENSSMAG00000001071/ENSSMAG00000013354/ENSSMAG00000014140/ENSSMAG00000014598/ENSSMAG00000014771/ENSSMAG00000015815	6
CC	GO:0098981	cholinergic synapse	2/190	17/18475	0.012927521	0.209732143	0.197166264	ENSSMAG00000001834/ENSSMAG00000018466	2
CC	GO:0005839	proteasome core complex	3/190	48/18475	0.013190701	0.209732143	0.197166264	ENSSMAG00000011304/ENSSMAG00000016419/ENSSMAG00000017420	3
CC	GO:0005883	neurofilament	2/190	19/18475	0.016037436	0.212496028	0.199764555	ENSSMAG00000001834/ENSSMAG00000018466	2
CC	GO:0044224	juxtaparanode region of axon	2/190	19/18475	0.016037436	0.212496028	0.199764555	ENSSMAG00000007524/ENSSMAG00000007883	2
CC	GO:0045178	basal part of cell	2/190	20/18475	0.017700168	0.21648667	0.203516102	ENSSMAG00000005036/ENSSMAG00000013046	2
CC	GO:0036379	myofilament	2/190	22/18475	0.021233086	0.225070715	0.211585842	ENSSMAG00000008539/ENSSMAG00000018615	2
CC	GO:0098688	parallel fiber to Purkinje cell synapse	2/190	22/18475	0.021233086	0.225070715	0.211585842	ENSSMAG00000014140/ENSSMAG00000014598	2
CC	GO:0005604	basement membrane	4/190	106/18475	0.023911696	0.237622481	0.223385583	ENSSMAG00000014779/ENSSMAG00000015637/ENSSMAG00000017019/ENSSMAG00000020324	4
CC	GO:0005891	voltage-gated calcium channel complex	3/190	67/18475	0.031731716	0.29678487	0.27900332	ENSSMAG00000000481/ENSSMAG00000000505/ENSSMAG00000013567	3
CC	GO:0070062	extracellular exosome	4/190	137/18475	0.053126974	0.45282221	0.425691849	ENSSMAG00000002191/ENSSMAG00000002406/ENSSMAG00000010096/ENSSMAG00000016307	4
CC	GO:0005882	intermediate filament	3/190	83/18475	0.05411083	0.45282221	0.425691849	ENSSMAG00000001834/ENSSMAG00000006243/ENSSMAG00000018466	3
CC	GO:0005942	phosphatidylinositol 3-kinase complex	2/190	41/18475	0.066435464	0.52816194	0.496517679	ENSSMAG00000002682/ENSSMAG00000008361	2
CC	GO:0042734	presynaptic membrane	3/190	97/18475	0.078411614	0.53013431	0.498371877	ENSSMAG00000001844/ENSSMAG00000015815/ENSSMAG00000018681	3
CC	GO:0071944	cell periphery	2/190	49/18475	0.090404059	0.53013431	0.498371877	ENSSMAG00000013103/ENSSMAG00000019797	2
CC	GO:0043679	axon terminus	2/190	50/18475	0.093557282	0.53013431	0.498371877	ENSSMAG00000007524/ENSSMAG00000007883	2
CC	GO:0033018	sarcoplasmic reticulum lumen	1/190	10/18475	0.098233328	0.53013431	0.498371877	ENSSMAG00000013960	1
CC	GO:0098844	postsynaptic endocytic zone membrane	1/190	10/18475	0.098233328	0.53013431	0.498371877	ENSSMAG00000010402	1
CC	GO:0099059	integral component of presynaptic active zone membrane	1/190	10/18475	0.098233328	0.53013431	0.498371877	ENSSMAG00000018681	1
CC	GO:0005643	nuclear pore	2/190	53/18475	0.103202198	0.53013431	0.498371877	ENSSMAG00000011154/ENSSMAG00000017638	2
CC	GO:0005861	troponin complex	2/190	53/18475	0.103202198	0.53013431	0.498371877	ENSSMAG00000006105/ENSSMAG00000008539	2
CC	GO:0098685	Schaffer collateral - CA1 synapse	3/190	110/18475	0.104484533	0.53013431	0.498371877	ENSSMAG00000001834/ENSSMAG00000017570/ENSSMAG00000018466	3
CC	GO:0005588	collagen type V trimer	1/190	11/18475	0.10751227	0.53013431	0.498371877	ENSSMAG00000011709	1
CC	GO:0044327	dendritic spine head	1/190	11/18475	0.10751227	0.53013431	0.498371877	ENSSMAG00000010402	1
CC	GO:0072687	meiotic spindle	1/190	11/18475	0.10751227	0.53013431	0.498371877	ENSSMAG00000008528	1
CC	GO:0005922	connexin complex	2/190	56/18475	0.113105061	0.53013431	0.498371877	ENSSMAG00000002549/ENSSMAG00000018218	2
CC	GO:0030915	Smc5-Smc6 complex	1/190	12/18475	0.116696232	0.53013431	0.498371877	ENSSMAG00000008190	1
CC	GO:0048788	cytoskeleton of presynaptic active zone	1/190	12/18475	0.116696232	0.53013431	0.498371877	ENSSMAG00000001844	1
CC	GO:1904115	axon cytoplasm	2/190	60/18475	0.126667892	0.539817881	0.507475267	ENSSMAG00000001834/ENSSMAG00000018466	2
CC	GO:0030867	rough endoplasmic reticulum membrane	1/190	14/18475	0.134783072	0.539817881	0.507475267	ENSSMAG00000016945	1
CC	GO:0032983	kainate selective glutamate receptor complex	1/190	14/18475	0.134783072	0.539817881	0.507475267	ENSSMAG00000015815	1
CC	GO:0033270	paranode region of axon	1/190	14/18475	0.134783072	0.539817881	0.507475267	ENSSMAG00000007883	1
CC	GO:0010008	endosome membrane	3/190	124/18475	0.135803241	0.539817881	0.507475267	ENSSMAG00000004311/ENSSMAG00000015815/ENSSMAG00000016945	3
CC	GO:0005753	mitochondrial proton-transporting ATP synthase complex	1/190	15/18475	0.143687856	0.554325547	0.521113722	ENSSMAG00000002682	1
CC	GO:0098794	postsynapse	3/190	129/18475	0.14769038	0.554325547	0.521113722	ENSSMAG00000003109/ENSSMAG00000004959/ENSSMAG00000017570	3
CC	GO:0035253	ciliary rootlet	1/190	16/18475	0.15250147	0.554325547	0.521113722	ENSSMAG00000008528	1
CC	GO:0005776	autophagosome	2/190	68/18475	0.154823495	0.554325547	0.521113722	ENSSMAG00000008528/ENSSMAG00000012654	2
CC	GO:0048500	signal recognition particle	1/190	17/18475	0.161224842	0.554325547	0.521113722	ENSSMAG00000016784	1
CC	GO:0031224	intrinsic component of membrane	1/190	18/18475	0.169858891	0.554325547	0.521113722	ENSSMAG00000010049	1
CC	GO:0005740	mitochondrial envelope	1/190	19/18475	0.178404527	0.554325547	0.521113722	ENSSMAG00000016135	1
CC	GO:0043240	Fanconi anaemia nuclear complex	1/190	20/18475	0.186862652	0.554325547	0.521113722	ENSSMAG00000014420	1
CC	GO:0060076	excitatory synapse	1/190	20/18475	0.186862652	0.554325547	0.521113722	ENSSMAG00000010243	1
CC	GO:0097060	synaptic membrane	1/190	20/18475	0.186862652	0.554325547	0.521113722	ENSSMAG00000001844	1
CC	GO:0000790	nuclear chromatin	5/190	297/18475	0.191782901	0.554325547	0.521113722	ENSSMAG00000005213/ENSSMAG00000010275/ENSSMAG00000012231/ENSSMAG00000016397/ENSSMAG00000019959	5
CC	GO:0005579	membrane attack complex	1/190	21/18475	0.195234155	0.554325547	0.521113722	ENSSMAG00000000242	1
CC	GO:0005614	interstitial matrix	1/190	21/18475	0.195234155	0.554325547	0.521113722	ENSSMAG00000017019	1
CC	GO:0030285	integral component of synaptic vesicle membrane	1/190	21/18475	0.195234155	0.554325547	0.521113722	ENSSMAG00000010243	1
CC	GO:0030686	90S preribosome	1/190	21/18475	0.195234155	0.554325547	0.521113722	ENSSMAG00000012692	1
CC	GO:0034464	BBSome	1/190	21/18475	0.195234155	0.554325547	0.521113722	ENSSMAG00000014779	1
CC	GO:0009897	external side of plasma membrane	4/190	227/18475	0.206128064	0.563261073	0.529513885	ENSSMAG00000008190/ENSSMAG00000010096/ENSSMAG00000013088/ENSSMAG00000018863	4
CC	GO:0005751	mitochondrial respiratory chain complex IV	1/190	23/18475	0.211720821	0.563261073	0.529513885	ENSSMAG00000002180	1
CC	GO:0030057	desmosome	1/190	23/18475	0.211720821	0.563261073	0.529513885	ENSSMAG00000016945	1
CC	GO:0002116	semaphorin receptor complex	1/190	24/18475	0.219837721	0.563261073	0.529513885	ENSSMAG00000008214	1
CC	GO:0061617	MICOS complex	1/190	24/18475	0.219837721	0.563261073	0.529513885	ENSSMAG00000018764	1
CC	GO:0000421	autophagosome membrane	1/190	25/18475	0.227871477	0.563261073	0.529513885	ENSSMAG00000012654	1
CC	GO:0005779	integral component of peroxisomal membrane	1/190	25/18475	0.227871477	0.563261073	0.529513885	ENSSMAG00000003743	1
CC	GO:1990454	L-type voltage-gated calcium channel complex	1/190	25/18475	0.227871477	0.563261073	0.529513885	ENSSMAG00000013567	1
CC	GO:0000785	chromatin	3/190	161/18475	0.23026396	0.563261073	0.529513885	ENSSMAG00000009113/ENSSMAG00000017130/ENSSMAG00000020987	3
CC	GO:0031226	intrinsic component of plasma membrane	1/190	26/18475	0.235822936	0.56439975	0.530584339	ENSSMAG00000018863	1
CC	GO:0043005	neuron projection	7/190	488/18475	0.237828825	0.56439975	0.530584339	ENSSMAG00000004959/ENSSMAG00000005036/ENSSMAG00000010243/ENSSMAG00000013046/ENSSMAG00000013354/ENSSMAG00000017570/ENSSMAG00000018681	7
CC	GO:0098839	postsynaptic density membrane	2/190	93/18475	0.248079447	0.565236896	0.531371329	ENSSMAG00000015815/ENSSMAG00000017570	2
CC	GO:0033116	endoplasmic reticulum-Golgi intermediate compartment membrane	1/190	29/18475	0.259191875	0.565236896	0.531371329	ENSSMAG00000012654	1
CC	GO:0098831	presynaptic active zone cytoplasmic component	1/190	29/18475	0.259191875	0.565236896	0.531371329	ENSSMAG00000001844	1
CC	GO:0099060	integral component of postsynaptic specialization membrane	1/190	29/18475	0.259191875	0.565236896	0.531371329	ENSSMAG00000018681	1
CC	GO:1902711	GABA-A receptor complex	1/190	29/18475	0.259191875	0.565236896	0.531371329	ENSSMAG00000004959	1
CC	GO:0071013	catalytic step 2 spliceosome	2/190	96/18475	0.259511279	0.565236896	0.531371329	ENSSMAG00000009408/ENSSMAG00000011154	2
CC	GO:0000159	protein phosphatase type 2A complex	1/190	33/18475	0.289248217	0.605137718	0.568881535	ENSSMAG00000017652	1
CC	GO:0000792	heterochromatin	1/190	33/18475	0.289248217	0.605137718	0.568881535	ENSSMAG00000016945	1
CC	GO:0000813	ESCRT I complex	1/190	33/18475	0.289248217	0.605137718	0.568881535	ENSSMAG00000008528	1
CC	GO:0016459	myosin complex	2/190	106/18475	0.297604149	0.614533243	0.577714138	ENSSMAG00000009603/ENSSMAG00000018615	2
CC	GO:0000145	exocyst	1/190	35/18475	0.303818309	0.619321938	0.582215923	ENSSMAG00000017895	1
CC	GO:0008305	integrin complex	1/190	36/18475	0.310991548	0.625919698	0.588418385	ENSSMAG00000018384	1
CC	GO:0031594	neuromuscular junction	2/190	113/18475	0.324109504	0.641954878	0.603492835	ENSSMAG00000001834/ENSSMAG00000018466	2
CC	GO:0001772	immunological synapse	1/190	39/18475	0.3320731	0.641954878	0.603492835	ENSSMAG00000018863	1
CC	GO:0005892	acetylcholine-gated channel complex	1/190	40/18475	0.338956704	0.641954878	0.603492835	ENSSMAG00000013354	1
CC	GO:0032590	dendrite membrane	1/190	40/18475	0.338956704	0.641954878	0.603492835	ENSSMAG00000004959	1
CC	GO:0005777	peroxisome	2/190	117/18475	0.339145973	0.641954878	0.603492835	ENSSMAG00000008214/ENSSMAG00000018029	2
CC	GO:0001518	voltage-gated sodium channel complex	1/190	44/18475	0.365792555	0.668517427	0.628463917	ENSSMAG00000007247	1
CC	GO:0016235	aggresome	1/190	44/18475	0.365792555	0.668517427	0.628463917	ENSSMAG00000003334	1
CC	GO:0032588	trans-Golgi network membrane	1/190	44/18475	0.365792555	0.668517427	0.628463917	ENSSMAG00000002702	1
CC	GO:0014704	intercalated disc	1/190	45/18475	0.372330421	0.672733374	0.63242727	ENSSMAG00000018681	1
CC	GO:0032580	Golgi cisterna membrane	1/190	48/18475	0.391544473	0.689747534	0.648422045	ENSSMAG00000002702	1
CC	GO:0048471	perinuclear region of cytoplasm	6/190	491/18475	0.392855865	0.689747534	0.648422045	ENSSMAG00000007427/ENSSMAG00000009203/ENSSMAG00000012654/ENSSMAG00000013046/ENSSMAG00000015932/ENSSMAG00000018029	6
CC	GO:0031410	cytoplasmic vesicle	3/190	220/18475	0.394761167	0.689747534	0.648422045	ENSSMAG00000001357/ENSSMAG00000012654/ENSSMAG00000014341	3
CC	GO:0030117	membrane coat	1/190	51/18475	0.410173351	0.708232586	0.665799585	ENSSMAG00000016784	1
CC	GO:0032993	protein-DNA complex	1/190	52/18475	0.416256019	0.708232586	0.665799585	ENSSMAG00000003048	1
CC	GO:0030133	transport vesicle	1/190	53/18475	0.422276284	0.708232586	0.665799585	ENSSMAG00000006777	1
CC	GO:0031982	vesicle	2/190	140/18475	0.423157835	0.708232586	0.665799585	ENSSMAG00000009603/ENSSMAG00000017570	2
CC	GO:0009898	cytoplasmic side of plasma membrane	1/190	58/18475	0.451463653	0.741658192	0.69722253	ENSSMAG00000016568	1
CC	GO:0000123	histone acetyltransferase complex	1/190	59/18475	0.457122659	0.741658192	0.69722253	ENSSMAG00000018863	1
CC	GO:0005844	polysome	1/190	59/18475	0.457122659	0.741658192	0.69722253	ENSSMAG00000003334	1
CC	GO:0005901	caveola	1/190	62/18475	0.473753577	0.754966699	0.709733672	ENSSMAG00000009408	1
CC	GO:0032281	AMPA glutamate receptor complex	1/190	63/18475	0.479183807	0.754966699	0.709733672	ENSSMAG00000017019	1
CC	GO:0048786	presynaptic active zone	1/190	64/18475	0.484558295	0.754966699	0.709733672	ENSSMAG00000001844	1
CC	GO:0030424	axon	4/190	351/18475	0.488746589	0.754966699	0.709733672	ENSSMAG00000001834/ENSSMAG00000007247/ENSSMAG00000010402/ENSSMAG00000018466	4
CC	GO:0005623	cell	3/190	255/18475	0.489066478	0.754966699	0.709733672	ENSSMAG00000003109/ENSSMAG00000010402/ENSSMAG00000016568	3
CC	GO:0044297	cell body	1/190	69/18475	0.510614334	0.780243415	0.733495961	ENSSMAG00000014768	1
CC	GO:0005865	striated muscle thin filament	1/190	72/18475	0.525614609	0.780243415	0.733495961	ENSSMAG00000021113	1
CC	GO:0014069	postsynaptic density	3/190	271/18475	0.529798434	0.780243415	0.733495961	ENSSMAG00000005036/ENSSMAG00000010402/ENSSMAG00000018681	3
CC	GO:0005765	lysosomal membrane	2/190	172/18475	0.530114073	0.780243415	0.733495961	ENSSMAG00000004311/ENSSMAG00000013604	2
CC	GO:0030141	secretory granule	1/190	73/18475	0.530512355	0.780243415	0.733495961	ENSSMAG00000003254	1
CC	GO:0016342	catenin complex	1/190	74/18475	0.535359798	0.780243415	0.733495961	ENSSMAG00000018681	1
CC	GO:0031430	M band	1/190	75/18475	0.540157453	0.780243415	0.733495961	ENSSMAG00000021113	1
CC	GO:0000502	proteasome complex	1/190	76/18475	0.544905827	0.780243415	0.733495961	ENSSMAG00000003621	1
CC	GO:0036464	cytoplasmic ribonucleoprotein granule	1/190	77/18475	0.549605424	0.780243415	0.733495961	ENSSMAG00000008361	1
CC	GO:0030027	lamellipodium	2/190	196/18475	0.601083213	0.835099533	0.785065433	ENSSMAG00000015929/ENSSMAG00000018681	2
CC	GO:0045177	apical part of cell	1/190	91/18475	0.61054835	0.835099533	0.785065433	ENSSMAG00000018681	1
CC	GO:0030173	integral component of Golgi membrane	1/190	92/18475	0.614573362	0.835099533	0.785065433	ENSSMAG00000002180	1
CC	GO:0062023	collagen-containing extracellular matrix	2/190	205/18475	0.625545636	0.835099533	0.785065433	ENSSMAG00000003621/ENSSMAG00000014779	2
CC	GO:0042383	sarcolemma	1/190	95/18475	0.626401793	0.835099533	0.785065433	ENSSMAG00000006777	1
CC	GO:0030018	Z disc	2/190	206/18475	0.628191203	0.835099533	0.785065433	ENSSMAG00000013960/ENSSMAG00000021113	2
CC	GO:0098978	glutamatergic synapse	4/190	419/18475	0.628373658	0.835099533	0.785065433	ENSSMAG00000002330/ENSSMAG00000005036/ENSSMAG00000014140/ENSSMAG00000014598	4
CC	GO:0030659	cytoplasmic vesicle membrane	1/190	96/18475	0.630263798	0.835099533	0.785065433	ENSSMAG00000009203	1
CC	GO:1990904	ribonucleoprotein complex	2/190	213/18475	0.646306471	0.84511127	0.794477328	ENSSMAG00000003334/ENSSMAG00000010275	2
CC	GO:0001726	ruffle	1/190	101/18475	0.648986166	0.84511127	0.794477328	ENSSMAG00000013046	1
CC	GO:0005911	cell-cell junction	2/190	219/18475	0.661275311	0.84511127	0.794477328	ENSSMAG00000006434/ENSSMAG00000008528	2
CC	GO:0001725	stress fiber	1/190	105/18475	0.663282574	0.84511127	0.794477328	ENSSMAG00000013604	1
CC	GO:0005912	adherens junction	2/190	222/18475	0.6685682	0.84511127	0.794477328	ENSSMAG00000006434/ENSSMAG00000018681	2
CC	GO:0034451	centriolar satellite	1/190	108/18475	0.673623396	0.84511127	0.794477328	ENSSMAG00000013604	1
CC	GO:0005694	chromosome	1/190	109/18475	0.676999644	0.84511127	0.794477328	ENSSMAG00000017428	1
CC	GO:0008076	voltage-gated potassium channel complex	1/190	110/18475	0.680341148	0.84511127	0.794477328	ENSSMAG00000007883	1
CC	GO:0030672	synaptic vesicle membrane	1/190	114/18475	0.693366783	0.854614872	0.803411532	ENSSMAG00000010243	1
CC	GO:0005811	lipid droplet	1/190	116/18475	0.699680213	0.855762722	0.804490609	ENSSMAG00000002549	1
CC	GO:0090575	RNA polymerase II transcription regulator complex	1/190	121/18475	0.714903761	0.85867928	0.807232425	ENSSMAG00000003048	1
CC	GO:0030425	dendrite	3/190	358/18475	0.715744069	0.85867928	0.807232425	ENSSMAG00000005036/ENSSMAG00000007524/ENSSMAG00000007883	3
CC	GO:0005814	centriole	1/190	123/18475	0.720775982	0.85867928	0.807232425	ENSSMAG00000008528	1
CC	GO:0030017	sarcomere	1/190	124/18475	0.723666815	0.85867928	0.807232425	ENSSMAG00000021113	1
CC	GO:0005764	lysosome	2/190	250/18475	0.730662457	0.860558005	0.808998588	ENSSMAG00000008214/ENSSMAG00000020183	2
CC	GO:0055037	recycling endosome	1/190	136/18475	0.756119558	0.874447892	0.822056277	ENSSMAG00000015815	1
CC	GO:0030176	integral component of endoplasmic reticulum membrane	1/190	139/18475	0.763621822	0.874447892	0.822056277	ENSSMAG00000012654	1
CC	GO:0015630	microtubule cytoskeleton	1/190	143/18475	0.773268888	0.874447892	0.822056277	ENSSMAG00000010402	1
CC	GO:0042025	host cell nucleus	2/190	273/18475	0.774057913	0.874447892	0.822056277	ENSSMAG00000003355/ENSSMAG00000015028	2
CC	GO:0005884	actin filament	1/190	144/18475	0.775618818	0.874447892	0.822056277	ENSSMAG00000015929	1
CC	GO:0005770	late endosome	1/190	145/18475	0.777944519	0.874447892	0.822056277	ENSSMAG00000009408	1
CC	GO:0043025	neuronal cell body	2/190	277/18475	0.780953463	0.874447892	0.822056277	ENSSMAG00000007883/ENSSMAG00000013046	2
CC	GO:0045121	membrane raft	1/190	157/18475	0.804051057	0.894014812	0.840450866	ENSSMAG00000004311	1
CC	GO:0016323	basolateral plasma membrane	1/190	164/18475	0.817845221	0.896778684	0.843049144	ENSSMAG00000007524	1
CC	GO:0008021	synaptic vesicle	1/190	166/18475	0.821605888	0.896778684	0.843049144	ENSSMAG00000002330	1
CC	GO:0036064	ciliary basal body	1/190	167/18475	0.823457157	0.896778684	0.843049144	ENSSMAG00000008528	1
CC	GO:0015629	actin cytoskeleton	2/190	314/18475	0.836467047	0.904750072	0.850542934	ENSSMAG00000000778/ENSSMAG00000009603	2
CC	GO:0032991	protein-containing complex	3/190	453/18475	0.848279615	0.911251418	0.856654759	ENSSMAG00000001135/ENSSMAG00000003048/ENSSMAG00000010096	3
CC	GO:0005667	transcription regulator complex	2/190	328/18475	0.853940008	0.911251418	0.856654759	ENSSMAG00000009113/ENSSMAG00000010275	2
CC	GO:0043197	dendritic spine	1/190	190/18475	0.861138384	0.912806687	0.858116846	ENSSMAG00000010402	1
CC	GO:0005802	trans-Golgi network	1/190	213/18475	0.89081012	0.934198653	0.878227135	ENSSMAG00000016083	1
CC	GO:0005769	early endosome	1/190	215/18475	0.893070411	0.934198653	0.878227135	ENSSMAG00000009408	1
CC	GO:0005840	ribosome	1/190	239/18475	0.916822489	0.952776312	0.895691733	ENSSMAG00000007822	1
CC	GO:0016324	apical plasma membrane	1/190	248/18475	0.92430639	0.954316338	0.89713949	ENSSMAG00000001071	1
CC	GO:0005768	endosome	1/190	268/18475	0.938624686	0.962847258	0.90515929	ENSSMAG00000012654	1
CC	GO:0016604	nuclear body	1/190	298/18475	0.955207348	0.972328545	0.914072515	ENSSMAG00000013046	1
CC	GO:0000139	Golgi membrane	1/190	309/18475	0.960097997	0.972328545	0.914072515	ENSSMAG00000016083	1
CC	GO:0005856	cytoskeleton	1/190	339/18475	0.970899722	0.977044657	0.918506066	ENSSMAG00000016397	1
CC	GO:0005789	endoplasmic reticulum membrane	1/190	441/18475	0.990090443	0.990090443	0.930770228	ENSSMAG00000012654	1
